# Supplementary material for: Multi-Omics Reveals Salt Stress Effects on Quality Formation of Strong-Gluten Wheat
Source: Int J Mol Sci. 2026 Mar 26;27(7):3013. doi: 10.3390/ijms27073013 (PMC13073276; doi:10.3390/ijms27073013)
Supplement: Supplementary file 1 [file ijms-27-03013-s001.zip]

Archive with 4 entries (4 files):
- Metabolomics.xlsx
- Proteomics.xlsx
- Supplemental information.pdf
- Transcriptomics.xls
