# Supplementary material for: Multi-Omics Reveals Salt Stress Effects on Quality Formation of Strong-Gluten Wheat
Source: Int J Mol Sci. 2026 Mar 26;27(7):3013. doi: 10.3390/ijms27073013 (PMC13073276; doi:10.3390/ijms27073013)
Supplement: Supplementary file 1 [file ijms-27-03013-s001.zip › Metabolomics.xlsx]

## Sheet: file explanation
表头名称	描述
ID	该物质在本次定性分析中的唯一数据编号
MS2 name	二级质谱定性匹配分析得到的物质名称
MS2 score	二级匹配的打分，越大越好
level	定性物质等级
MS1 name	一级碎片离子匹配的名称，参考HMDB数据库或KEGG数据库
MS1 ppm	一级匹配的精确度，取值(-25, 25)，越接近0越好
mz	物质特征离子的质荷比
rt	该物质的色谱保留时间
type	采集模式
VIP	该物质在该组对比的OPLS-DA模型得到的变量投影重要度
P-Value	该物质在该组对比的t检验得到的P值，P值 = 假设是正确但是被拒绝的概率 = 阴性结果个数/结果总个数，是对与样本数据的一个检验概率
Q-Value	假设检验统计量（P值）经多重假设检验校正之后的结果，Q值 = 被拒绝但却是正确的概率 = 假阳性结果个数/推测为阳性结果的个数，是对统计检验得到的推论的一种检验概率，对P值的再统计
Fold_Change	该物质在该组对比两组实验间的倍数关系
Log_Foldchange	Fold_Change取以2为底的对数
Formula	该物质的化学组成
HMDB	该物质在HMDB数据库中的索引
Chinese.Name	该物质在数据库中的中文名称
CAS	该物质的CAS号
KEGG COMPOUND ID	该物质在KEGG COMPOUND数据库中的索引
Super.Class	该物质在HMDB数据库中的二级分类
Superclass.Chinese	该物质在HMDB数据库中的二级分类中文名
Class	该物质在HMDB数据库中的三级分类
Class.Chinese	该物质在HMDB数据库中的三级分类中文名
Sub.Class	该物质在HMDB数据库中的四级分类
Subclass.Chinese	该物质在HMDB数据库中的四级分类中文名
CK_1	CK_1样品相对定量值
CK_2	CK_2样品相对定量值
CK_3	CK_3样品相对定量值
Mean CK	CK样本重复实验的相对定量值均值
S_1	S_1样品相对定量值
S_2	S_2样品相对定量值
S_3	S_3样品相对定量值
Mean S	S样本重复实验的相对定量值均值

## Sheet: CK vs S
ID	MS2 name	MS2 score	level	MS1 name	MS1 ppm	mz	rt	type	Formula	HMDB	Chinese.Name	CAS	KEGG COMPOUND ID	Super.Class	Superclass.Chinese	Class	Class.Chinese	Sub.Class	Subclass.Chinese	CK_1	CK_2	CK_3	MEAN CK	S_1	S_2	S_3	MEAN S	VIP	P-Value	Q-Value	Fold_Change	Log_Foldchange
1	9-Oxooctadecanoic acid	3.99	level1			297.243	286.8	NEG	C18H34O3	HMDB0030979	9 -氧代十八烷酸	4114-74-3		Fatty acids	脂肪酸	Fatty Acids and Conjugates	脂肪酸及衍生物	Other Octadecanoids	其他十八烷	29.8116	24.1676	31.0234	28.3342	27.4117	24.712	38.4097	30.1778	0.415889	0.714388	0.95969	1.06507	0.0909444
2	9-Oxo-10(E),12(E)-octadecadienoic acid	3.99	level1			293.212	277.1	NEG	C18H30O3	HMDB0004669	( 10E、12E) - 9 -氧代十八碳- 10，12 -二烯酸	54232-58-5	C14766	Fatty acids	脂肪酸	Fatty Acids and Conjugates	脂肪酸及衍生物	Unsaturated fatty acids	不饱和脂肪酸	127.85	0.000111119	144.595	90.8151	106.547	146.192	191.712	148.151	1.08008	0.331016	0.936412	1.63135	0.706063
3	Pelargonic acid	3.99	level1			157.124	263.1	NEG	C9H18O2	HMDB0000847	壬酸	112-05-0	C01601	Fatty acids	脂肪酸	Fatty Acids and Conjugates	脂肪酸及衍生物	Branched fatty acids	支链脂肪酸	10.7716	10.9724	10.8423	10.8621	11.8569	10.7768	0.000120894	7.54461	1.0041	0.473218	0.936412	0.694579	-0.525789
4	cis-​9,​10-​Epoxystearic acid	3.98	level1			297.243	286.8	NEG	C18H34O3	HMDB0247617	9，10 -环氧硬脂酸	24560-98-3	C19418	Fatty acids	脂肪酸	Octadecanoids	十八烷类	Other Octadecanoids	其他十八烷	29.8116	24.1676	31.0234	28.3342	27.4117	24.712	38.4097	30.1778	0.415889	0.714388	0.95969	1.06507	0.0909444
5	Capric acid	3.98	level1			171.139	273.5	NEG	C10H20O2	HMDB0000511	癸酸	334-48-5	C01571	Fatty acids	脂肪酸	Fatty Acids and Conjugates	脂肪酸及衍生物	Branched fatty acids	支链脂肪酸	2.3386	1.81356	2.00082	2.051	1.95685	1.99678	0.000120894	1.31792	1.01681	0.339584	0.936412	0.642574	-0.638066
6	Isocaproic acid	3.98	level1			115.077	219.7	NEG	C6H12O2	HMDB0000689	4-甲基戊酸	646-07-1	C21399	Fatty acids	脂肪酸	Fatty Acids and Conjugates	脂肪酸及衍生物	Branched fatty acids	支链脂肪酸	0.543904	0.601238	0.000115472	0.381753	0.465419	0.631357	0.554178	0.550318	1.04504	0.441362	0.936412	1.44156	0.527626
7	7-[(2S,3R,4S,5S,6R)-4,5-dihydroxy-6-(hydroxymethyl)-3-[(2S,3R,4R,5R,6S)-3,4,5-trihydroxy-6-methyl-tetrahydropyran-2-yl]oxy-tetrahydropyran-2-yl]oxy-3,5-dihydroxy-2-(4-hydroxyphenyl)chromen-4-one	3.98	level1			595.165	189.4	POS	C27H30O15		山柰酚 7 -新橙皮糖苷	17353-03-6		Shikimates and Phenylpropanoids	莽草酸及苯丙酸类	Flavonoids	黄酮类	Flavonols	黄酮醇类	0.0121331	0.00317805	0.0113424	0.00888454	0.0056138	0.00998806	0.00898888	0.00819691	0.191094	0.838059	0.987519	0.922604	-0.116217
8	3-[4,5-dihydroxy-6-(hydroxymethyl)-3-[(2S,3R,4R,5R,6S)-3,4,5-trihydroxy-6-methyl-tetrahydropyran-2-yl]oxy-tetrahydropyran-2-yl]oxy-5,7-dihydroxy-2-(4-hydroxyphenyl)chromen-4-one	3.98	level1			595.165	189.4	POS	C27H30O15					Shikimates and Phenylpropanoids	莽草酸及苯丙酸类	Flavonoids	黄酮类	Flavonols	黄酮醇类	0.0121331	0.00317805	0.0113424	0.00888454	0.0056138	0.00998806	0.00898888	0.00819691	0.191094	0.838059	0.987519	0.922604	-0.116217
9	Kaempferol 3-neohesperidoside	3.98	level1			595.165	189.4	POS	C27H30O15	HMDB0302645	山柰酚 3 -新橙皮糖苷	32602-81-6		Shikimates and Phenylpropanoids	莽草酸及苯丙酸类	Flavonoids	黄酮类	Flavonols	黄酮醇类	0.0121331	0.00317805	0.0113424	0.00888454	0.0056138	0.00998806	0.00898888	0.00819691	0.191094	0.838059	0.987519	0.922604	-0.116217
10	Isorhamnetin-3-O-neohespeidoside	3.98	level1			625.176	188.3	POS	C28H32O16	HMDB0303081	异鼠李素- 3 - O -新橙皮苷	55033-90-4		Shikimates and Phenylpropanoids	莽草酸及苯丙酸类	Flavonoids	黄酮类	Flavonols	黄酮醇类	0.0115767	0.0121589	0.011057	0.0115975	0.0141736	0.0169102	0.0202624	0.0171154	1.9373	0.0367877	0.878405	1.47578	0.561481
11	5-hydroxy-3-(4-hydroxyphenyl)-7-[(2S,3R,4S,5S,6R)-3,4,5-trihydroxy-6-[[(2R,3R,4R,5R,6S)-3,4,5-trihydroxy-6-methyl-tetrahydropyran-2-yl]oxymethyl]tetrahydropyran-2-yl]oxy-chromen-4-one	3.98	level1			579.17	187	POS	C27H30O14		染料木素7 - O -芸香糖苷			Shikimates and Phenylpropanoids	莽草酸及苯丙酸类	Isoflavonoids	异黄酮类	Isoflavones	异黄酮类	0.0278362	0.0048427	0.02596	0.0195463	0.00995314	0.0137953	0.0154276	0.0130587	0.225893	0.438529	0.936412	0.668089	-0.581887
12	gamma-Glutamylmethionine	3.98	level1			277.087	32.8	NEG	C10H18N2O5S	HMDB0034367	γ -谷氨酰甲硫氨酸	17663-87-5		Amino acids and Peptides	氨基酸及短肽	Small peptides	小肽	Dipeptides	二肽类	0.433183	0.175527	0.329669	0.312793	0.194745	0.415677	0.317209	0.309211	0.106002	0.972709	0.998688	0.988547	-0.0166183
13	Maleic acid	3.98	level1			115.004	27.5	NEG	C4H4O4	HMDB0000176	马来酸	110-16-7	C01384	Fatty acids	脂肪酸	Fatty Acids and Conjugates	脂肪酸及衍生物	Dicarboxylic acids	二羧酸类	52.8714	31.109	41.0738	41.6847	32.3177	49.734	38.2826	40.1114	0.0835393	0.855526	0.990094	0.962257	-0.0555059
14	2-Aminoisobutyric acid	3.98	level1			102.056	22.7	NEG	C4H9NO2	HMDB0001906	2-氨基异丁酸	62-57-7	C03665	Amino acids and Peptides	氨基酸及短肽	Small peptides	小肽	Aminoacids	氨基酸	4.84381	4.09295	4.15532	4.36402	4.5553	4.60656	4.382	4.51462	0.833496	0.579367	0.938041	1.03451	0.0489451
15	4-Aminobutyric acid	3.98	level1			102.056	22.7	NEG	C4H9NO2	HMDB0000112	γ-氨基丁酸	56-12-2	C00334	Amino acids and Peptides	氨基酸及短肽	Small peptides	小肽	Aminoacids	氨基酸	4.84381	4.09295	4.15532	4.36402	4.5553	4.60656	4.382	4.51462	0.833496	0.579367	0.938041	1.03451	0.0489451
16	Fructose	3.98	level1			179.056	23.4	NEG	C6H12O6		β - D -吡喃果糖			Carbohydrates	碳水化合物	Saccharides	糖类	Monosaccharides	单糖	12.4287	13.4721	13.506	13.1356	10.9664	12.2045	12.7859	11.9856	1.52925	0.147995	0.936412	0.91245	-0.132182
17	(E)-11-hydroxyoctadec-9-enoic acid	3.97	level1			297.243	286.8	NEG	C18H34O3		11 -羟基- 9 -十八碳烯酸			Fatty acids	脂肪酸	Octadecanoids	十八烷类	Other Octadecanoids	其他十八烷	29.8116	24.1676	31.0234	28.3342	27.4117	24.712	38.4097	30.1778	0.415889	0.714388	0.95969	1.06507	0.0909444
18	(2E,4Z)-9-oxooctadeca-2,4-dienoic acid	3.97	level1			293.212	277.1	NEG	C18H30O3		(2E,4Z)-9-氧代十八烷-2,4-二烯酸			Fatty acids	脂肪酸	Fatty Acids and Conjugates	脂肪酸及衍生物	Oxo fatty acids	含氧脂肪酸	127.85	0.000111119	144.595	90.8151	106.547	146.192	191.712	148.151	1.08008	0.331016	0.936412	1.63135	0.706063
19	ethyl octanoate	3.97	level1			171.139	273.5	NEG	C10H20O2		辛酸乙酯	106-32-1	C12292	Fatty acids	脂肪酸	Fatty esters	脂肪酸酯	Wax monoesters		2.3386	1.81356	2.00082	2.051	1.95685	1.99678	0.000120894	1.31792	1.01681	0.339584	0.936412	0.642574	-0.638066
20	2-(3,4-dihydroxyphenyl)-5-hydroxy-7-[(2S,3R,4S,5S,6R)-3,4,5-trihydroxy-6-[[(2R,3R,4R,5R,6S)-3,4,5-trihydroxy-6-methyl-tetrahydropyran-2-yl]oxymethyl]tetrahydropyran-2-yl]oxy-chromen-4-one	3.97	level1			595.165	189.4	POS	C27H30O15		木犀草素 7 -芸香糖苷	20633-84-5		Shikimates and Phenylpropanoids	莽草酸及苯丙酸类	Flavonoids	黄酮类	Flavones	黄酮类	0.0121331	0.00317805	0.0113424	0.00888454	0.0056138	0.00998806	0.00898888	0.00819691	0.191094	0.838059	0.987519	0.922604	-0.116217
21	5-[(2S,3R,4S,5S,6R)-4,5-dihydroxy-6-(hydroxymethyl)-3-[(2S,3R,4R,5R,6S)-3,4,5-trihydroxy-6-methyl-tetrahydropyran-2-yl]oxy-tetrahydropyran-2-yl]oxy-7-hydroxy-2-(4-hydroxyphenyl)chromen-4-one	3.97	level1			579.17	187	POS	C27H30O14		芹菜素5 - O -新橙皮糖苷			Shikimates and Phenylpropanoids	莽草酸及苯丙酸类	Flavonoids	黄酮类	Flavones	黄酮类	0.0278362	0.0048427	0.02596	0.0195463	0.00995314	0.0137953	0.0154276	0.0130587	0.225893	0.438529	0.936412	0.668089	-0.581887
22	3-Aminobutanoic acid	3.97	level1			102.056	22.7	NEG	C4H9NO2		3 -氨基丁酸	541-48-0		Amino acids and Peptides	氨基酸及短肽	Small peptides	小肽	Aminoacids	氨基酸	4.84381	4.09295	4.15532	4.36402	4.5553	4.60656	4.382	4.51462	0.833496	0.579367	0.938041	1.03451	0.0489451
23	LPE(14:0)	3.97	level1			424.247	277.7	NEG	C19H40NO7P	HMDB0011500	1 -十四碳酰基- sn -甘油-3 -磷酸乙醇胺	123060-40-2		Fatty acids	脂肪酸	Glycerophospholipids	甘油磷脂	Glycerophosphoethanolamines	甘油磷酰乙醇胺	0.286774	0.0775285	0.400738	0.255014	0.134256	0.257032	0.180183	0.19049	0.201855	0.558394	0.938041	0.746982	-0.420855
24	13(S)-HpOTrE	3.97	level1			291.197	270	NEG	C18H30O4	HMDB0301803	13 ( S ) -氢过氧基亚麻酸	67597-26-6	C04785	Fatty acids	脂肪酸	Fatty Acids and Conjugates	脂肪酸及衍生物	Other Octadecanoids	其他十八烷	12.6636	5.31645	10.2533	9.41109	5.90166	6.3327	11.7328	7.98905	0.382856	0.645429	0.946945	0.848898	-0.236338
25	2-Methylheptanoic acid	3.97	level1			143.108	251.2	NEG	C8H16O2		2 -甲基庚酸			Fatty acids	脂肪酸	Fatty Acids and Conjugates	脂肪酸及衍生物	Branched fatty acids	支链脂肪酸	1.54304	1.88382	2.06356	1.83014	1.33581	2.14471	1.72685	1.73579	0.534049	0.752236	0.969021	0.948445	-0.0763638
26	(1R,2R,4S,16R,17R,20S)-2-hydroxy-13,20-dimethoxy-4,7,17,22,22-pentamethyl-5,10,21,23-tetraoxahexacyclo[18.2.1.01,17.04,16.06,14.08,12]tricosa-6(14),7,12-trien-11-one	3.97	level1			473.219	250.8	NEG	C26H34O8		Austalide B	81543-02-4		Terpenoids	萜类	Meroterpenoids	杂萜	Tetraketide meroterpenoids	四酮类杂萜	1.42152	1.13405	1.24611	1.26723	0.000113609	1.1807	1.66962	0.950144	0.973925	0.56233	0.938041	0.749782	-0.415457
27	Swertiajaponin	3.97	level1			463.123	180.3	POS	C22H22O11		日当药黄素	6980-25-2	C10187	Shikimates and Phenylpropanoids	莽草酸及苯丙酸类	Flavonoids	黄酮类	Flavones	黄酮类	0.00348469	0.000619642	0.00220945	0.0021046	0.00574837	0.0166905	0.0201193	0.0141861	1.91437	0.0519933	0.936412	6.74052	2.75286
28	2-Piperidone	3.97	level1			100.076	39.9	POS	C5H9NO	HMDB0011749	2-哌啶酮	675-20-7		Alkaloids	生物碱	Lysine alkaloids	赖氨酸系生物碱	Piperidine alkaloids	哌啶生物碱	0.0434898	0.0975474	0.040308	0.0604484	0.102927	0.0566603	0.0440207	0.0678694	0.33711	0.787892	0.976465	1.12277	0.167057
29	Sucrose	3.97	level1			341.109	24.9	NEG	C12H22O11	HMDB0000258	蔗糖	57-50-1	C00089	Carbohydrates	碳水化合物	Saccharides	糖类	Disaccharides	双糖类	22.7083	29.7952	29.2316	27.245	21.1445	24.3111	27.9796	24.4784	1.01018	0.410317	0.936412	0.898455	-0.154482
30	Nicotiflorin	3.96	level1			595.165	189.4	POS	C27H30O15	HMDB0302426	山柰酚-3-O-芸香糖苷	17650-84-9	C21833	Shikimates and Phenylpropanoids	莽草酸及苯丙酸类	Flavonoids	黄酮类	Flavonols	黄酮醇类	0.0121331	0.00317805	0.0113424	0.00888454	0.0056138	0.00998806	0.00898888	0.00819691	0.191094	0.838059	0.987519	0.922604	-0.116217
31	Lonicerin	3.96	level1			595.165	189.4	POS	C27H30O15	HMDB0005799	木犀草素 7-O-新橙皮苷	25694-72-8	C12630	Shikimates and Phenylpropanoids	莽草酸及苯丙酸类	Flavonoids	黄酮类	Flavones	黄酮类	0.0121331	0.00317805	0.0113424	0.00888454	0.0056138	0.00998806	0.00898888	0.00819691	0.191094	0.838059	0.987519	0.922604	-0.116217
32	Valproic acid	3.96	level1			143.108	251.2	NEG	C8H16O2	HMDB0001877	丙戊酸	99-66-1	C07185	Fatty acids	脂肪酸	Fatty Acids and Conjugates	脂肪酸及衍生物	Branched fatty acids	支链脂肪酸	1.54304	1.88382	2.06356	1.83014	1.33581	2.14471	1.72685	1.73579	0.534049	0.752236	0.969021	0.948445	-0.0763638
33	PC(10:0/10:0)	3.96	level1			548.37	297	POS	C28H56NO8P	HMDB0244070	1, 2 -二癸酰基- sn -甘油-3 -磷酸胆碱	3436-44-0		Fatty acids	脂肪酸	Glycerophospholipids	甘油磷脂	Glycerophosphocholines		0.0427929	7.05647e-06	0.0492744	0.0306914	0.0412984	0.0363706	0.0280778	0.0352489	0.993209	0.78901	0.976852	1.14849	0.199744
34	hexyl hexanoate	3.96	level1			199.17	291.8	NEG	C12H24O2		己酸己酯	6378-65-0		Fatty acids	脂肪酸	Fatty esters	脂肪酸酯	Wax monoesters		11.7289	9.21345	10.3646	10.4357	9.72521	11.6845	9.52105	10.3103	0.0518476	0.906448	0.994852	0.987983	-0.0174414
35	Undecanoic acid	3.96	level1			185.155	283.1	NEG	C11H22O2	HMDB0000947	十一酸	112-37-8	C17715	Fatty acids	脂肪酸	Fatty Acids and Conjugates	脂肪酸及衍生物	Branched fatty acids	支链脂肪酸	2.14992	2.40797	2.04762	2.20184	2.25313	2.15001	2.32358	2.24224	0.386627	0.750229	0.968273	1.01835	0.0262339
36	4-(4-methoxyphenyl)butan-2-one	3.96	level1			177.092	250.9	NEG	C11H14O2		4 - ( 4 -甲氧基苯基) - 2 -丁酮	104-20-1		Shikimates and Phenylpropanoids	莽草酸及苯丙酸类					0.210159	0.126534	0.139045	0.158579	0.243796	0.274303	0.309358	0.275819	1.98694	0.0219483	0.773277	1.73931	0.798517
37	ethyl 2,2-dimethyl-3-(2-methylprop-1-enyl)cyclopropanecarboxylate	3.96	level1			195.139	249.2	NEG	C12H20O2		菊酸乙酯	97-41-6		Terpenoids	萜类	Monoterpenoids	单萜类	Acyclic monoterpenoids	无环单萜	2.424	2.54787	2.72688	2.56625	2.65846	2.11865	2.61998	2.4657	0.606395	0.633012	0.944922	0.960817	-0.0576663
38	7-hydroxy-3-(hydroxymethyl)-5-methyl-isochromen-1-one	3.96	level1			207.065	192.4	POS	C11H10O4					Shikimates and Phenylpropanoids	莽草酸及苯丙酸类	Coumarins	香豆素类	Isocoumarins	异香豆素	7.14159e-06	0.0380915	0.0688978	0.0356655	0.0726842	0.138252	0.105279	0.105405	1.02418	0.0641377	0.936412	2.95538	1.56334
39	(2S,3R,4S,5S,6R)-2-(4-hydroxy-3-methoxy-phenoxy)-6-(hydroxymethyl)tetrahydropyran-3,4,5-triol	3.96	level1			301.093	35	NEG	C13H18O8		它乔糖苷	109194-60-7								0.456303	0.000111119	0.400477	0.28563	0.436877	0.487794	0.000120894	0.308264	0.0708417	0.919806	0.995482	1.07924	0.110017
40	3-Amino-4-methylpentanoic acid	3.96	level1			130.088	28	NEG	C6H13NO2	HMDB0245808	3 -氨基- 4 -甲基戊酸	5699-54-7		Amino acids and Peptides	氨基酸及短肽	Small peptides	小肽	Aminoacids	氨基酸	8.33927	5.87677	0.000115472	4.73872	6.72775	7.84256	7.77813	7.44948	1.0759	0.387552	0.936412	1.57205	0.652643
41	Pyruvaldehyde	3.96	level1			71.0139	27.5	NEG	C3H4O2	HMDB0001167	甲基乙二醛	78-98-8	C00546	Fatty acids	脂肪酸	Fatty acyls	脂肪酰类	Fatty aldehydes	脂肪醛	12.7945	10.4617	10.9974	11.4179	9.01916	13.0295	10.3744	10.8077	0.498884	0.679696	0.951889	0.946557	-0.0792391
42	Guanosine	3.96	level1			284.099	27.4	POS	C10H13N5O5	HMDB0000133		118-00-3	C00387	Carbohydrates	碳水化合物	Nucleosides	核苷类	Purine nucleos(t)ides	嘌呤核苷	0.219891	0.154796	0.143995	0.172894	0.174186	0.198988	0.221623	0.198266	1.12842	0.406524	0.936412	1.14675	0.197549
43	Caproic acid	3.95	level1			115.077	219.7	NEG	C6H12O2	HMDB0000535	己酸	142-62-1	C01585	Fatty acids	脂肪酸	Fatty Acids and Conjugates	脂肪酸及衍生物	Branched fatty acids	支链脂肪酸	0.543904	0.601238	0.000115472	0.381753	0.465419	0.631357	0.554178	0.550318	1.04504	0.441362	0.936412	1.44156	0.527626
44	Caprylic acid	3.95	level1			143.108	251.2	NEG	C8H16O2	HMDB0000482	辛酸	124-07-2	C06423	Fatty acids	脂肪酸	Fatty Acids and Conjugates	脂肪酸及衍生物	Branched fatty acids	支链脂肪酸	1.54304	1.88382	2.06356	1.83014	1.33581	2.14471	1.72685	1.73579	0.534049	0.752236	0.969021	0.948445	-0.0763638
45	Turanose	3.95	level1			341.109	24.9	NEG	C12H22O11		松二糖	547-25-1		Carbohydrates	碳水化合物	Saccharides	糖类	Disaccharides	双糖类	22.7083	29.7952	29.2316	27.245	21.1445	24.3111	27.9796	24.4784	1.01018	0.410317	0.936412	0.898455	-0.154482
46	Galactinol	3.95	level1			341.109	24.9	NEG	C12H22O11		肌醇半乳糖苷	3687-64-7		Carbohydrates	碳水化合物	Polyols	多元醇	Cyclitols	环醇	22.7083	29.7952	29.2316	27.245	21.1445	24.3111	27.9796	24.4784	1.01018	0.410317	0.936412	0.898455	-0.154482
47	Tetradecyl sulfate (sodium)	3.95	level1			293.179	335	NEG	C14H30O4S	HMDB0014607	硫酸十四烷基酯	1191-50-0		Fatty acids	脂肪酸	Fatty acyls	脂肪酰类	Fatty alcohols	脂肪醇	3.45052	2.74217	3.1871	3.1266	2.72586	2.3868	2.34369	2.48545	1.73332	0.0553639	0.936412	0.794937	-0.331087
48	DEHP	3.95	level1			391.284	322.1	POS	C24H38O4	HMDB0249243	二乙基己基邻苯二甲酸	117-81-7	C03690	Shikimates and Phenylpropanoids	莽草酸及苯丙酸类	Phenolic acids (C6-C1)	酚酸	Shikimic acids and derivatives	莽草酸及其衍生物	0.0456824	0.0227428	0.063024	0.0438164	0.0468367	0.0302942	0.0220339	0.0330549	0.668207	0.477782	0.936412	0.754397	-0.406605
49	12-Hydroxystearic acid	3.95	level1			299.259	291.4	NEG	C18H36O3	HMDB0061706	12－羟基硬脂酸	106-14-9		Fatty acids	脂肪酸	Octadecanoids	十八烷类	Other Octadecanoids	其他十八烷	0.663358	4.55832	4.65218	3.29129	0.980942	0.6688	6.40631	2.68535	0.549777	0.803528	0.979796	0.815897	-0.293541
50	NAE(18:3(9Z,12Z,15Z))	3.95	level1			322.274	286.6	POS	C20H35NO2	HMDB0013624	α -亚油酰乙醇胺	57086-93-8		Fatty acids	脂肪酸	Fatty amides	脂肪酰胺	N-acyl ethanolamines (endocannabinoids)		0.115692	0.0842461	0.0887355	0.0962244	0.0497721	0.0748626	0.0999145	0.0748497	1.11722	0.288787	0.936412	0.777866	-0.362406
51	2-Hydroxypalmitic acid	3.95	level1			271.228	283.3	NEG	C16H32O3	HMDB0031057	2 -羟基十六烷酸	764-67-0		Fatty acids	脂肪酸	Fatty Acids and Conjugates	脂肪酸及衍生物	Hydroxy fatty acids	羟基脂肪酸	13.6011	4.6684	6.96037	8.40996	7.77106	14.2527	10.8136	10.9458	1.04531	0.481104	0.936412	1.30153	0.380205
52	(1R,7R,10R)-4,10,11,11-tetramethyltricyclo[5.3.1.01,5]undec-4-en-3-one	3.95	level1			219.174	268.5	POS	C15H22O		香附烯酮	3466-15-7		Terpenoids	萜类	Sesquiterpenoids	倍半萜类	Patchoulane sesquiterpenoids	广藿香烷型倍半萜	0.0709453	0.0212716	0.068316	0.053511	0.0302905	0.0352507	0.0518257	0.0391223	0.438305	0.454788	0.936412	0.731108	-0.451843
53	1-Deoxypebrolide	3.95	level1			415.211	250.5	POS	C24H30O6		1-Deoxypebrolide			Terpenoids	萜类	Sesquiterpenoids	倍半萜类	Secoeudesmane sesquiterpenoids	裂环桉叶烷型倍半萜	0.462366	0.337197	0.369257	0.389607	0.646247	0.33685	0.497918	0.493672	1.07844	0.343347	0.936412	1.2671	0.341533
54	(Z)-9,10,11-trihydroxyoctadec-12-enoic acid	3.95	level1			329.233	243.4	NEG	C18H34O5		9，10，11 -三羟基- ( 12z ) - 12 -十八碳烯酸			Fatty acids	脂肪酸	Octadecanoids	十八烷类	Other Octadecanoids	其他十八烷	3.69148	0.000111119	3.39154	2.36104	1.37663	2.02817	9.13257	4.17912	1.02134	0.544876	0.936412	1.77003	0.823777
55	Indigo	3.95	level1			263.081	238.9	POS	C16H10N2O2	HMDB0240742	靛蓝	482-89-3		Alkaloids	生物碱	Anthranilic acid alkaloids	邻氨基苯甲酸生物碱			0.00657345	0.000323914	0.00180306	0.00290014	0.000428447	0.000284896	6.87395e-06	0.000240072	1.43242	0.293548	0.936412	0.0827796	-3.59458
56	2-Methylcaproic acid	3.95	level1			129.092	237.5	NEG	C7H14O2		2 -甲基己酸			Fatty acids	脂肪酸	Fatty Acids and Conjugates	脂肪酸及衍生物	Branched fatty acids	支链脂肪酸	0.311862	0.406318	0.503785	0.407322	0.279236	0.466122	0.373829	0.373062	0.595652	0.680662	0.952231	0.915891	-0.126753
57	4-methoxychromen-2-one	3.95	level1			177.054	213.3	POS	C10H8O3		4-甲氧基香豆素	20280-81-3		Shikimates and Phenylpropanoids	莽草酸及苯丙酸类	Coumarins	香豆素类	Simple coumarins	简单香豆素类	0.0197548	7.05647e-06	0.177033	0.0655982	0.0278472	0.0373143	0.0525488	0.0392368	0.907561	0.685237	0.953818	0.598138	-0.741451
58	Valeric acid	3.95	level1			101.061	186.3	NEG	C5H10O2	HMDB0000892	戊酸	109-52-4	C00803	Fatty acids	脂肪酸	Fatty Acids and Conjugates	脂肪酸及衍生物	Branched fatty acids	支链脂肪酸	0.115489	0.000111119	0.131652	0.0824175	0.127864	0.12001	0.142826	0.130233	1.08748	0.318018	0.936412	1.58017	0.660076
59	(2S,3R,4S,5S,6R)-2-[4-[(2R,3R)-4-hydroxy-3-[(4-hydroxy-3-methoxy-phenyl)methyl]-2-(hydroxymethyl)butyl]-2-methoxy-phenoxy]-6-(hydroxymethyl)tetrahydropyran-3,4,5-triol	3.95	level1			523.22	178.7	NEG	C26H36O11					Shikimates and Phenylpropanoids	莽草酸及苯丙酸类	Lignans	木脂素	Dibenzylbutane lignans	二苄基丁烷类木脂素	0.223964	0.0867001	0.256286	0.188983	0.101758	0.139454	0.132544	0.124585	0.8659	0.293205	0.936412	0.65924	-0.601124
60	(2S)-2-(1-hydroxy-1-methyl-ethyl)-9-[(2S,3R,4S,5S,6R)-3,4,5-trihydroxy-6-(hydroxymethyl)tetrahydropyran-2-yl]oxy-2,3-dihydrofuro[3,2-g]chromen-7-one	3.95	level1			425.144	177.2	POS	C20H24O10		芸香素	20320-81-4	C09309	Shikimates and Phenylpropanoids	莽草酸及苯丙酸类	Coumarins	香豆素类	Furocoumarins	呋喃并香豆素	0.0182695	0.00933411	0.0130935	0.0135657	0.0195245	0.0212747	0.0265806	0.0224599	1.81538	0.0565948	0.936412	1.65564	0.727388
61	Phthalic acid	3.95	level1			165.019	165.8	NEG	C8H6O4	HMDB0002107	邻苯二甲酸	88-99-3	C01606	Shikimates and Phenylpropanoids	莽草酸及苯丙酸类	Phenolic acids (C6-C1)	酚酸	Simple phenolic acids	简单酚酸	5.77673	3.47036	5.89822	5.04844	3.39911	3.62947	4.76186	3.93015	1.04312	0.279646	0.936412	0.778488	-0.361253
62	2'-Deoxyguanosine 5'-monophosphate (dGMP)	3.95	level1			346.056	32.5	NEG	C10H14N5O7P	HMDB0001044		902-04-5	C00362	Carbohydrates	碳水化合物	Nucleosides	核苷类	Purine nucleos(t)ides	嘌呤核苷	1.6932	0.000111119	1.6337	1.10901	1.14588	1.56333	1.47651	1.39524	1.02581	0.641423	0.946645	1.2581	0.33125
63	Pyruvate	3.95	level1			87.0088	26.2	NEG	C3H4O3	HMDB0000243	丙酮酸	127-17-3	C00022	Fatty acids	脂肪酸	Fatty Acids and Conjugates	脂肪酸及衍生物	Oxo fatty acids	含氧脂肪酸	1.99551	2.02004	0.000115472	1.33855	2.23059	2.28731	2.40005	2.30598	1.09292	0.284879	0.936412	1.72274	0.784706
64	Raffinose	3.95	level1			503.162	25.5	NEG	C18H32O16	HMDB0003213	棉子糖	512-69-6	C00492	Carbohydrates	碳水化合物	Saccharides	糖类	Polysaccharides	多糖类	3.80782	3.84631	4.0527	3.90228	2.9122	3.60765	3.57397	3.36461	1.63809	0.0875276	0.936412	0.862216	-0.213879
65	3-[(2S,3R,4S,5R,6R)-3,5-dihydroxy-6-(hydroxymethyl)-4-[(2S,3R,4R,5R,6S)-3,4,5-trihydroxy-6-methyl-tetrahydropyran-2-yl]oxy-tetrahydropyran-2-yl]oxy-5,7-dihydroxy-2-(4-hydroxyphenyl)chromen-4-one	3.94	level1			595.165	189.4	POS	C27H30O15		3''-O-L-鼠李糖基紫云英苷	28447-29-2		Shikimates and Phenylpropanoids	莽草酸及苯丙酸类	Flavonoids	黄酮类	Flavonols	黄酮醇类	0.0121331	0.00317805	0.0113424	0.00888454	0.0056138	0.00998806	0.00898888	0.00819691	0.191094	0.838059	0.987519	0.922604	-0.116217
66	5-hydroxy-2-(4-hydroxyphenyl)-3-[(2S,3R,4S,5S,6R)-3,4,5-trihydroxy-6-(hydroxymethyl)tetrahydropyran-2-yl]oxy-7-[(2S,3R,4R,5R,6S)-3,4,5-trihydroxy-6-methyl-tetrahydropyran-2-yl]oxy-chromen-4-one	3.94	level1			595.165	189.4	POS	C27H30O15			2392-95-2		Shikimates and Phenylpropanoids	莽草酸及苯丙酸类	Flavonoids	黄酮类	Flavonols	黄酮醇类	0.0121331	0.00317805	0.0113424	0.00888454	0.0056138	0.00998806	0.00898888	0.00819691	0.191094	0.838059	0.987519	0.922604	-0.116217
67	8-[4,5-dihydroxy-6-(hydroxymethyl)-3-[3,4,5-trihydroxy-6-(hydroxymethyl)tetrahydropyran-2-yl]oxy-tetrahydropyran-2-yl]-5,7-dihydroxy-2-(4-hydroxyphenyl)chromen-4-one	3.94	level1			595.165	189.4	POS	C27H30O15					Shikimates and Phenylpropanoids	莽草酸及苯丙酸类	Flavonoids	黄酮类	Flavones	黄酮类	0.0121331	0.00317805	0.0113424	0.00888454	0.0056138	0.00998806	0.00898888	0.00819691	0.191094	0.838059	0.987519	0.922604	-0.116217
68	Narcissin	3.94	level1			625.176	188.3	POS	C28H32O16		水仙苷	604-80-8		Shikimates and Phenylpropanoids	莽草酸及苯丙酸类	Flavonoids	黄酮类	Flavonols	黄酮醇类	0.0115767	0.0121589	0.011057	0.0115975	0.0141736	0.0169102	0.0202624	0.0171154	1.9373	0.0367877	0.878405	1.47578	0.561481
69	Apigenin-7-O-rutinoside	3.94	level1			579.17	187	POS	C27H30O14			552-57-8		Shikimates and Phenylpropanoids	莽草酸及苯丙酸类	Flavonoids	黄酮类	Flavones	黄酮类	0.0278362	0.0048427	0.02596	0.0195463	0.00995314	0.0137953	0.0154276	0.0130587	0.225893	0.438529	0.936412	0.668089	-0.581887
70	Isoscoparin	3.94	level1			463.123	180.3	POS	C22H22O11		异金雀花素	20013-23-4	C05990	Shikimates and Phenylpropanoids	莽草酸及苯丙酸类	Flavonoids	黄酮类	Flavones	黄酮类	0.00348469	0.000619642	0.00220945	0.0021046	0.00574837	0.0166905	0.0201193	0.0141861	1.91437	0.0519933	0.936412	6.74052	2.75286
71	Palatinose (hydrate)	3.94	level1			341.109	24.9	NEG	C12H22O11		帕拉金糖	13718-94-0	C01742	Carbohydrates	碳水化合物	Saccharides	糖类	Disaccharides	双糖类	22.7083	29.7952	29.2316	27.245	21.1445	24.3111	27.9796	24.4784	1.01018	0.410317	0.936412	0.898455	-0.154482
72	Dodecanoic acid	3.94	level1			199.17	291.8	NEG	C12H24O2	HMDB0000638	月桂酸	143-07-7	C02679	Fatty acids	脂肪酸	Fatty Acids and Conjugates	脂肪酸及衍生物	Branched fatty acids	支链脂肪酸	11.7289	9.21345	10.3646	10.4357	9.72521	11.6845	9.52105	10.3103	0.0518476	0.906448	0.994852	0.987983	-0.0174414
73	(Z)-6,9,10-trihydroxyoctadec-7-enoic acid	3.94	level1			329.233	243.4	NEG	C18H34O5		( Z ) - 6，9，10 -三羟基十八碳- 7 -烯酸			Fatty acids	脂肪酸	Octadecanoids	十八烷类	Other Octadecanoids	其他十八烷	3.69148	0.000111119	3.39154	2.36104	1.37663	2.02817	9.13257	4.17912	1.02134	0.544876	0.936412	1.77003	0.823777
74	Methyl pentadecanoate	3.94	level1			255.233	320.8	NEG	C16H32O2		十五烷酸甲酯			Fatty acids	脂肪酸	Fatty esters	脂肪酸酯	Wax monoesters		13.3065	8.29703	13.2244	11.6093	7.973	12.3918	11.4625	10.6091	0.390716	0.663639	0.950403	0.913844	-0.12998
75	LPE(18:1(9Z)/0:0)	3.94	level1			480.308	296.4	POS	C23H46NO7P	HMDB0011506	1 - ( 9Z -十八烯酰基) - sn-甘油-3 -磷酸乙醇胺	89576-29-4		Fatty acids	脂肪酸	Glycerophospholipids	甘油磷脂	Glycerophosphoethanolamines	甘油磷酰乙醇胺	0.20761	7.05647e-06	7.20499e-06	0.069208	0.189132	0.175611	0.167281	0.177341	1.66846	0.257959	0.936412	2.56244	1.35752
76	LPE(16:0)	3.94	level1			454.292	294.4	POS	C21H44NO7P	HMDB0011503	1-十六碳酰-sn-甘油-3 -磷酸乙醇胺	53862-35-4		Fatty acids	脂肪酸	Glycerophospholipids	甘油磷脂	Glycerophosphoethanolamines	甘油磷酰乙醇胺	1.02679	7.05647e-06	7.20499e-06	0.342267	0.932163	0.977541	0.807834	0.905846	1.67336	0.239697	0.936412	2.64661	1.40415
77	LPC(15:0)	3.94	level1			482.323	284.1	POS	C23H48NO7P	HMDB0010381	1-十五碳酰-sn-甘油-3 -磷酸胆碱	108273-89-8		Fatty acids	脂肪酸	Glycerophospholipids	甘油磷脂	Glycerophosphocholines		7.14159e-06	0.0301031	0.0651561	0.0317554	0.0477996	0.0628172	0.0501583	0.0535917	0.897298	0.323174	0.936412	1.68764	0.755006
78	4-tert-Octylphenol	3.94	level1			205.16	284.1	NEG	C14H22O	HMDB0013825	对特辛基苯酚	140-66-9	C14205							21.4041	19.5851	18.5769	19.8554	16.9156	22.9585	15.1937	18.3559	0.72913	0.580316	0.938041	0.924482	-0.113283
79	2,5-Di-tert-butylhydroquinone	3.94	level1			221.155	251.8	NEG	C14H22O2	HMDB0245492	2，5 -二特丁基对苯二酚	88-58-4		Shikimates and Phenylpropanoids	莽草酸及苯丙酸类					0.523799	0.489593	0.000115472	0.337836	0.49019	0.51843	0.000120894	0.336247	0.0420983	0.995006	0.999463	0.995298	-0.00680018
80	Triallyl cyanurate	3.94	level1			250.118	244.1	POS	C12H15N3O3		氰尿酸三烯丙酯	101-37-1								0.0161011	0.0165119	0.0150785	0.0158972	0.0154685	0.0148374	0.0146533	0.0149864	1.48624	0.138101	0.936412	0.942708	-0.0851164
81	8a-Hydroxy-4a,8-dimethyl-3,4,5,6,7,8-hexahydronaphthalene-2-carboxylic acid	3.94	level1			223.134	237.6	NEG	C13H20O3					Terpenoids	萜类	Sesquiterpenoids	倍半萜类	Eudesmane sesquiterpenoids	桉叶烷倍半萜	0.792071	0.543028	0.646206	0.660435	0.54648	0.694513	0.75303	0.664674	0.177898	0.966492	0.998225	1.00642	0.00923152
82	Methyl 2-(3-oxo-2-(pent-2-en-1-yl)cyclopentyl)acetate	3.94	level1			225.148	237.2	POS	C13H20O3	HMDB0253727		39924-52-2		Fatty acids	脂肪酸	Octadecanoids	十八烷类	Jasmonic acids	茉莉酸	0.0175693	0.016813	0.0177181	0.0173668	0.016092	0.0171104	6.87395e-06	0.0110698	1.02593	0.373456	0.936412	0.637409	-0.649709
83	(10E,15Z)-9,12,13-trihydroxyoctadeca-10,15-dienoic acid	3.94	level1			327.218	230.5	NEG	C18H32O5			185147-97-1		Fatty acids	脂肪酸	Octadecanoids	十八烷类	Other Octadecanoids	其他十八烷	4.34479	5.16786	4.94899	4.82055	4.67782	8.2315	0.000120894	4.30315	0.957703	0.848698	0.988898	0.892668	-0.163805
84	Sebacic acid	3.94	level1			201.113	214.3	NEG	C10H18O4	HMDB0000792	癸二酸	111-20-6	C08277	Fatty acids	脂肪酸	Fatty Acids and Conjugates	脂肪酸及衍生物	Dicarboxylic acids	二羧酸类	0.466132	0.192775	0.548457	0.402455	0.233239	0.214644	0.426318	0.291401	0.683128	0.431326	0.936412	0.724058	-0.465823
85	Homoeriodictyol	3.94	level1			301.072	213.2	NEG	C16H14O6	HMDB0253205	高圣草酚	446-71-9	C09756	Shikimates and Phenylpropanoids	莽草酸及苯丙酸类	Flavonoids	黄酮类	Flavanones	黄烷酮	0.0606312	0.0280416	0.0913011	0.0599913	0.0729148	0.0585476	0.000120894	0.0438611	0.9199	0.605235	0.940997	0.731125	-0.451811
86	(Z)-3-(4-hydroxyphenyl)-N-[4-[[(Z)-3-(4-hydroxyphenyl)prop-2-enoyl]amino]butyl]prop-2-enamide	3.94	level1			381.18	199.7	POS	C22H24N2O4					Alkaloids	生物碱	Ornithine alkaloids	鸟氨酸系生物碱	Polyamines	多胺	0.000755547	0.00172573	0.00337089	0.00195072	0.000339009	0.000721111	6.87395e-06	0.000355665	1.50827	0.113858	0.936412	0.182325	-2.45542
87	p-Toluquinone	3.94	level1			121.03	196.7	NEG	C7H6O2		甲基-p-苯醌	553-97-9		Polyketides	聚酮	Aromatic polyketides	芳香聚酮	Benzoquinones	苯醌	1.57128	1.83598	1.68105	1.69611	1.64067	1.56594	1.80118	1.66926	0.363897	0.808144	0.981302	0.984173	-0.0230163
88	Iristectorin B	3.94	level1			493.134	186.3	POS	C23H24O12		鸢尾甲苷 B	94396-09-5		Shikimates and Phenylpropanoids	莽草酸及苯丙酸类	Isoflavonoids	异黄酮类	Isoflavones	异黄酮类	0.00317938	0.00129646	7.20499e-06	0.00149435	0.00276022	0.00458344	0.00315447	0.00349938	1.26166	0.135524	0.936412	2.34174	1.22758
89	Isovanillin	3.94	level1			151.04	172.5	NEG	C8H8O3		异香兰素	621-59-0		Shikimates and Phenylpropanoids	莽草酸及苯丙酸类	Phenolic acids (C6-C1)	酚酸	Cinnamic acids and derivatives	肉桂酸及其衍生物	0.346994	0.290961	0.498431	0.378795	0.279743	0.387399	0.420906	0.362683	0.203039	0.840797	0.987667	0.957464	-0.0627098
90	Ferulate	3.94	level1			195.065	160	POS	C10H10O4	HMDB0000954	阿魏酸	537-98-4	C01494	Shikimates and Phenylpropanoids	莽草酸及苯丙酸类	Phenylpropanoids (C6-C3)	苯丙素	Cinnamic acids and derivatives	肉桂酸及其衍生物	0.00506628	0.00250769	0.00685398	0.00480932	0.00351312	0.0038775	0.00599673	0.00446245	0.0236584	0.826201	0.984918	0.927876	-0.107995
91	2-hydroxy-5-[(2S,3R,4S,5S,6R)-3,4,5-trihydroxy-6-(hydroxymethyl)tetrahydropyran-2-yl]oxy-benzoic acid	3.94	level1			315.073	39.1	NEG	C13H16O9		5-(β-D-葡萄糖氧基)-2-羟基苯甲酸	1820-89-9		Shikimates and Phenylpropanoids	莽草酸及苯丙酸类	Phenolic acids (C6-C1)	酚酸	Simple phenolic acids	简单酚酸	0.359182	0.375721	0.000115472	0.245006	0.432601	0.593568	0.305098	0.443756	1.09908	0.251142	0.936412	1.8112	0.856948
92	Isonicotinic acid	3.94	level1			124.039	27.4	POS	C6H5NO2	HMDB0060665	异烟酸	55-22-1	C07446	Alkaloids	生物碱	Nicotinic acid alkaloids	烟酸系生物碱	Pyridine alkaloids	吡啶生物碱	0.191767	0.170502	0.174157	0.178809	0.176288	0.2328	0.205488	0.204859	1.35845	0.212685	0.936412	1.14569	0.196212
93	Hygric acid	3.94	level1			130.086	25.5	POS	C6H11NO2	HMDB0094696	N -甲基- L -脯氨酸	475-11-6	C22223	Alkaloids	生物碱	Ornithine alkaloids	鸟氨酸系生物碱	Pyrrolidine alkaloids	吡咯烷生物碱	0.38794	0.0765475	0.276511	0.246999	0.0893438	0.163234	0.136014	0.12953	0.822876	0.277859	0.936412	0.524416	-0.931217
94	3-Butynoic acid	3.94	level1			85.0282	25.2	POS	C4H4O2		3 -丁炔酸	2345-51-9	C06144							0.0984123	7.05647e-06	0.111719	0.0700463	0.108271	0.111966	0.133077	0.117771	1.0976	0.256328	0.936412	1.68133	0.749606
95	4-Ethyloctanoic acid	3.93	level1			171.139	273.5	NEG	C10H20O2		4-乙基辛酸			Fatty acids	脂肪酸	Fatty Acids and Conjugates	脂肪酸及衍生物	Branched fatty acids	支链脂肪酸	2.3386	1.81356	2.00082	2.051	1.95685	1.99678	0.000120894	1.31792	1.01681	0.339584	0.936412	0.642574	-0.638066
96	5,7-dihydroxy-2-(4-hydroxy-3-methoxy-phenyl)-3-[3,4,5-trihydroxy-6-[[(2R,3R,4R,5R,6S)-3,4,5-trihydroxy-6-methyl-tetrahydropyran-2-yl]oxymethyl]tetrahydropyran-2-yl]oxy-chromen-4-one	3.93	level1			625.176	188.3	POS	C28H32O16					Shikimates and Phenylpropanoids	莽草酸及苯丙酸类	Flavonoids	黄酮类	Flavonols	黄酮醇类	0.0115767	0.0121589	0.011057	0.0115975	0.0141736	0.0169102	0.0202624	0.0171154	1.9373	0.0367877	0.878405	1.47578	0.561481
97	4-(3,4-dihydroxyphenyl)-7-methoxy-5-[(2S,3R,4S,5S,6R)-3,4,5-trihydroxy-6-(hydroxymethyl)tetrahydropyran-2-yl]oxy-chromen-2-one	3.93	level1			463.123	180.3	POS	C22H22O11			116310-58-8		Shikimates and Phenylpropanoids	莽草酸及苯丙酸类	Coumarins	香豆素类	Simple coumarins	简单香豆素类	0.00348469	0.000619642	0.00220945	0.0021046	0.00574837	0.0166905	0.0201193	0.0141861	1.91437	0.0519933	0.936412	6.74052	2.75286
98	(3S,4R,5R)-1,3,4,5-tetrahydroxy-6-[(2S,3R,4S,5S,6R)-3,4,5-trihydroxy-6-(hydroxymethyl)tetrahydropyran-2-yl]oxy-hexan-2-one	3.93	level1			341.109	24.9	NEG	C12H22O11			13718-94-0		Carbohydrates	碳水化合物	Saccharides	糖类	Disaccharides	双糖类	22.7083	29.7952	29.2316	27.245	21.1445	24.3111	27.9796	24.4784	1.01018	0.410317	0.936412	0.898455	-0.154482
99	7,8-dimethoxychromen-2-one	3.93	level1			207.065	192.4	POS	C11H10O4		7，8 -二甲氧基香豆素	2445-80-9		Shikimates and Phenylpropanoids	莽草酸及苯丙酸类	Coumarins	香豆素类	Simple coumarins	简单香豆素类	7.14159e-06	0.0380915	0.0688978	0.0356655	0.0726842	0.138252	0.105279	0.105405	1.02418	0.0641377	0.936412	2.95538	1.56334
100	LPC(18:1)	3.93	level1			522.354	294.3	POS	C26H52NO7P	HMDB0002815		19420-56-5	C03916	Fatty acids	脂肪酸	Glycerophospholipids	甘油磷脂	Glycerophosphocholines		1.87531	7.05647e-06	7.20499e-06	0.625107	1.39418	1.72461	1.62835	1.58238	1.6699	0.26383	0.936412	2.53138	1.33992
101	13(S)-HODE	3.93	level1			295.228	282	NEG	C18H32O3	HMDB0004667	( 9Z , 11E , 13S) - 13 -羟基十八碳- 9，11 -二烯酸	29623-28-7	C14762	Fatty acids	脂肪酸	Octadecanoids	十八烷类	Other Octadecanoids	其他十八烷	157.919	0.000111119	120.101	92.6731	143.168	142.953	156.063	147.395	1.08512	0.369183	0.936412	1.59048	0.669462
102	3-hydroxy-2-[(Z)-oct-2-enyl]pentanedioic acid	3.93	level1			239.129	249.5	NEG	C13H22O5					Fatty acids	脂肪酸	Fatty Acids and Conjugates	脂肪酸及衍生物	Dicarboxylic acids	二羧酸类	3.53648	3.66449	3.97921	3.72673	3.72546	3.22809	4.25106	3.73487	0.0532499	0.98112	0.998708	1.00218	0.00314774
103	(E,9S,12S,13S)-9,12,13-trihydroxyoctadec-10-enoic acid	3.93	level1			329.233	233.1	NEG	C18H34O5		9S，12S，13S -三羟基- 10E -十八碳烯酸	97134-11-7	C14833	Fatty acids	脂肪酸	Octadecanoids	十八烷类	Other Octadecanoids	其他十八烷	25.4071	0.000111119	17.6893	14.3655	8.90381	16.4263	41.2494	22.1932	1.04095	0.560059	0.938041	1.54489	0.627506
104	(Z)-9,12,13-trihydroxyoctadec-15-enoic acid	3.93	level1			329.233	233.1	NEG	C18H34O5		( 15Z ) - 9，12，13 -三羟基- 15 -十八碳烯酸			Fatty acids	脂肪酸	Fatty Acids and Conjugates	脂肪酸及衍生物	Hydroxy fatty acids	羟基脂肪酸	25.4071	0.000111119	17.6893	14.3655	8.90381	16.4263	41.2494	22.1932	1.04095	0.560059	0.938041	1.54489	0.627506
105	Diosmin	3.93	level1			609.181	184.8	POS	C28H32O15		地奥司明	520-27-4	C10039|D07858	Shikimates and Phenylpropanoids	莽草酸及苯丙酸类	Flavonoids	黄酮类	Flavones	黄酮类	0.0196001	0.00642752	0.014277	0.0134349	0.013992	0.0211465	0.0287486	0.0212957	1.31178	0.241752	0.936412	1.58511	0.66458
106	(2R,3S,4S,5R,6R)-2-(hydroxymethyl)-6-pentoxy-tetrahydropyran-3,4,5-triol	3.93	level1			249.135	184	NEG	C11H22O6			66957-71-9		Fatty acids	脂肪酸	Fatty acyl glycosides	脂肪酰糖苷	Fatty acyl glycosides of mono- and disaccharides	脂肪酰糖苷	0.253985	0.0605237	0.315321	0.209943	0.109043	0.170316	0.189358	0.156239	0.152715	0.541257	0.936412	0.744196	-0.426245
107	coumaroyl(3-OMe)(-2)Glc(a1-2b)L-Fruf	3.93	level1			517.157	153.6	NEG	C22H30O14		3-甲氧基香豆酰基(-2)葡萄糖(a1-2b)果糖			Shikimates and Phenylpropanoids	莽草酸及苯丙酸类	Phenylpropanoids (C6-C3)	苯丙素	Cinnamic acids and derivatives	肉桂酸及其衍生物	0.451266	0.272171	0.366679	0.363372	0.287383	0.481223	0.464966	0.411191	0.65002	0.585835	0.938232	1.1316	0.178361
108	(2R)-2-phenyl-2-[(2S,3R,4S,5S,6R)-3,4,5-trihydroxy-6-(hydroxymethyl)tetrahydropyran-2-yl]oxy-acetic acid	3.93	level1			313.093	44.1	NEG	C14H18O8		Prunasin acid			Shikimates and Phenylpropanoids	莽草酸及苯丙酸类	Phenylpropanoids (C6-C3)	苯丙素	Cinnamic acids and derivatives	肉桂酸及其衍生物	2.59179	1.05632	0.000115472	1.21608	1.34029	1.86588	1.63028	1.61215	1.05829	0.633074	0.944922	1.3257	0.406752
109	D-Mannoheptulose	3.93	level1			209.067	24.8	NEG	C7H14O7		D-甘露庚酮糖			Carbohydrates	碳水化合物	Saccharides	糖类	Monosaccharides	单糖	3.97551	0.000111119	4.50996	2.82853	4.07614	4.26195	5.32607	4.55472	1.08529	0.306829	0.936412	1.61028	0.68731
110	Rhoifolin	3.92	level1			579.17	187	POS	C27H30O14	HMDB0303149	野漆树苷	17306-46-6	C12627	Shikimates and Phenylpropanoids	莽草酸及苯丙酸类	Flavonoids	黄酮类	Flavones	黄酮类	0.0278362	0.0048427	0.02596	0.0195463	0.00995314	0.0137953	0.0154276	0.0130587	0.225893	0.438529	0.936412	0.668089	-0.581887
111	(2R,3S,4R,5R)-2,3,4,5-tetrahydroxy-6-[(2R,3R,4S,5S,6R)-3,4,5-trihydroxy-6-(hydroxymethyl)tetrahydropyran-2-yl]oxy-hexanal	3.92	level1			341.109	24.9	NEG	C12H22O11			554-91-6		Carbohydrates	碳水化合物	Saccharides	糖类	Disaccharides	双糖类	22.7083	29.7952	29.2316	27.245	21.1445	24.3111	27.9796	24.4784	1.01018	0.410317	0.936412	0.898455	-0.154482
112	(E)-2-(4-Methylpent-3-enyl)-6-oxohept-2-enoic acid	3.92	level1			223.134	237.6	NEG	C13H20O3			1217271-07-2		Fatty acids	脂肪酸	Fatty Acids and Conjugates	脂肪酸及衍生物	Unsaturated fatty acids	不饱和脂肪酸	0.792071	0.543028	0.646206	0.660435	0.54648	0.694513	0.75303	0.664674	0.177898	0.966492	0.998225	1.00642	0.00923152
113	(Z)-3-(4-hydroxyphenyl)-N-[4-[[(E)-3-(4-hydroxyphenyl)prop-2-enoyl]amino]butyl]prop-2-enamide	3.92	level1			381.18	199.7	POS	C22H24N2O4					Alkaloids	生物碱	Ornithine alkaloids	鸟氨酸系生物碱	Polyamines	多胺	0.000755547	0.00172573	0.00337089	0.00195072	0.000339009	0.000721111	6.87395e-06	0.000355665	1.50827	0.113858	0.936412	0.182325	-2.45542
114	Dihydrotachysterol	3.92	level1			399.361	327.6	POS	C28H46O	HMDB0015203	双氢速甾醇	67-96-9	C06957	Terpenoids	萜类	Steroids	甾体	Vitamin D2 and derivatives	维生素D2及其类似物	0.0551223	0.0227202	0.0457788	0.0412071	3.51299e-05	0.0302653	0.0220695	0.0174566	1.124	0.146318	0.936412	0.423631	-1.23912
115	NAE(16:0)	3.92	level1			300.289	304.9	POS	C18H37NO2	HMDB0002100	十六酰胺乙醇	544-31-0	C16512	Fatty acids	脂肪酸	Fatty amides	脂肪酰胺	N-acyl ethanolamines (endocannabinoids)		0.0352132	0.0137027	0.0431718	0.0306959	0.0138727	0.015582	0.0178903	0.0157817	1.31359	0.230793	0.936412	0.51413	-0.959796
116	gamma-Linolenic acid	3.92	level1			277.217	303.1	NEG	C18H30O2	HMDB0003073	γ-亚麻酸	506-26-3	C06426	Fatty acids	脂肪酸	Fatty Acids and Conjugates	脂肪酸及衍生物	Unsaturated fatty acids	不饱和脂肪酸	401.069	190.614	349.928	313.87	226.904	317.394	343.539	295.946	0.0182744	0.81704	0.983371	0.942892	-0.0848358
117	LPC(17:0/0:0)	3.92	level1			510.355	300.3	POS	C25H52NO7P	HMDB0012108	1-十七碳酰-sn-甘油-3 -磷酸胆碱	50930-23-9		Fatty acids	脂肪酸	Glycerophospholipids	甘油磷脂	Glycerophosphocholines		0.0436848	0.0173037	0.0489581	0.0366489	0.0532402	0.0453209	0.031434	0.0433317	0.751188	0.597925	0.94001	1.18235	0.241653
118	Myristoleic acid	3.92	level1			225.186	297.7	NEG	C14H26O2		肉豆蔻烯酸	544-64-9	C08322	Fatty acids	脂肪酸	Fatty Acids and Conjugates	脂肪酸及衍生物	Unsaturated fatty acids	不饱和脂肪酸	0.896837	0.319824	0.933948	0.71687	0.33233	0.564502	0.745397	0.54741	0.485484	0.505583	0.936412	0.763611	-0.38909
119	DL-Norvaline	3.92	level1			100.076	288.2	POS	C5H11NO2	HMDB0251527	DL -正缬氨酸	760-78-1		Amino acids and Peptides	氨基酸及短肽	Small peptides	小肽	Aminoacids	氨基酸	7.14159e-06	0.0281297	7.20499e-06	0.00938133	0.0272166	0.0268758	0.0260136	0.026702	1.50148	0.20575	0.936412	2.84629	1.50908
120	1-Myristoyl-sn-glycero-3-phosphocholine (LPC(14:0/0:0))	3.92	level1			468.308	275.2	POS	C22H46NO7P	HMDB0010379	1 -肉豆蔻酰- sn -甘油-3 -磷酸胆碱	20559-16-4		Fatty acids	脂肪酸	Glycerophospholipids	甘油磷脂	Glycerophosphocholines		0.216228	0.0474443	0.238706	0.167459	0.0992234	0.160068	0.128082	0.129124	0.0564443	0.574928	0.938041	0.77108	-0.375047
121	Traumatic acid	3.92	level1			227.129	230.5	NEG	C12H20O4	HMDB0000933	愈伤酸	6402-36-4	C16308	Fatty acids	脂肪酸	Fatty Acids and Conjugates	脂肪酸及衍生物	Dicarboxylic acids	二羧酸类	0.913129	0.523238	0.924578	0.786982	0.459519	0.623097	1.24075	0.774455	0.174896	0.965475	0.998225	0.984082	-0.0231494
122	5-Hydroxyvalproic acid	3.92	level1			159.103	185.8	NEG	C8H16O3	HMDB0013898	5 -羟基丙戊酸	53660-23-4	C16650	Fatty acids	脂肪酸	Fatty Acids and Conjugates	脂肪酸及衍生物	Hydroxy fatty acids	羟基脂肪酸	0.278647	0.194086	0.315244	0.262659	0.208522	0.191437	0.322488	0.240816	0.416189	0.709462	0.959272	0.916838	-0.125261
123	(6S,7aR)-6-hydroxy-4,4,7a-trimethyl-6,7-dihydro-5H-benzofuran-2-one	3.92	level1			197.117	185	POS	C11H16O3		黑麦草内酯	1493515		Terpenoids	萜类	Apocarotenoids	脱辅基类胡萝卜素	Apocarotenoids (β-)	脱辅基类胡萝卜素	0.0377737	0.0172346	0.0544229	0.036477	0.0205192	0.036627	0.0516012	0.0362491	0.108802	0.987798	0.999187	0.993752	-0.00904225
124	(2S,3S,4S,5R,6R)-6-(3-benzoyloxy-2-hydroxy-propoxy)-3,4,5-trihydroxy-tetrahydropyran-2-carboxylic acid	3.92	level1			371.099	171.2	NEG	C16H20O10					Shikimates and Phenylpropanoids	莽草酸及苯丙酸类	Phenolic acids (C6-C1)	酚酸	Simple phenolic acids	简单酚酸	3.15513	1.32096	2.88608	2.45406	2.1082	3.02639	2.64036	2.59165	0.497271	0.837998	0.987519	1.05607	0.0787024
125	1-(4-hydroxyphenyl)-3-[(2R,3R,4S,5S,6R)-3,4,5-trihydroxy-6-(hydroxymethyl)tetrahydropyran-2-yl]oxy-propan-1-one	3.92	level1			327.109	149.3	NEG	C15H20O8			53170-92-6		Shikimates and Phenylpropanoids	莽草酸及苯丙酸类	Phenylethanoids (C6-C2)	苯乙醇类	Phenylethanoids	苯乙醇类	0.715634	0.306307	0.6269	0.549614	0.425647	0.639829	0.666098	0.577191	0.426321	0.859176	0.990404	1.05018	0.0706322
126	Adenosine	3.92	level1			250.093	73	POS	C10H13N5O4	HMDB0000050	腺苷	58-61-7	C00212	Carbohydrates	碳水化合物	Nucleosides	核苷类	Purine nucleos(t)ides	嘌呤核苷	7.14159e-06	0.00870805	0.0206213	0.00977884	0.00582317	0.0129882	0.0134644	0.0107586	0.744729	0.886896	0.993661	1.10019	0.137753
127	Ethylmalonic acid	3.92	level1			131.035	44.9	NEG	C5H8O4	HMDB0000622	乙基丙二酸	601-75-2		Fatty acids	脂肪酸	Fatty Acids and Conjugates	脂肪酸及衍生物	Dicarboxylic acids	二羧酸类	0.000118764	0.000111119	0.866511	0.288914	0.815558	1.13577	1.24017	1.06383	1.54363	0.0701494	0.936412	3.68218	1.88056
128	5-Hydroxymethylfurfural	3.92	level1			127.039	41.9	POS	C6H6O3	HMDB0034355	5-羟甲基糠醛	67-47-0	C11101	Polyketides	聚酮	Cyclic polyketides	环状聚酮	Furans	呋喃类	0.0401352	0.0333905	0.0437952	0.0391069	0.0295411	0.036752	0.0325708	0.0329546	1.40733	0.171269	0.936412	0.84268	-0.246943
129	Propionic acid	3.92	level1			73.0296	29.5	NEG	C3H6O2	HMDB0000237	丙酸	79-09-4	C00163	Fatty acids	脂肪酸	Fatty Acids and Conjugates	脂肪酸及衍生物	Branched fatty acids	支链脂肪酸	4.27614	3.04764	4.39552	3.90643	3.15463	4.29017	3.23264	3.55915	0.586905	0.572275	0.938041	0.911098	-0.134322
130	Uridine diphosphate glucose (UDP-glucose)	3.92	level1			565.048	29.3	NEG	C15H24N2O17P2	HMDB0000286	尿苷- 5 ' -二磷酸-葡萄糖	133-89-1	C00029	Carbohydrates	碳水化合物	Aminosugars and aminoglycosides	氨基糖及氨基糖苷	Aminosugars	氨基糖类	0.177534	0.108074	0.167489	0.151032	0.339473	0.326433	0.352516	0.339474	2.11445	0.00119787	0.437735	2.24769	1.16844
131	3-Hydorxy-3-methylglutaric acid	3.92	level1			161.046	29.1	NEG	C6H10O5	HMDB0000355	美格鲁托	503-49-1	C03761	Fatty acids	脂肪酸	Fatty Acids and Conjugates	脂肪酸及衍生物	Dicarboxylic acids	二羧酸类	1.7453	2.57726	2.16657	2.16305	1.42343	2.42327	1.87437	1.90702	0.85356	0.53314	0.936412	0.881639	-0.181741
132	2-Hydroxyhexanedioic acid	3.92	level1			161.046	29.1	NEG	C6H10O5	HMDB0000321	2 -羟基己二酸	18294-85-4	C02360	Fatty acids	脂肪酸	Fatty Acids and Conjugates	脂肪酸及衍生物	Dicarboxylic acids	二羧酸类	1.7453	2.57726	2.16657	2.16305	1.42343	2.42327	1.87437	1.90702	0.85356	0.53314	0.936412	0.881639	-0.181741
133	Lactate	3.92	level1			89.0245	26.5	NEG	C3H6O3	HMDB0144295	乳酸	50-21-5	C01432	Fatty acids	脂肪酸	Fatty Acids and Conjugates	脂肪酸及衍生物	Hydroxy fatty acids	羟基脂肪酸	10.0885	3.58239	9.24953	7.64013	14.1951	16.3116	16.6058	15.7042	1.7756	0.0208456	0.764262	2.05548	1.03948
134	Malic acid	3.92	level1			133.014	26.4	NEG	C4H6O5	HMDB0000744	苹果酸	6915-15-7	C00149	Fatty acids	脂肪酸	Fatty Acids and Conjugates	脂肪酸及衍生物	Dicarboxylic acids	二羧酸类	410.988	239.715	345.907	332.203	273.581	391.019	314.361	326.32	0.0631132	0.927376	0.995596	0.982291	-0.0257771
135	Pyroglutamic acid	3.92	level1			130.05	25.2	POS	C5H7NO3	HMDB0000267	L-焦谷氨酸	98-79-3	C01879	Amino acids and Peptides	氨基酸及短肽	Small peptides	小肽	Aminoacids	氨基酸	0.737677	0.306049	0.663472	0.569066	0.382205	0.482655	0.636474	0.500445	0.192688	0.675804	0.951591	0.879414	-0.185386
136	L-Arginine	3.92	level1			175.119	26.3	POS	C6H14N4O2	HMDB0000517	精氨酸	74-79-3	C00062	Amino acids and Peptides	氨基酸及短肽	Small peptides	小肽	Aminoacids	氨基酸	0.652668	0.136458	0.903973	0.564366	0.270424	0.380344	0.375731	0.342166	0.38877	0.429589	0.936412	0.606284	-0.721934
137	2-Aminobutyric acid	3.91	level1			102.056	22.7	NEG	C4H9NO2	HMDB0000452	L-2-氨基丁酸	1492-24-6	C02356	Amino acids and Peptides	氨基酸及短肽	Small peptides	小肽	Aminoacids	氨基酸	4.84381	4.09295	4.15532	4.36402	4.5553	4.60656	4.382	4.51462	0.833496	0.579367	0.938041	1.03451	0.0489451
138	Norleucine	3.91	level1			130.088	28	NEG	C6H13NO2	HMDB0251526	DL -正亮氨酸	104809-14-5	C01933	Fatty acids	脂肪酸	Fatty Acids and Conjugates	脂肪酸及衍生物	Amino fatty acids	氨基脂肪酸	8.33927	5.87677	0.000115472	4.73872	6.72775	7.84256	7.77813	7.44948	1.0759	0.387552	0.936412	1.57205	0.652643
139	16-Hydroxypalmitic acid	3.91	level1			271.228	283.3	NEG	C16H32O3	HMDB0006294	16 -羟基十六烷酸	506-13-8	C18218	Fatty acids	脂肪酸	Fatty Acids and Conjugates	脂肪酸及衍生物	Hydroxy fatty acids	羟基脂肪酸	13.6011	4.6684	6.96037	8.40996	7.77106	14.2527	10.8136	10.9458	1.04531	0.481104	0.936412	1.30153	0.380205
140	3,5-Di-tert-butylphenol	3.91	level1			205.16	284.1	NEG	C14H22O		3,5-二叔丁基苯酚	1138-52-9		Shikimates and Phenylpropanoids	莽草酸及苯丙酸类					21.4041	19.5851	18.5769	19.8554	16.9156	22.9585	15.1937	18.3559	0.72913	0.580316	0.938041	0.924482	-0.113283
141	Benzoic acid	3.91	level1			121.03	196.7	NEG	C7H6O2	HMDB0001870	苯甲酸	65-85-0	C00180	Shikimates and Phenylpropanoids	莽草酸及苯丙酸类	Phenolic acids (C6-C1)	酚酸	Simple phenolic acids	简单酚酸	1.57128	1.83598	1.68105	1.69611	1.64067	1.56594	1.80118	1.66926	0.363897	0.808144	0.981302	0.984173	-0.0230163
142	(Z)-5,8,11-trihydroxyoctadec-9-enoic acid	3.91	level1			329.233	233.1	NEG	C18H34O5		( Z ) - 5，8，11 -三羟基十八碳- 9 -烯酸			Fatty acids	脂肪酸	Octadecanoids	十八烷类	Other Octadecanoids	其他十八烷	25.4071	0.000111119	17.6893	14.3655	8.90381	16.4263	41.2494	22.1932	1.04095	0.560059	0.938041	1.54489	0.627506
143	alpha-Linolenic acid	3.91	level1			277.217	303.1	NEG	C18H30O2	HMDB0001388	亚麻酸	463-40-1	C06427	Fatty acids	脂肪酸	Fatty Acids and Conjugates	脂肪酸及衍生物	Unsaturated fatty acids	不饱和脂肪酸	401.069	190.614	349.928	313.87	226.904	317.394	343.539	295.946	0.0182744	0.81704	0.983371	0.942892	-0.0848358
144	Paullinic acid	3.91	level1			309.28	335.4	NEG	C20H38O2		顺- 13 -二十碳烯酸			Fatty acids	脂肪酸	Fatty Acids and Conjugates	脂肪酸及衍生物	Unsaturated fatty acids	不饱和脂肪酸	0.741006	0.374595	0.599203	0.571601	0.519334	0.711467	0.727732	0.652845	0.831741	0.553953	0.937858	1.14213	0.191731
145	cis-9-Palmitoleic acid	3.91	level1			253.217	309.2	NEG	C16H30O2	HMDB0003229	棕榈油酸	373-49-9	C08362	Fatty acids	脂肪酸	Fatty Acids and Conjugates	脂肪酸及衍生物	Unsaturated fatty acids	不饱和脂肪酸	7.89414	3.03597	5.68705	5.53905	3.20457	5.14191	4.45982	4.26877	0.593724	0.448852	0.936412	0.770667	-0.37582
146	Palmitamide	3.91	level1			256.263	307.5	POS	C16H33NO	HMDB0012273	十六碳酰胺	629-54-9		Fatty acids	脂肪酸	Fatty amides	脂肪酰胺	Primary amides		6.92888	5.09713	5.78027	5.93543	6.11668	4.63095	4.49806	5.0819	1.03986	0.315726	0.936412	0.856198	-0.223984
147	Myristic acid	3.91	level1			227.202	307.5	NEG	C14H28O2	HMDB0000806	肉豆蔻酸	544-63-8	C06424	Fatty acids	脂肪酸	Fatty Acids and Conjugates	脂肪酸及衍生物	Branched fatty acids	支链脂肪酸	10.9058	4.13712	9.70624	8.24971	5.61146	8.55242	8.36371	7.5092	0.00932027	0.762777	0.971209	0.910237	-0.135685
148	beta-Chamigrenic acid	3.91	level1			233.155	267.1	NEG	C15H22O2		花柏烯酸			Terpenoids	萜类	Sesquiterpenoids	倍半萜类	Chamigrane sesquiterpenoids	Chamigrane型倍半萜	1.56594	1.07693	1.26156	1.30148	1.07083	1.51064	1.08426	1.22191	0.369749	0.714989	0.959904	0.938864	-0.0910125
149	4-Allylcatechol	3.91	level1			149.061	229.3	NEG	C9H10O2		4-烯丙基儿茶酚	1126-61-0		Shikimates and Phenylpropanoids	莽草酸及苯丙酸类	Phenylpropanoids (C6-C3)	苯丙素	Cinnamic acids and derivatives	肉桂酸及其衍生物	0.132031	0.122905	0.000115472	0.0850171	0.133494	0.130061	0.139693	0.134416	1.07931	0.365283	0.936412	1.58104	0.660878
150	10-Hydroxydecanoic acid	3.91	level1			187.134	227.6	NEG	C10H20O3	HMDB0244272	10-羟基癸酸	1679-53-4	C02774	Fatty acids	脂肪酸	Fatty Acids and Conjugates	脂肪酸及衍生物	Hydroxy fatty acids	羟基脂肪酸	0.0444029	0.0452119	0.0446895	0.0447681	0.0444253	0.0417539	0.0517196	0.0459662	0.399882	0.726756	0.962321	1.02676	0.0381035
151	4-hydroxy-9-(3,4,5-trimethoxyphenyl)-5a,6,8a,9-tetrahydro-5H-isobenzofuro[5,6-f][1,3]benzodioxol-8-one	3.91	level1			413.124	214.2	NEG	C22H22O8		β-盾叶鬼臼素A	518-29-6		Shikimates and Phenylpropanoids	莽草酸及苯丙酸类	Lignans	木脂素	Arylnaphthalene and aryltetralin lignans	芳基萘木脂素及芳基四氢萘木脂素	0.746846	0.000111119	11.8807	4.20922	1.19312	1.30989	3.41303	1.97201	0.891575	0.597727	0.94001	0.468499	-1.09388
152	2-[2-[(Z)-pent-2-enyl]-3-[3,4,5-trihydroxy-6-(hydroxymethyl)tetrahydropyran-2-yl]oxy-cyclopentyl]acetic acid	3.91	level1			373.187	201.3	NEG	C18H30O8					Fatty acids	脂肪酸	Octadecanoids	十八烷类	Jasmonic acids	茉莉酸	0.259461	0.0892648	0.311562	0.220096	0.14637	0.19846	0.287086	0.210639	0.186511	0.910132	0.995035	0.957029	-0.0633648
153	N-Feruloylputrescine	3.91	level1			265.154	145.1	POS	C14H20N2O3		阿魏酰基腐胺	501-13-3|91000-11-2	C10497	Alkaloids	生物碱	Ornithine alkaloids	鸟氨酸系生物碱	Polyamines	多胺	0.0087289	0.00131937	0.00688702	0.0056451	0.00335442	0.00415941	6.87395e-06	0.0025069	1.00793	0.288233	0.936412	0.444085	-1.17109
154	6-Methyluracil	3.91	level1			127.05	41.1	POS	C5H6N2O2	HMDB0247093	6-甲基脲嘧啶	626-48-2		Alkaloids	生物碱	Pseudoalkaloids	假生物碱			0.01058	7.05647e-06	7.20499e-06	0.00353142	0.00925971	0.00941306	0.0100665	0.00957975	1.67057	0.227816	0.936412	2.71272	1.43974
155	1-Methylpyrrolidine	3.91	level1			86.0962	27.2	POS	C5H11N	HMDB0243946	1-甲基吡咯烷	120-94-5		Alkaloids	生物碱	Lysine alkaloids	赖氨酸系生物碱	Piperidine alkaloids	哌啶生物碱	1.11153	7.05647e-06	7.20499e-06	0.370516	1.02875	1.11145	1.09716	1.07912	1.68285	0.195425	0.936412	2.91248	1.54225
156	Uracil	3.91	level1			111.02	26.8	NEG	C4H4N2O2	HMDB0000300	尿嘧啶	66-22-8	C00106	Alkaloids	生物碱	Pseudoalkaloids	假生物碱	Purine alkaloids	嘌呤生物碱	0.840152	1.37084	1.13559	1.11553	0.79298	1.12911	0.882076	0.934722	1.08159	0.380289	0.936412	0.83792	-0.255116
157	gamma-Glutamylvaline	3.91	level1			247.128	26.3	POS	C10H18N2O5	HMDB0011172	γ - l -谷氨酰- l -缬氨酸			Amino acids and Peptides	氨基酸及短肽	Small peptides	小肽	Dipeptides	二肽类	0.0524845	0.0263147	0.0544364	0.0444119	0.0201453	0.0441463	0.0521387	0.0388101	0.420674	0.693423	0.955349	0.873867	-0.194514
158	Glycolate	3.91	level1			75.0088	25.9	NEG	C2H4O3	HMDB0000115	乙醇酸	79-14-1	C00160							0.762627	0.000111119	0.786162	0.5163	0.757228	0.858727	0.880855	0.83227	1.08974	0.345256	0.936412	1.61199	0.688841
159	Phloroglucinol	3.91	level1			127.039	25.4	POS	C6H6O3	HMDB0013675	间苯三酚	108-73-6	C02183	Polyketides	聚酮	Phloroglucinols	间苯三酚类	Oligomeric phloroglucinols (phlorotannins)	褐藻多酚	0.0813923	7.05647e-06	0.0899763	0.0571252	0.0906587	0.0916946	0.109214	0.0971891	1.10132	0.243194	0.936412	1.70133	0.766667
160	Glutathione	3.91	level1			306.077	27.2	NEG	C10H17N3O6S	HMDB0000125	谷胱甘肽	70-18-8	C00051	Amino acids and Peptides	氨基酸及短肽	Small peptides	小肽	Tripeptides	三肽类	0.581273	0.232929	0.000115472	0.271439	0.556292	0.942948	0.61146	0.703567	1.23244	0.105832	0.936412	2.59198	1.37406
161	(E)-6-hydroxyoctadec-4-enoic acid	3.9	level1			297.243	286.8	NEG	C18H34O3		( E ) - 6 -羟基十八碳- 4 -烯酸			Fatty acids	脂肪酸	Octadecanoids	十八烷类	Other Octadecanoids	其他十八烷	29.8116	24.1676	31.0234	28.3342	27.4117	24.712	38.4097	30.1778	0.415889	0.714388	0.95969	1.06507	0.0909444
162	Dimethylglycine	3.9	level1			102.056	22.7	NEG	C4H9NO2	HMDB0000092	N，N -二甲基甘氨酸	1118-68-9	C01026	Amino acids and Peptides	氨基酸及短肽	Small peptides	小肽	Aminoacids	氨基酸	4.84381	4.09295	4.15532	4.36402	4.5553	4.60656	4.382	4.51462	0.833496	0.579367	0.938041	1.03451	0.0489451
163	Leucine	3.9	level1			130.088	28	NEG	C6H13NO2	HMDB0062203	亮氨酸	61-90-5	C00123	Amino acids and Peptides	氨基酸及短肽	Small peptides	小肽	Aminoacids	氨基酸	8.33927	5.87677	0.000115472	4.73872	6.72775	7.84256	7.77813	7.44948	1.0759	0.387552	0.936412	1.57205	0.652643
164	3,5-Dihydroxyacetophenone	3.9	level1			151.04	172.5	NEG	C8H8O3	HMDB0029662	3 '，5 ' -二羟基苯乙酮	51863-60-6		Shikimates and Phenylpropanoids	莽草酸及苯丙酸类					0.346994	0.290961	0.498431	0.378795	0.279743	0.387399	0.420906	0.362683	0.203039	0.840797	0.987667	0.957464	-0.0627098
165	Nicotinate	3.9	level1			124.039	27.4	POS	C6H5NO2	HMDB0001488	烟酸	59-67-6	C00253	Alkaloids	生物碱	Nicotinic acid alkaloids	烟酸系生物碱	Pyridine alkaloids	吡啶生物碱	0.191767	0.170502	0.174157	0.178809	0.176288	0.2328	0.205488	0.204859	1.35845	0.212685	0.936412	1.14569	0.196212
166	7-[(2S,3R,4S,5S,6R)-4,5-dihydroxy-6-(hydroxymethyl)-3-[(2S,3R,4R,5R,6S)-3,4,5-trihydroxy-6-methyl-tetrahydropyran-2-yl]oxy-tetrahydropyran-2-yl]oxy-5-hydroxy-2-(4-hydroxy-3-methoxy-phenyl)chromen-4-one	3.9	level1			609.181	184.8	POS	C28H32O15		金圣草黄素 7 -新橙皮糖苷	111133-90-5		Shikimates and Phenylpropanoids	莽草酸及苯丙酸类	Flavonoids	黄酮类	Flavones	黄酮类	0.0196001	0.00642752	0.014277	0.0134349	0.013992	0.0211465	0.0287486	0.0212957	1.31178	0.241752	0.936412	1.58511	0.66458
167	Neodiosmin	3.9	level1			609.181	184.8	POS	C28H32O15			38665-01-9		Shikimates and Phenylpropanoids	莽草酸及苯丙酸类	Flavonoids	黄酮类	Flavones	黄酮类	0.0196001	0.00642752	0.014277	0.0134349	0.013992	0.0211465	0.0287486	0.0212957	1.31178	0.241752	0.936412	1.58511	0.66458
168	Sibiricose A5	3.9	level1			517.157	153.6	NEG	C22H30O14		西伯利亚远志糖A5	107912-97-0		Shikimates and Phenylpropanoids	莽草酸及苯丙酸类	Phenylpropanoids (C6-C3)	苯丙素	Cinnamic acids and derivatives	肉桂酸及其衍生物	0.451266	0.272171	0.366679	0.363372	0.287383	0.481223	0.464966	0.411191	0.65002	0.585835	0.938232	1.1316	0.178361
169	Pyrogallol	3.9	level1			127.039	41.9	POS	C6H6O3	HMDB0013674	邻苯三酚	87-66-1	C01108	Shikimates and Phenylpropanoids	莽草酸及苯丙酸类					0.0401352	0.0333905	0.0437952	0.0391069	0.0295411	0.036752	0.0325708	0.0329546	1.40733	0.171269	0.936412	0.84268	-0.246943
170	Linoleic acid	3.9	level1			279.233	312.2	NEG	C18H32O2	HMDB0000673	亚油酸	60-33-3	C01595	Fatty acids	脂肪酸	Fatty Acids and Conjugates	脂肪酸及衍生物	Unsaturated fatty acids	不饱和脂肪酸	257.647	146.275	219.313	207.745	169.23	253.651	240.525	221.135	0.47046	0.765249	0.971283	1.06445	0.0901133
171	Stearidonic acid	3.9	level1			275.202	297.7	NEG	C18H28O2	HMDB0006547	硬脂四烯酸	20290-75-9	C16300	Fatty acids	脂肪酸	Fatty Acids and Conjugates	脂肪酸及衍生物	Unsaturated fatty acids	不饱和脂肪酸	1.00785	0.259797	0.648678	0.638775	0.458821	0.744522	0.970646	0.724663	0.635238	0.759392	0.970594	1.13446	0.182003
172	(S)-Abscisic acid	3.9	level1			263.129	204.3	NEG	C15H20O4		(S)-2-反式-脱落酸	7773-56-0		Terpenoids	萜类	Apocarotenoids	脱辅基类胡萝卜素	Apocarotenoids(ε-)	脱辅基类胡萝卜素	0.661691	0.000111119	0.477977	0.379926	0.43048	0.586342	0.504914	0.507245	1.04355	0.56317	0.938041	1.33512	0.416964
173	Azelaic acid	3.9	level1			187.098	200.4	NEG	C9H16O4	HMDB0000784	壬二酸	123-99-9	C08261	Fatty acids	脂肪酸	Fatty Acids and Conjugates	脂肪酸及衍生物	Dicarboxylic acids	二羧酸类	2.46887	2.13699	0.000115472	1.53533	1.78955	1.64636	2.62098	2.01896	1.02598	0.591834	0.938806	1.31501	0.39507
174	3-(4-hydroxyphenyl)-1-[2-hydroxy-4-[(2S,3R,4S,5R,6R)-3,4,5-trihydroxy-6-(hydroxymethyl)tetrahydropyran-2-yl]oxy-phenyl]propan-1-one	3.9	level1			403.138	194.8	POS	C21H24O9					Shikimates and Phenylpropanoids	莽草酸及苯丙酸类	Flavonoids	黄酮类	Chalcones	查耳酮类	0.00905043	0.0132297	0.00671575	0.00966531	0.00841906	0.0102257	0.0153007	0.0113152	0.655957	0.588145	0.938232	1.1707	0.227369
175	Catechin	3.9	level1			289.072	154.6	NEG	C15H14O6	HMDB0002780	儿茶素	154-23-4	C06562	Shikimates and Phenylpropanoids	莽草酸及苯丙酸类	Flavonoids	黄酮类	Flavan-3-ols	黄烷-3-醇类	0.0385147	0.0437567	0.000115472	0.0274623	0.0387854	0.0629027	0.062201	0.0546297	1.15416	0.162212	0.936412	1.98926	0.992232
176	3-Hydroxyvaleric acid	3.9	level1			117.056	45.7	NEG	C5H10O3	HMDB0000531	3-羟戊酸	10237-77-1		Fatty acids	脂肪酸	Fatty Acids and Conjugates	脂肪酸及衍生物	Hydroxy fatty acids	羟基脂肪酸	0.432562	0.187328	0.354795	0.324895	0.209104	0.375596	0.350345	0.311681	0.0320158	0.889143	0.993661	0.95933	-0.0599012
177	Phenylalanine	3.9	level1			164.072	39.3	NEG	C9H11NO2	HMDB0000159	苯丙氨酸	63-91-2	C00079	Amino acids and Peptides	氨基酸及短肽	Small peptides	小肽	Aminoacids	氨基酸	9.60395	0.000111119	11.3745	6.99286	9.67113	10.0743	8.52986	9.42508	1.04813	0.563322	0.938041	1.34781	0.430622
178	Glyceric acid	3.9	level1			105.019	24.9	NEG	C3H6O4	HMDB0000139	甘油酸	6000-40-4	C00258	Fatty acids	脂肪酸	Fatty Acids and Conjugates	脂肪酸及衍生物	Hydroxy fatty acids	羟基脂肪酸	3.64629	0.000111119	4.06544	2.57061	3.59672	4.63675	3.93327	4.05558	1.08038	0.325718	0.936412	1.57767	0.657794
179	gamma-Glutamylglutamine	3.9	level1			274.105	24.5	NEG	C10H17N3O6	HMDB0011738	γ-谷氨酰谷氨酰胺	10148-81-9	C05283	Amino acids and Peptides	氨基酸及短肽	Small peptides	小肽	Dipeptides	二肽类	1.99407	0.634236	1.59055	1.40628	0.85721	1.32061	1.67766	1.28516	0.043516	0.808541	0.981302	0.91387	-0.129939
180	Threonic acid	3.9	level1			135.03	24.4	NEG	C4H8O5	HMDB0062620	L-苏糖酸	7306-96-9	C01620	Fatty acids	脂肪酸	Fatty Acids and Conjugates	脂肪酸及衍生物	Hydroxy fatty acids	羟基脂肪酸	1.92714	1.77733	2.34565	2.01671	1.7053	2.00428	2.46413	2.0579	0.116226	0.889616	0.993661	1.02043	0.0291708
181	2,2'-Iminodiacetic acid	3.9	level1			132.03	23.5	NEG	C4H7NO4	HMDB0011753	亚氨基二乙酸	142-73-4	C19911	Amino acids and Peptides	氨基酸及短肽	Small peptides	小肽	Aminoacids	氨基酸	0.000118764	0.000111119	8.50054	2.83359	7.51138	8.38082	10.1908	8.69435	1.52066	0.117109	0.936412	3.06831	1.61745
182	Sarcosine	3.9	level1			88.0404	23	NEG	C3H7NO2	HMDB0000271	肌氨酸	107-97-1	C00213	Amino acids and Peptides	氨基酸及短肽	Small peptides	小肽	Aminoacids	氨基酸	7.50497	3.45602	8.34379	6.43493	5.02902	5.77934	5.12258	5.31031	0.416561	0.535065	0.936412	0.825233	-0.277127
183	Alanine	3.9	level1			88.0404	23	NEG	C3H7NO2	HMDB0000161	丙氨酸	56-41-7	C00041	Amino acids and Peptides	氨基酸及短肽	Small peptides	小肽	Aminoacids	氨基酸	7.50497	3.45602	8.34379	6.43493	5.02902	5.77934	5.12258	5.31031	0.416561	0.535065	0.936412	0.825233	-0.277127
184	beta-Alanine	3.9	level1			88.0404	23	NEG	C3H7NO2	HMDB0000056	β-丙氨酸	107-95-9	C00099	Amino acids and Peptides	氨基酸及短肽	Small peptides	小肽	Aminoacids	氨基酸	7.50497	3.45602	8.34379	6.43493	5.02902	5.77934	5.12258	5.31031	0.416561	0.535065	0.936412	0.825233	-0.277127
185	Ala-Gly	3.9	level1			145.062	23	NEG	C5H10N2O3	HMDB0006899	L -丙氨酰甘氨酸	687-69-4		Amino acids and Peptides	氨基酸及短肽	Small peptides	小肽	Aminoacids	氨基酸	30.5427	7.83856	23.4009	20.594	14.4936	15.7084	20.4892	16.8971	0.0466716	0.622848	0.942862	0.820485	-0.28545
186	2-acetylbenzoic acid	3.89	level1			163.04	183.1	NEG	C9H8O3		2 -乙酰苯甲酸	577-56-0		Shikimates and Phenylpropanoids	莽草酸及苯丙酸类	Phenolic acids (C6-C1)	酚酸	Simple phenolic acids	简单酚酸	1.08526	1.01187	1.16138	1.08617	0.500427	0.812527	0.716684	0.676546	1.90441	0.0158646	0.736998	0.622873	-0.68299
187	2-(3,4-dihydroxyphenyl)-7-hydroxy-5-[(2S,3R,4S,5S,6R)-3,4,5-trihydroxy-6-[[(2R,3R,4R,5R,6S)-3,4,5-trihydroxy-6-methyl-tetrahydropyran-2-yl]oxymethyl]tetrahydropyran-2-yl]oxy-chromen-4-one	3.89	level1			595.165	189.4	POS	C27H30O15		木犀草素- 5 - O - β -芸香糖苷			Shikimates and Phenylpropanoids	莽草酸及苯丙酸类	Flavonoids	黄酮类	Flavones	黄酮类	0.0121331	0.00317805	0.0113424	0.00888454	0.0056138	0.00998806	0.00898888	0.00819691	0.191094	0.838059	0.987519	0.922604	-0.116217
188	Sorbose	3.89	level1			179.056	23.4	NEG	C6H12O6	HMDB0246950	L- ( - ) -山梨糖	87-79-6	C00247	Carbohydrates	碳水化合物	Saccharides	糖类	Monosaccharides	单糖	12.4287	13.4721	13.506	13.1356	10.9664	12.2045	12.7859	11.9856	1.52925	0.147995	0.936412	0.91245	-0.132182
189	Galactose	3.89	level1			179.056	23.4	NEG	C6H12O6	HMDB0000143	半乳糖	10257-28-0	C00984	Carbohydrates	碳水化合物	Saccharides	糖类	Monosaccharides	单糖	12.4287	13.4721	13.506	13.1356	10.9664	12.2045	12.7859	11.9856	1.52925	0.147995	0.936412	0.91245	-0.132182
190	Isoleucine	3.89	level1			130.088	28	NEG	C6H13NO2	HMDB0000172	L-异亮氨酸	73-32-5	C00407	Amino acids and Peptides	氨基酸及短肽	Small peptides	小肽	Aminoacids	氨基酸	8.33927	5.87677	0.000115472	4.73872	6.72775	7.84256	7.77813	7.44948	1.0759	0.387552	0.936412	1.57205	0.652643
191	Adenosine monophosphate (AMP)	3.89	level1			346.056	32.5	NEG	C10H14N5O7P	HMDB0000045	磷酸腺苷	61-19-8	C00020	Carbohydrates	碳水化合物	Nucleosides	核苷类	Purine nucleos(t)ides	嘌呤核苷	1.6932	0.000111119	1.6337	1.10901	1.14588	1.56333	1.47651	1.39524	1.02581	0.641423	0.946645	1.2581	0.33125
192	Manninotriose	3.89	level1			503.162	25.5	NEG	C18H32O16	HMDB0247628	葡聚糖	13382-86-0		Carbohydrates	碳水化合物	Saccharides	糖类	Polysaccharides	多糖类	3.80782	3.84631	4.0527	3.90228	2.9122	3.60765	3.57397	3.36461	1.63809	0.0875276	0.936412	0.862216	-0.213879
193	D-Panose	3.89	level1			503.162	25.5	NEG	C18H32O16		潘糖			Carbohydrates	碳水化合物	Saccharides	糖类	Polysaccharides	多糖类	3.80782	3.84631	4.0527	3.90228	2.9122	3.60765	3.57397	3.36461	1.63809	0.0875276	0.936412	0.862216	-0.213879
194	(E)-3-(4-hydroxyphenyl)-N-[4-[[(E)-3-(4-hydroxyphenyl)prop-2-enoyl]amino]butyl]prop-2-enamide	3.89	level1			381.18	199.7	POS	C22H24N2O4		N，N ' -二香豆酰腐胺	364048-94-2|37946-59-1		Alkaloids	生物碱	Ornithine alkaloids	鸟氨酸系生物碱	Polyamines	多胺	0.000755547	0.00172573	0.00337089	0.00195072	0.000339009	0.000721111	6.87395e-06	0.000355665	1.50827	0.113858	0.936412	0.182325	-2.45542
195	(E)-9,12,13-trihydroxyoctadec-10-enoic acid	3.89	level1			329.233	233.1	NEG	C18H34O5		9，12，13 -三羟基- 10 -十八碳烯酸	29907-56-0|97134-11-7		Fatty acids	脂肪酸	Octadecanoids	十八烷类	Other Octadecanoids	其他十八烷	25.4071	0.000111119	17.6893	14.3655	8.90381	16.4263	41.2494	22.1932	1.04095	0.560059	0.938041	1.54489	0.627506
196	(2R,3S,4S,5R,6R)-2-(hydroxymethyl)-6-(2-methylbutoxy)tetrahydropyran-3,4,5-triol	3.89	level1			249.135	184	NEG	C11H22O6		2 -甲基丁基 β - D-葡萄糖苷									0.253985	0.0605237	0.315321	0.209943	0.109043	0.170316	0.189358	0.156239	0.152715	0.541257	0.936412	0.744196	-0.426245
197	Glutaric acid	3.89	level1			131.035	44.9	NEG	C5H8O4	HMDB0000661	戊二酸	110-94-1	C00489	Fatty acids	脂肪酸	Fatty Acids and Conjugates	脂肪酸及衍生物	Dicarboxylic acids	二羧酸类	0.000118764	0.000111119	0.866511	0.288914	0.815558	1.13577	1.24017	1.06383	1.54363	0.0701494	0.936412	3.68218	1.88056
198	12-Methyltridecanoic acid	3.89	level1			227.202	307.5	NEG	C14H28O2	HMDB0031072	12 -甲基十三烷酸	2724-57-4		Fatty acids	脂肪酸	Fatty Acids and Conjugates	脂肪酸及衍生物	Branched fatty acids	支链脂肪酸	10.9058	4.13712	9.70624	8.24971	5.61146	8.55242	8.36371	7.5092	0.00932027	0.762777	0.971209	0.910237	-0.135685
199	Glutamine	3.89	level1			145.062	23	NEG	C5H10N2O3	HMDB0000641	谷氨酰胺	56-85-9	C00064	Amino acids and Peptides	氨基酸及短肽	Small peptides	小肽	Aminoacids	氨基酸	30.5427	7.83856	23.4009	20.594	14.4936	15.7084	20.4892	16.8971	0.0466716	0.622848	0.942862	0.820485	-0.28545
200	5-nonadecylbenzene-1,3-diol	3.89	level1			375.327	346.9	NEG	C25H44O2		5 -十九烷基苯- 1，3 -二醇	35176-46-6		Polyketides	聚酮	Aromatic polyketides	芳香聚酮	Catechols with side chains	儿茶酚	6.07276	4.7389	3.20831	4.67332	3.49343	3.98236	3.92046	3.79875	0.823742	0.357455	0.936412	0.812857	-0.298926
201	Tris(2,4-di-tert-butylphenyl)phosphate	3.89	level1			663.452	322.6	POS	C42H63O4P		三( 2 , 4 -二叔丁基苯基)磷酸	31570-04-4		Shikimates and Phenylpropanoids	莽草酸及苯丙酸类	Flavonoids	黄酮类	Flavanones	黄烷酮	2.22174	1.45438	0.110444	1.26219	0.106295	2.05632	1.41591	1.19284	0.0139878	0.938366	0.996781	0.945061	-0.081521
202	LPC(18:0/0:0)	3.89	level1			524.37	307.9	POS	C26H54NO7P	HMDB0010384	1-硬脂酰-sn-甘油-3-磷酰胆碱	19420-57-6		Fatty acids	脂肪酸	Glycerophospholipids	甘油磷脂	Glycerophosphocholines		0.523369	0.190212	0.583752	0.432444	0.532478	0.466074	0.364449	0.454334	0.497291	0.876112	0.992372	1.05062	0.0712378
203	2-(1-carboxyethyl)-5-methyl-cyclopentanecarboxylic acid	3.89	level1			199.098	208.7	NEG	C10H16O4		2 - ( 1 -羧乙基) - 5 -甲基环戊烷- 1 -羧酸	32603-11-5		Amino acids and Peptides	氨基酸及短肽	Small peptides	小肽	Aminoacids	氨基酸	0.203962	0.14283	0.218351	0.188381	0.113104	0.134088	0.190189	0.145793	1.1721	0.261983	0.936412	0.773929	-0.369727
204	(E)-4-hydroxydodec-2-enedioic acid	3.89	level1			243.124	200.8	NEG	C12H20O5		( e ) - 4 -羟基-十二碳- 2 -烯二酸			Fatty acids	脂肪酸	Fatty Acids and Conjugates	脂肪酸及衍生物	Dicarboxylic acids	二羧酸类	0.767071	0.606052	0.844816	0.739313	0.487322	0.546306	1.17847	0.737366	0.248911	0.993709	0.999463	0.997367	-0.00380434
205	Vicenin-1	3.89	level1			563.141	170.5	NEG	C26H28O14		维采宁 1	35927-38-9		Shikimates and Phenylpropanoids	莽草酸及苯丙酸类	Flavonoids	黄酮类	Flavones	黄酮类	8.28333	5.36309	3.96751	5.87131	9.18282	14.3484	13.6657	12.399	1.91504	0.0338726	0.864927	2.11179	1.07847
206	Schaftoside	3.89	level1			565.154	170.2	POS	C26H28O14			51938-32-0		Shikimates and Phenylpropanoids	莽草酸及苯丙酸类	Flavonoids	黄酮类	Flavones	黄酮类	0.427015	0.270769	0.203605	0.300463	0.436005	0.635901	0.64705	0.572986	1.8558	0.0459388	0.932625	1.90701	0.931312
207	5,7-dihydroxy-2-(4-hydroxyphenyl)-6-[3,4,5-trihydroxy-6-(hydroxymethyl)tetrahydropyran-2-yl]-8-(3,4,5-trihydroxytetrahydropyran-2-yl)chromen-4-one	3.89	level1			565.154	170.2	POS	C26H28O14					Shikimates and Phenylpropanoids	莽草酸及苯丙酸类	Flavonoids	黄酮类	Flavones	黄酮类	0.427015	0.270769	0.203605	0.300463	0.436005	0.635901	0.64705	0.572986	1.8558	0.0459388	0.932625	1.90701	0.931312
208	Acetylleucine	3.89	level1			172.098	152.3	NEG	C8H15NO3	HMDB0011756	N-乙酰-L-亮氨酸	1188-21-2	C02710	Amino acids and Peptides	氨基酸及短肽	Small peptides	小肽	Dipeptides	二肽类	0.477518	0.000111119	0.452702	0.31011	0.449464	0.491549	0.000120894	0.313711	0.057786	0.987776	0.999187	1.01161	0.0166563
209	Diacetyl	3.89	level1			87.0439	50.3	POS	C4H6O2	HMDB0003407	2,3-丁二酮	431-03-8	C00741	Fatty acids	脂肪酸	Fatty acyls	脂肪酰类	Oxygenated hydrocarbons	含氧烃	0.081114	0.0564869	0.070709	0.0694366	0.0236383	0.0745663	0.0261293	0.0414446	1.43653	0.195845	0.936412	0.59687	-0.744511
210	S-Adenosylhomocysteine	3.89	level1			385.129	40.1	POS	C14H20N6O5S	HMDB0000939	S-腺苷-L-高半胱氨酸	979-92-0	C00021	Carbohydrates	碳水化合物	Nucleosides	核苷类	Purine nucleos(t)ides	嘌呤核苷	0.0154147	0.00996951	0.0202741	0.0152194	0.00975242	0.0142928	0.0137573	0.0126008	0.694664	0.472281	0.936412	0.827944	-0.272395
211	Allopurinol-1-ribonucleoside	3.89	level1			267.074	39.7	NEG	C10H12N4O5	HMDB0000481	别嘌醇核苷	16220-07-8		Carbohydrates	碳水化合物	Nucleosides	核苷类	Purine nucleos(t)ides	嘌呤核苷	0.369471	0.518185	0.44986	0.445839	0.477351	0.000121588	0.441266	0.306246	0.956367	0.430406	0.936412	0.686899	-0.541829
212	Tyrosine	3.89	level1			182.081	26.8	POS	C9H11NO3	HMDB0000158	酪氨酸	60-18-4	C00082	Amino acids and Peptides	氨基酸及短肽	Small peptides	小肽	Aminoacids	氨基酸	0.388735	0.245475	0.400628	0.344946	0.267047	0.363602	0.338461	0.323037	0.243536	0.723165	0.961513	0.936484	-0.094673
213	o-Tyrosine	3.89	level1			182.081	26.8	POS	C9H11NO3	HMDB0006050	DL-o-酪氨酸	2370-61-8		Amino acids and Peptides	氨基酸及短肽	Small peptides	小肽	Aminoacids	氨基酸	0.388735	0.245475	0.400628	0.344946	0.267047	0.363602	0.338461	0.323037	0.243536	0.723165	0.961513	0.936484	-0.094673
214	Glucose 1-phosphate	3.89	level1			259.023	25.9	NEG	C6H13O9P	HMDB0001586	1 -磷酸葡萄糖	59-56-3	C00103	Carbohydrates	碳水化合物	Saccharides	糖类	Monosaccharides	单糖	3.255	6.47794	3.85399	4.52898	3.48236	3.13087	6.08787	4.2337	0.319877	0.83873	0.987572	0.934803	-0.0972665
215	Glycine	3.89	level1			74.0248	22.8	NEG	C2H5NO2	HMDB0000123	甘氨酸	56-40-6	C00037	Amino acids and Peptides	氨基酸及短肽	Small peptides	小肽	Aminoacids	氨基酸	0.91257	0.828951	0.000115472	0.580546	0.913341	0.989073	0.891912	0.931442	1.07871	0.351278	0.936412	1.60443	0.682057
216	Serine	3.89	level1			104.035	22.8	NEG	C3H7NO3	HMDB0000187	丝氨酸	56-45-1	C00065	Amino acids and Peptides	氨基酸及短肽	Small peptides	小肽	Aminoacids	氨基酸	4.19855	5.46765	6.76069	5.47563	4.86467	4.65265	4.87531	4.79754	0.969847	0.456304	0.936412	0.876163	-0.190728
217	Allose	3.88	level1			179.056	23.4	NEG	C6H12O6	HMDB0062473	(2R,3R,4R)-2,3,4,5,6-五羟基己醛	39392-62-6	C01487	Carbohydrates	碳水化合物	Saccharides	糖类	Monosaccharides	单糖	12.4287	13.4721	13.506	13.1356	10.9664	12.2045	12.7859	11.9856	1.52925	0.147995	0.936412	0.91245	-0.132182
218	NAE(18:3(6Z,9Z,12Z))	3.88	level1			322.274	286.6	POS	C20H35NO2	HMDB0013624	N-(6Z,9Z,12Z-十八碳三烯酰)-乙醇胺	150314-37-7		Fatty acids	脂肪酸	Fatty amides	脂肪酰胺	N-acyl ethanolamines (endocannabinoids)		0.115692	0.0842461	0.0887355	0.0962244	0.0497721	0.0748626	0.0999145	0.0748497	1.11722	0.288787	0.936412	0.777866	-0.362406
219	4-hydroxy-6-methyl-chromen-2-one	3.88	level1			177.054	213.3	POS	C10H8O3		4-羟基-6-甲基香豆素	13252-83-0		Shikimates and Phenylpropanoids	莽草酸及苯丙酸类	Coumarins	香豆素类	Simple coumarins	简单香豆素类	0.0197548	7.05647e-06	0.177033	0.0655982	0.0278472	0.0373143	0.0525488	0.0392368	0.907561	0.685237	0.953818	0.598138	-0.741451
220	(3R,4S,5S,6R)-6-[[(2S,3R,4S,5R,6R)-3,4,5-trihydroxy-6-[[(2S,3R,4S,5R,6R)-3,4,5-trihydroxy-6-(hydroxymethyl)tetrahydropyran-2-yl]oxymethyl]tetrahydropyran-2-yl]oxymethyl]tetrahydropyran-2,3,4,5-tetrol	3.88	level1			503.162	25.5	NEG	C18H32O16		半乳糖(a1-6)半乳糖(a1-6)葡萄糖	13382-86-0	C05404	Carbohydrates	碳水化合物	Saccharides	糖类	Polysaccharides	多糖类	3.80782	3.84631	4.0527	3.90228	2.9122	3.60765	3.57397	3.36461	1.63809	0.0875276	0.936412	0.862216	-0.213879
221	Tropolone	3.88	level1			121.03	196.7	NEG	C7H6O2		环庚三烯酚酮			Shikimates and Phenylpropanoids	莽草酸及苯丙酸类					1.57128	1.83598	1.68105	1.69611	1.64067	1.56594	1.80118	1.66926	0.363897	0.808144	0.981302	0.984173	-0.0230163
222	Hydroxyacetone	3.88	level1			73.0296	29.5	NEG	C3H6O2	HMDB0006961	羟基丙酮	116-09-6	C05235							4.27614	3.04764	4.39552	3.90643	3.15463	4.29017	3.23264	3.55915	0.586905	0.572275	0.938041	0.911098	-0.134322
223	Glyceraldehyde	3.88	level1			89.0245	26.5	NEG	C3H6O3	HMDB0001051	甘油醛	56-82-6	C02154	Carbohydrates	碳水化合物	Saccharides	糖类	Monosaccharides	单糖	10.0885	3.58239	9.24953	7.64013	14.1951	16.3116	16.6058	15.7042	1.7756	0.0208456	0.764262	2.05548	1.03948
224	Dihydroxyacetone	3.88	level1			89.0245	26.5	NEG	C3H6O3	HMDB0001882	二羟丙酮	96-26-4	C00184	Carbohydrates	碳水化合物	Saccharides	糖类	Monosaccharides	单糖	10.0885	3.58239	9.24953	7.64013	14.1951	16.3116	16.6058	15.7042	1.7756	0.0208456	0.764262	2.05548	1.03948
225	(1S,5S,8S,9R)-2,5,9-trimethyltricyclo[6.3.0.01,5]undec-2-ene-3-carboxylic acid	3.88	level1			233.155	267.1	NEG	C15H22O2					Terpenoids	萜类	Sesquiterpenoids	倍半萜类	Silphiperfolane sesquiterpenoids	Silphiperfolane型倍半萜	1.56594	1.07693	1.26156	1.30148	1.07083	1.51064	1.08426	1.22191	0.369749	0.714989	0.959904	0.938864	-0.0910125
226	2,10,10-trimethyltricyclo[6.3.0.01,5]undec-6-ene-6-carboxylic acid	3.88	level1			233.155	267.1	NEG	C15H22O2					Terpenoids	萜类	Sesquiterpenoids	倍半萜类	Pentalenane sesquiterpenoids	Pentalenane型倍半萜	1.56594	1.07693	1.26156	1.30148	1.07083	1.51064	1.08426	1.22191	0.369749	0.714989	0.959904	0.938864	-0.0910125
227	1,1,9a-trimethyl-3,4,8,9-tetrahydro-2H-benzo[7]annulene-7-carboxylic acid	3.88	level1			233.155	267.1	NEG	C15H22O2					Terpenoids	萜类	Sesquiterpenoids	倍半萜类	Cuparane sesquiterpenoids	花侧柏烷型倍半萜	1.56594	1.07693	1.26156	1.30148	1.07083	1.51064	1.08426	1.22191	0.369749	0.714989	0.959904	0.938864	-0.0910125
228	17-ODYA	3.88	level1			279.233	312.2	NEG	C18H32O2	HMDB0244776	17-十八炔酸	34450-18-5								257.647	146.275	219.313	207.745	169.23	253.651	240.525	221.135	0.47046	0.765249	0.971283	1.06445	0.0901133
229	Oleic acid	3.88	level1			281.249	322.4	NEG	C18H34O2	HMDB0000207	油酸	112-80-1	C00712	Fatty acids	脂肪酸	Fatty Acids and Conjugates	脂肪酸及衍生物	Unsaturated fatty acids	不饱和脂肪酸	23.7006	10.207	0.000115472	11.3026	9.4029	20.2748	22.8224	17.5001	1.07348	0.481903	0.936412	1.54832	0.630707
230	Laurocapram	3.88	level1			282.278	310.4	POS	C18H35NO	HMDB0253992	月桂氮酮	59227-89-3	D04678							31.2071	27.4816	29.2602	29.3163	25.7139	23.8481	24.494	24.6853	1.92623	0.0185068	0.748978	0.842033	-0.24805
231	Dodecanedioic acid	3.88	level1			229.145	236.4	NEG	C12H22O4	HMDB0000623	十二烷二酸	693-23-2	C02678	Fatty acids	脂肪酸	Fatty Acids and Conjugates	脂肪酸及衍生物	Dicarboxylic acids	二羧酸类	0.147433	0.117084	0.162822	0.142447	0.0956477	0.165817	0.199951	0.153805	0.197156	0.751715	0.96895	1.07974	0.110684
232	(E)-2-methylpent-2-enoic acid	3.88	level1			113.061	210.3	NEG	C6H10O2		2-甲基-2-戊烯酸	16957-70-3		Fatty acids	脂肪酸	Fatty Acids and Conjugates	脂肪酸及衍生物	Unsaturated fatty acids	不饱和脂肪酸	0.123067	0.145603	0.190652	0.153107	0.102833	0.123727	0.000120894	0.0755606	1.11397	0.146063	0.936412	0.493514	-1.01884
233	(2R,3S,4S,5R,6R)-2-[[(2S,3R,4S,5S)-3,4,5-trihydroxytetrahydropyran-2-yl]oxymethyl]-6-(1-vinylhexoxy)tetrahydropyran-3,4,5-triol	3.88	level1			421.208	205	NEG	C19H34O10			244775-53-9		Fatty acids	脂肪酸	Fatty acyl glycosides	脂肪酰糖苷	Fatty acyl glycosides of mono- and disaccharides	脂肪酰糖苷	0.0885437	0.0277333	0.0932569	0.0698446	0.0411326	0.047074	0.0529862	0.0470643	0.623646	0.346598	0.936412	0.673842	-0.569517
234	Indoleacetic acid	3.88	level1			174.056	196.3	NEG	C10H9NO2	HMDB0000197	吲哚-3-乙酸	87-51-4	C00954	Alkaloids	生物碱	Tryptophan alkaloids	色氨酸系生物碱	Simple indole alkaloids	简单吲哚生物碱	0.603716	0.770361	1.03089	0.801657	0.578608	0.692564	0.50234	0.591171	1.49103	0.19671	0.936412	0.737436	-0.43941
235	Indole-3-carboxaldehyde	3.88	level1			144.046	192.6	NEG	C9H7NO	HMDB0029737	吲哚-3-甲醛	487-89-8	C08493	Alkaloids	生物碱	Tryptophan alkaloids	色氨酸系生物碱	Simple indole alkaloids	简单吲哚生物碱	0.0875296	0.166851	0.124046	0.126142	0.0726844	0.104475	0.0803585	0.0858392	1.54023	0.180048	0.936412	0.680495	-0.555343
236	5,7-dihydroxy-2-(4-hydroxyphenyl)-6,8-bis(3,4,5-trihydroxytetrahydropyran-2-yl)chromen-4-one	3.88	level1			535.144	175.3	POS	C25H26O13		芹菜素 6-C-阿拉伯糖-8-C-木糖			Shikimates and Phenylpropanoids	莽草酸及苯丙酸类	Flavonoids	黄酮类	Flavones	黄酮类	0.0327407	0.0164915	0.0217953	0.0236758	0.025075	0.035249	0.0398878	0.0334039	1.43408	0.207836	0.936412	1.41089	0.496604
237	Phosphate	3.88	level1			96.9696	28.4	NEG	H3O4P	HMDB0001429	磷酸	7664-38-2	C00009	Carbohydrates	碳水化合物					60.2397	88.304	43.971	64.1716	102.533	107.117	99.5643	103.072	1.73245	0.0414717	0.905921	1.60619	0.68364
238	2-Hydroxyglutaric acid	3.88	level1			147.03	27.6	NEG	C5H8O5	HMDB0000694	( 2S ) - 2 -羟基戊二酸	13095-48-2	C03196	Fatty acids	脂肪酸	Fatty Acids and Conjugates	脂肪酸及衍生物	Dicarboxylic acids	二羧酸类	1.75395	1.86185	1.8901	1.8353	1.51667	1.57547	2.11396	1.73537	0.675375	0.634511	0.945422	0.945547	-0.0807791
239	Citric acid	3.88	level1			173.009	27.6	NEG	C6H8O7	HMDB0000094	柠檬酸	77-92-9	C00158	Fatty acids	脂肪酸	Fatty Acids and Conjugates	脂肪酸及衍生物	Hydroxy fatty acids	羟基脂肪酸	1.45664	0.618479	0.000115472	0.691746	0.891472	1.36962	1.18226	1.14778	1.11081	0.362794	0.936412	1.65925	0.730534
240	Uridine	3.88	level1			243.062	27.2	NEG	C9H12N2O6	HMDB0000296	尿苷	58-96-8	C00299	Carbohydrates	碳水化合物	Nucleosides	核苷类	Pyrimidine nucleos(t)ides	嘧啶核苷	3.57893	0.000111119	0.000115472	1.19305	3.36286	3.94272	3.49602	3.60053	1.6857	0.178655	0.936412	3.01792	1.59356
241	Methionine	3.88	level1			148.044	27.1	NEG	C5H11NO2S	HMDB0033951	消旋蛋氨酸	59-51-8	C01733	Amino acids and Peptides	氨基酸及短肽	Small peptides	小肽	Aminoacids	氨基酸	0.96086	0.000111119	0.683944	0.548305	0.625414	0.829122	0.729512	0.728016	1.04424	0.570931	0.938041	1.32776	0.408992
242	Valine	3.88	level1			116.072	25.9	NEG	C5H11NO2	HMDB0000883	缬氨酸	72-18-4	C00183	Amino acids and Peptides	氨基酸及短肽	Small peptides	小肽	Aminoacids	氨基酸	2.25088	0.000111119	2.17108	1.47402	1.71113	2.00401	2.02547	1.91354	1.0368	0.61275	0.942041	1.29817	0.376482
243	Xylulose	3.88	level1			149.046	24.8	NEG	C5H10O5	HMDB0001644	D-木酮糖	551-84-8	C00310	Carbohydrates	碳水化合物	Saccharides	糖类	Monosaccharides	单糖	1.37221	1.21937	0.000115472	0.8639	1.43312	1.43488	1.63715	1.50172	1.09831	0.278256	0.936412	1.7383	0.79768
244	Asparagine	3.88	level1			131.046	22.9	NEG	C4H8N2O3	HMDB0000168	天冬酰胺	70-47-3	C00152	Amino acids and Peptides	氨基酸及短肽	Small peptides	小肽	Aminoacids	氨基酸	8.06448	0.000111119	6.00911	4.69123	5.56785	5.48639	7.23907	6.09777	1.04465	0.601763	0.940829	1.29982	0.378314
245	Diethanolamine	3.88	level1			106.086	21.8	POS	C4H11NO2	HMDB0004437	二乙醇胺	111-42-2	C06772	Alkaloids	生物碱					0.0430899	0.0749033	0.042565	0.0535194	0.0648224	0.0434917	0.0563447	0.0548863	0.187535	0.917274	0.995482	1.02554	0.0363837
246	(2R,3S,4S,5R,6R)-2-(hydroxymethyl)-6-[(2S,3R,4S,5S,6R)-3,4,5-trihydroxy-6-(hydroxymethyl)tetrahydropyran-2-yl]oxy-tetrahydropyran-3,4,5-triol	3.87	level1			341.109	24.9	NEG	C12H22O11		α，β -海藻糖	585-91-1		Carbohydrates	碳水化合物	Saccharides	糖类	Disaccharides	双糖类	22.7083	29.7952	29.2316	27.245	21.1445	24.3111	27.9796	24.4784	1.01018	0.410317	0.936412	0.898455	-0.154482
247	α-Cyperone	3.87	level1			219.174	268.5	POS	C15H22O		α -香附酮	473-08-5	C17090	Terpenoids	萜类	Sesquiterpenoids	倍半萜类	Eudesmane sesquiterpenoids	桉叶烷倍半萜	0.0709453	0.0212716	0.068316	0.053511	0.0302905	0.0352507	0.0518257	0.0391223	0.438305	0.454788	0.936412	0.731108	-0.451843
248	Terephthalic-Acid	3.87	level1			165.019	165.8	NEG	C8H6O4	HMDB0002428	对苯二甲酸	100-21-0	C06337	Shikimates and Phenylpropanoids	莽草酸及苯丙酸类	Phenolic acids (C6-C1)	酚酸	Simple phenolic acids	简单酚酸	5.77673	3.47036	5.89822	5.04844	3.39911	3.62947	4.76186	3.93015	1.04312	0.279646	0.936412	0.778488	-0.361253
249	5,7-dihydroxy-2-(4-hydroxy-3-methoxy-phenyl)chroman-4-one	3.87	level1			301.072	213.2	NEG	C16H14O6		高圣草酚	446-71-9		Shikimates and Phenylpropanoids	莽草酸及苯丙酸类	Flavonoids	黄酮类	Flavanones	黄烷酮	0.0606312	0.0280416	0.0913011	0.0599913	0.0729148	0.0585476	0.000120894	0.0438611	0.9199	0.605235	0.940997	0.731125	-0.451811
250	Aurantio-obtusin β-D-glucoside	3.87	level1			493.134	186.3	POS	C23H24O12		橙黄决明素β - D -葡萄糖苷	129025-96-3	C10303	Polyketides	聚酮	Polycyclic aromatic polyketides	多环芳香族聚酮	Anthraquinones and anthrones	蒽醌和蒽酮	0.00317938	0.00129646	7.20499e-06	0.00149435	0.00276022	0.00458344	0.00315447	0.00349938	1.26166	0.135524	0.936412	2.34174	1.22758
251	Pipecolic acid	3.87	level1			130.086	25.5	POS	C6H11NO2	HMDB0000716	L-哌啶甲酸	3105-95-1	C00408	Amino acids and Peptides	氨基酸及短肽	Small peptides	小肽	Aminoacids	氨基酸	0.38794	0.0765475	0.276511	0.246999	0.0893438	0.163234	0.136014	0.12953	0.822876	0.277859	0.936412	0.524416	-0.931217
252	Methylsuccinic acid	3.87	level1			131.035	44.9	NEG	C5H8O4	HMDB0001844	甲基琥珀酸	498-21-5		Fatty acids	脂肪酸	Fatty Acids and Conjugates	脂肪酸及衍生物	Dicarboxylic acids	二羧酸类	0.000118764	0.000111119	0.866511	0.288914	0.815558	1.13577	1.24017	1.06383	1.54363	0.0701494	0.936412	3.68218	1.88056
253	trans-Vaccenic acid	3.87	level1			281.249	322.4	NEG	C18H34O2	HMDB0003231	反异油酸	693-72-1	C08367	Fatty acids	脂肪酸	Fatty Acids and Conjugates	脂肪酸及衍生物	Unsaturated fatty acids	不饱和脂肪酸	23.7006	10.207	0.000115472	11.3026	9.4029	20.2748	22.8224	17.5001	1.07348	0.481903	0.936412	1.54832	0.630707
254	Oleamide	3.87	level1			282.278	310.4	POS	C18H35NO	HMDB0002117	油酸酰胺	301-02-0	C19670	Fatty acids	脂肪酸	Fatty amides	脂肪酰胺	Primary amides		31.2071	27.4816	29.2602	29.3163	25.7139	23.8481	24.494	24.6853	1.92623	0.0185068	0.748978	0.842033	-0.24805
255	4-(Methylamino)butanoic acid	3.87	level1			116.072	25.9	NEG	C5H11NO2		4 - (甲氨基)丁酸	1119-48-8	C15987	Amino acids and Peptides	氨基酸及短肽	Small peptides	小肽	Aminoacids	氨基酸	2.25088	0.000111119	2.17108	1.47402	1.71113	2.00401	2.02547	1.91354	1.0368	0.61275	0.942041	1.29817	0.376482
256	Pentadecanoic acid	3.87	level1			241.218	315.1	NEG	C15H30O2	HMDB0000826	十五烷酸	1002-84-2	C16537	Fatty acids	脂肪酸	Fatty Acids and Conjugates	脂肪酸及衍生物	Branched fatty acids	支链脂肪酸	1.93663	0.806156	1.48104	1.40794	0.816326	1.35437	1.17299	1.11456	0.587919	0.465934	0.936412	0.791628	-0.337106
257	Linoleamide	3.87	level1			280.263	299.2	POS	C18H33NO	HMDB0062656	亚油酰胺	3072-13-7		Fatty acids	脂肪酸	Fatty amides	脂肪酰胺	Primary amides		11.844	7.96197	9.04745	9.61781	9.47957	7.03793	7.47494	7.99748	1.03323	0.30523	0.936412	0.831529	-0.266162
258	LPC(18:2/0:0)	3.87	level1			520.338	282.8	POS	C26H50NO7P	HMDB0010386	1-( 9Z , 12Z -十八碳二烯酰)-sn-甘油-3 -磷酸胆碱	22252-07-9	C04100	Fatty acids	脂肪酸	Glycerophospholipids	甘油磷脂	Glycerophosphocholines		18.0938	7.05647e-06	18.4364	12.1768	14.504	16.9483	15.4653	15.6392	1.0464	0.627791	0.943923	1.28435	0.361035
259	8-[3-oxo-2-[(E)-pent-2-enyl]cyclopenten-1-yl]octanoic acid	3.87	level1			275.2	248.3	POS	C18H28O3			93633-61-5		Fatty acids	脂肪酸	Octadecanoids	十八烷类			0.672235	0.29122	0.715051	0.559502	0.256896	0.49815	0.778053	0.511033	0.236057	0.822204	0.98392	0.913371	-0.130727
260	3-(1,2-dihydroxypropyl)-1,6,8-trihydroxy-anthracene-9,10-dione	3.87	level1			329.067	214.9	NEG	C17H14O7					Polyketides	聚酮	Polycyclic aromatic polyketides	多环芳香族聚酮	Anthraquinones and anthrones	蒽醌和蒽酮	0.0345628	0.0218275	0.000115472	0.0188353	0.0183291	0.0574256	0.0260646	0.0339398	1.08721	0.388325	0.936412	1.80192	0.849539
261	5,7-dihydroxy-2-(4-hydroxyphenyl)-3,6-dimethoxy-chromen-4-one	3.87	level1			331.081	214.4	POS	C17H14O7		4 '，5，7 -三羟基- 3，6 -二甲氧基黄酮	22697-65-0		Shikimates and Phenylpropanoids	莽草酸及苯丙酸类	Flavonoids	黄酮类	Flavonols	黄酮醇类	0.00231846	0.00177575	7.20499e-06	0.00136714	0.00115809	0.00443153	0.000659293	0.00208297	0.890737	0.629774	0.94417	1.5236	0.607483
262	(E)-2,7-dimethyl-8-[(2R,3R,4S,5S,6R)-3,4,5-trihydroxy-6-(hydroxymethyl)oxan-2-yl]oxydec-4-enedioic acid	3.87	level1			405.178	188.1	NEG	C18H30O10					Fatty acids	脂肪酸	Fatty acyl glycosides	脂肪酰糖苷			0.290009	0.121444	0.184383	0.198612	0.174323	0.390367	0.287595	0.284095	1.12658	0.342482	0.936412	1.43041	0.516425
263	Sibiricose A1	3.87	level1			547.168	163.9	NEG	C23H32O15		西伯利亚远志糖A1	139726-40-2		Shikimates and Phenylpropanoids	莽草酸及苯丙酸类					1.09182	0.000111119	0.925334	0.672423	0.894955	0.874606	0.000120894	0.589894	0.0346158	0.863341	0.990844	0.877266	-0.188914
264	(2E,4E)-5-[8-hydroxy-1,5-dimethyl-3-[3,4,5-trihydroxy-6-(hydroxymethyl)tetrahydropyran-2-yl]oxy-6-oxabicyclo[3.2.1]octan-8-yl]-3-methyl-penta-2,4-dienoic acid	3.87	level1			443.193	147	NEG	C21H32O10					Terpenoids	萜类	Apocarotenoids	脱辅基类胡萝卜素	Apocarotenoids(ε-)	脱辅基类胡萝卜素	1.63497	0.296175	1.53162	1.15426	0.578475	0.919397	0.841353	0.779742	0.237407	0.444793	0.936412	0.675536	-0.565896
265	Deoxyguanosine	3.87	level1			266.09	32.8	NEG	C10H13N5O4	HMDB0000085		961-07-9	C00330	Carbohydrates	碳水化合物	Nucleosides	核苷类	Purine nucleos(t)ides	嘌呤核苷	1.4982	0.938903	0.000115472	0.812407	1.02783	1.27283	1.38059	1.22708	1.07135	0.40832	0.936412	1.51043	0.594958
266	Malonic acid	3.87	level1			103.004	27.5	NEG	C3H4O4	HMDB0000691	丙二酸	141-82-2	C00383	Fatty acids	脂肪酸	Fatty Acids and Conjugates	脂肪酸及衍生物	Dicarboxylic acids	二羧酸类	1.10787	0.707812	0.000115472	0.605265	0.472985	0.797561	0.756588	0.675711	0.983066	0.845782	0.988229	1.11639	0.158841
267	Itaconic acid	3.87	level1			129.019	26.6	NEG	C5H6O4	HMDB0002092	衣康酸	97-65-4	C00490	Fatty acids	脂肪酸	Fatty Acids and Conjugates	脂肪酸及衍生物	Dicarboxylic acids	二羧酸类	2.15585	2.17064	2.08439	2.13696	1.48835	1.78532	2.16215	1.81194	1.39311	0.235932	0.936412	0.847906	-0.238024
268	Gluconic acid	3.87	level1			195.051	24.1	NEG	C6H12O7	HMDB0000625	葡萄糖酸	526-95-4	C00257	Carbohydrates	碳水化合物	Saccharides	糖类	Monosaccharides	单糖	10.0421	9.58085	7.13424	8.91907	8.13797	9.36174	0.000120894	5.83328	1.0122	0.372164	0.936412	0.654023	-0.612586
269	Glutamate	3.87	level1			146.046	23.5	NEG	C5H9NO4	HMDB0000148	谷氨酸	56-86-0	C00025	Amino acids and Peptides	氨基酸及短肽	Small peptides	小肽	Aminoacids	氨基酸	9.37352	8.59255	0.000115472	5.98873	0.000113609	8.45346	9.78195	6.07851	0.0448955	0.984304	0.999149	1.01499	0.0214683
270	Homoserine	3.87	level1			118.051	23.1	NEG	C4H9NO3	HMDB0000719	L-高丝氨酸	672-15-1	C00263	Amino acids and Peptides	氨基酸及短肽	Small peptides	小肽	Aminoacids	氨基酸	2.63747	2.21628	2.85656	2.5701	2.47537	2.36068	2.23659	2.35754	0.97321	0.348062	0.936412	0.917297	-0.12454
271	Histidine	3.87	level1			154.062	22.4	NEG	C6H9N3O2	HMDB0000177	组氨酸	71-00-1	C00135	Amino acids and Peptides	氨基酸及短肽	Small peptides	小肽	Aminoacids	氨基酸	1.1499	0.000111119	0.984818	0.71161	0.797904	1.03226	1.0513	0.960488	1.04459	0.536001	0.936412	1.34974	0.43268
272	Trehalose	3.86	level1			341.109	24.9	NEG	C12H22O11	HMDB0000975	海藻糖	99-20-7	C01083	Carbohydrates	碳水化合物	Saccharides	糖类	Disaccharides	双糖类	22.7083	29.7952	29.2316	27.245	21.1445	24.3111	27.9796	24.4784	1.01018	0.410317	0.936412	0.898455	-0.154482
273	Caplamin	3.86	level1			130.088	28	NEG	C6H13NO2	HMDB0001901	氨基己酸	60-32-2	C02378	Fatty acids	脂肪酸	Fatty Acids and Conjugates	脂肪酸及衍生物	Amino fatty acids	氨基脂肪酸	8.33927	5.87677	0.000115472	4.73872	6.72775	7.84256	7.77813	7.44948	1.0759	0.387552	0.936412	1.57205	0.652643
274	Indirubin	3.86	level1			263.081	238.9	POS	C16H10N2O2		靛玉红	479-41-4		Alkaloids	生物碱	Tryptophan alkaloids	色氨酸系生物碱			0.00657345	0.000323914	0.00180306	0.00290014	0.000428447	0.000284896	6.87395e-06	0.000240072	1.43242	0.293548	0.936412	0.0827796	-3.59458
275	Isovaleric acid	3.86	level1			101.061	186.3	NEG	C5H10O2	HMDB0000718	异戊酸	503-74-2	C08262	Fatty acids	脂肪酸	Fatty Acids and Conjugates	脂肪酸及衍生物	Branched fatty acids	支链脂肪酸	0.115489	0.000111119	0.131652	0.0824175	0.127864	0.12001	0.142826	0.130233	1.08748	0.318018	0.936412	1.58017	0.660076
276	Palmitic acid	3.86	level1			255.233	320.8	NEG	C16H32O2	HMDB0000220	棕榈酸	57-10-3	C00249	Fatty acids	脂肪酸	Fatty Acids and Conjugates	脂肪酸及衍生物	Branched fatty acids	支链脂肪酸	13.3065	8.29703	13.2244	11.6093	7.973	12.3918	11.4625	10.6091	0.390716	0.663639	0.950403	0.913844	-0.12998
277	(E)-5-(2,3-dimethyl-3-tricyclo[2.2.1.02,6]heptanyl)-2-methyl-pent-2-enoic acid	3.86	level1			233.155	267.1	NEG	C15H22O2			74642-79-8		Terpenoids	萜类	Sesquiterpenoids	倍半萜类	Santalane sesquiterpenoids	Santalane型倍半萜	1.56594	1.07693	1.26156	1.30148	1.07083	1.51064	1.08426	1.22191	0.369749	0.714989	0.959904	0.938864	-0.0910125
278	Inosine	3.86	level1			267.074	39.7	NEG	C10H12N4O5	HMDB0000195		58-63-9	C00294	Carbohydrates	碳水化合物	Nucleosides	核苷类	Purine nucleos(t)ides	嘌呤核苷	0.369471	0.518185	0.44986	0.445839	0.477351	0.000121588	0.441266	0.306246	0.956367	0.430406	0.936412	0.686899	-0.541829
279	5-Aminopentanoic acid	3.86	level1			116.072	25.9	NEG	C5H11NO2	HMDB0003355	5-氨基戊酸	660-88-8	C00431	Fatty acids	脂肪酸	Fatty Acids and Conjugates	脂肪酸及衍生物	Amino fatty acids	氨基脂肪酸	2.25088	0.000111119	2.17108	1.47402	1.71113	2.00401	2.02547	1.91354	1.0368	0.61275	0.942041	1.29817	0.376482
280	Citraconic acid	3.86	level1			129.019	26.6	NEG	C5H6O4	HMDB0000634	柠康酸	498-23-7	C02226	Fatty acids	脂肪酸	Fatty Acids and Conjugates	脂肪酸及衍生物	Dicarboxylic acids	二羧酸类	2.15585	2.17064	2.08439	2.13696	1.48835	1.78532	2.16215	1.81194	1.39311	0.235932	0.936412	0.847906	-0.238024
281	LPG(18:1(9Z))	3.86	level1			509.289	345.4	NEG	C24H47O9P	HMDB0240602	1-(9Z-十八碳烯酰基)-sn-甘油-3-磷酸-(1'-sn-甘油)	326495-24-3		Fatty acids	脂肪酸	Glycerophospholipids	甘油磷脂	Glycerophosphoglycerols	甘油磷酸甘油酯	7.29966	4.59658	7.56854	6.48826	3.79142	5.82168	7.10265	5.57192	0.645605	0.535311	0.936412	0.858769	-0.219657
282	[3-[ethoxy(hydroxy)phosphoryl]oxy-2-hydroxypropyl] (9Z,12Z,15Z)-octadeca-9,12,15-trienoate	3.86	level1			459.252	324.7	NEG	C23H41O7P					Fatty acids	脂肪酸	Glycerophospholipids	甘油磷脂	Glycerophosphoethanolamines	甘油磷酰乙醇胺	1.60181	0.63925	0.727749	0.989603	1.05964	1.93764	2.85957	1.95228	1.52119	0.185988	0.936412	1.97279	0.980239
283	Stearamide	3.86	level1			284.294	322	POS	C18H37NO	HMDB0034146	硬脂酸酰胺	124-26-5	C13846	Fatty acids	脂肪酸	Fatty amides	脂肪酰胺	Primary amides		9.91165	3.73017	7.88012	7.17398	7.86281	4.09188	3.56978	5.17482	0.747511	0.427606	0.936412	0.721332	-0.471264
284	PC(18:1(9Z)/18:1(9Z))	3.86	level1			786.598	312.2	POS	C44H84NO8P	HMDB0000593	1，2 -二油酰基- sn -甘油-3 -磷酸胆碱	4235-95-4		Fatty acids	脂肪酸	Glycerophospholipids	甘油磷脂	Glycerophosphocholines		0.161223	0.136022	0.0155159	0.104254	0.0157784	0.0225015	0.135922	0.0580673	0.614077	0.480969	0.936412	0.55698	-0.844302
285	Sph(d18:0)	3.86	level1			302.305	259	POS	C18H39NO2	HMDB0000269	二羟神经鞘氨醇	764-22-7	C00836	Fatty acids	脂肪酸	Sphingolipids	鞘脂	Sphingoid bases	鞘氨基醇	0.453244	0.642907	0.40702	0.501057	0.505774	0.603819	0.486909	0.532167	0.46907	0.719672	0.960858	1.06209	0.0869046
286	(3S,4S)-3-hydroxy-4-[(4-hydroxy-3-methoxy-phenyl)methyl]-3-[[3-methoxy-4-[(2S,3R,4S,5S,6R)-3,4,5-trihydroxy-6-(hydroxymethyl)tetrahydropyran-2-yl]oxy-phenyl]methyl]tetrahydrofuran-2-one	3.86	level1			535.183	174.2	NEG	C26H32O12		去甲络石苷			Shikimates and Phenylpropanoids	莽草酸及苯丙酸类	Lignans	木脂素	Dibenzylbutyrolactone lignans	二苄基丁酰内酯类木脂素	1.7259	0.98443	2.33012	1.68015	0.754659	1.52651	1.34072	1.2073	0.93454	0.355826	0.936412	0.718565	-0.47681
287	4-Hydroxycinnamic acid	3.86	level1			147.044	169.3	POS	C9H8O3	HMDB0002035	对香豆酸	7400-08-0	C00811	Shikimates and Phenylpropanoids	莽草酸及苯丙酸类	Phenylpropanoids (C6-C3)	苯丙素	Cinnamic acids and derivatives	肉桂酸及其衍生物	0.0601479	0.027235	0.0606877	0.0493569	0.0390639	0.0459057	0.0501188	0.0450295	0.052821	0.726288	0.962291	0.912324	-0.132382
288	Adenine	3.86	level1			136.061	32.7	POS	C5H5N5	HMDB0000034	腺嘌呤	73-24-5	C00147	Alkaloids	生物碱	Pseudoalkaloids	假生物碱	Purine alkaloids	嘌呤生物碱	0.346564	0.293247	0.459106	0.366306	0.208993	0.325819	0.368774	0.301195	0.970195	0.394608	0.936412	0.822252	-0.282347
289	Pyrrolidine	3.86	level1			72.0807	25.5	POS	C4H9N	HMDB0031641	吡咯烷	123-75-1		Alkaloids	生物碱	Lysine alkaloids	赖氨酸系生物碱			0.422368	7.05647e-06	0.394821	0.272399	0.359697	0.387667	0.421007	0.389457	1.062	0.481924	0.936412	1.42973	0.515744
290	Proline	3.86	level1			116.07	24.8	POS	C5H9NO2	HMDB0000162	脯氨酸	147-85-3	C00148	Amino acids and Peptides	氨基酸及短肽	Small peptides	小肽	Aminoacids	氨基酸	0.556273	0.301187	0.646757	0.501406	0.319516	0.398292	0.460061	0.392623	0.77358	0.383212	0.936412	0.783045	-0.352833
291	2-(3,4-dihydroxyphenyl)-5-hydroxy-7-methoxy-3-[(2S,3R,4S,5S,6R)-3,4,5-trihydroxy-6-[[(2R,3R,4R,5R,6S)-3,4,5-trihydroxy-6-methyl-tetrahydropyran-2-yl]oxymethyl]tetrahydropyran-2-yl]oxy-chromen-4-one	3.85	level1			625.176	188.3	POS	C28H32O16		7 - O -甲基芦丁	34202-83-0		Shikimates and Phenylpropanoids	莽草酸及苯丙酸类	Flavonoids	黄酮类	Flavonols	黄酮醇类	0.0115767	0.0121589	0.011057	0.0115975	0.0141736	0.0169102	0.0202624	0.0171154	1.9373	0.0367877	0.878405	1.47578	0.561481
292	4-(dimethylamino)butanoate	3.85	level1			130.088	28	NEG	C6H13NO2		4 - (二甲氨基)丁酸	693-11-8		Amino acids and Peptides	氨基酸及短肽	Small peptides	小肽	Aminoacids	氨基酸	8.33927	5.87677	0.000115472	4.73872	6.72775	7.84256	7.77813	7.44948	1.0759	0.387552	0.936412	1.57205	0.652643
293	Hesperetin	3.85	level1			301.072	213.2	NEG	C16H14O6	HMDB0005782	橙皮素	520-33-2	C01709	Shikimates and Phenylpropanoids	莽草酸及苯丙酸类	Flavonoids	黄酮类	Flavanones	黄烷酮	0.0606312	0.0280416	0.0913011	0.0599913	0.0729148	0.0585476	0.000120894	0.0438611	0.9199	0.605235	0.940997	0.731125	-0.451811
294	Isoschaftoside	3.85	level1			565.154	170.2	POS	C26H28O14		异夏佛托苷	52012-29-0		Shikimates and Phenylpropanoids	莽草酸及苯丙酸类	Flavonoids	黄酮类	Flavones	黄酮类	0.427015	0.270769	0.203605	0.300463	0.436005	0.635901	0.64705	0.572986	1.8558	0.0459388	0.932625	1.90701	0.931312
295	SAH	3.85	level1			385.129	40.1	POS	C14H20N6O5S		S-腺苷-L-高半胱氨酸	979-92-0		Carbohydrates	碳水化合物	Nucleosides	核苷类	Purine nucleos(t)ides	嘌呤核苷	0.0154147	0.00996951	0.0202741	0.0152194	0.00975242	0.0142928	0.0137573	0.0126008	0.694664	0.472281	0.936412	0.827944	-0.272395
296	Isocitric acid	3.85	level1			173.009	27.6	NEG	C6H8O7	HMDB0000193	异柠檬酸	320-77-4	C00311	Fatty acids	脂肪酸	Fatty Acids and Conjugates	脂肪酸及衍生物	Dicarboxylic acids	二羧酸类	1.45664	0.618479	0.000115472	0.691746	0.891472	1.36962	1.18226	1.14778	1.11081	0.362794	0.936412	1.65925	0.730534
297	5,7-dihydroxy-2-(2-hydroxyphenyl)-6,8-dimethoxy-chromen-4-one	3.85	level1			331.081	214.4	POS	C17H14O7		5，7，2 ' -三羟基- 6，8 -二甲氧基黄酮	159359-22-5		Shikimates and Phenylpropanoids	莽草酸及苯丙酸类	Flavonoids	黄酮类	Flavones	黄酮类	0.00231846	0.00177575	7.20499e-06	0.00136714	0.00115809	0.00443153	0.000659293	0.00208297	0.890737	0.629774	0.94417	1.5236	0.607483
298	NAE(18:2)	3.85	level1			324.289	296.4	POS	C20H37NO2	HMDB0012252	亚油酰乙醇胺	68171-52-8		Fatty acids	脂肪酸	Fatty amides	脂肪酰胺	N-acyl ethanolamines (endocannabinoids)		0.574664	0.387631	0.577196	0.513164	0.276336	0.348321	0.451601	0.358753	1.46979	0.128561	0.936412	0.6991	-0.516429
299	(10E,12E)-9-hydroxyoctadeca-10,12-dienoic acid	3.85	level1			277.218	285.4	NEG	C18H32O3		9 -羟基- 10，12-二烯十八酸	15514-85-9|115185-06-3		Fatty acids	脂肪酸	Octadecanoids	十八烷类	Other Octadecanoids	其他十八烷	0.984504	0.853809	0.803929	0.880747	0.748497	0.903787	0.967198	0.873161	0.032113	0.932676	0.99661	0.991386	-0.0124809
300	(±)-Dihydroactinidiolide	3.85	level1			181.122	222.6	POS	C11H16O2	HMDB0035240		15356-74-8		Terpenoids	萜类	Apocarotenoids	脱辅基类胡萝卜素	Apocarotenoids (β-)	脱辅基类胡萝卜素	0.0347192	0.009498	0.0402058	0.028141	0.02086	0.0214346	0.0272355	0.0231767	0.0090132	0.634807	0.945422	0.823591	-0.280001
301	(E)-3-hydroxy-4,9-dimethyl-10-[(2R,3R,4S,5S,6R)-3,4,5-trihydroxy-6-(hydroxymethyl)oxan-2-yl]oxydodec-6-enedioic acid	3.85	level1			449.204	182.9	NEG	C20H34O11					Fatty acids	脂肪酸	Fatty acyl glycosides	脂肪酰糖苷			1.0906	0.402015	0.77889	0.757169	0.508386	1.02723	0.92276	0.819459	0.435265	0.818638	0.983399	1.08227	0.114056
302	3-hydroxybenzaldehyde	3.85	level1			121.03	169.8	NEG	C7H6O2		3-羟基苯甲醛	100-83-4	C03067	Shikimates and Phenylpropanoids	莽草酸及苯丙酸类	Phenolic acids (C6-C1)	酚酸	Shikimic acids and derivatives	莽草酸及其衍生物	0.689549	0.665606	0.000115472	0.451757	0.639947	0.680762	0.649467	0.656725	1.05202	0.460126	0.936412	1.45371	0.539743
303	Arbutin	3.85	level1			271.083	37.8	NEG	C12H16O7	HMDB0029943	熊果苷	497-76-7	C06186	Shikimates and Phenylpropanoids	莽草酸及苯丙酸类					0.213133	0.104636	0.247494	0.188421	0.0851243	0.141267	0.136076	0.120823	1.17226	0.220733	0.936412	0.641237	-0.641069
304	Galactaric acid	3.85	level1			209.03	29.1	NEG	C6H10O8	HMDB0000639	半乳糖二酸	526-99-8	C00879	Fatty acids	脂肪酸	Fatty Acids and Conjugates	脂肪酸及衍生物	Hydroxy fatty acids	羟基脂肪酸	22.2744	14.5459	37.3393	24.7199	30.8507	32.5931	18.3192	27.2544	0.449551	0.768962	0.97207	1.10253	0.140816
305	4-Guanidinobutyric acid	3.85	level1			146.092	25.2	POS	C5H11N3O2	HMDB0003464	4 -胍基丁酸	463-00-3	C01035	Amino acids and Peptides	氨基酸及短肽	Small peptides	小肽	Aminoacids	氨基酸	0.13808	0.131417	0.130016	0.133171	0.0997318	0.0967143	0.110694	0.10238	2.07538	0.00333048	0.552812	0.768786	-0.379346
306	Glycerophosphocholine	3.85	level1			258.11	25	POS	C8H20NO6P	HMDB0000086	甘磷酸胆碱	28319-77-9	C00670	Fatty acids	脂肪酸	Glycerophospholipids	甘油磷脂	Glycerophosphocholines		0.196206	0.0962125	0.162155	0.151525	0.127511	0.154613	6.87395e-06	0.0940438	1.01218	0.362522	0.936412	0.62065	-0.688147
307	Betaine	3.85	level1			118.086	24.5	POS	C5H11NO2	HMDB0000043	甜菜碱	107-43-7	C00719	Amino acids and Peptides	氨基酸及短肽	Small peptides	小肽	Aminoacids	氨基酸	11.6691	7.05647e-06	11.0207	7.56326	8.64242	10.3307	10.1834	9.71883	1.04611	0.627827	0.943923	1.28501	0.361775
308	(Z)-2-hydroxyoctadec-9-enoic acid	3.84	level1			297.243	286.8	NEG	C18H34O3		2 -羟基油酸	56472-29-8		Fatty acids	脂肪酸	Fatty Acids and Conjugates	脂肪酸及衍生物	Hydroxy fatty acids	羟基脂肪酸	29.8116	24.1676	31.0234	28.3342	27.4117	24.712	38.4097	30.1778	0.415889	0.714388	0.95969	1.06507	0.0909444
309	Isomaltose	3.84	level1			341.109	24.9	NEG	C12H22O11	HMDB0002923	异麦芽糖	499-40-1	C00252	Carbohydrates	碳水化合物	Saccharides	糖类	Disaccharides	双糖类	22.7083	29.7952	29.2316	27.245	21.1445	24.3111	27.9796	24.4784	1.01018	0.410317	0.936412	0.898455	-0.154482
310	Thymine	3.84	level1			127.05	41.1	POS	C5H6N2O2	HMDB0000262	胸腺嘧啶	65-71-4	C00178	Alkaloids	生物碱	Pseudoalkaloids	假生物碱	pteridine alkaloids	蝶啶类生物碱	0.01058	7.05647e-06	7.20499e-06	0.00353142	0.00925971	0.00941306	0.0100665	0.00957975	1.67057	0.227816	0.936412	2.71272	1.43974
311	5,7-dihydroxy-2-(4-hydroxyphenyl)-8-[3,4,5-trihydroxy-6-(hydroxymethyl)tetrahydropyran-2-yl]-6-(3,4,5-trihydroxytetrahydropyran-2-yl)chromen-4-one	3.84	level1			565.154	170.2	POS	C26H28O14		伞花耳草苷	73543-87-0		Shikimates and Phenylpropanoids	莽草酸及苯丙酸类	Flavonoids	黄酮类	Flavones	黄酮类	0.427015	0.270769	0.203605	0.300463	0.436005	0.635901	0.64705	0.572986	1.8558	0.0459388	0.932625	1.90701	0.931312
312	Vicenin 3	3.84	level1			565.154	170.2	POS	C26H28O14		维采宁 3	59914-91-9		Shikimates and Phenylpropanoids	莽草酸及苯丙酸类	Flavonoids	黄酮类	Flavones	黄酮类	0.427015	0.270769	0.203605	0.300463	0.436005	0.635901	0.64705	0.572986	1.8558	0.0459388	0.932625	1.90701	0.931312
313	Diglycine	3.84	level1			131.046	22.9	NEG	C4H8N2O3	HMDB0011733	甘氨酰甘氨酸	556-50-3	C02037	Amino acids and Peptides	氨基酸及短肽	Small peptides	小肽	Dipeptides	二肽类	8.06448	0.000111119	6.00911	4.69123	5.56785	5.48639	7.23907	6.09777	1.04465	0.601763	0.940829	1.29982	0.378314
314	3,5-Dimethoxycinnamic acid	3.84	level1			207.066	217.8	NEG	C11H12O4		3，5 -二甲氧基肉桂酸	16909-11-8		Shikimates and Phenylpropanoids	莽草酸及苯丙酸类	Phenylpropanoids (C6-C3)	苯丙素	Cinnamic acids and derivatives	肉桂酸及其衍生物	0.278998	0.276088	0.000115472	0.185067	0.2781	0.276374	0.291286	0.28192	1.06519	0.404888	0.936412	1.52334	0.607237
315	Argininosuccinic acid	3.84	level1			291.129	26.2	POS	C10H18N4O6	HMDB0000052	L -精氨琥珀酸	2387-71-5	C03406	Amino acids and Peptides	氨基酸及短肽	Small peptides	小肽	Aminoacids	氨基酸	0.106809	0.0660316	0.131405	0.101415	0.0675142	0.100643	0.0733935	0.0805168	0.867655	0.388536	0.936412	0.793934	-0.332909
316	(2R,3S,4S,5R,6R)-2-[[(2R,3R,4R)-3,4-dihydroxy-4-(hydroxymethyl)tetrahydrofuran-2-yl]oxymethyl]-6-(1-vinylhexoxy)tetrahydropyran-3,4,5-triol	3.83	level1			421.208	205	NEG	C19H34O10					Fatty acids	脂肪酸	Fatty acyl glycosides	脂肪酰糖苷	Fatty acyl glycosides of mono- and disaccharides	脂肪酰糖苷	0.0885437	0.0277333	0.0932569	0.0698446	0.0411326	0.047074	0.0529862	0.0470643	0.623646	0.346598	0.936412	0.673842	-0.569517
317	Arabinose	3.83	level1			149.046	24.8	NEG	C5H10O5	HMDB0000646	l－阿拉伯糖	10323-20-3	C11476	Carbohydrates	碳水化合物	Saccharides	糖类	Monosaccharides	单糖	1.37221	1.21937	0.000115472	0.8639	1.43312	1.43488	1.63715	1.50172	1.09831	0.278256	0.936412	1.7383	0.79768
318	3-Ureidopropionic acid	3.83	level1			131.046	22.9	NEG	C4H8N2O3	HMDB0000026	3-酰脲丙酸	462-88-4	C02642	Amino acids and Peptides	氨基酸及短肽	Small peptides	小肽	Aminoacids	氨基酸	8.06448	0.000111119	6.00911	4.69123	5.56785	5.48639	7.23907	6.09777	1.04465	0.601763	0.940829	1.29982	0.378314
319	1-Oleoyl-sn-glycerol 3-phosphate	3.83	level1			435.252	350.1	NEG	C21H41O7P	HMDB0007855	溶血磷脂酸	22556-62-3		Fatty acids	脂肪酸	Glycerophospholipids	甘油磷脂	Glycerophosphates	甘油磷酸	6.66551	4.24702	5.7164	5.54298	4.54364	5.11552	6.56035	5.4065	0.0225139	0.889805	0.993661	0.975379	-0.0359657
320	Shogaol	3.83	level1			277.179	241.1	POS	C17H24O3		生姜酚	555-66-8	C10494							7.14159e-06	0.0157787	0.0236504	0.0131454	0.0128362	0.017707	0.0201812	0.0169081	0.799713	0.632439	0.94465	1.28624	0.363158
321	Chrysophanein	3.83	level1			415.104	200.7	NEG	C21H20O9		大黄酚苷	4839-60-5		Polyketides	聚酮	Polycyclic aromatic polyketides	多环芳香族聚酮	Anthraquinones and anthrones	蒽醌和蒽酮	0.23095	0.109044	0.167842	0.169279	0.0625167	0.104406	0.151999	0.106307	1.22177	0.222768	0.936412	0.628002	-0.671159
322	3-Hydroxybenzoic acid	3.83	level1			137.025	150.5	NEG	C7H6O3	HMDB0002466	3-羟基苯甲酸	99-06-9	C00587	Shikimates and Phenylpropanoids	莽草酸及苯丙酸类	Phenolic acids (C6-C1)	酚酸	Simple phenolic acids	简单酚酸	0.453607	0.376854	0.553887	0.461449	0.351891	0.485187	0.644238	0.493772	0.27101	0.760031	0.97065	1.07005	0.0976729
323	Cordycepin	3.83	level1			252.109	50.3	POS	C10H13N5O3		虫草素	73-03-0	C08431	Carbohydrates	碳水化合物	Nucleosides	核苷类	Purine nucleos(t)ides	嘌呤核苷	0.213606	0.126793	7.20499e-06	0.113469	0.056003	0.115897	0.120616	0.0975052	0.919818	0.819205	0.983399	0.859313	-0.218744
324	alpha-Ketoisovaleric acid	3.83	level1			115.04	40.8	NEG	C5H8O3	HMDB0000019	3-甲基-2-氧代丁酸	759-05-7	C00141	Fatty acids	脂肪酸	Fatty Acids and Conjugates	脂肪酸及衍生物	Branched fatty acids	支链脂肪酸	0.772527	0.536684	0.782165	0.697125	0.708226	0.672621	0.666059	0.682302	0.0190905	0.864245	0.990967	0.978737	-0.0310071
325	7-Methylguanosine	3.83	level1			298.114	32.4	POS	C11H16N5O5	HMDB0001107		20244-86-4	C20674	Carbohydrates	碳水化合物	Nucleosides	核苷类	Purine nucleos(t)ides	嘌呤核苷	0.016694	0.0202548	7.20499e-06	0.0123187	0.0153071	0.0198215	0.0143744	0.016501	1.01976	0.552856	0.937858	1.33951	0.421706
326	Aspartate	3.83	level1			134.044	26.3	POS	C4H7NO4	HMDB0000191	天冬氨酸	56-84-8	C00049	Amino acids and Peptides	氨基酸及短肽	Small peptides	小肽	Aminoacids	氨基酸	0.0759565	0.0503971	0.0570876	0.0611471	0.0767206	0.0716488	0.0782286	0.0755327	1.61219	0.142984	0.936412	1.23526	0.304818
327	1-[2-hydroxy-6-methyl-4-[(2S,3R,4S,5S,6R)-3,4,5-trihydroxy-6-(hydroxymethyl)tetrahydropyran-2-yl]oxy-phenyl]ethanone	3.82	level1			327.109	149.3	NEG	C15H20O8					Polyketides	聚酮	Phloroglucinols	间苯三酚类	Acyl phloroglucinols	酰基间苯三酚	0.715634	0.306307	0.6269	0.549614	0.425647	0.639829	0.666098	0.577191	0.426321	0.859176	0.990404	1.05018	0.0706322
328	1,2-Anhydro-myo-inositol	3.82	level1			161.046	29.1	NEG	C6H10O5	HMDB0247281	牛奶菜醇 b 环氧化物	6090-95-5		Carbohydrates	碳水化合物	Polyols	多元醇	Cyclitols	环醇	1.7453	2.57726	2.16657	2.16305	1.42343	2.42327	1.87437	1.90702	0.85356	0.53314	0.936412	0.881639	-0.181741
329	N-Methyl-L-asparagine	3.82	level1			145.062	23	NEG	C5H10N2O3		β -天冬氨酰甲酰胺	7175-34-0		Amino acids and Peptides	氨基酸及短肽	Small peptides	小肽	Aminoacids	氨基酸	30.5427	7.83856	23.4009	20.594	14.4936	15.7084	20.4892	16.8971	0.0466716	0.622848	0.942862	0.820485	-0.28545
330	Gly-Ala	3.82	level1			145.062	23	NEG	C5H10N2O3	HMDB0252875	甘氨酰- L -丙氨酸	3695-73-6		Amino acids and Peptides	氨基酸及短肽	Small peptides	小肽	Dipeptides	二肽类	30.5427	7.83856	23.4009	20.594	14.4936	15.7084	20.4892	16.8971	0.0466716	0.622848	0.942862	0.820485	-0.28545
331	PC(P-18:0/18:1(9Z))	3.82	level1			772.628	335.6	POS	C44H86NO7P	HMDB0011243	1- ( 1Z -十八烯基) -2- ( 9Z -十八烯酰基) -sn-甘油-3 -磷酸胆碱	799268-63-6		Fatty acids	脂肪酸	Glycerophospholipids	甘油磷脂	Glycerophosphocholines		0.0132397	0.0142351	0.00656345	0.0113461	0.000437102	0.0207407	0.00983745	0.0103384	0.763414	0.881452	0.992591	0.911189	-0.134178
332	Heptadecanoic acid	3.82	level1			269.249	328.2	NEG	C17H34O2	HMDB0002259	十七烷酸	506-12-7		Fatty acids	脂肪酸	Fatty Acids and Conjugates	脂肪酸及衍生物	Branched fatty acids	支链脂肪酸	0.000118764	0.000111119	0.21056	0.0702634	0.180928	0.188869	0.19701	0.188936	1.50144	0.232381	0.936412	2.68896	1.42705
333	PC(16:0/20:4)	3.82	level1			782.567	322.4	POS	C44H80NO8P	HMDB0007982	1-棕榈酰基-2-花生四烯酰-sn-甘油-3-磷酸胆碱	35418-58-7		Fatty acids	脂肪酸	Glycerophospholipids	甘油磷脂	Glycerophosphocholines		0.836506	4.76245	5.93917	3.84604	0.00334072	6.09875	6.09527	4.06579	0.7625	0.935484	0.996781	1.05714	0.0801609
334	Sph(t18:0)	3.82	level1			318.3	251.9	POS	C18H39NO3	HMDB0004610	植物鞘氨醇	554-62-1	C12144	Fatty acids	脂肪酸	Sphingolipids	鞘脂	Sphingoid bases	鞘氨基醇	0.730603	0.554655	0.394522	0.559927	0.703189	0.802229	0.549369	0.684929	1.11839	0.362699	0.936412	1.22325	0.290717
335	Indolelactic acid	3.82	level1			204.067	183.3	NEG	C11H11NO3	HMDB0000671	吲哚- 3 -乳酸	1821-52-9	C02043	Alkaloids	生物碱	Tryptophan alkaloids	色氨酸系生物碱	Simple indole alkaloids	简单吲哚生物碱	0.0764079	0.367109	0.106759	0.183426	0.115293	0.296312	0.0968046	0.16947	0.0494533	0.906915	0.994852	0.923916	-0.114166
336	5-methyl-4-[(2S,3R,4S,5S,6R)-3,4,5-trihydroxy-6-(hydroxymethyl)tetrahydropyran-2-yl]oxy-chromen-2-one	3.82	level1			339.107	165.6	POS	C16H18O8		大丁苷	76474-54-9		Shikimates and Phenylpropanoids	莽草酸及苯丙酸类	Coumarins	香豆素类	Simple coumarins	简单香豆素类	0.0458514	0.04154	0.0495049	0.0456321	0.0301701	0.0385573	0.0528559	0.0405278	0.847444	0.506929	0.936412	0.888143	-0.171137
337	2-[(1R,2R)-3-oxo-2-[(Z)-5-[3,4,5-trihydroxy-6-(hydroxymethyl)tetrahydropyran-2-yl]oxypent-2-enyl]cyclopentyl]acetic acid	3.82	level1			387.166	155.2	NEG	C18H28O9			124649-25-8		Fatty acids	脂肪酸	Fatty acyl glycosides	脂肪酰糖苷	Fatty acyl glycosides of mono- and disaccharides	脂肪酰糖苷	0.690712	0.111191	1.11375	0.638551	0.212976	0.360456	0.455876	0.343102	0.385871	0.379106	0.936412	0.537314	-0.896162
338	Lysine	3.82	level1			147.113	23.7	POS	C6H14N2O2	HMDB0000182	赖氨酸	56-87-1	C00047	Amino acids and Peptides	氨基酸及短肽	Small peptides	小肽	Aminoacids	氨基酸	0.170892	0.0944871	7.20499e-06	0.0884622	0.117129	0.143682	0.159961	0.140258	1.08698	0.36704	0.936412	1.58551	0.664946
339	2,4-Dihydroxybutanoic acid	3.82	level1			101.025	1.3	NEG	C4H8O4	HMDB0000360	2，4 -二羟基丁酸	1518-62-3		Fatty acids	脂肪酸	Fatty Acids and Conjugates	脂肪酸及衍生物	Hydroxy fatty acids	羟基脂肪酸	1.13341	1.43182	0.389378	0.984868	0.909027	0.513403	1.18133	0.867921	0.0478315	0.765081	0.971283	0.881257	-0.182366
340	2,4,6-trihydroxybenzaldehyde	3.82	level1			153.02	184.9	NEG	C7H6O4	HMDB0125090	2,4,6-三羟基苯甲醛	487-70-7		Polyketides	聚酮	Phloroglucinols	间苯三酚类	Acyl phloroglucinols	酰基间苯三酚	0.287789	0.19193	0.361554	0.280424	0.157404	0.231592	0.420955	0.269984	0.258816	0.915627	0.995454	0.962768	-0.0547396
341	2-Hydroxystearic acid	3.81	level1			299.259	291.4	NEG	C18H36O3	HMDB0062549	2 -羟基十八烷酸	26531-80-6	C03045	Fatty acids	脂肪酸	Fatty Acids and Conjugates	脂肪酸及衍生物	Hydroxy fatty acids	羟基脂肪酸	0.663358	4.55832	4.65218	3.29129	0.980942	0.6688	6.40631	2.68535	0.549777	0.803528	0.979796	0.815897	-0.293541
342	Imidazol-1-yl-acetic acid	3.81	level1			127.05	41.1	POS	C5H6N2O2	HMDB0029736	1H -咪唑- 1 -乙酸	22884-10-2		Alkaloids	生物碱	Histidine alkaloids	组氨酸系生物碱	Imidazole alkaloids	咪唑生物碱	0.01058	7.05647e-06	7.20499e-06	0.00353142	0.00925971	0.00941306	0.0100665	0.00957975	1.67057	0.227816	0.936412	2.71272	1.43974
343	3-Amino-3-(4-hydroxyphenyl)propanoic acid	3.81	level1			182.081	26.8	POS	C9H11NO3	HMDB0003831	3 -氨基- 3 - ( 4 -羟基苯基)丙酸	6049-54-3	C04368	Amino acids and Peptides	氨基酸及短肽	Small peptides	小肽	Aminoacids	氨基酸	0.388735	0.245475	0.400628	0.344946	0.267047	0.363602	0.338461	0.323037	0.243536	0.723165	0.961513	0.936484	-0.094673
344	Chrysophanol 8-O-glucoside	3.81	level1			415.104	200.7	NEG	C21H20O9		大黄酚 8 - O -葡萄糖苷	13241-28-6	C10316	Polyketides	聚酮	Polycyclic aromatic polyketides	多环芳香族聚酮	Anthraquinones and anthrones	蒽醌和蒽酮	0.23095	0.109044	0.167842	0.169279	0.0625167	0.104406	0.151999	0.106307	1.22177	0.222768	0.936412	0.628002	-0.671159
345	3-(2,3,4-Trimethoxyphenyl)propanoic acid	3.81	level1			221.082	221.8	NEG	C12H16O5	HMDB0142074	3 - ( 2 , 3 , 4 -三甲氧基苯基)丙酸	33130-04-0								0.125966	0.14512	0.157957	0.143014	0.155162	0.000121588	0.146651	0.100645	0.947134	0.454229	0.936412	0.70374	-0.506885
346	6-hydroxy-4-methyl-chromen-2-one	3.81	level1			177.054	176.4	POS	C10H8O3		6 -羟基- 4 -甲基香豆素	2373-31-1		Shikimates and Phenylpropanoids	莽草酸及苯丙酸类	Coumarins	香豆素类	Simple coumarins	简单香豆素类	0.0429507	0.0446382	0.0373679	0.0416522	6.77085e-06	0.0321253	0.0381457	0.0234259	1.05067	0.204632	0.936412	0.562417	-0.830289
347	Tryptophan	3.81	level1			205.097	66.9	POS	C11H12N2O2	HMDB0030396	色氨酸	73-22-3	C00078	Amino acids and Peptides	氨基酸及短肽	Small peptides	小肽	Aminoacids	氨基酸	0.735256	0.944278	0.705854	0.795129	0.553288	0.936136	0.361746	0.617057	1.12162	0.38977	0.936412	0.776046	-0.365786
348	3-methoxy-4-[3,4,5-trihydroxy-6-(hydroxymethyl)tetrahydropyran-2-yl]oxy-benzoic acid	3.81	level1			329.086	44.3	NEG	C14H18O9					Shikimates and Phenylpropanoids	莽草酸及苯丙酸类	Phenolic acids (C6-C1)	酚酸	Simple phenolic acids	简单酚酸	1.59655	0.000111119	0.000115472	0.532259	1.27721	1.34877	1.48031	1.36876	1.66756	0.255689	0.936412	2.57161	1.36267
349	3-Hydroxycinnamic acid	3.8	level1			163.04	183.1	NEG	C9H8O3	HMDB0001713	3 ' -羟基肉桂酸	14755-02-3	C12621	Shikimates and Phenylpropanoids	莽草酸及苯丙酸类	Phenylpropanoids (C6-C3)	苯丙素	Cinnamic acids and derivatives	肉桂酸及其衍生物	1.08526	1.01187	1.16138	1.08617	0.500427	0.812527	0.716684	0.676546	1.90441	0.0158646	0.736998	0.622873	-0.68299
350	trans-11-Eicosenoic acid	3.8	level1			309.28	335.4	NEG	C20H38O2	HMDB0034296	反式- 11 -二十碳烯酸	2462-94-4		Fatty acids	脂肪酸	Fatty Acids and Conjugates	脂肪酸及衍生物	Unsaturated fatty acids	不饱和脂肪酸	0.741006	0.374595	0.599203	0.571601	0.519334	0.711467	0.727732	0.652845	0.831741	0.553953	0.937858	1.14213	0.191731
351	Allopurinol	3.8	level1			135.03	24.4	NEG	C5H4N4O	HMDB0014581		315-30-0		Alkaloids	生物碱	Pseudoalkaloids	假生物碱	pteridine alkaloids	蝶啶类生物碱	1.92714	1.77733	2.34565	2.01671	1.7053	2.00428	2.46413	2.0579	0.116226	0.889616	0.993661	1.02043	0.0291708
352	PC(16:0/18:0)	3.8	level1			744.598	320.1	POS	C42H84NO8P	HMDB0007970	1-十六碳酰-2-十八碳酰-sn-甘油-3-磷酸胆碱	59403-51-9		Fatty acids	脂肪酸	Glycerophospholipids	甘油磷脂	Glycerophosphocholines		0.0581507	0.0324013	0.00348715	0.0313464	0.00404552	0.0288259	0.0120861	0.0149858	0.469728	0.40018	0.936412	0.478073	-1.0647
353	LPA(18:0)	3.8	level1			437.268	312.7	NEG	C21H43O7P	HMDB0007854	1 -硬脂酰基- sn -甘油-3 -磷酸	325465-92-7		Fatty acids	脂肪酸	Glycerophospholipids	甘油磷脂	Glycerophosphates	甘油磷酸	0.754336	0.646857	0.537113	0.646102	0.335214	0.915987	0.59975	0.616984	0.399706	0.878802	0.992411	0.954932	-0.0665296
354	(4aS,6aR,6bS,8aR,12aS,14aR,14bS)-11-cyano-2,2,6a,6b,9,9,12a-heptamethyl-10,14-dioxo-1,3,4,5,6,7,8,8a,14a,14b-decahydropicene-4a-carboxylic acid	3.8	level1			490.294	285.3	NEG	C31H41NO4		巴多克沙龙	218600-44-3	D09584	Terpenoids	萜类	Triterpenoids	三萜类	Oleanane triterpenoids;Taraxerane triterpenoids		0.315098	0.47205	0.777383	0.52151	0.716616	0.742366	0.724813	0.727932	1.24876	0.267459	0.936412	1.39581	0.481107
355	methyl (E)-8-(4-hydroxy-6-methoxy-7-methyl-3-oxo-1H-2-benzofuran-5-yl)-2,6-dimethyloct-6-enoate	3.8	level1			375.185	266.8	NEG	C21H28O6					Polyketides	聚酮	Cyclic polyketides	环状聚酮	Phthalide derivatives	苯酞衍生物	0.936212	0.76284	0.777705	0.825586	0.562966	0.696689	0.686421	0.648692	1.68555	0.0652944	0.936412	0.785735	-0.347885
356	Octadecanedioic acid	3.8	level1			313.239	262.8	NEG	C18H34O4	HMDB0000782	十八烷二酸	871-70-5		Fatty acids	脂肪酸	Fatty Acids and Conjugates	脂肪酸及衍生物	Dicarboxylic acids	二羧酸类	3.56076	0.000111119	3.40527	2.32205	1.71098	2.22842	6.51448	3.48463	1.02762	0.576562	0.938041	1.50067	0.585606
357	N-Acetyltryptophan	3.8	level1			245.094	180.9	NEG	C13H14N2O3	HMDB0013713	N-乙酰-L-色氨酸	1218-34-4	C03137	Amino acids and Peptides	氨基酸及短肽	Small peptides	小肽	Dipeptides	二肽类	0.249437	0.202701	0.000115472	0.150751	0.000113609	0.215232	0.230558	0.148635	0.0422733	0.985128	0.999187	0.985961	-0.0203974
358	5-(hydroxymethyl)-6-(2-hydroxy-1-methyl-propyl)-4-methoxy-pyran-2-one	3.8	level1			229.107	146.2	POS	C11H16O5		Chlamydospordiol（吡喃酮）	157998-92-0		Polyketides	聚酮	Cyclic polyketides	环状聚酮	2-pyrone derivatives	2-吡喃酮衍生物	0.0115107	0.0055182	0.0120006	0.0096765	0.0054221	0.00744221	0.00733598	0.00673343	1.05228	0.249228	0.936412	0.695854	-0.523144
359	3-Methylhistidine	3.8	level1			170.092	25.9	POS	C7H11N3O2	HMDB0000479	3 -甲基- L -组氨酸	368-16-1	C01152	Amino acids and Peptides	氨基酸及短肽	Small peptides	小肽	Aminoacids	氨基酸	0.0503757	7.05647e-06	7.20499e-06	0.0167966	0.0295765	0.0473225	0.0447138	0.0405376	1.65372	0.250411	0.936412	2.41343	1.27109
360	Cellobiose	3.8	level1			343.123	25.5	POS	C12H22O11	HMDB0000055		528-50-7	C00185	Carbohydrates	碳水化合物	Saccharides	糖类	Disaccharides	双糖类	0.0531754	7.05647e-06	0.0589232	0.0373685	0.065299	0.0619591	0.072062	0.06644	1.11434	0.25965	0.936412	1.77797	0.830228
361	7-Methylxanthine	3.8	level1			165.041	24.2	NEG	C6H6N4O2	HMDB0001991	7 -甲基黄嘌呤	552-62-5	C16353	Alkaloids	生物碱	Pseudoalkaloids	假生物碱	Purine alkaloids	嘌呤生物碱	9.78841	6.69206	9.01311	8.49786	7.59972	8.88216	10.484	8.98861	0.53361	0.714541	0.959707	1.05775	0.0809991
362	Melibiose	3.8	level1			365.105	24.1	POS	C12H22O11	HMDB0000048	6 - O - α - D -半乳吡喃糖基- α - D -吡喃葡萄糖	60033-03-6	C05402	Carbohydrates	碳水化合物	Saccharides	糖类	Disaccharides	双糖类	0.0538927	0.0843908	0.109654	0.0826459	0.0777772	0.0682262	0.0964339	0.0808124	0.078777	0.924291	0.995482	0.977816	-0.0323653
363	Maltose	3.8	level1			365.105	24.1	POS	C12H22O11	HMDB0000163		69-79-4	C00208	Carbohydrates	碳水化合物	Saccharides	糖类	Disaccharides	双糖类	0.0538927	0.0843908	0.109654	0.0826459	0.0777772	0.0682262	0.0964339	0.0808124	0.078777	0.924291	0.995482	0.977816	-0.0323653
364	5-hydroxy-2-(4-methoxyphenyl)-3-[(2S,3R,4S,5S,6R)-3,4,5-trihydroxy-6-(hydroxymethyl)tetrahydropyran-2-yl]oxy-7-[(2S,3R,4R,5R,6S)-3,4,5-trihydroxy-6-methyl-tetrahydropyran-2-yl]oxy-chromen-4-one	3.79	level1			609.181	184.8	POS	C28H32O15			93078-66-1		Shikimates and Phenylpropanoids	莽草酸及苯丙酸类	Flavonoids	黄酮类	Flavonols	黄酮醇类	0.0196001	0.00642752	0.014277	0.0134349	0.013992	0.0211465	0.0287486	0.0212957	1.31178	0.241752	0.936412	1.58511	0.66458
365	1-[4-hydroxy-2-methyl-6-[(2S,3R,4S,5S,6R)-3,4,5-trihydroxy-6-(hydroxymethyl)tetrahydropyran-2-yl]oxy-phenyl]ethanone	3.79	level1			327.109	149.3	NEG	C15H20O8					Polyketides	聚酮	Phloroglucinols	间苯三酚类	Acyl phloroglucinols	酰基间苯三酚	0.715634	0.306307	0.6269	0.549614	0.425647	0.639829	0.666098	0.577191	0.426321	0.859176	0.990404	1.05018	0.0706322
366	Hypoxanthine	3.79	level1			135.03	24.4	NEG	C5H4N4O	HMDB0000157		68-94-0	C00262	Alkaloids	生物碱	Pseudoalkaloids	假生物碱	Purine alkaloids	嘌呤生物碱	1.92714	1.77733	2.34565	2.01671	1.7053	2.00428	2.46413	2.0579	0.116226	0.889616	0.993661	1.02043	0.0291708
367	Levulinic acid	3.79	level1			115.04	40.8	NEG	C5H8O3	HMDB0000720	乙酰丙酸	123-76-2		Fatty acids	脂肪酸	Fatty Acids and Conjugates	脂肪酸及衍生物	Oxo fatty acids	含氧脂肪酸	0.772527	0.536684	0.782165	0.697125	0.708226	0.672621	0.666059	0.682302	0.0190905	0.864245	0.990967	0.978737	-0.0310071
368	[3-[ethoxy(hydroxy)phosphoryl]oxy-2-hydroxy-propyl] (9Z,12Z)-octadeca-9,12-dienoate	3.79	level1			461.267	340.3	NEG	C23H43O7P					Fatty acids	脂肪酸	Glycerophospholipids	甘油磷脂	Glycerophosphoethanolamines	甘油磷酰乙醇胺	18.29	19.4253	13.0458	16.9204	24.0846	28.0839	23.8183	25.3289	1.88311	0.0248421	0.803327	1.49695	0.582024
369	Erucamide	3.79	level1			338.341	336	POS	C22H43NO	HMDB0244507	芥酸酰胺	112-84-5		Fatty acids	脂肪酸	Fatty amides	脂肪酰胺	Primary amides		2.22033	1.29763	2.42958	1.98251	1.6136	2.91276	1.5268	2.01772	0.054561	0.953491	0.997871	1.01776	0.0253954
370	(2S,3R,4R,5R,6R)-2-methyl-6-[[(2R,3S,4S,5R,6R)-3,4,5-trihydroxy-6-(2-phenylethoxy)tetrahydropyran-2-yl]methoxy]tetrahydropyran-3,4,5-triol	3.79	level1			429.178	194	NEG	C20H30O10		β -苯乙醇 β - D -芸香糖苷	88510-08-1		Shikimates and Phenylpropanoids	莽草酸及苯丙酸类	Phenylethanoids (C6-C2)	苯乙醇类	Phenylethanoids	苯乙醇类	0.289795	0.172839	0.257865	0.240166	0.19132	0.000121588	0.233621	0.141688	0.988209	0.285035	0.936412	0.589956	-0.76132
371	2,6-Dimethyl-4-hydroxybenzaldehyde	3.79	level1			149.061	182.6	NEG	C9H10O2		2,6-二甲基-4-羟基苯甲醛	70547-87-4								0.137005	0.0864066	0.159272	0.127561	0.0730615	0.126388	0.0936226	0.0976906	1.02972	0.323785	0.936412	0.765832	-0.3849
372	2-hydroxy-3,4-dimethoxy-benzoic acid	3.79	level1			197.046	162.4	NEG	C9H10O5		2 -羟基- 3，4 -二甲氧基苯甲酸	5653-46-3		Shikimates and Phenylpropanoids	莽草酸及苯丙酸类	Phenolic acids (C6-C1)	酚酸	Simple phenolic acids	简单酚酸	1.37518	0.000111119	0.940868	0.772053	0.876811	1.08823	1.18389	1.04964	1.05279	0.540966	0.936412	1.35955	0.443126
373	Guanine	3.79	level1			152.056	39.6	POS	C5H5N5O	HMDB0000132		73-40-5	C00242	Alkaloids	生物碱	Pseudoalkaloids	假生物碱	pteridine alkaloids	蝶啶类生物碱	0.0319264	7.05647e-06	0.0301708	0.0207014	0.0248577	0.0347156	0.0300444	0.0298726	1.05805	0.441414	0.936412	1.44302	0.529092
374	N,N-Dimethylarginine (ADMA)	3.79	level1			203.15	30.9	POS	C8H18N4O2	HMDB0001539	N，N -二甲基精氨酸	30315-93-6	C03626	Amino acids and Peptides	氨基酸及短肽	Small peptides	小肽	Aminoacids	氨基酸	0.024182	0.0129073	0.039998	0.0256958	0.0279241	0.0200366	0.0144847	0.0208151	0.402768	0.607571	0.941326	0.810061	-0.303898
375	PC(16:0/16:0)	3.79	level1			734.568	344	POS	C40H80NO8P	HMDB0000564	棕榈胆磷	63-89-8								0.0139184	0.0152781	0.00097941	0.0100586	0.00342394	0.0105037	0.00426502	0.00606423	0.0635602	0.475195	0.936412	0.602887	-0.730039
376	Stearic acid	3.79	level1			283.264	335.4	NEG	C18H36O2	HMDB0000827	硬脂酸	57-11-4	C01530	Fatty acids	脂肪酸	Fatty Acids and Conjugates	脂肪酸及衍生物	Unsaturated fatty acids	不饱和脂肪酸	1.44029	0.000111119	1.4543	0.964899	1.28847	1.51656	1.38268	1.3959	1.06186	0.466526	0.936412	1.44668	0.53275
377	3-[(2S,3R,4S,5S,6R)-4,5-dihydroxy-6-(hydroxymethyl)-3-[(2S,3R,4R,5R,6S)-3,4,5-trihydroxy-6-methyl-tetrahydropyran-2-yl]oxy-tetrahydropyran-2-yl]oxy-1,6-dihydroxy-2-methyl-anthracene-9,10-dione	3.78	level1			579.17	187	POS	C27H30O14			87686-88-2		Polyketides	聚酮	Polycyclic aromatic polyketides	多环芳香族聚酮	Anthraquinones and anthrones	蒽醌和蒽酮	0.0278362	0.0048427	0.02596	0.0195463	0.00995314	0.0137953	0.0154276	0.0130587	0.225893	0.438529	0.936412	0.668089	-0.581887
378	PC(18:0/14:0)	3.78	level1			734.568	344	POS	C40H80NO8P	HMDB0008031	1 -硬脂酰- 2 -肉豆蔻酰- sn -甘油-3 -磷酸胆碱	20664-02-2		Fatty acids	脂肪酸	Glycerophospholipids	甘油磷脂	Glycerophosphocholines		0.0139184	0.0152781	0.00097941	0.0100586	0.00342394	0.0105037	0.00426502	0.00606423	0.0635602	0.475195	0.936412	0.602887	-0.730039
379	Phytanic acid	3.78	level1			311.296	289.8	NEG	C20H40O2	HMDB0000801	植烷酸	14721-66-5	C01607	Fatty acids	脂肪酸	Fatty Acids and Conjugates	脂肪酸及衍生物	Branched fatty acids	支链脂肪酸	6.39409	9.74584	5.958	7.36598	13.0651	14.243	13.1821	13.4967	1.95815	0.00810495	0.638909	1.83231	0.873661
380	LPC(16:0)	3.78	level1			496.339	277.1	POS	C24H50NO7P	HMDB0010382	1-棕榈酰-sn-甘油-3-磷酸胆碱	17364-16-8		Fatty acids	脂肪酸	Glycerophospholipids	甘油磷脂	Glycerophosphocholines		0.0689869	0.0353839	0.0756921	0.060021	0.00935598	0.0357331	0.0474084	0.0308325	1.29988	0.15727	0.936412	0.513695	-0.961015
381	Suberic acid	3.78	level1			173.082	183.1	NEG	C8H14O4	HMDB0000893	辛二酸	505-48-6	C08278	Fatty acids	脂肪酸	Fatty Acids and Conjugates	脂肪酸及衍生物	Dicarboxylic acids	二羧酸类	0.184233	0.149408	0.192001	0.175214	0.158887	0.154686	0.207585	0.173719	0.0475896	0.94777	0.99774	0.99147	-0.0123596
382	(2R,3S,4S,5R,6R)-2-(hydroxymethyl)-6-[[(2R,3S,4S,5R,6S)-3,4,5-trihydroxy-6-[4-[(E)-3-hydroxyprop-1-enyl]-2,6-dimethoxy-phenoxy]tetrahydropyran-2-yl]methoxy]tetrahydropyran-3,4,5-triol	3.78	level1			533.188	165.1	NEG	C23H34O14		紫丁香苷	115124-95-3		Terpenoids	萜类					0.409437	0.000111119	0.31601	0.241853	0.356046	0.451273	0.000120894	0.269147	0.078294	0.889786	0.993661	1.11285	0.154264
383	Hydroxyisocaproic acid	3.78	level1			131.072	161.2	NEG	C6H12O3	HMDB0000665	2 -羟基- 4 -甲基戊酸	498-36-2	C03264	Fatty acids	脂肪酸	Fatty Acids and Conjugates	脂肪酸及衍生物	Branched fatty acids	支链脂肪酸	0.437517	0.897408	0.58251	0.639145	0.864261	0.409594	0.754266	0.676041	0.11821	0.857582	0.990285	1.05773	0.0809663
384	2-hydroxy-3-methoxy-benzaldehyde	3.77	level1			151.04	172.5	NEG	C8H8O3		2-羟基-3-甲氧基苯甲醛	148-53-8		Shikimates and Phenylpropanoids	莽草酸及苯丙酸类	Phenylpropanoids (C6-C3)	苯丙素	Cinnamic acids and derivatives	肉桂酸及其衍生物	0.346994	0.290961	0.498431	0.378795	0.279743	0.387399	0.420906	0.362683	0.203039	0.840797	0.987667	0.957464	-0.0627098
385	4'-Hydroxy-3'-methylacetophenone	3.77	level1			149.061	229.3	NEG	C9H10O2	HMDB0059824	4 ' -羟基- 3 ' -甲基苯乙酮	876-02-8		Shikimates and Phenylpropanoids	莽草酸及苯丙酸类					0.132031	0.122905	0.000115472	0.0850171	0.133494	0.130061	0.139693	0.134416	1.07931	0.365283	0.936412	1.58104	0.660878
386	Cholesteryl sulfate	3.77	level1			465.299	322.7	NEG	C27H46O4S	HMDB0000653	胆固醇硫酸酯	1256-86-6	C18043	Terpenoids	萜类	Steroids	甾体	Cholestane steroids	胆甾烷	1.07209	0.7198	0.62711	0.806333	0.180022	0.627506	0.405778	0.404435	1.5283	0.0983778	0.936412	0.501573	-0.995467
387	2,4-dihydroxyheptadec-16-ynyl acetate	3.77	level1			309.242	289.5	POS	C19H34O4		十七碳- 16 -烯- 1，2，4 -三醇乙酯	24607-06-5		Fatty acids	脂肪酸	Fatty acyls	脂肪酰类	Fatty alcohols	脂肪醇	0.0277606	0.026022	0.0277625	0.0271817	0.0120453	0.0113491	0.0244187	0.0159377	1.69341	0.115299	0.936412	0.586338	-0.770195
388	1,3,5,8-tetrahydroxy-2,4-bis(3-methylbut-2-enyl)xanthen-9-one	3.77	level1			395.154	277.5	NEG	C23H24O6		1,3,5,8-四羟基-2,4-双异戊烯基呫吨酮	33390-42-0	C10063	Shikimates and Phenylpropanoids	莽草酸及苯丙酸类	Xanthones	氧杂蒽酮	Plant xanthones	植物氧杂蒽酮	0.280862	0.136756	0.12066	0.179426	0.091004	0.174714	0.000120894	0.088613	1.0825	0.273829	0.936412	0.493869	-1.0178
389	15-(1,3-dihydroxy-3-methyl-butyl)-18-hydroxy-2-methoxy-7,9,13-trioxapentacyclo[10.8.0.03,10.04,8.014,19]icosa-1,3(10),5,11,14,16,18-heptaen-20-one	3.77	level1			427.138	212	POS	C23H22O8					Polyketides	聚酮	Xanthones	氧杂蒽酮	Methyl xanthones	甲基氧杂蒽酮	0.00794968	0.0801257	0.0602097	0.0494283	0.0128349	0.0179399	0.0216442	0.017473	1.06879	0.275056	0.936412	0.353502	-1.50021
390	8-hydroxy-3-methyl-isochroman-1-one	3.77	level1			177.056	187.6	NEG	C10H10O3		蜂蜜曲霉素	1200-93-7		Shikimates and Phenylpropanoids	莽草酸及苯丙酸类	Coumarins	香豆素类	Isocoumarins	异香豆素	0.212983	0.191102	0.151726	0.18527	0.0795685	0.118659	0.224181	0.140803	1.049	0.395469	0.936412	0.759984	-0.395958
391	Barlerin	3.77	level1			447.151	165	NEG	C19H28O12		8－乙酰山栀甙甲酯	57420-46-9		Terpenoids	萜类	Monoterpenoids	单萜类	Iridoids monoterpenoids	环烯醚萜	2.23677	0.993515	2.51409	1.91479	1.04846	1.23425	1.52824	1.27032	1.01846	0.257077	0.936412	0.663423	-0.591999
392	Tetraethylene glycol	3.77	level1			195.123	40.5	POS	C8H18O5	HMDB0094708	四甘醇	112-60-7								0.0951605	0.10143	0.0994173	0.0986694	0.0659001	0.0556337	0.0922805	0.0712714	1.67667	0.0685791	0.936412	0.722326	-0.469278
393	2,5-Dihydroxyacetophenone	3.76	level1			151.04	172.5	NEG	C8H8O3	HMDB0032629	2 '，5 ' -二羟基苯乙酮	490-78-8		Shikimates and Phenylpropanoids	莽草酸及苯丙酸类					0.346994	0.290961	0.498431	0.378795	0.279743	0.387399	0.420906	0.362683	0.203039	0.840797	0.987667	0.957464	-0.0627098
394	5-hydroxy-2-(4-hydroxyphenyl)-7-methoxy-3-[(2S,3R,4S,5S,6R)-3,4,5-trihydroxy-6-[[(2R,3R,4R,5R,6S)-3,4,5-trihydroxy-6-methyl-tetrahydropyran-2-yl]oxymethyl]tetrahydropyran-2-yl]oxy-chromen-4-one	3.76	level1			609.181	184.8	POS	C28H32O15					Shikimates and Phenylpropanoids	莽草酸及苯丙酸类	Flavonoids	黄酮类	Flavonols	黄酮醇类	0.0196001	0.00642752	0.014277	0.0134349	0.013992	0.0211465	0.0287486	0.0212957	1.31178	0.241752	0.936412	1.58511	0.66458
395	4′-Hydroxy-2′-methylacetophenone	3.76	level1			149.061	229.3	NEG	C9H10O2		4 -羟基-2-甲基苯乙酮	875-59-2								0.132031	0.122905	0.000115472	0.0850171	0.133494	0.130061	0.139693	0.134416	1.07931	0.365283	0.936412	1.58104	0.660878
396	3-Phenylpropanoic acid	3.76	level1			149.061	229.3	NEG	C9H10O2	HMDB0000764	β-苯丙酸	501-52-0	C05629	Shikimates and Phenylpropanoids	莽草酸及苯丙酸类					0.132031	0.122905	0.000115472	0.0850171	0.133494	0.130061	0.139693	0.134416	1.07931	0.365283	0.936412	1.58104	0.660878
397	3,5-dihydroxy-2-(3-hydroxy-4-methoxy-phenyl)-7-methoxy-chromen-4-one	3.76	level1			331.081	214.4	POS	C17H14O7		商陆黄素	529-40-8		Shikimates and Phenylpropanoids	莽草酸及苯丙酸类	Flavonoids	黄酮类	Flavonols	黄酮醇类	0.00231846	0.00177575	7.20499e-06	0.00136714	0.00115809	0.00443153	0.000659293	0.00208297	0.890737	0.629774	0.94417	1.5236	0.607483
398	3,7-Di-O-methylquercetin	3.76	level1			331.081	214.4	POS	C17H14O7		3，7 -二- O -甲基槲皮素	2068-02-2	C01265	Shikimates and Phenylpropanoids	莽草酸及苯丙酸类	Flavonoids	黄酮类	Flavonols	黄酮醇类	0.00231846	0.00177575	7.20499e-06	0.00136714	0.00115809	0.00443153	0.000659293	0.00208297	0.890737	0.629774	0.94417	1.5236	0.607483
399	1-(2,3-dihydroxypropyl)tetradec-13-ynyl acetate	3.76	level1			309.242	289.5	POS	C19H34O4		1，2 -二羟基十七烷- 16 -炔- 4 -基乙酸酯	28884-46-0		Fatty acids	脂肪酸	Fatty acyls	脂肪酰类	Fatty alcohols	脂肪醇	0.0277606	0.026022	0.0277625	0.0271817	0.0120453	0.0113491	0.0244187	0.0159377	1.69341	0.115299	0.936412	0.586338	-0.770195
400	[3-[2,3-dihydroxypropoxy(hydroxy)phosphoryl]oxy-2-hydroxy-propyl] 12-methyltetradecanoate	3.76	level1			469.258	336.2	NEG	C21H43O9P		1 - ( 12 -甲基十四酰基) - 3 -磷酸甘油酰甘油	406220-40-4		Fatty acids	脂肪酸	Glycerophospholipids	甘油磷脂	Glycerophosphoglycerols	甘油磷酸甘油酯	0.336727	0.0927676	0.272899	0.234131	0.120889	0.193656	0.219128	0.177891	0.327999	0.514596	0.936412	0.759793	-0.396323
401	PG(16:0/18:1)	3.76	level1			747.515	312.2	NEG	C40H77O10P	HMDB0010574	1 -棕榈酰基- 2 -油酰基- sn -甘油-3 -磷酸甘油	268550-95-4	C13883	Fatty acids	脂肪酸	Glycerophospholipids	甘油磷脂	Glycerophosphoglycerols	甘油磷酸甘油酯	0.000118764	1.7685	5.83525	2.53462	1.34394	4.91912	4.448	3.57035	0.829877	0.641472	0.946645	1.40863	0.494296
402	3-[(2S,3R,4R,5S,6S)-3,5-dihydroxy-6-methyl-4-[(2S,3R,4S,5S,6R)-3,4,5-trihydroxy-6-(hydroxymethyl)tetrahydropyran-2-yl]oxy-tetrahydropyran-2-yl]oxy-5,7-dihydroxy-2-(4-hydroxyphenyl)chromen-4-one	3.76	level1			593.153	189.9	NEG	C27H30O15			1473419-87-2		Shikimates and Phenylpropanoids	莽草酸及苯丙酸类	Flavonoids	黄酮类	Flavonols	黄酮醇类	0.36182	0.0913944	0.31219	0.255135	0.152253	0.291806	0.171742	0.205267	0.154923	0.623385	0.942935	0.804543	-0.313759
403	Ombuoside	3.76	level1			639.191	182.3	POS	C29H34O16		商陆苷			Shikimates and Phenylpropanoids	莽草酸及苯丙酸类	Flavonoids	黄酮类	Flavonols	黄酮醇类	0.0291638	0.0102265	7.20499e-06	0.0131325	0.0172682	0.0258176	0.0247468	0.0226109	1.14153	0.349519	0.936412	1.72175	0.783873
404	[(2S,3R,4S,5S,6R)-3,4,5-trihydroxy-6-[[(E)-3-phenylprop-2-enoyl]oxymethyl]tetrahydropyran-2-yl] 3,4,5-trihydroxybenzoate	3.75	level1			463.123	180.3	POS	C22H22O11		1 - O -没食子酰基- 6 - O -肉桂酰基葡萄糖	115746-69-5		Shikimates and Phenylpropanoids	莽草酸及苯丙酸类	Phenolic acids (C6-C1)	酚酸	Simple phenolic acids	简单酚酸	0.00348469	0.000619642	0.00220945	0.0021046	0.00574837	0.0166905	0.0201193	0.0141861	1.91437	0.0519933	0.936412	6.74052	2.75286
405	2'-Hydroxy-4'-methylacetophenone	3.75	level1			149.061	229.3	NEG	C9H10O2		2 ' -羟基- 4-甲基苯乙酮	6921-64-8								0.132031	0.122905	0.000115472	0.0850171	0.133494	0.130061	0.139693	0.134416	1.07931	0.365283	0.936412	1.58104	0.660878
406	4-Hydroxybenzaldehyde	3.75	level1			121.03	169.8	NEG	C7H6O2	HMDB0011718	4-羟基苯甲醛	123-08-0	C00633	Shikimates and Phenylpropanoids	莽草酸及苯丙酸类	Phenolic acids (C6-C1)	酚酸	Shikimic acids and derivatives	莽草酸及其衍生物	0.689549	0.665606	0.000115472	0.451757	0.639947	0.680762	0.649467	0.656725	1.05202	0.460126	0.936412	1.45371	0.539743
407	2,6-Dihydroxybenzoic acid	3.75	level1			153.02	184.9	NEG	C7H6O4	HMDB0013676	2,6-二羟基苯甲酸	303-07-1	C21298	Shikimates and Phenylpropanoids	莽草酸及苯丙酸类	Phenolic acids (C6-C1)	酚酸	Simple phenolic acids	简单酚酸	0.287789	0.19193	0.361554	0.280424	0.157404	0.231592	0.420955	0.269984	0.258816	0.915627	0.995454	0.962768	-0.0547396
408	2-Hydroxyadenine	3.75	level1			152.056	39.6	POS	C5H5N5O	HMDB0000403	异鸟嘌呤	3373-53-3		Alkaloids	生物碱	Pseudoalkaloids	假生物碱	Purine alkaloids	嘌呤生物碱	0.0319264	7.05647e-06	0.0301708	0.0207014	0.0248577	0.0347156	0.0300444	0.0298726	1.05805	0.441414	0.936412	1.44302	0.529092
409	(2E)-2-hexylidene-3-methyl-butanedioic acid	3.75	level1			213.113	221.2	NEG	C11H18O4		( 2E ) - 2 -亚己基- 3 -甲基丁二酸			Fatty acids	脂肪酸	Fatty Acids and Conjugates	脂肪酸及衍生物	Branched fatty acids	支链脂肪酸	0.269636	0.288815	0.70798	0.422144	0.401967	0.120481	0.51102	0.344489	0.548017	0.695266	0.95598	0.816048	-0.293274
410	Rutin	3.75	level1			609.148	182.6	NEG	C27H30O16	HMDB0003249	芦丁	153-18-4	C05625	Shikimates and Phenylpropanoids	莽草酸及苯丙酸类	Flavonoids	黄酮类	Flavonols	黄酮醇类	0.0453977	0.0387228	0.0453342	0.0431516	0.0681564	0.000121588	0.1084	0.0588926	0.682946	0.668062	0.950509	1.36478	0.448672
411	N-Methylglutamic acid	3.75	level1			142.051	28.6	NEG	C6H11NO4	HMDB0062660	N -甲基- L -谷氨酸	35989-16-3	C01046	Amino acids and Peptides	氨基酸及短肽	Small peptides	小肽	Aminoacids	氨基酸	0.691508	0.435723	0.793547	0.640259	0.678764	0.881771	0.939557	0.833364	1.29821	0.218998	0.936412	1.3016	0.38029
412	Vanillin	3.74	level1			151.04	172.5	NEG	C8H8O3	HMDB0012308	香草醛	121-33-5	C00755	Shikimates and Phenylpropanoids	莽草酸及苯丙酸类	Phenolic acids (C6-C1)	酚酸	Cinnamic acids and derivatives	肉桂酸及其衍生物	0.346994	0.290961	0.498431	0.378795	0.279743	0.387399	0.420906	0.362683	0.203039	0.840797	0.987667	0.957464	-0.0627098
413	L-Valyl-L-phenylalanine	3.74	level1			265.154	145.1	POS	C14H20N2O3	HMDB0029134	L -缬氨酰- L -苯丙氨酸	3918-92-1		Amino acids and Peptides	氨基酸及短肽	Small peptides	小肽	Dipeptides	二肽类	0.0087289	0.00131937	0.00688702	0.0056451	0.00335442	0.00415941	6.87395e-06	0.0025069	1.00793	0.288233	0.936412	0.444085	-1.17109
414	3'-O-Methylguanosine	3.74	level1			298.114	32.4	POS	C11H15N5O5	HMDB0006038		10300-27-3		Carbohydrates	碳水化合物	Nucleosides	核苷类	Purine nucleos(t)ides	嘌呤核苷	0.016694	0.0202548	7.20499e-06	0.0123187	0.0153071	0.0198215	0.0143744	0.016501	1.01976	0.552856	0.937858	1.33951	0.421706
415	2-Methylguanosine	3.74	level1			298.114	32.4	POS	C11H15N5O5	HMDB0005862		2140-77-4		Carbohydrates	碳水化合物	Nucleosides	核苷类	Purine nucleos(t)ides	嘌呤核苷	0.016694	0.0202548	7.20499e-06	0.0123187	0.0153071	0.0198215	0.0143744	0.016501	1.01976	0.552856	0.937858	1.33951	0.421706
416	1-Methylguanosine	3.74	level1			298.114	32.4	POS	C11H15N5O5	HMDB0001563	1-甲基鸟苷	2140-65-0		Carbohydrates	碳水化合物	Nucleosides	核苷类	Purine nucleos(t)ides	嘌呤核苷	0.016694	0.0202548	7.20499e-06	0.0123187	0.0153071	0.0198215	0.0143744	0.016501	1.01976	0.552856	0.937858	1.33951	0.421706
417	2'-O-Methylguanosine	3.74	level1			298.114	32.4	POS	C11H15N5O5			2140-71-8		Carbohydrates	碳水化合物	Nucleosides	核苷类	Purine nucleos(t)ides	嘌呤核苷	0.016694	0.0202548	7.20499e-06	0.0123187	0.0153071	0.0198215	0.0143744	0.016501	1.01976	0.552856	0.937858	1.33951	0.421706
418	3-[(2S,3R,4R,5R,6S)-4,5-dihydroxy-6-methyl-3-[(2S,3R,4S,5S,6R)-3,4,5-trihydroxy-6-(hydroxymethyl)tetrahydropyran-2-yl]oxy-tetrahydropyran-2-yl]oxy-2-(3,4-dihydroxyphenyl)-5,7-dihydroxy-chromen-4-one	3.74	level1			609.148	182.6	NEG	C27H30O16			143016-74-4		Shikimates and Phenylpropanoids	莽草酸及苯丙酸类	Flavonoids	黄酮类	Flavonols	黄酮醇类	0.0453977	0.0387228	0.0453342	0.0431516	0.0681564	0.000121588	0.1084	0.0588926	0.682946	0.668062	0.950509	1.36478	0.448672
419	PC(16:0/18:1(9Z))	3.74	level1			760.579	331.5	POS	C42H82NO8P	HMDB0007972	2 -油酰基- 1 -棕榈酰基- sn -甘油-3 -磷酸胆碱		C13875	Fatty acids	脂肪酸	Glycerophospholipids	甘油磷脂	Glycerophosphocholines		0.0441533	0.0264123	0.0017725	0.0241127	0.00111678	0.0179683	0.0181038	0.0123963	0.403155	0.435071	0.936412	0.514097	-0.959886
420	LPC(13:0)	3.74	level1			452.278	294.7	NEG	C21H44NO7P		1-十三碳酰-sn-甘油-3 -磷酸胆碱	20559-17-5		Fatty acids	脂肪酸	Glycerophospholipids	甘油磷脂	Glycerophosphocholines		18.8281	9.44414	24.4899	17.5874	11.8794	17.1804	14.4119	14.4906	0.433489	0.5416	0.936412	0.823919	-0.279426
421	Erucic acid	3.74	level1			337.311	288	NEG	C22H42O2	HMDB0002068	芥酸	112-86-7	C08316	Fatty acids	脂肪酸	Fatty Acids and Conjugates	脂肪酸及衍生物	Unsaturated fatty acids	不饱和脂肪酸	6.51088	10.02	5.86529	7.46538	8.70758	8.10076	14.2447	10.351	1.21243	0.285459	0.936412	1.38654	0.471486
422	2-benzyl-4-chloro-phenol	3.74	level1			217.043	224	NEG	C13H11ClO		2-苄基-4-氯苯酚	120-32-1	D03564	Shikimates and Phenylpropanoids	莽草酸及苯丙酸类					0.501465	0.37189	0.000115472	0.291157	0.418428	0.474721	0.446944	0.446698	1.07275	0.409454	0.936412	1.53422	0.617502
423	Dapiprazole (hydrochloride)	3.74	level1			326.232	194.6	POS	C19H27N5	HMDB0014443	达哌拉唑	72822-12-9	D07775	Alkaloids	生物碱					0.00627265	0.00190587	0.00478907	0.00432253	0.00232783	0.00323531	0.0100117	0.00519163	0.261882	0.767158	0.97153	1.20106	0.26431
424	Salicylic acid	3.73	level1			137.025	150.5	NEG	C7H6O3	HMDB0001895	水杨酸	69-72-7	C00805	Shikimates and Phenylpropanoids	莽草酸及苯丙酸类	Phenolic acids (C6-C1)	酚酸	Simple phenolic acids	简单酚酸	0.453607	0.376854	0.553887	0.461449	0.351891	0.485187	0.644238	0.493772	0.27101	0.760031	0.97065	1.07005	0.0976729
425	Deoxyadenosine	3.73	level1			252.109	50.3	POS	C10H13N5O3	HMDB0000101	2'-脱氧腺苷	958-09-8	C00559	Carbohydrates	碳水化合物	Nucleosides	核苷类	Purine nucleos(t)ides	嘌呤核苷	0.213606	0.126793	7.20499e-06	0.113469	0.056003	0.115897	0.120616	0.0975052	0.919818	0.819205	0.983399	0.859313	-0.218744
426	5'-Deoxyadenosine	3.73	level1			252.109	50.3	POS	C10H13N5O3	HMDB0001983	5 ' -脱氧腺苷	4754-39-6	C05198	Carbohydrates	碳水化合物	Nucleosides	核苷类	Purine nucleos(t)ides	嘌呤核苷	0.213606	0.126793	7.20499e-06	0.113469	0.056003	0.115897	0.120616	0.0975052	0.919818	0.819205	0.983399	0.859313	-0.218744
427	2-hexyl-3-methylene-butanedioic acid	3.73	level1			213.113	221.2	NEG	C11H18O4		2 -己基- 3 -亚甲基丁二酸	94513-51-6		Fatty acids	脂肪酸	Fatty Acids and Conjugates	脂肪酸及衍生物	Dicarboxylic acids	二羧酸类	0.269636	0.288815	0.70798	0.422144	0.401967	0.120481	0.51102	0.344489	0.548017	0.695266	0.95598	0.816048	-0.293274
428	[3-[2,3-dihydroxypropoxy(hydroxy)phosphoryl]oxy-2-hydroxypropyl] 14-methylpentadecanoate	3.73	level1			483.273	344.3	NEG	C22H45O9P					Fatty acids	脂肪酸	Glycerophospholipids	甘油磷脂	Glycerophosphoglycerols	甘油磷酸甘油酯	48.2053	24.4521	55.4874	42.7149	25.8505	35.2173	39.7367	33.6015	0.677946	0.423089	0.936412	0.786646	-0.346214
429	9-hydroxy-7-isopropyl-1,4a-dimethyl-2,3,4,9,10,10a-hexahydrophenanthrene-1-carboxylic acid	3.73	level1			317.208	277.1	POS	C20H28O3					Terpenoids	萜类	Diterpenoids	二萜类	Podocarpane diterpenoids	罗汉松烷型二萜	0.120821	0.0732013	0.093545	0.0958559	0.0641921	0.0711666	0.107197	0.0808519	0.741508	0.477774	0.936412	0.843473	-0.245585
430	10-Undecenoic acid	3.73	level1			183.139	230.5	NEG	C11H20O2	HMDB0033724	十一烯酸	1333-28-4	C13910	Fatty acids	脂肪酸	Fatty Acids and Conjugates	脂肪酸及衍生物	Unsaturated fatty acids	不饱和脂肪酸	0.312881	0.150892	0.309063	0.257612	0.143517	0.195688	0.40551	0.248238	0.169119	0.92708	0.995596	0.963612	-0.0534758
431	Flavokawain C	3.73	level1			301.107	195	POS	C17H16O5	HMDB0030875	2,’4-二羟基-4,’6’-二甲氧基查耳酮	37308-75-1		Shikimates and Phenylpropanoids	莽草酸及苯丙酸类	Flavonoids	黄酮类	Chalcones	查耳酮类	0.00647493	0.00954257	0.00453474	0.00685075	0.00561337	0.00728195	0.00985963	0.00758498	0.481923	0.720326	0.960943	1.10718	0.146884
432	Nonaethylene glycol	3.73	level1			415.253	157	POS	C18H38O10		九甘醇	3386-18-3		Fatty acids	脂肪酸	Glycerolipids	甘油酯	Monoacylglycerols	甘油单酯	0.050849	0.0493252	0.0582884	0.0528208	0.0540984	0.0428774	0.0584956	0.0518238	0.25136	0.862796	0.990692	0.981124	-0.0274919
433	5'-Methylthioadenosine	3.73	level1			298.096	156.8	POS	C11H15N5O3S	HMDB0001173	5 ' - 脱氧 - 5’-甲硫腺苷	2457-80-9	C00170	Carbohydrates	碳水化合物	Nucleosides	核苷类	Purine nucleos(t)ides	嘌呤核苷	0.217452	0.0809319	0.21899	0.172458	0.101545	0.142841	0.150143	0.13151	0.503357	0.443445	0.936412	0.762561	-0.391075
434	Phe-Pro	3.73	level1			263.139	156.4	POS	C14H18N2O3	HMDB0011177	苯丙氨酸-脯氨酸	7669-65-0		Amino acids and Peptides	氨基酸及短肽	Small peptides	小肽			0.0282703	0.0121144	7.20499e-06	0.013464	0.0143785	0.0218906	0.0267797	0.0210163	1.0943	0.446079	0.936412	1.56093	0.642404
435	Ile-Leu	3.73	level1			245.186	145.1	POS	C12H24N2O3	HMDB0028911	异亮氨酸-亮氨酸	26462-22-6		Amino acids and Peptides	氨基酸及短肽	Small peptides	小肽	Dipeptides	二肽类	0.0152335	0.00642486	0.0156237	0.0124273	0.00846632	0.0108123	0.0144332	0.0112373	0.0864958	0.748809	0.967615	0.904238	-0.145226
436	Leu-Ile	3.73	level1			245.186	145.1	POS	C12H24N2O3	HMDB0028932		36077-41-5		Amino acids and Peptides	氨基酸及短肽	Small peptides	小肽	Dipeptides	二肽类	0.0152335	0.00642486	0.0156237	0.0124273	0.00846632	0.0108123	0.0144332	0.0112373	0.0864958	0.748809	0.967615	0.904238	-0.145226
437	Hexaethylene glycol	3.73	level1			283.175	141.5	POS	C12H26O7	HMDB0061822	六甘醇	2615-15-8		Fatty acids	脂肪酸	Glycerolipids	甘油酯	Monoacylglycerols	甘油单酯	0.429207	0.436481	0.447717	0.437802	0.403408	7.0038e-06	6.87395e-06	0.134474	1.57104	0.152524	0.936412	0.307157	-1.70295
438	1-Methyladenosine	3.73	level1			282.119	141.1	POS	C11H15N5O4	HMDB0003331	1-甲基腺苷	15763-06-1	C02494	Carbohydrates	碳水化合物	Nucleosides	核苷类	Purine nucleos(t)ides	嘌呤核苷	0.0111956	0.00608358	0.0130303	0.0101032	0.0080306	0.00861856	0.00945592	0.0087017	0.405322	0.544547	0.936412	0.861284	-0.215439
439	N6-Methyladenosine	3.73	level1			282.119	141.1	POS	C11H15N5O4	HMDB0004044	N6-甲基腺苷	1867-73-8		Carbohydrates	碳水化合物	Nucleosides	核苷类	Purine nucleos(t)ides	嘌呤核苷	0.0111956	0.00608358	0.0130303	0.0101032	0.0080306	0.00861856	0.00945592	0.0087017	0.405322	0.544547	0.936412	0.861284	-0.215439
440	4-Chlorophenylalanine	3.73	level1			200.047	72.2	POS	C9H10ClNO2	HMDB0244605	芬克洛宁	7424-00-2	D04143	Amino acids and Peptides	氨基酸及短肽	Small peptides	小肽	Aminoacids	氨基酸	0.168601	0.271469	0.16269	0.20092	0.16866	0.262959	0.175258	0.202292	0.00859811	0.97791	0.998708	1.00683	0.00982206
441	Pentaethylene glycol	3.73	level1			239.149	64.4	POS	C10H22O6	HMDB0256256	五甘醇	4792-15-8								0.0909163	0.0929397	0.108621	0.0974923	0.103309	0.0950768	0.0980661	0.0988174	0.217906	0.838408	0.987519	1.01359	0.0194769
442	3,5-dimethoxy-4-[(2S,3R,4S,5S,6R)-3,4,5-trihydroxy-6-(hydroxymethyl)tetrahydropyran-2-yl]oxy-benzoic acid	3.73	level1			359.099	48.3	NEG	C15H20O10		葡糖紫丁香酸	33228-65-8		Shikimates and Phenylpropanoids	莽草酸及苯丙酸类	Phenolic acids (C6-C1)	酚酸	Simple phenolic acids	简单酚酸	0.751803	0.21191	0.696267	0.553327	0.360159	0.445213	0.512558	0.43931	0.169641	0.55463	0.937858	0.793943	-0.332892
443	Maltol	3.73	level1			127.039	13.9	POS	C6H6O3	HMDB0030776	麦芽酚	118-71-8	C11918	Polyketides	聚酮	Cyclic polyketides	环状聚酮	4-pyrone derivatives	4-吡喃酮衍生物	0.0290131	0.0301447	0.0329326	0.0306968	0.0248097	0.0273614	0.0305034	0.0275582	1.41093	0.194645	0.936412	0.897754	-0.155607
444	Citropten	3.72	level1			207.065	192.4	POS	C11H10O4		5,7-二甲氧基香豆素	487-06-9		Shikimates and Phenylpropanoids	莽草酸及苯丙酸类	Coumarins	香豆素类	Simple coumarins	简单香豆素类	7.14159e-06	0.0380915	0.0688978	0.0356655	0.0726842	0.138252	0.105279	0.105405	1.02418	0.0641377	0.936412	2.95538	1.56334
445	Eugenin	3.72	level1			207.065	192.4	POS	C11H10O4		丁子香色酮	480-34-2	C20210	Polyketides	聚酮	Chromanes	色酮类	Chromones	色酮	7.14159e-06	0.0380915	0.0688978	0.0356655	0.0726842	0.138252	0.105279	0.105405	1.02418	0.0641377	0.936412	2.95538	1.56334
446	[3,4,5-trihydroxy-6-[1-methyl-3-(2,6,6-trimethyl-4-oxo-cyclohex-2-en-1-yl)propoxy]tetrahydropyran-2-yl]methyl 3,4,5-trihydroxybenzoate	3.72	level1			523.22	178.7	NEG	C26H36O11		[3,4,5-trihydroxy-6-[4-(2,6,6-trimethyl-4-oxocyclohex-2-en-1-yl)butan-2-yloxy]oxan-2-yl]methyl 3,4,5-trihydroxybenzoate			Terpenoids	萜类	Apocarotenoids	脱辅基类胡萝卜素	Apocarotenoids(ε-)	脱辅基类胡萝卜素	0.223964	0.0867001	0.256286	0.188983	0.101758	0.139454	0.132544	0.124585	0.8659	0.293205	0.936412	0.65924	-0.601124
447	5-butyl-4-methoxy-6-methyl-pyran-2-one	3.72	level1			197.117	185	POS	C11H16O3					Polyketides	聚酮	Cyclic polyketides	环状聚酮	2-pyrone derivatives	2-吡喃酮衍生物	0.0377737	0.0172346	0.0544229	0.036477	0.0205192	0.036627	0.0516012	0.0362491	0.108802	0.987798	0.999187	0.993752	-0.00904225
448	3,5,7-trihydroxy-8-methoxy-2-(4-methoxyphenyl)chromen-4-one	3.72	level1			331.081	214.4	POS	C17H14O7		3，5，7-三羟基-4 '，8-二甲氧基黄酮	3443-28-5		Shikimates and Phenylpropanoids	莽草酸及苯丙酸类	Flavonoids	黄酮类	Flavonols	黄酮醇类	0.00231846	0.00177575	7.20499e-06	0.00136714	0.00115809	0.00443153	0.000659293	0.00208297	0.890737	0.629774	0.94417	1.5236	0.607483
449	4-Hydroxybenzoic acid	3.72	level1			137.025	150.5	NEG	C7H6O3	HMDB0000500	4-羟基苯甲酸	99-96-7	C00156	Shikimates and Phenylpropanoids	莽草酸及苯丙酸类	Phenolic acids (C6-C1)	酚酸	Simple phenolic acids	简单酚酸	0.453607	0.376854	0.553887	0.461449	0.351891	0.485187	0.644238	0.493772	0.27101	0.760031	0.97065	1.07005	0.0976729
450	3-Methylxanthine	3.72	level1			165.041	24.2	NEG	C6H6N4O2	HMDB0001886	3-甲基黄嘌呤	1076-22-8	C16357	Alkaloids	生物碱	Pseudoalkaloids	假生物碱	Purine alkaloids	嘌呤生物碱	9.78841	6.69206	9.01311	8.49786	7.59972	8.88216	10.484	8.98861	0.53361	0.714541	0.959707	1.05775	0.0809991
451	4-[(3-acetyl-2,6-dihydroxy-5-methyl-phenyl)methyl]-3-hydroxy-2-methyl-2H-furan-5-one	3.72	level1			273.077	256.2	NEG	C15H16O6					Polyketides	聚酮	Phloroglucinols	间苯三酚类	Dimeric phloroglucinols	二聚间苯三酚	0.680025	0.466442	0.557881	0.568116	0.810407	0.735277	0.529666	0.691783	1.17588	0.301176	0.936412	1.21768	0.284134
452	7-Hydroxydihydrobotrydial	3.72	level1			309.171	250.4	NEG	C17H28O6		7 -羟基二氢葡双醛霉素			Terpenoids	萜类	Sesquiterpenoids	倍半萜类	Botryane sesquiterpenoids	Botryane型倍半萜	1.03704	0.458084	0.47644	0.657188	0.631686	0.343138	0.761838	0.578888	0.180387	0.74723	0.967598	0.880856	-0.183022
453	(1R,6R,13R)-13-hydroxy-6-(1-hydroxy-1-methyl-ethyl)-16,17-dimethoxy-2,7,20-trioxapentacyclo[11.8.0.03,11.04,8.014,19]henicosa-3(11),4(8),9,14,16,18-hexaen-12-one	3.72	level1			427.144	225.7	NEG	C23H24O8		1 '，2 ' -二氢- 2 '，6 -二羟基鱼藤酮	85042-77-9		Shikimates and Phenylpropanoids	莽草酸及苯丙酸类	Isoflavonoids	异黄酮类	Rotenoids	鱼藤酮类	0.119249	0.14397	0.15346	0.138893	0.0519141	0.102309	0.160563	0.104929	1.11312	0.361618	0.936412	0.755464	-0.404565
454	[(6R,7R)-7-hydroxy-7-methyl-8-oxo-3-[(E)-prop-1-enyl]-5,6-dihydro-1H-isochromen-6-yl] 3,6-dihydroxy-4-methoxy-2-methyl-benzoate	3.72	level1			417.154	180.6	POS	C22H24O8					Polyketides	聚酮	Chromanes	色酮类	Azaphilones	阿扎菲酮	0.0151619	0.0169376	0.0150794	0.0157263	0.0182376	0.017838	0.0200939	0.0187232	1.8815	0.0313814	0.848719	1.19057	0.25165
455	10-[(2R,3R,4S,5S,6R)-3,4,5-trihydroxy-6-(hydroxymethyl)tetrahydropyran-2-yl]oxydeca-4,6-diynoic acid	3.72	level1			341.125	157.1	NEG	C16H22O8											0.180875	0.0678998	0.137016	0.128597	0.159283	0.000121588	0.297992	0.152465	0.735718	0.808352	0.981302	1.18561	0.245626
456	Adenosine 2',3'-cyclic phosphate	3.72	level1			328.046	45.8	NEG	C10H12N5O6P	HMDB0011616	腺苷2 '，3 ' -环磷酸	634-01-5	C08355	Carbohydrates	碳水化合物	Nucleosides	核苷类	Purine nucleos(t)ides	嘌呤核苷	0.264341	0.212056	0.000115472	0.158838	0.270667	0.278289	0.25652	0.268492	1.10086	0.307266	0.936412	1.69035	0.757326
457	Dimethadione	3.72	level1			128.035	27	NEG	C5H7NO3	HMDB0061093	二甲双酮	695-53-4	D03838	Alkaloids	生物碱					6.308	2.51597	5.57537	4.79978	3.00552	4.73264	5.08121	4.27313	0.139699	0.711692	0.95969	0.890276	-0.167676
458	Monomethyl fumarate	3.71	level1			129.019	26.6	NEG	C5H6O4		富马酸单甲酯	2756-87-8	D11492	Fatty acids	脂肪酸	Fatty esters	脂肪酸酯	Wax monoesters		2.15585	2.17064	2.08439	2.13696	1.48835	1.78532	2.16215	1.81194	1.39311	0.235932	0.936412	0.847906	-0.238024
459	3,7-Dimethyluric acid	3.71	level1			195.051	24.1	NEG	C7H8N4O3	HMDB0001982	3，7 -二甲基尿酸	13087-49-5	C16360	Alkaloids	生物碱	Pseudoalkaloids	假生物碱	Purine alkaloids	嘌呤生物碱	10.0421	9.58085	7.13424	8.91907	8.13797	9.36174	0.000120894	5.83328	1.0122	0.372164	0.936412	0.654023	-0.612586
460	2-Oxo-4-phenylbutyric acid	3.71	level1			177.056	187.6	NEG	C10H10O3		2-氧代-4-苯基丁酸	710-11-2	C20327	Shikimates and Phenylpropanoids	莽草酸及苯丙酸类					0.212983	0.191102	0.151726	0.18527	0.0795685	0.118659	0.224181	0.140803	1.049	0.395469	0.936412	0.759984	-0.395958
461	NAE(18:1)	3.71	level1			326.305	307.1	POS	C20H39NO2	HMDB0002088	油酰乙醇胺	111-58-0	C20792	Fatty acids	脂肪酸	Fatty amides	脂肪酰胺	N-acyl ethanolamines (endocannabinoids)		0.0724343	0.0348049	0.101552	0.0695972	0.0297433	0.0365211	0.0519744	0.039413	1.25128	0.213248	0.936412	0.566301	-0.82036
462	Methyl caffeate	3.71	level1			193.051	183.1	NEG	C10H10O4		咖啡酸甲酯	3843-74-1	C10477	Shikimates and Phenylpropanoids	莽草酸及苯丙酸类	Phenylpropanoids (C6-C3)	苯丙素	Cinnamic acids and derivatives	肉桂酸及其衍生物	10.1603	6.06511	11.6335	9.2863	5.32308	9.35378	6.77927	7.15204	0.950981	0.354617	0.936412	0.770172	-0.376748
463	Acetovanillone	3.71	level1			167.07	146.5	POS	C9H10O3	HMDB0247918	香草乙酮	498-02-2	C11380	Shikimates and Phenylpropanoids	莽草酸及苯丙酸类					0.029478	0.00986632	0.0237822	0.0210422	0.0113648	0.0147368	0.0155987	0.0139001	0.842587	0.297376	0.936412	0.660583	-0.598188
464	Homovanillic acid sulfate	3.71	level1			261.008	62	NEG	C9H10O7S	HMDB0011719	硫酸高香草酸	38339-06-9		Shikimates and Phenylpropanoids	莽草酸及苯丙酸类	Phenolic acids (C6-C1)	酚酸	Simple phenolic acids	简单酚酸	0.571487	0.12986	0.377775	0.359707	0.248172	0.781014	0.371715	0.466967	0.681435	0.629407	0.94416	1.29819	0.376496
465	gamma-Glutamylleucine	3.71	level1			259.13	53.8	NEG	C11H20N2O5	HMDB0011171	γ - 谷氨酸 - 亮氨酸	2566-39-4		Amino acids and Peptides	氨基酸及短肽	Small peptides	小肽	Dipeptides	二肽类	0.114879	0.0496532	0.118949	0.0944936	0.0751228	0.127963	0.122494	0.108527	0.652195	0.642878	0.94673	1.14851	0.19976
466	Mevalonic acid	3.71	level1			149.081	50.1	POS	C6H12O4	HMDB0000227	3，5 -二羟基- 3 -甲基戊酸	150-97-0	C00418	Fatty acids	脂肪酸	Fatty Acids and Conjugates	脂肪酸及衍生物	Hydroxy fatty acids	羟基脂肪酸	0.0207789	0.0149038	0.0143792	0.0166873	0.0144223	0.0202962	0.0123774	0.0156986	0.328123	0.768394	0.971913	0.940752	-0.0881135
467	Pantothenic acid	3.71	level1			218.104	43.5	NEG	C9H17NO5	HMDB0000210	泛酸	79-83-4	C00864	Amino acids and Peptides	氨基酸及短肽	Small peptides	小肽	Dipeptides	二肽类	2.57309	0.931234	3.52644	2.34359	2.07766	3.41263	1.63568	2.37532	0.286807	0.974342	0.998708	1.01354	0.0194004
468	2-Hydroxyoctanoic acid	3.7	level1			159.103	185.8	NEG	C8H16O3	HMDB0000711	2 -羟基辛酸	617-73-2		Fatty acids	脂肪酸	Fatty Acids and Conjugates	脂肪酸及衍生物	Hydroxy fatty acids	羟基脂肪酸	0.278647	0.194086	0.315244	0.262659	0.208522	0.191437	0.322488	0.240816	0.416189	0.709462	0.959272	0.916838	-0.125261
469	6,9a,11a-Trimethyl-4-oxo-1,2,3a,3b,5,5a,7,8,9,9b,10,11-dodecahydronaphtho[1,2-g][1]benzofuran-6-carboxylic acid	3.7	level1			335.219	260.3	POS	C20H30O4					Terpenoids	萜类	Diterpenoids	二萜类	Podocarpane diterpenoids	罗汉松烷型二萜	0.60508	0.273845	0.569039	0.482654	0.349003	0.437097	0.554434	0.446844	0.0518722	0.781333	0.974806	0.925806	-0.111218
470	Lauramine oxide	3.7	level1			230.247	226.9	POS	C14H31NO		月桂基胺氧化物	1643-20-5		Fatty acids	脂肪酸	Fatty acyls	脂肪酰类	Hydrocarbons	碳氢化合物	0.770321	1.0048	1.16415	0.97976	0.73935	0.840534	0.86044	0.813441	1.35531	0.239194	0.936412	0.830245	-0.26839
471	5-hydroxy-3-[4-hydroxy-2-[(2S,3R,4S,5S,6R)-3,4,5-trihydroxy-6-(hydroxymethyl)tetrahydropyran-2-yl]oxy-phenyl]-7-methoxy-chromen-4-one	3.7	level1			461.11	180.6	NEG	C22H22O11					Shikimates and Phenylpropanoids	莽草酸及苯丙酸类	Isoflavonoids	异黄酮类	Isoflavones	异黄酮类	0.0504849	0.0138951	0.0423694	0.0355831	0.100735	0.000121588	0.0450303	0.0486289	0.604425	0.696808	0.956277	1.36663	0.450622
472	Piperonylic acid	3.69	level1			165.019	165.8	NEG	C8H6O4	HMDB0032613	胡椒基酸	94-53-1		Shikimates and Phenylpropanoids	莽草酸及苯丙酸类	Phenolic acids (C6-C1)	酚酸	Simple phenolic acids	简单酚酸	5.77673	3.47036	5.89822	5.04844	3.39911	3.62947	4.76186	3.93015	1.04312	0.279646	0.936412	0.778488	-0.361253
473	5,5,6b-trimethyl-3a,4,6,6a-tetrahydro-1H-cyclopropa[e]indene-1a,2-dicarboxylic acid	3.69	level1			263.129	204.3	NEG	C15H20O4					Terpenoids	萜类	Sesquiterpenoids	倍半萜类	Marasmane sesquiterpenoids	小皮伞烷型倍半萜	0.661691	0.000111119	0.477977	0.379926	0.43048	0.586342	0.504914	0.507245	1.04355	0.56317	0.938041	1.33512	0.416964
474	methyl 2,4-dihydroxy-3,6-dimethyl-benzoate	3.69	level1			177.056	187.6	NEG	C10H12O4		2，4 -二羟基- 3，6 -二甲基苯甲酸甲酯	4707-47-5		Shikimates and Phenylpropanoids	莽草酸及苯丙酸类	Phenolic acids (C6-C1)	酚酸	Shikimic acids and derivatives	莽草酸及其衍生物	0.212983	0.191102	0.151726	0.18527	0.0795685	0.118659	0.224181	0.140803	1.049	0.395469	0.936412	0.759984	-0.395958
475	all-trans-5,6-Epoxyretinoic acid	3.69	level1			317.208	277.1	POS	C20H28O3	HMDB0012451	全反式- 5，6 -环氧维生素A酸	13100-69-1	C16680	Terpenoids	萜类	Apocarotenoids	脱辅基类胡萝卜素	Apocarotenoids (β-)	脱辅基类胡萝卜素	0.120821	0.0732013	0.093545	0.0958559	0.0641921	0.0711666	0.107197	0.0808519	0.741508	0.477774	0.936412	0.843473	-0.245585
476	(1S,4S,5R,9S,10R,13R,14R)-5-(acetoxymethyl)-14-(hydroxymethyl)-9-methyl-tetracyclo[11.2.1.01,10.04,9]hexadecane-5-carboxylic acid	3.69	level1			377.231	277.5	NEG	C22H34O5			1201590-99-9		Terpenoids	萜类	Diterpenoids	二萜类	Norkaurane diterpenoids	降贝壳杉烷型二萜	0.269667	0.302961	0.265563	0.279397	0.260166	0.30291	0.334575	0.299217	0.767429	0.465537	0.936412	1.07094	0.0988771
477	Altretamine	3.69	level1			211.169	234.6	POS	C9H18N6	HMDB0014631	六甲蜜胺	645-05-6	D02841	Alkaloids	生物碱					0.00970904	7.05647e-06	0.0108895	0.00686854	0.0133932	0.0109616	0.0109441	0.0117663	1.11131	0.238952	0.936412	1.71307	0.776585
478	(1-Hydroxycyclohexyl)acetic acid	3.69	level1			157.087	197.2	NEG	C8H14O3		( 1 -羟基环己基)乙酸	14399-63-4		Amino acids and Peptides	氨基酸及短肽					0.000118764	0.271238	0.366343	0.212566	0.319187	0.294885	0.339573	0.317881	0.8513	0.438707	0.936412	1.49544	0.580574
479	Atractyloside A	3.69	level1			447.224	173.2	NEG	C21H36O10		苍术苷A	126054-77-1	C17858	Terpenoids	萜类	Sesquiterpenoids	倍半萜类	Guaiane sesquiterpenoids	愈创木烷型倍半萜	1.37256	0.213436	1.45149	1.01249	0.470486	1.47808	0.413313	0.787293	0.14111	0.692159	0.955175	0.777578	-0.362941
480	(1R,10S,12S,15S,16R,17S)-13-methyl-15-vinyl-19-oxa-3,13-diazahexacyclo[14.3.1.02,10.04,9.010,15.012,17]icosa-2,4,6,8-tetraene	3.69	level1			307.176	153.2	POS	C20H22N2O					Alkaloids	生物碱	Tryptophan alkaloids	色氨酸系生物碱	Corynanthe type	柯楠型生物碱	0.0092396	0.00160274	0.00315617	0.00466617	0.00822784	0.0121415	0.0164127	0.0122607	1.72895	0.0840307	0.936412	2.62756	1.39373
481	4-hydroxy-4-[(E)-3-hydroxybut-1-enyl]-3,5,5-trimethyl-cyclohex-2-en-1-one	3.68	level1			223.134	237.6	NEG	C13H20O3			24427-77-8	C04166	Terpenoids	萜类	Apocarotenoids	脱辅基类胡萝卜素	Apocarotenoids(ε-)	脱辅基类胡萝卜素	0.792071	0.543028	0.646206	0.660435	0.54648	0.694513	0.75303	0.664674	0.177898	0.966492	0.998225	1.00642	0.00923152
482	Andrographolide	3.68	level1			351.214	229.9	POS	C20H30O5		穿心莲内酯	5508-58-7	C20214	Terpenoids	萜类	Diterpenoids	二萜类	Labdane diterpenoids	半日花烷型二萜	0.069425	0.0730385	0.0727223	0.0717286	0.0338166	0.044219	0.0649524	0.0476627	1.69276	0.11707	0.936412	0.664486	-0.589688
483	2-(2-acetyl-3-hydroxy-5-methoxy-phenyl)acetic acid	3.68	level1			225.076	158.7	POS	C11H12O5			19054-28-5		Polyketides	聚酮					0.0287929	7.05647e-06	0.0212528	0.0166842	0.0199688	0.0207674	0.0314326	0.0240563	1.06078	0.475714	0.936412	1.44186	0.527927
484	Succinyladenosine	3.68	level1			382.101	45.5	NEG	C14H17N5O8	HMDB0000912	琥珀酰腺苷	4542-23-8		Carbohydrates	碳水化合物	Nucleosides	核苷类	Purine nucleos(t)ides	嘌呤核苷	0.815164	0.615341	0.000115472	0.476874	0.557858	0.87224	0.846019	0.758706	1.07497	0.3477	0.936412	1.591	0.669934
485	Carmoxirole (hydrochloride)	3.67	level1			373.187	201.3	NEG	C24H26N2O2	HMDB0249686	卡莫昔罗	98323-83-2		Alkaloids	生物碱	Tryptophan alkaloids	色氨酸系生物碱	Simple indole alkaloids	简单吲哚生物碱	0.259461	0.0892648	0.311562	0.220096	0.14637	0.19846	0.287086	0.210639	0.186511	0.910132	0.995035	0.957029	-0.0633648
486	5-[5-(acetoxymethyl)-1,2,4a-trimethyl-7-oxo-3,4,8,8a-tetrahydro-2H-naphthalen-1-yl]-3-methyl-pentanoic acid	3.67	level1			377.231	277.5	NEG	C22H34O5					Terpenoids	萜类	Diterpenoids	二萜类	Colensane and Clerodane diterpenoids	科伦烯型二萜及克勒酮型二萜	0.269667	0.302961	0.265563	0.279397	0.260166	0.30291	0.334575	0.299217	0.767429	0.465537	0.936412	1.07094	0.0988771
487	(3E,4R)-3-[2-[(1R,4aS,5R,6R,8aS)-6-hydroxy-5-(hydroxymethyl)-5,8a-dimethyl-2-methylene-decalin-1-yl]ethylidene]-4-hydroxy-tetrahydrofuran-2-one	3.67	level1			351.214	229.9	POS	C20H30O5		14 -表穿心莲内酯	142037-79-4		Terpenoids	萜类	Diterpenoids	二萜类	Labdane diterpenoids	半日花烷型二萜	0.069425	0.0730385	0.0727223	0.0717286	0.0338166	0.044219	0.0649524	0.0476627	1.69276	0.11707	0.936412	0.664486	-0.589688
488	2-(2-acetoxy-12-hydroxy-tridecyl)-4,6-dihydroxy-benzoic acid	3.67	level1			409.221	225.5	NEG	C22H34O7			133361-20-3		Shikimates and Phenylpropanoids	莽草酸及苯丙酸类	Phenolic acids (C6-C1)	酚酸	Simple phenolic acids	简单酚酸	0.0838351	0.114564	0.108874	0.102424	0.0464155	0.0719456	0.119659	0.07934	1.11659	0.380609	0.936412	0.77462	-0.36844
489	5,6-Dihydroxytetradecanedioic acid	3.67	level1			289.166	159	NEG	C14H26O6		5，6 -二羟基十四烷二酸			Fatty acids	脂肪酸	Fatty Acids and Conjugates	脂肪酸及衍生物	Dicarboxylic acids	二羧酸类	0.588822	0.0723698	0.570939	0.41071	0.154838	0.192532	0.203219	0.183529	0.61622	0.311272	0.936412	0.446859	-1.16211
490	4-Oxohexanoic acid	3.67	level1			129.058	99.7	NEG	C6H10O3		4 -氧代己酸	1117-74-4		Fatty acids	脂肪酸	Fatty Acids and Conjugates	脂肪酸及衍生物	Oxo fatty acids	含氧脂肪酸	0.000118764	0.000111119	0.619454	0.206561	0.688087	0.590987	0.493766	0.590947	1.51069	0.14679	0.936412	2.86088	1.51646
491	gamma-CEHC (gamma-Carboxyethyl hydrochroman)	3.66	level1			263.129	204.3	NEG	C15H20O4	HMDB0001931	2，7，8 -三甲基- 2 - ( β -羧基乙基) - 6 -羟基色满	178167-75-4		Terpenoids	萜类	Meroterpenoids	杂萜	Prenyl quinone meroterpenoids	类异戊二烯醌	0.661691	0.000111119	0.477977	0.379926	0.43048	0.586342	0.504914	0.507245	1.04355	0.56317	0.938041	1.33512	0.416964
492	(1S,4S,5R,9S,10R,13R,14S)-5-(Acetyloxymethyl)-14-hydroxy-14-(hydroxymethyl)-9-methyltetracyclo[11.2.1.01,10.04,9]hexadecane-5-carboxylic acid	3.66	level1			375.216	269	NEG	C22H34O6		(1S,4S,5R,9S,10R,13R,14S)-5-(Acetyloxymethyl)-14-hydroxy-14-(hydroxymethyl)-9-methyltetracyclo[11.2.1.01,10.04,9]hexadecane-5-carboxylic acid	1201591-01-6		Terpenoids	萜类	Diterpenoids	二萜类	Norkaurane diterpenoids	降贝壳杉烷型二萜	0.261991	0.169247	0.192815	0.208018	0.162807	0.225113	0.306554	0.231491	0.534906	0.66359	0.950403	1.11284	0.154253
493	5,6,7-Trimethoxycoumarin	3.66	level1			237.076	182.4	POS	C12H12O5		5,6,7-三甲氧基香豆素	55085-47-7	C09313	Shikimates and Phenylpropanoids	莽草酸及苯丙酸类	Coumarins	香豆素类	Simple coumarins	简单香豆素类	0.00925788	0.00994	0.0090211	0.00940633	0.010926	0.00982744	0.00864242	0.00979862	0.518137	0.612226	0.942041	1.04171	0.0589475
494	Ranolazine	3.66	level1			428.249	178	POS	C24H33N3O4	HMDB0014388	雷诺嗪	142387-99-3	D05700	Alkaloids	生物碱					0.00899913	0.00863655	0.00870076	0.00877882	0.00850315	0.00854586	0.00813747	0.00839549	1.5987	0.0885888	0.936412	0.956336	-0.064411
495	Folinic acid	3.66	level1			472.159	65.8	NEG	C20H23N7O7	HMDB0001562		68538-85-2	C03479	Alkaloids	生物碱	Pseudoalkaloids	假生物碱	pteridine alkaloids	蝶啶类生物碱	1.04595	0.55788	0.857623	0.820486	0.672951	1.12555	1.02108	0.93986	0.714484	0.577747	0.938041	1.14549	0.195967
496	Eplerenone	3.65	level1			415.211	250.5	POS	C24H30O6			107724-20-9		Terpenoids	萜类	Steroids	甾体	Pregnane steroids	孕烷	0.462366	0.337197	0.369257	0.389607	0.646247	0.33685	0.497918	0.493672	1.07844	0.343347	0.936412	1.2671	0.341533
497	Iraldeine	3.65	level1			193.158	312.8	POS	C13H20O	HMDB0059883	α-紫罗兰酮	127-41-3	C12286	Terpenoids	萜类	Apocarotenoids	脱辅基类胡萝卜素	Apocarotenoids(ε-)	脱辅基类胡萝卜素	0.0107926	0.0136394	0.024017	0.0161497	0.0234713	0.0234082	0.0193079	0.0220625	1.23535	0.23636	0.936412	1.36613	0.450091
498	4-hydroxy-3',6-dimethoxy-5'-methyl-spiro[benzofuran-2,4'-cyclohex-2-ene]-1',3-dione	3.65	level1			303.091	191.3	NEG	C16H16O6					Polyketides	聚酮	Aromatic polyketides	芳香聚酮	Griseofulvins	灰黄霉素	0.352551	0.0616619	0.393752	0.269322	0.219784	0.445197	0.339878	0.334953	0.809952	0.622271	0.942862	1.24369	0.314627
499	Acetylcarnitine (Car(2:0))	3.64	level1			204.123	54.5	POS	C9H17NO4	HMDB0000201	乙酰-L-肉碱	3040-38-8	C02571	Fatty acids	脂肪酸	Fatty esters	脂肪酸酯	Fatty acyl carnitines		0.0253167	0.00814213	0.0310926	0.0215171	0.0129331	0.0180663	0.0169327	0.0159774	0.349604	0.476856	0.936412	0.742542	-0.429456
500	4-Methylsalicylic acid	3.63	level1			151.04	172.5	NEG	C8H8O3		4-甲基水杨酸	50-85-1	C14103	Shikimates and Phenylpropanoids	莽草酸及苯丙酸类	Phenolic acids (C6-C1)	酚酸	Simple phenolic acids	简单酚酸	0.346994	0.290961	0.498431	0.378795	0.279743	0.387399	0.420906	0.362683	0.203039	0.840797	0.987667	0.957464	-0.0627098
501	(4aR,6aS,9aR)-1,8,8-trimethyl-2-oxo-1,4,4a,6a,7,9-hexahydropentaleno[1,6a-c]pyran-5-carboxylic acid	3.63	level1			263.129	204.3	NEG	C15H20O4			138458-84-1		Terpenoids	萜类	Sesquiterpenoids	倍半萜类	Pentalenane sesquiterpenoids	Pentalenane型倍半萜	0.661691	0.000111119	0.477977	0.379926	0.43048	0.586342	0.504914	0.507245	1.04355	0.56317	0.938041	1.33512	0.416964
502	Fostemsavir	3.63	level1			582.155	157.2	NEG	C25H26N7O8P	HMDB0252472	福替沙韦	864953-29-7	D10707	Alkaloids	生物碱	Tryptophan alkaloids	色氨酸系生物碱	Carboline alkaloids	咔啉生物碱	0.0192686	0.0100722	0.00712924	0.0121567	0.0145695	0.0172308	0.0218842	0.0178948	1.4255	0.246911	0.936412	1.47202	0.557794
503	1-Methylxanthine	3.62	level1			165.041	24.2	NEG	C6H6N4O2	HMDB0010738	1 -甲基黄嘌呤	6136-37-4	C16358	Alkaloids	生物碱	Pseudoalkaloids	假生物碱	Purine alkaloids	嘌呤生物碱	9.78841	6.69206	9.01311	8.49786	7.59972	8.88216	10.484	8.98861	0.53361	0.714541	0.959707	1.05775	0.0809991
504	6-[(E)-3,4-dihydroxypent-1-enyl]pyran-2-one	3.62	level1			177.056	187.6	NEG	C10H12O4					Polyketides	聚酮	Cyclic polyketides	环状聚酮	2-pyrone derivatives	2-吡喃酮衍生物	0.212983	0.191102	0.151726	0.18527	0.0795685	0.118659	0.224181	0.140803	1.049	0.395469	0.936412	0.759984	-0.395958
505	Ononin	3.62	level1			429.116	167.8	NEG	C22H22O9		芒柄花苷	486-62-4	C10509	Shikimates and Phenylpropanoids	莽草酸及苯丙酸类	Isoflavonoids	异黄酮类	Isoflavones	异黄酮类	0.100265	0.214008	0.0784309	0.130901	0.139616	0.236006	0.113521	0.163048	0.688704	0.597674	0.94001	1.24558	0.316818
506	7-(1-hydroxy-1-methyl-ethyl)-1,4a-dimethyl-2,3,4,9,10,10a-hexahydrophenanthrene-1-carboxylic acid	3.61	level1			317.208	277.1	POS	C20H28O3			54113-95-0		Terpenoids	萜类	Diterpenoids	二萜类	Podocarpane diterpenoids	罗汉松烷型二萜	0.120821	0.0732013	0.093545	0.0958559	0.0641921	0.0711666	0.107197	0.0808519	0.741508	0.477774	0.936412	0.843473	-0.245585
507	Myristoylcarnitine	3.61	level1			372.31	311.1	POS	C21H41NO4	HMDB0005066	十四烷酰基肉碱	25597-07-3		Fatty acids	脂肪酸	Fatty esters	脂肪酸酯	Fatty acyl carnitines		7.14159e-06	0.0120229	7.20499e-06	0.00401242	0.0118548	0.0135015	0.0125704	0.0126422	1.51692	0.162255	0.936412	3.15078	1.65571
508	Loratadine	3.61	level1			383.151	225.3	POS	C22H23ClN2O2	HMDB0005000	氯雷他定	79794-75-5	C06818	Alkaloids	生物碱					0.00642501	0.00841527	0.00744549	0.00742859	0.00245233	0.00506383	0.00511918	0.00421178	1.7453	0.037619	0.880117	0.566969	-0.818658
509	(3,11-dihydroxy-7,7,11-trimethyl-6,15-dioxatetracyclo[10.2.1.05,14.08,13]pentadeca-1(14),2,4-trien-4-yl)-phenyl-methanone	3.6	level1			379.158	311.8	NEG	C23H24O5					Polyketides	聚酮	Phloroglucinols	间苯三酚类	Acyl phloroglucinols	酰基间苯三酚	5.55567	2.60869	3.8687	4.01102	3.06392	4.35727	5.05168	4.15762	0.372218	0.89405	0.994389	1.03655	0.0517898
510	3-(2,4-Dihydroxypentyl)-6,8-dihydroxyisochromen-1-one	3.6	level1			279.091	216.8	NEG	C14H16O6					Shikimates and Phenylpropanoids	莽草酸及苯丙酸类	Coumarins	香豆素类	Isocoumarins	异香豆素	0.379196	0.118579	0.522959	0.340245	0.179516	0.294346	0.218778	0.23088	0.494788	0.424345	0.936412	0.678571	-0.559428
511	4-methoxy-7-[[(2R,3R,4S,5S,6R)-3,4,5-trihydroxy-6-(hydroxymethyl)tetrahydropyran-2-yl]oxymethyl]furo[3,2-g]chromen-5-one	3.6	level1			409.11	158.7	POS	C19H20O10		凯林甙	17226-75-4	C09011	Polyketides	聚酮	Chromanes	色酮类	Chromones	色酮	7.14159e-06	0.00133195	0.005726	0.00235503	0.00885764	0.0073357	0.0124279	0.00954041	1.25226	0.0351301	0.867087	4.05108	2.01831
512	Moclobemide	3.59	level1			267.088	176.9	NEG	C13H17ClN2O2	HMDB0015302	吗氯贝胺	71320-77-9	D02561	Alkaloids	生物碱					1.0612	1.05343	0.825132	0.97992	0.000113609	0.72912	0.89434	0.541191	1.05165	0.199067	0.936412	0.552281	-0.856524
513	Dodecyl gallate	3.57	level1			337.206	339.9	NEG	C19H30O5	HMDB0038720	没食子酸十二酯	1166-52-5		Shikimates and Phenylpropanoids	莽草酸及苯丙酸类	Phenolic acids (C6-C1)	酚酸	Shikimic acids and derivatives	莽草酸及其衍生物	0.454916	0.234616	0.29668	0.328737	0.254374	0.340808	0.403503	0.332895	0.281766	0.960331	0.998225	1.01265	0.0181296
514	1-(2,6-dihydroxyphenyl)-9-phenyl-nonan-1-one	3.57	level1			325.184	334.8	NEG	C21H26O3		马拉巴酮 A	63335-23-9		Polyketides	聚酮	Aromatic polyketides	芳香聚酮	Catechols with side chains	儿茶酚	6.52098	4.34083	5.71073	5.52418	6.1019	4.89492	5.7791	5.59197	0.302608	0.930608	0.996355	1.01227	0.0175968
515	Helioscopinolide A	3.55	level1			317.208	277.1	POS	C20H28O3		Helioscopinolide A	84744-64-9		Terpenoids	萜类	Diterpenoids	二萜类	Furanoabietane diterpenoids	呋喃松香烷型二萜	0.120821	0.0732013	0.093545	0.0958559	0.0641921	0.0711666	0.107197	0.0808519	0.741508	0.477774	0.936412	0.843473	-0.245585
516	3-Methyl-2-oxovaleric acid	3.55	level1			129.058	99.7	NEG	C6H10O3	HMDB0000491	3 -甲基- 2 -氧代戊酸	1460-34-0	C03465	Fatty acids	脂肪酸	Fatty Acids and Conjugates	脂肪酸及衍生物	Branched fatty acids	支链脂肪酸	0.000118764	0.000111119	0.619454	0.206561	0.688087	0.590987	0.493766	0.590947	1.51069	0.14679	0.936412	2.86088	1.51646
517	8-[(2E)-3,7-dimethylocta-2,6-dienyl]-7-hydroxy-chromen-2-one	3.54	level1			297.153	321.3	NEG	C19H22O3		8-香叶酰基伞形酮	23660-05-1	C21495	Shikimates and Phenylpropanoids	莽草酸及苯丙酸类	Coumarins	香豆素类	Simple coumarins	简单香豆素类	2.42993	1.37253	4.00655	2.603	3.23815	2.11232	1.9477	2.43272	0.0127656	0.85372	0.989656	0.934584	-0.097604
518	6-[(2E)-3,7-dimethylocta-2,6-dienyl]-7-hydroxy-chromen-2-one	3.54	level1			297.153	321.3	NEG	C19H22O3		6 -香叶基- 7 -羟基香豆素	148-83-4	C09281	Shikimates and Phenylpropanoids	莽草酸及苯丙酸类	Coumarins	香豆素类	Simple coumarins	简单香豆素类	2.42993	1.37253	4.00655	2.603	3.23815	2.11232	1.9477	2.43272	0.0127656	0.85372	0.989656	0.934584	-0.097604
519	Alprenolol (hydrochloride)	3.52	level1			250.177	235	POS	C15H23NO2	HMDB0015004	心得舒	13655-52-2	D07156	Alkaloids	生物碱	Pseudoalkaloids	假生物碱	Phenylalanine-derived alkaloids	苯丙氨酸衍生生物碱	0.0121844	0.0160376	0.0161672	0.0147964	6.77085e-06	0.0173729	0.0123635	0.00991438	1.01105	0.410985	0.936412	0.670053	-0.577654
520	2-Ketocaproic acid	3.51	level1			129.058	99.7	NEG	C6H10O3	HMDB0001864	2 -氧代己酸	2492-75-3	C00902	Fatty acids	脂肪酸	Fatty Acids and Conjugates	脂肪酸及衍生物	Oxo fatty acids	含氧脂肪酸	0.000118764	0.000111119	0.619454	0.206561	0.688087	0.590987	0.493766	0.590947	1.51069	0.14679	0.936412	2.86088	1.51646
521	2-[(2R,4aS,8S,8aS)-8-[2-[(4aS,7R,8aR)-7-(1-carboxyvinyl)-1-hydroxy-4a-methyl-2-oxo-6,7,8,8a-tetrahydro-5H-naphthalen-1-yl]ethyl]-4a-methyl-7-oxo-1,2,3,4,8,8a-hexahydronaphthalen-2-yl]prop-2-enoic acid	3.51	level1			509.261	206.1	NEG	C30H38O7					Terpenoids	萜类					0.295534	0.10453	0.31704	0.239034	0.140121	0.163022	0.270882	0.191341	0.332097	0.577012	0.938041	0.800477	-0.321069
522	Ketoleucine	3.5	level1			129.058	99.7	NEG	C6H10O3	HMDB0000695	4 -甲基- 2 -氧代戊酸	816-66-0	C00233	Fatty acids	脂肪酸	Fatty Acids and Conjugates	脂肪酸及衍生物	Oxo fatty acids	含氧脂肪酸	0.000118764	0.000111119	0.619454	0.206561	0.688087	0.590987	0.493766	0.590947	1.51069	0.14679	0.936412	2.86088	1.51646
523	Gelsemine	3.5	level1			321.156	201.7	NEG	C20H22N2O2			509-15-9		Alkaloids	生物碱	Tryptophan alkaloids	色氨酸系生物碱	Corynanthe type	柯楠型生物碱	0.108479	0.0261905	0.107206	0.0806251	0.0410706	0.0650097	0.0874499	0.0645101	0.108477	0.623389	0.942935	0.800124	-0.321705
524	3-[5,7-dihydroxy-2-(4-methoxyphenyl)-4-oxo-chroman-3-yl]-5,7-dihydroxy-2-(4-hydroxyphenyl)chroman-4-one	3.5	level1			537.126	197.1	NEG	C31H24O10					Shikimates and Phenylpropanoids	莽草酸及苯丙酸类	Flavonoids	黄酮类	Flavanones	黄烷酮	0.289345	0.0731207	0.195495	0.185987	0.124213	0.212043	0.21696	0.184405	0.370992	0.982929	0.998956	0.991497	-0.0123198
525	5-ketocaproate	3.47	level1			129.058	99.7	NEG	C6H10O3	HMDB0061881	4 -乙酰丁酸	3128-06-1	C02129	Fatty acids	脂肪酸	Fatty Acids and Conjugates	脂肪酸及衍生物	Oxo fatty acids	含氧脂肪酸	0.000118764	0.000111119	0.619454	0.206561	0.688087	0.590987	0.493766	0.590947	1.51069	0.14679	0.936412	2.86088	1.51646
526	FA 18:2+O	2.75	level2			293.212	251.3	NEG	C18H30O3					Fatty acids	脂肪酸	Fatty Acids and Conjugates	脂肪酸及衍生物	Epoxy fatty acids	环氧脂肪酸	2.50481	0.918601	5.93953	3.12098	6.27699	6.23414	9.04956	7.1869	1.56925	0.0808618	0.936412	2.30277	1.20337
527	Trifolirhizin	2.75	level2			469.11	215.7	POS	C22H22O10	HMDB0303946			C10538	Shikimates and Phenylpropanoids	莽草酸及苯丙酸类	Isoflavonoids	异黄酮类	Pterocarpan	紫檀素类	0.0212006	0.0252303	0.0232389	0.0232233	0.0261489	0.0246778	6.87395e-06	0.0169445	0.987636	0.537116	0.936412	0.729635	-0.454754
528	Picropodophyllotoxin	2.75	level2			437.12	214	POS	C22H22O8	HMDB0246672				Shikimates and Phenylpropanoids	莽草酸及苯丙酸类	Lignans	木脂素	Arylnaphthalene and aryltetralin lignans	芳基萘木脂素及芳基四氢萘木脂素	0.00357344	7.05647e-06	0.0511667	0.0182491	0.00735895	0.00729451	0.00898263	0.00787869	0.821249	0.593758	0.939343	0.431731	-1.2118
529	Cyanidin-3-O-rutinoside	2.75	level2			595.165	170	POS	C27H31O15	HMDB0031458		28338-59-2	C08620							0.0268031	0.0144486	0.0159138	0.0190552	0.0281952	0.0363177	0.0458093	0.0367741	1.89434	0.0506376	0.936412	1.92987	0.948504
530	PC(35:2)	2.74	level2			772.585	331.2	POS	C18H34O3											0.0465595	0.0440227	0.0445747	0.0450523	0.0294967	7.0038e-06	6.87395e-06	0.00983687	1.6181	0.068986	0.936412	0.218343	-2.19533
531	2,5-dihydroxy-3-undecylcyclohexa-2,5-diene-1,4-dione	2.74	level2			293.176	252	NEG	C17H26O4	HMDB0251767			C10342	Polyketides	聚酮	Aromatic polyketides	芳香聚酮	Benzoquinones	苯醌	6.4047	5.12651	5.16498	5.5654	5.76628	5.50003	0.000120894	3.75548	1.0054	0.400466	0.936412	0.67479	-0.567488
532	2,3-dihydroxypropyl hexadecanoate [IIN-based on	2.74	level2			313.273	331.6	POS	C19H38O4	HMDB0245964				Fatty acids	脂肪酸	Glycerolipids	甘油酯	Monoacylglycerols	甘油单酯	0.0156365	0.0235274	0.0693168	0.0361602	0.0424655	0.0152232	0.0128965	0.0235284	0.754552	0.547305	0.936897	0.650671	-0.62
533	Tubuloside A	2.74	level2			851.251	213.6	POS	C37H48O21					Shikimates and Phenylpropanoids	莽草酸及苯丙酸类	Phenylpropanoids (C6-C3)	苯丙素	Cinnamic acids and derivatives	肉桂酸及其衍生物	9.75061e-05	7.05647e-06	0.00864178	0.00291545	0.000155743	0.000158189	0.000294829	0.000202921	0.0209477	0.443461	0.936412	0.0696019	-3.84473
534	Nandrolone	2.74	level2			275.2	207.5	POS	C18H26O2	HMDB0002725		434-22-0	C07254	Terpenoids	萜类	Steroids	甾体	Estrane steroids	雌甾烷	0.0197854	0.0152993	0.0255052	0.0201966	0.00749369	0.0154427	0.00751203	0.0101495	1.77116	0.0644243	0.936412	0.502533	-0.992709
535	2-Methyl-4-oxo-4H-pyran-3-yl 6-O-(4-carboxy-3-hydroxy-3-methylbutanoyl)-beta-D-glucopyranoside	2.74	level2			455.116	165.2	POS	C18H24O12											0.0132868	0.00828197	0.0155416	0.0123701	0.00754197	0.00788569	0.0100144	0.0084807	1.3901	0.16327	0.936412	0.685579	-0.544605
536	Crotonoside	2.74	level2			284.099	39.7	POS	C10H13N5O5					Carbohydrates	碳水化合物	Nucleosides	核苷类	Purine nucleos(t)ides	嘌呤核苷	0.0999394	7.05647e-06	0.0862329	0.0620598	0.0831529	0.112949	0.0914051	0.0958355	1.07815	0.357565	0.936412	1.54425	0.626903
537	Succinic_acid_semialdehyde	2.74	level2			101.025	23.4	NEG	C4H6O3	HMDB0001259		692-29-5	C00232	Fatty acids	脂肪酸	Fatty acyls	脂肪酰类	Fatty aldehydes	脂肪醛	2.36596	0.000111119	2.34971	1.57193	2.01009	2.26502	2.40683	2.22731	1.0578	0.492979	0.936412	1.41693	0.502771
538	1-Palmitoyllysophosphatidate	2.74	level2			409.236	349.9	NEG	C19H39O7P	HMDB0007853	1 -棕榈酰甘油- 3 -磷酸	22002-85-3	C04036	Fatty acids	脂肪酸	Glycerophospholipids	甘油磷脂	Glycerophosphates	甘油磷酸	17.5555	9.96873	13.2166	13.5803	13.4446	13.363	16.8363	14.548	0.67084	0.716029	0.959957	1.07126	0.0993076
539	7-Hydroxymitragynine	2.73	level2			415.223	356.7	POS	C23H30N2O5	HMDB0247263				Alkaloids	生物碱	Tryptophan alkaloids	色氨酸系生物碱	Corynanthe type	柯楠型生物碱	7.14159e-06	0.00455042	0.00431087	0.00295614	0.00588666	0.0055472	0.00737475	0.00626953	0.973998	0.103872	0.936412	2.12085	1.08464
540	7-Hydroxy-6-methoxy-alpha-pyrufuran	2.73	level2			321.096	212.3	POS	C16H16O7	HMDB0041295		167278-45-7		Shikimates and Phenylpropanoids	莽草酸及苯丙酸类	Xanthones	氧杂蒽酮	Plant xanthones	植物氧杂蒽酮	0.00379544	0.0527602	0.0341689	0.0302415	0.00623716	0.00824936	0.0100549	0.00818049	1.16711	0.261745	0.936412	0.270505	-1.88627
541	Kokusaginine	2.73	level2			260.091	194.9	POS	C14H13NO4					Alkaloids	生物碱	Tryptophan alkaloids	色氨酸系生物碱	Quinoline alkaloids	喹啉生物碱	0.00283567	0.00708828	0.000744655	0.0035562	0.00201724	0.00317167	6.87395e-06	0.00173193	0.957404	0.430556	0.936412	0.487017	-1.03796
542	[(2R,3S,4S,5R,6R)-3,4,5-trihydroxy-6-[(2S,3S,4R,5R)-4-hydroxy-3-[(E)-3-(4-hydroxy-3,5-dimethoxyphenyl)prop-2-enoyl]oxy-2,5-bis(hydroxymethyl)oxolan-2-yl]oxyoxan-2-yl]methyl (E)-3-(4-hydroxy-3,5-dimethoxyphenyl)prop-2-enoate	2.73	level2			772.265	190.9	POS	C34H42O19					Shikimates and Phenylpropanoids	莽草酸及苯丙酸类	Phenylpropanoids (C6-C3)	苯丙素	Cinnamic acids and derivatives	肉桂酸及其衍生物	0.00197601	0.00133618	0.00108318	0.00146512	0.00410574	0.00225181	6.87395e-06	0.00212147	0.663554	0.617574	0.942554	1.44798	0.534044
543	2,6-Dimethoxy-4-[(1E)-3-oxo-1-propen-1-yl]phenyl beta-D-glucopyranoside	2.73	level2			393.116	187.8	POS	C17H22O9					Shikimates and Phenylpropanoids	莽草酸及苯丙酸类					0.00509445	0.00144493	0.00566566	0.00406835	0.00225129	0.00322345	0.00300061	0.00282512	0.448608	0.410581	0.936412	0.694415	-0.52613
544	ORSELLINIC ACID, ETHYL ESTER	2.73	level2			197.081	152.8	POS	C10H12O4					Shikimates and Phenylpropanoids	莽草酸及苯丙酸类	Phenolic acids (C6-C1)	酚酸	Shikimic acids and derivatives	莽草酸及其衍生物	0.017125	0.00335479	0.0158203	0.0121	0.00907861	0.0170482	0.00845715	0.011528	0.305712	0.917507	0.995482	0.952724	-0.0698701
545	Succinic_anhydride	2.73	level2			99.0088	29	NEG	C4H4O3	HMDB0032523		108-30-5	C19524							1.65147	1.23868	1.83395	1.5747	1.82647	1.69625	1.40673	1.64315	0.422038	0.766532	0.971409	1.04347	0.0613869
546	Pinolenic acid	2.73	level2			277.218	357.6	NEG	C18H30O2	HMDB0340922				Fatty acids	脂肪酸	Fatty Acids and Conjugates	脂肪酸及衍生物	Unsaturated fatty acids	不饱和脂肪酸	0.828705	0.000111119	0.000115472	0.276311	0.000113609	0.593574	0.746343	0.446677	0.817628	0.658886	0.949428	1.61658	0.692941
547	STIGMASTA-4,22-DIEN-3-ONE	2.73	level2			411.361	314	POS	C29H46O	HMDB0302659				Terpenoids	萜类	Steroids	甾体	Stigmastane steroids	豆甾烷	0.1471	0.174467	0.174728	0.165432	6.77085e-06	0.143763	0.196274	0.113348	1.00242	0.46916	0.936412	0.685165	-0.545476
548	Jasmonic acid	2.73	level2			209.119	262.7	NEG	C12H18O3					Fatty acids	脂肪酸	Octadecanoids	十八烷类	Jasmonic acids	茉莉酸	1.11777	0.59525	0.87284	0.861953	0.733293	0.894228	0.969415	0.865645	0.28584	0.983344	0.999029	1.00428	0.0061662
549	Methylgingerol	2.73	level2			307.192	255.3	NEG	C18H28O4	HMDB0029852										1.91646	0.632386	1.81313	1.45399	2.07914	1.1874	1.66457	1.6437	0.660516	0.716077	0.959957	1.13048	0.17693
550	OMEGA-HYDROXYDODECANOIC ACID	2.73	level2			215.166	239.5	NEG	C12H24O3	HMDB0002059		505-95-3	C08317	Fatty acids	脂肪酸	Fatty Acids and Conjugates	脂肪酸及衍生物	Hydroxy fatty acids	羟基脂肪酸	0.176885	0.111331	0.150556	0.146257	0.181723	0.0911117	0.147199	0.140011	0.196955	0.857199	0.990285	0.957294	-0.062966
551	N-Butylbenzenesulfonamide	2.73	level2			212.075	228	NEG	C10H15NO2S					Alkaloids	生物碱	Ornithine alkaloids	鸟氨酸系生物碱	Polyamines	多胺	0.107737	0.000111119	0.0997227	0.0691904	0.0261528	0.0200109	0.0486685	0.0316107	0.571376	0.351842	0.936412	0.456865	-1.13016
552	p-Coumaraldehyde	2.73	level2			147.045	216.2	NEG	C9H8O2					Shikimates and Phenylpropanoids	莽草酸及苯丙酸类	Phenylpropanoids (C6-C3)	苯丙素			0.51957	0.504903	0.622587	0.54902	0.438472	0.614871	0.386067	0.479803	1.02499	0.427659	0.936412	0.873927	-0.194415
553	[(2R,3R,4R,5R,6R)-2-[[(2R,3R,4R)-3,4-dihydroxy-4-(hydroxymethyl)oxolan-2-yl]oxymethyl]-4-[(2S,3R,4R,5R,6S)-4,5-dihydroxy-6-methyl-3-[(2S,3R,4S,5S)-3,4,5-trihydroxyoxan-2-yl]oxyoxan-2-yl]oxy-6-[2-(3,4-dihydroxyphenyl)ethoxy]-5-hydroxyoxan-3-yl] (E)-3-(3,4-dihydroxyphenyl)prop-2-enoate	2.73	level2			887.284	172.8	NEG	C39H52O23					Shikimates and Phenylpropanoids	莽草酸及苯丙酸类	Phenylpropanoids (C6-C3)	苯丙素	Cinnamic acids and derivatives	肉桂酸及其衍生物	0.282499	0.0776608	0.175393	0.178518	0.218064	0.341082	0.400226	0.319791	1.49361	0.151613	0.936412	1.79137	0.841062
554	(2R,3R,4S,5R)-2-(6-((E)-4-hydroxy-3-methylbut-2-enylamino)-9H-purin-9-yl)-5-(hydroxymethyl)tetrahydrofuran-3,4-diol	2.73	level2			352.16	167.2	POS	C15H21N5O5	HMDB0304506			C16431	Alkaloids	生物碱	Pseudoalkaloids	假生物碱	Purine alkaloids	嘌呤生物碱	0.0600635	0.0193743	0.0567583	0.0453987	0.034275	0.0479464	0.0507358	0.0443191	0.306777	0.942247	0.997398	0.976218	-0.0347241
555	5,7-dihydroxy-2-(4-hydroxyphenyl)-3-[(2S,3R,4S,5S,6R)-3,4,5-trihydroxy-6-[[(2S,3R,4S,5S)-3,4,5-trihydroxyoxan-2-yl]oxymethyl]oxan-2-yl]oxychromen-4-one	2.73	level2			579.136	165.6	NEG	C26H28O15					Shikimates and Phenylpropanoids	莽草酸及苯丙酸类	Flavonoids	黄酮类	Flavonols	黄酮醇类	0.448276	0.242706	0.287854	0.326279	0.450392	0.625243	0.936205	0.670614	1.81257	0.0906838	0.936412	2.05534	1.03938
556	tabersonine	2.73	level2			359.17	164.3	POS	C21H24N2O2					Alkaloids	生物碱	Tryptophan alkaloids	色氨酸系生物碱	Aspidosperma type	白坚木生物碱	0.0730214	7.05647e-06	0.0815786	0.0515357	0.0759961	0.0692244	6.87395e-06	0.0484091	0.0336326	0.934031	0.996781	0.939332	-0.0902922
557	(3S,4R,4aS)-3-[(2S,3R,4S,5S,6R)-6-[[(2R,3R,4R)-3,4-dihydroxy-4-(hydroxymethyl)oxolan-2-yl]oxymethyl]-3,4,5-trihydroxyoxan-2-yl]oxy-4-ethenyl-4,4a,5,6-tetrahydro-3H-pyrano[3,4-c]pyran-8-one	2.73	level2			513.157	163	POS	C21H30O13					Terpenoids	萜类	Monoterpenoids	单萜类	Secoiridoid monoterpenoids	裂环烯醚萜	0.0309793	7.05647e-06	0.0211127	0.0173664	0.02633	0.0283373	0.0382044	0.0309572	1.12559	0.239545	0.936412	1.7826	0.833982
558	(1R,3R,4S,5R)-1,3,4-trihydroxy-5-[(E)-3-(4-hydroxy-3-methoxyphenyl)prop-2-enoyl]oxycyclohexane-1-carboxylic acid	2.73	level2			367.104	157.1	NEG	C17H20O9	HMDB0240478		87099-72-7		Shikimates and Phenylpropanoids	莽草酸及苯丙酸类	Phenylpropanoids (C6-C3)	苯丙素	Cinnamic acids and derivatives	肉桂酸及其衍生物	3.06189	1.31506	4.35138	2.90944	1.19156	1.98544	2.00204	1.72635	1.04456	0.267654	0.936412	0.59336	-0.753021
559	2-Hydroxyquinoline	2.73	level2			146.06	60.7	POS	C9H7NO					Alkaloids	生物碱	Tryptophan alkaloids	色氨酸系生物碱	Quinoline alkaloids	喹啉生物碱	0.0188128	0.0308883	7.20499e-06	0.0165694	0.0265082	0.024137	0.0306421	0.0270958	1.08472	0.315622	0.936412	1.63529	0.709544
560	CROTONIC ACID	2.73	level2			85.0296	49.7	NEG	C4H6O2	HMDB0010720		3724-65-0	C01771	Fatty acids	脂肪酸	Fatty Acids and Conjugates	脂肪酸及衍生物	Unsaturated fatty acids	不饱和脂肪酸	0.980566	0.517719	0.765325	0.754537	0.515494	0.741498	0.768862	0.675285	0.347231	0.638109	0.946268	0.894966	-0.160096
561	PC(38:3)	2.73	level2			812.615	348	POS	C46H86NO8P											0.0382468	0.0260218	0.00100176	0.0217568	4.04449e-05	0.0185672	0.0464408	0.0216828	0.453871	0.996807	0.999692	0.9966	-0.00491346
562	PC(35:3)	2.73	level2			770.569	336	POS	C43H80NO8P	HMDB0007947	1-十五碳酰基-2-二十碳三烯酰基-sn-甘油-3-磷酸胆碱			Fatty acids	脂肪酸	Glycerophospholipids	甘油磷脂	Glycerophosphocholines		0.00358828	0.00868175	0.0181517	0.0101406	0.000933904	0.015464	0.0175521	0.0113166	0.348595	0.870085	0.991168	1.11598	0.158307
563	8-(2-hexylcyclopropyl)octanoic acid	2.73	level2			267.233	316.1	NEG	C17H32O2		9，10 -亚甲基十六烷酸	5618-00-8		Fatty acids	脂肪酸	Fatty Acids and Conjugates	脂肪酸及衍生物	Carbocyclic fatty acids	环状脂肪酸	0.738749	0.36212	0.58408	0.56165	0.369221	0.701819	0.552709	0.54125	0.0358822	0.895343	0.994591	0.963679	-0.0533757
564	(E)-5-hydroxyundec-2-enoic acid	2.73	level2			199.134	220.7	NEG	C11H20O3		( E ) - 5 -羟基十一碳- 2 -烯酸			Fatty acids	脂肪酸	Fatty Acids and Conjugates	脂肪酸及衍生物	Hydroxy fatty acids	羟基脂肪酸	4.40664	0.000111119	5.01442	3.14039	3.83955	4.08904	5.64993	4.52617	1.05904	0.455395	0.936412	1.44128	0.527348
565	PC(34:3)	2.72	level2			756.552	327	POS	C18H30O3	HMDB0007881	1-十四碳酰基-2-二十碳三烯酰基-sn-甘油-3-磷酸胆碱			Fatty acids	脂肪酸	Glycerophospholipids	甘油磷脂	Glycerophosphocholines		0.065309	0.50268	0.303809	0.290599	0.00618292	1.15589	0.624026	0.595366	0.239441	0.439548	0.936412	2.04875	1.03474
566	PC(34:2)	2.72	level2			758.568	227.1	POS	C9H18O2											0.0134832	0.0144763	7.20499e-06	0.00932224	0.000141173	0.00933002	0.00771932	0.00573017	0.310815	0.546472	0.936593	0.614677	-0.702099
567	1-Naphthalenecarboxylic acid, 5-[2-(2,5-dihydro-2-oxo-3-furanyl)ethyl]decahydro-1,4a-dimethyl-6-methylene-, methyl ester	2.72	level2			369.203	232.9	POS	C21H30O4					Terpenoids	萜类	Diterpenoids	二萜类	Labdane diterpenoids	半日花烷型二萜	0.0213378	7.05647e-06	0.0186122	0.013319	0.00982276	0.0173842	0.0244526	0.0172198	1.00521	0.648252	0.947673	1.29288	0.370584
568	6,7-Dimethoxy-4-methylcoumarin	2.72	level2			221.081	213.6	POS	C12H12O4					Shikimates and Phenylpropanoids	莽草酸及苯丙酸类	Coumarins	香豆素类	Simple coumarins	简单香豆素类	0.00246863	7.05647e-06	0.0357395	0.0127384	0.00389253	0.00435831	0.00786643	0.00537242	0.781484	0.588788	0.93831	0.42175	-1.24554
569	3,5-Dimethoxyallylbenzene	2.72	level2			179.106	185	POS	C11H14O2					Shikimates and Phenylpropanoids	莽草酸及苯丙酸类	Phenylpropanoids (C6-C3)	苯丙素	Cinnamic acids and derivatives	肉桂酸及其衍生物	0.00713955	0.00360498	0.0107301	0.00715822	0.00407057	0.0078268	0.00674897	0.00621545	0.230138	0.707682	0.958708	0.868295	-0.203742
570	Triacetin (C2:0)	2.72	level2			236.113	178.1	POS	C9H14O6	HMDB0029592		102-76-1		Fatty acids	脂肪酸	Glycerolipids	甘油酯	Triacylglycerols	三酰甘油	0.0802866	0.0791611	0.0733534	0.0776003	0.0614773	0.0762602	0.0727129	0.0701501	1.29877	0.206492	0.936412	0.903993	-0.145617
571	Toxol	2.72	level2			219.101	176.8	POS	C13H14O3					Terpenoids	萜类					0.0209644	0.0140199	0.0230859	0.0193567	0.0160052	0.0229211	0.0212026	0.0200429	0.305726	0.851517	0.98911	1.03545	0.0502592
572	N-Methyl-2-pyrrolidone	2.72	level2			100.076	139.3	POS	C5H9NO					Alkaloids	生物碱	Ornithine alkaloids	鸟氨酸系生物碱	Pyrrolidine alkaloids	吡咯烷生物碱	0.0690418	0.0716622	0.0708442	0.0705161	0.0648902	7.0038e-06	0.0687307	0.0445426	0.977941	0.364171	0.936412	0.631666	-0.662765
573	BUTYLATED HYDROXYTOLUENE	2.72	level2			219.176	359.5	NEG	C15H24O	HMDB0033826		128-37-0	C14693	Shikimates and Phenylpropanoids	莽草酸及苯丙酸类					0.188703	0.204898	0.153963	0.182521	0.168633	0.212766	0.212856	0.198085	0.76788	0.500488	0.936412	1.08527	0.118057
574	Camptothecin	2.72	level2			371.101	306.1	POS	C20H16N2O4					Alkaloids	生物碱	Tryptophan alkaloids	色氨酸系生物碱	Pyrroloquinoline alkaloids	吡咯喹啉生物碱	0.0209155	0.0106867	0.00833757	0.0133133	0.0302102	0.0085831	0.0191334	0.0193089	0.854058	0.459942	0.936412	1.45035	0.536403
575	7-(2-hydroxypropan-2-yl)-1,4a-dimethyl-2,3,4,5,6,7,8,8a-octahydronaphthalen-1-ol	2.72	level2			239.202	305.4	NEG	C15H28O2					Terpenoids	萜类	Sesquiterpenoids	倍半萜类	Eudesmane sesquiterpenoids	桉叶烷倍半萜	6.14652	1.8784	4.31108	4.112	2.86201	4.93377	4.5275	4.10776	0.33941	0.997711	0.999802	0.998969	-0.00148857
576	emetine	2.72	level2			481.311	296.3	POS	C29H40N2O4					Alkaloids	生物碱	Tyrosine alkaloids	酪氨酸系生物碱	Isoquinoline alkaloids	异喹啉生物碱	0.0527489	0.0299733	7.20499e-06	0.0275765	0.0482603	0.0440107	0.0399905	0.0440872	1.09294	0.39284	0.936412	1.59872	0.676921
577	2,4,6-trihydroxy-5-[1-(4-hydroxy-1,1,4,7-tetramethyl-1a,2,3,4a,5,6,7a,7b-octahydrocyclopropa[h]azulen-7-yl)-3-methylbutyl]benzene-1,3-dicarbaldehyde	2.72	level2			471.276	288.7	NEG	C28H40O6	HMDB0038704		142698-60-0		Polyketides	聚酮	Phloroglucinols	间苯三酚类	Phloroglucinol-terpene hybrids	间苯三酚杂萜	2.42531	0.763872	2.49749	1.89555	0.495894	1.34434	1.51484	1.11836	0.913787	0.296566	0.936412	0.589991	-0.761236
578	Dibutyl phthalate	2.72	level2			279.159	273	POS	C16H22O4	HMDB0033244		84-74-2	C14214	Shikimates and Phenylpropanoids	莽草酸及苯丙酸类	Phenolic acids (C6-C1)	酚酸	Shikimic acids and derivatives	莽草酸及其衍生物	0.0650737	0.0494371	0.0697963	0.0614357	0.046799	0.0629273	0.0531793	0.0543019	0.873249	0.408619	0.936412	0.883881	-0.178075
579	Enoxolone	2.72	level2			471.344	244.9	POS	C30H46O4					Terpenoids	萜类	Triterpenoids	三萜类	Oleanane triterpenoids	齐墩果烷型三萜	0.0111722	0.0115697	0.0124046	0.0117155	6.77085e-06	0.0109557	0.0117869	0.0075831	1.01587	0.390003	0.936412	0.647271	-0.627558
580	tiliroside	2.72	level2			593.131	239.1	NEG	C30H26O13					Shikimates and Phenylpropanoids	莽草酸及苯丙酸类	Flavonoids	黄酮类	Flavonols	黄酮醇类	0.148396	0.13101	0.17328	0.150895	0.170139	0.14922	0.163693	0.161017	0.817553	0.50211	0.936412	1.06708	0.0936669
581	Undecanedioic acid	2.72	level2			215.129	225.7	NEG	C11H20O4	HMDB0000888		1852-04-6		Fatty acids	脂肪酸	Fatty Acids and Conjugates	脂肪酸及衍生物	Dicarboxylic acids	二羧酸类	0.311548	0.161724	0.432545	0.301939	0.315568	0.231388	0.334873	0.293943	0.184577	0.929181	0.996087	0.973517	-0.0387214
582	Dihydrojasmonic Acid	2.72	level2			211.134	221.2	NEG	C12H20O3	HMDB0033601		98674-52-3		Fatty acids	脂肪酸	Octadecanoids	十八烷类	Jasmonic acids	茉莉酸	0.464499	0.211269	0.381897	0.352555	0.261294	0.31125	0.397437	0.323327	0.0973864	0.746847	0.967598	0.917097	-0.124854
583	O-TOLUIC ACID	2.72	level2			135.045	217.5	NEG	C8H8O2	HMDB0002340		118-90-1	C07215	Shikimates and Phenylpropanoids	莽草酸及苯丙酸类	Phenolic acids (C6-C1)	酚酸	Simple phenolic acids	简单酚酸	0.338587	0.353489	0.354214	0.348763	0.372416	0.346344	0.350362	0.356374	0.749468	0.471032	0.936412	1.02182	0.0311448
584	Citrinin	2.72	level2			251.091	212.7	POS	C13H14O5	HMDB0041857		518-75-2	C16765							0.00669268	0.116228	0.0688106	0.0639105	0.0107336	0.013727	0.0187458	0.0144021	1.21381	0.258505	0.936412	0.225348	-2.14977
585	Umbelliferone	2.72	level2			163.039	206.8	POS	C9H6O3	HMDB0029865		93-35-6	C09315	Shikimates and Phenylpropanoids	莽草酸及苯丙酸类	Coumarins	香豆素类	Simple coumarins	简单香豆素类	0.00423385	0.00459442	0.00433808	0.00438878	0.00385102	0.00446216	6.87395e-06	0.00277335	1.03472	0.366235	0.936412	0.631917	-0.662192
586	Karakoline	2.72	level2			378.263	206.7	POS	C22H35NO4					Alkaloids	生物碱	Pseudoalkaloids	假生物碱	Terpenoid alkaloids	萜类生物碱	0.00343288	0.00833183	0.00233547	0.00470006	0.00108917	0.00170651	0.00524787	0.00268118	1.06218	0.420882	0.936412	0.570457	-0.809811
587	Pterosin B	2.72	level2			219.138	204.1	POS	C14H18O2					Terpenoids	萜类	Sesquiterpenoids	倍半萜类	Illudalane sesquiterpenoids	伊鲁烷型倍半萜	0.00637269	7.05647e-06	0.00549584	0.00395853	0.00439653	0.0057148	0.00461154	0.00490762	1.00343	0.664953	0.950403	1.23976	0.310059
588	Santonin	2.72	level2			247.132	204	POS	C15H18O3					Terpenoids	萜类	Sesquiterpenoids	倍半萜类	Eudesmane sesquiterpenoids	桉叶烷倍半萜	0.080846	7.05647e-06	0.0565042	0.0457858	0.047868	0.0698668	0.0507904	0.0561751	1.02206	0.698119	0.956762	1.22691	0.295032
589	2-acetyl-6-[(3-butanoyl-2,4,6-trihydroxy-5-methylphenyl)methyl]-3,5-dihydroxy-4,4-dimethylcyclohexa-2,5-dien-1-one	2.72	level2			417.156	192.2	NEG	C22H26O8											0.310066	0.000111119	0.446584	0.252254	0.321684	0.380621	0.425877	0.376061	1.06733	0.412527	0.936412	1.4908	0.57609
590	(Z)-3-[4-methoxy-2-[(2S,3R,4S,5S,6R)-3,4,5-trihydroxy-6-(hydroxymethyl)oxan-2-yl]oxyphenyl]prop-2-enoic acid	2.72	level2			355.104	150.5	NEG	C16H20O9					Shikimates and Phenylpropanoids	莽草酸及苯丙酸类	Phenylpropanoids (C6-C3)	苯丙素	Cinnamic acids and derivatives	肉桂酸及其衍生物	0.788484	0.437189	0.000115472	0.408596	0.300493	0.674234	0.833797	0.602841	1.04421	0.522426	0.936412	1.4754	0.561102
591	osmanthuside H	2.72	level2			431.156	149.8	NEG	C19H28O11					Shikimates and Phenylpropanoids	莽草酸及苯丙酸类	Phenylethanoids (C6-C2)	苯乙醇类	Phenylethanoids	苯乙醇类	1.27014	0.862298	1.05807	1.0635	1.30163	1.43047	1.69463	1.47558	1.80031	0.067027	0.936412	1.38747	0.472457
592	Dimethyl-phthalate	2.72	level2			195.065	145.5	POS	C10H10O4	HMDB0251388			C11233	Shikimates and Phenylpropanoids	莽草酸及苯丙酸类	Phenolic acids (C6-C1)	酚酸	Simple phenolic acids	简单酚酸	0.0120398	0.0143191	7.20499e-06	0.00878869	0.00893894	0.0127605	0.0158243	0.0125079	1.03188	0.487274	0.936412	1.42318	0.50912
593	arborinine	2.72	level2			308.091	26.5	POS	C16H15NO4	HMDB0030177		5489-57-6	C10643	Alkaloids	生物碱	Anthranilic acid alkaloids	邻氨基苯甲酸生物碱	Acridone alkaloids	吖啶酮生物碱	0.0199019	0.0150874	7.20499e-06	0.0116655	0.0231987	0.0365186	0.0234684	0.0277286	1.18805	0.0967398	0.936412	2.37697	1.24913
594	Oxalic acid	2.72	level2			88.9881	356.7	NEG	C2H2O4	HMDB0002329	草酸	144-62-7	C00209	Fatty acids	脂肪酸	Fatty Acids and Conjugates	脂肪酸及衍生物	Dicarboxylic acids	二羧酸类	2.53615	2.48071	2.23258	2.41648	2.22951	2.68625	2.38554	2.43377	0.125867	0.920786	0.995482	1.00716	0.0102864
595	PC(38:1)	2.72	level2			816.646	332.7	POS	C46H90NO8P											0.0148799	0.000981825	0.0114157	0.00909248	0.00192848	0.00023443	0.000296155	0.00081969	1.57565	0.184219	0.936412	0.0901503	-3.47152
596	PC(36:5)	2.72	level2			780.552	322.4	POS	C44H78NO8P	HMDB0007890	1-十四碳酰基-2-二十二碳五烯酰基-sn-甘油-3-磷酸胆碱			Fatty acids	脂肪酸	Glycerophospholipids	甘油磷脂	Glycerophosphocholines		0.00916763	0.00828478	0.0169235	0.0114586	0.00637633	0.0168942	0.0161215	0.0131307	0.241878	0.720702	0.960943	1.14592	0.196506
597	PC(32:2)	2.72	level2			730.537	320.7	POS	C40H76NO8P											0.0111937	0.0637347	0.0519267	0.042285	0.00198692	0.0886977	0.0802705	0.056985	0.336552	0.668542	0.950509	1.34764	0.430437
598	(2Z,6E)-6-methyl-2-(4-methylpent-3-enyl)octa-2,6-dienoic acid	2.72	level2			235.171	268.5	NEG	C15H24O2					Terpenoids	萜类	Sesquiterpenoids	倍半萜类	Farnesane sesquiterpenoids	金合欢烷型倍半萜	0.369636	0.0973921	0.263994	0.243674	0.183969	0.402514	0.345131	0.310538	0.826636	0.550724	0.937689	1.2744	0.349819
599	Sph(d18:2)	2.72	level2			298.274	246.2	POS	C18H35NO2	HMDB0242112	鞘氨醇-4E,14Z-二烯	25696-03-1		Fatty acids	脂肪酸	Sphingolipids	鞘脂	Sphingoid bases	鞘氨基醇	0.056383	0.0279561	0.0818385	0.0553925	0.0216891	0.0775961	0.0368226	0.0453693	0.541281	0.683225	0.953057	0.81905	-0.287976
600	Baicalin methyl ester	2.72	level2			459.094	220.3	NEG	C22H20O11		黄芩苷甲酯	82475-03-4		Shikimates and Phenylpropanoids	莽草酸及苯丙酸类	Flavonoids	黄酮类	Flavones	黄酮类	0.281369	0.277307	0.289469	0.282715	0.29169	0.299971	0.272347	0.288003	0.576226	0.585654	0.938232	1.0187	0.0267346
601	PC(36:3)	2.71	level2			784.583	349.3	POS	C18H34O3	HMDB0007921	1-十四碳烯酰基-2-二十二碳二烯酰基-sn-甘油-3-磷酸胆碱			Fatty acids	脂肪酸	Glycerophospholipids	甘油磷脂	Glycerophosphocholines		0.094638	0.54101	0.359291	0.331646	9.8687e-05	0.583949	0.363817	0.315955	0.854758	0.945056	0.997595	0.952686	-0.0699266
602	PE(34:2)	2.71	level2			716.521	288.3	POS	C10H20O2											0.0668948	0.117131	0.00336442	0.0624633	0.00106829	0.0536261	0.0312611	0.0286518	0.561533	0.403974	0.936412	0.458699	-1.12438
603	DG(16:0/16:0/0:0)	2.71	level2			591.497	288.5	POS	C35H68O5	HMDB0007098			C00165	Fatty acids	脂肪酸	Glycerolipids	甘油酯	Diacylglycerols	甘油二酯	0.0125552	7.05647e-06	0.0308123	0.0144582	6.77085e-06	0.00290224	0.00560249	0.00283717	0.294038	0.270156	0.936412	0.196233	-2.34936
604	CYCLOPENTANONE	2.71	level2			102.091	258.6	POS	C5H8O	HMDB0031407		120-92-3	C00557							0.414698	6.10242	0.172707	2.22994	6.15163	0.198982	5.68581	4.01214	0.619389	0.548317	0.937223	1.79921	0.847366
605	[6]-Gingerol	2.71	level2			295.19	241.1	POS	C17H26O4	HMDB0005783		58253-27-3	C10462							7.14159e-06	0.00849878	0.0106554	0.00638712	0.00562337	0.00726161	0.00896984	0.00728494	0.746814	0.804258	0.979909	1.14057	0.189752
606	Allamandin	2.71	level2			309.097	155.4	POS	C15H16O7					Terpenoids	萜类	Monoterpenoids	单萜类	Iridoids monoterpenoids	环烯醚萜	0.0239154	0.00308694	0.0258183	0.0176069	0.00315991	0.0110047	0.015076	0.00974685	0.486553	0.385586	0.936412	0.553581	-0.853134
607	Glabrol	2.71	level2			393.209	153.5	POS	C25H28O4	HMDB0029531		59870-65-4		Shikimates and Phenylpropanoids	莽草酸及苯丙酸类	Flavonoids	黄酮类	Flavanones	黄烷酮	0.026328	0.0239153	0.0308282	0.0270238	0.0272286	0.0192915	0.0290053	0.0251751	0.567987	0.635418	0.945714	0.931591	-0.102232
608	2-Pyrrolidinone	2.71	level2			86.0598	23.7	POS	C4H7NO	HMDB0002039		616-45-5	C11118	Alkaloids	生物碱	Ornithine alkaloids	鸟氨酸系生物碱	Pyrrolidine alkaloids	吡咯烷生物碱	0.400568	0.362077	0.394417	0.385687	0.358958	0.427549	0.390501	0.392336	0.319721	0.788136	0.976572	1.01724	0.0246567
609	(2R,4aS,6aR,6aS,14aS,14bR)-10,11-dihydroxy-2,4a,6a,6a,14a-pentamethyl-8-oxo-1,3,4,5,6,13,14,14b-octahydropicene-2-carboxylic acid	2.71	level2			451.247	345.5	NEG	C28H36O5					Terpenoids	萜类	Triterpenoids	三萜类			0.25879	0.160398	0.000115472	0.139768	0.196213	0.247913	0.23192	0.225349	1.09496	0.328214	0.936412	1.6123	0.689123
610	(2R,3R,4S,5S,6R)-2-[(E)-5-[(1R,4aS,5S,6R,8aS)-6-hydroxy-5,8a-dimethyl-2-methylidene-5-[[(2R,3R,4S,5S,6R)-3,4,5-trihydroxy-6-(hydroxymethyl)oxan-2-yl]oxymethyl]-3,4,4a,6,7,8-hexahydro-1H-naphthalen-1-yl]-3-methylpent-2-enoxy]-6-(hydroxymethyl)oxane-3,4,5-triol	2.71	level2			645.35	216.1	NEG	C32H54O13					Terpenoids	萜类	Diterpenoids	二萜类	Labdane diterpenoids	半日花烷型二萜	0.151433	0.0922834	0.0818911	0.108536	0.0981162	0.21257	0.182648	0.164445	1.29767	0.239957	0.936412	1.51512	0.599433
611	Rubone	2.71	level2			373.13	194.5	NEG	C20H22O7					Shikimates and Phenylpropanoids	莽草酸及苯丙酸类	Flavonoids	黄酮类	Chalcones	查耳酮类	0.144699	0.160427	0.134972	0.146699	0.0955428	0.196193	0.167901	0.153212	0.0171641	0.843226	0.988208	1.0444	0.0626718
612	2-[[7-hydroxy-1-(4-hydroxy-3,5-dimethoxyphenyl)-3-(hydroxymethyl)-6,8-dimethoxy-1,2,3,4-tetrahydronaphthalen-2-yl]methoxy]-6-(hydroxymethyl)oxane-3,4,5-triol	2.71	level2			600.264	173.4	POS	C28H38O13	HMDB0038922		87585-32-8		Shikimates and Phenylpropanoids	莽草酸及苯丙酸类	Lignans	木脂素	Arylnaphthalene and aryltetralin lignans	芳基萘木脂素及芳基四氢萘木脂素	0.262147	0.21165	0.182843	0.21888	0.324463	0.358053	0.413655	0.36539	2.05264	0.0136332	0.716466	1.66936	0.739297
613	(2S,3R,4S,5R)-2-[(2R,3R,4S,5S,6R)-4,5-dihydroxy-6-(hydroxymethyl)-2-(2-phenylethoxy)oxan-3-yl]oxyoxane-3,4,5-triol	2.71	level2			434.201	171.5	POS	C19H28O10					Shikimates and Phenylpropanoids	莽草酸及苯丙酸类	Phenylethanoids (C6-C2)	苯乙醇类	Phenylethanoids	苯乙醇类	0.060052	0.028794	0.0662344	0.0516935	0.0298752	0.0465459	0.0442445	0.0402219	0.676728	0.417717	0.936412	0.778084	-0.362002
614	leonurine	2.71	level2			334.139	157.6	POS	C14H21N3O5	HMDB0254014			C16985	Shikimates and Phenylpropanoids	莽草酸及苯丙酸类	Phenolic acids (C6-C1)	酚酸	Simple phenolic acids	简单酚酸	0.0120975	7.05647e-06	0.017595	0.00989987	0.00649132	0.0214691	0.012157	0.0133725	0.991783	0.635793	0.94588	1.35077	0.433785
615	PC(18:0)	2.71	level2			538.35	257.4	POS	C26H52NO8P		1 -乙酰基- 2 -十六碳酰- sn -甘油-3 -磷酸胆碱	217075-01-9		Fatty acids	脂肪酸	Glycerophospholipids	甘油磷脂	Glycerophosphocholines		0.0580953	0.00737787	0.0600491	0.0418408	0.0234311	0.0199225	0.00537804	0.0162439	0.880542	0.230308	0.936412	0.388231	-1.36501
616	LPE(18:3)	2.71	level2			476.276	251.3	POS	C23H42NO7P	HMDB0011508	十八碳三烯酰基甘油磷酸乙醇胺			Fatty acids	脂肪酸	Glycerophospholipids	甘油磷脂	Glycerophosphoethanolamines	甘油磷酰乙醇胺	0.0880732	0.0122946	0.121422	0.07393	0.0348014	0.0494165	0.0520889	0.0454356	0.128587	0.433113	0.936412	0.614576	-0.702336
617	PC(32:1)	2.7	level2			732.552	347.1	POS	C6H12O2											0.00455481	0.0154267	0.0101465	0.0100427	0.00133132	0.00668138	0.0211685	0.00972708	0.604303	0.964717	0.998225	0.968574	-0.0460657
618	4,11,13,15-Tetrahydroridentin_B	2.7	level2			269.174	267.2	POS	C15H24O4	HMDB0036150		75991-58-1		Terpenoids	萜类	Sesquiterpenoids	倍半萜类	Eudesmane sesquiterpenoids	桉叶烷倍半萜	0.00696734	0.0149611	0.00433464	0.00875435	0.034782	0.0250071	0.0335776	0.0311222	1.94573	0.00726994	0.625374	3.55506	1.82987
619	FA 18:1+2O	2.7	level2			313.239	251.7	NEG	C18H34O4					Fatty acids	脂肪酸	Octadecanoids	十八烷类	Other Octadecanoids	其他十八烷	1.10396	0.388984	0.848318	0.78042	0.385246	0.453336	0.624019	0.487533	1.02566	0.25552	0.936412	0.624706	-0.67875
620	6-Deoxyfagomine	2.7	level2			132.102	27.4	POS	C6H13NO2	HMDB0036382		197449-09-5		Alkaloids	生物碱	Lysine alkaloids	赖氨酸系生物碱			3.02368	7.05647e-06	3.3	2.1079	2.68497	2.98711	2.90986	2.86065	1.05294	0.550606	0.937689	1.35711	0.440537
621	Khivorin	2.7	level2			609.27	298.9	POS	C32H42O10					Terpenoids	萜类	Triterpenoids	三萜类	Limonoids	柠檬苦素类	0.0150052	0.0162207	0.0113717	0.0141992	0.00682991	0.0207123	0.0180825	0.0152082	0.0830421	0.833554	0.986514	1.07106	0.0990437
622	beta-D-Glucopyranoside, 4-hydroxy-2-(hydroxymethyl)phenyl, 6-benzoate	2.7	level2			429.117	235	POS	C20H22O9					Shikimates and Phenylpropanoids	莽草酸及苯丙酸类	Phenolic acids (C6-C1)	酚酸	Simple phenolic acids	简单酚酸	0.0177296	0.0175333	0.0193023	0.0181884	0.0179754	0.0188216	0.0164122	0.0177364	0.608234	0.642161	0.946645	0.975147	-0.0363084
623	15,16-Dihydrotanshinone I	2.7	level2			279.101	36.9	POS	C18H14O3					Polyketides	聚酮	Naphthalenes	萘类	Naphthoquinones	萘醌类	0.00599304	0.00862631	0.00422849	0.00628261	0.00452071	0.00687922	0.00588329	0.00576107	0.293344	0.73712	0.965425	0.916987	-0.125027
624	Calystegin_B2	2.7	level2			176.091	24.8	POS	C7H13NO4	HMDB0038594		127414-85-1	C10851	Alkaloids	生物碱	Ornithine alkaloids	鸟氨酸系生物碱	Tropane alkaloids	莨菪烷生物碱	0.105961	0.0364531	0.0842258	0.0755467	0.0575405	0.0750415	0.0900581	0.0742133	0.29367	0.95574	0.998219	0.982351	-0.0256895
625	maclurin	2.7	level2			263.061	23.3	POS	C13H10O6	HMDB0032644		519-34-6	C09951	Polyketides	聚酮	Phloroglucinols	间苯三酚类	Acyl phloroglucinols	酰基间苯三酚	0.0454714	0.0321682	0.0539963	0.0438786	0.0303116	0.0324992	0.0390635	0.0339581	1.24725	0.222456	0.936412	0.77391	-0.369763
626	PC(37:5)	2.7	level2			794.567	339.6	POS	C45H80NO8P	HMDB0007956	1-十五碳酰基-2-二十二碳五烯酰基-sn-甘油-3-磷酸胆碱			Fatty acids	脂肪酸	Glycerophospholipids	甘油磷脂	Glycerophosphocholines		0.030947	0.0107572	7.20499e-06	0.0139038	0.0196095	0.0195957	0.0189248	0.0193767	1.08714	0.607561	0.941326	1.39362	0.478841
627	[(2S)-2-hydroxy-3-[hydroxy-[(2R,3R,5S,6R)-2,3,4,5,6-pentahydroxycyclohexyl]oxyphosphoryl]oxypropyl] (Z)-octadec-12-enoate	2.7	level2			597.305	339.3	NEG	C27H51O12P					Fatty acids	脂肪酸	Glycerophospholipids	甘油磷脂	Glycerophosphoinositols	甘油磷酸肌醇	0.486404	0.134013	0.467944	0.362787	0.190586	0.308195	0.425903	0.308228	0.0716794	0.702967	0.957631	0.849612	-0.235124
628	2-Linoleoyl-1-palmitoyl-sn-glycero-3-phosphoethanolamine	2.7	level2			714.509	276.5	NEG	C39H74NO8P	HMDB0008928	1-十六碳酰-2-( 9Z , 12Z -十八碳二烯酰)-sn-甘油-3 -磷酸乙醇胺	26662-95-3		Fatty acids	脂肪酸	Glycerophospholipids	甘油磷脂	Glycerophosphoethanolamines	甘油磷酰乙醇胺	0.850172	1.59219	1.06149	1.16795	1.39562	1.07715	0.615122	1.0293	0.607547	0.68377	0.953271	0.881285	-0.18232
629	[2-Hydroxy-3-[hydroxy-(2,3,4,5,6-pentahydroxycyclohexyl)oxyphosphoryl]oxypropyl] octadeca-9,12-dienoate	2.7	level2			595.289	323.5	NEG	C27H49O12P					Fatty acids	脂肪酸	Glycerophospholipids	甘油磷脂	Glycerophosphoinositols	甘油磷酸肌醇	8.80287	0.903498	5.63439	5.11359	1.56257	3.43036	5.97961	3.65751	0.0578254	0.609056	0.941712	0.715254	-0.483472
630	2-methylanthracene-9,10-dione	2.7	level2			203.05	39.2	NEG	C15H10O2		2-甲基蒽醌	84-54-8		Polyketides	聚酮	Polycyclic aromatic polyketides	多环芳香族聚酮	Anthraquinones and anthrones	蒽醌和蒽酮	0.222302	0.223448	0.515135	0.320295	0.193463	0.452455	0.235424	0.293781	0.287137	0.843887	0.988223	0.91722	-0.124661
631	Montecristin	2.69	level2			575.503	331.7	POS	C37H66O4	HMDB0029795		185336-15-6		Polyketides	聚酮	Linear polyketides	线性聚酮	Acetogenins		0.0108786	7.05647e-06	0.0126865	0.00785741	6.77085e-06	0.0110359	0.0125501	0.00786425	0.0469679	0.999082	0.999806	1.00087	0.00125621
632	Antheraxanthin	2.69	level2			584.421	309.6	POS	C40H56O3					Terpenoids	萜类	Carotenoids (C40)	类胡萝卜素（C40型）	Carotenoids (C40, β-β)	类胡萝卜素（C40型）	0.180456	0.0788448	0.224003	0.161101	0.158899	0.119461	0.160882	0.146414	0.0188688	0.760861	0.971163	0.908831	-0.137916
633	(1S,4aS,7aS)-1-(beta-D-Glucopyranosyloxy)-7-(hydroxymethyl)-1,4a,5,7a-tetrahydrocyclopenta[c]pyran-4-carboxylic acid	2.69	level2			397.112	169.4	POS	C16H22O10					Terpenoids	萜类	Monoterpenoids	单萜类	Iridoids monoterpenoids	环烯醚萜	0.0582212	0.0268076	0.0578698	0.0476329	0.0344047	0.0401145	0.0470367	0.0405186	0.356053	0.554237	0.937858	0.850645	-0.233372
634	2,4,6-Trimethoxyphenyl_acetate	2.69	level2			227.091	160.9	POS	C11H14O5	HMDB0041560		30225-90-2		Polyketides	聚酮	Phloroglucinols	间苯三酚类	Acyl phloroglucinols	酰基间苯三酚	0.0216374	0.0162714	0.0208131	0.0195739	0.0107687	0.0230595	0.0137322	0.0158535	1.02842	0.411495	0.936412	0.809928	-0.304134
635	TRICOSANOIC ACID	2.69	level2			353.343	290.6	NEG	C23H46O2	HMDB0001160		2433-96-7		Fatty acids	脂肪酸	Fatty Acids and Conjugates	脂肪酸及衍生物	Unsaturated fatty acids	不饱和脂肪酸	0.517833	0.640579	0.882011	0.680141	1.22972	0.520834	0.80022	0.850258	0.635263	0.50451	0.936412	1.25012	0.322066
636	9-OxoOTrE	2.69	level2			293.211	225.3	POS	C18H28O3					Fatty acids	脂肪酸	Octadecanoids	十八烷类	Other Octadecanoids	其他十八烷	0.125409	0.137794	0.145	0.136068	0.0551768	0.099005	0.142396	0.0988591	1.29022	0.223002	0.936412	0.726545	-0.460877
637	Di-n-pentyl_phthalate	2.69	level2			307.19	214	POS	C18H26O4	HMDB0251441			C14300	Shikimates and Phenylpropanoids	莽草酸及苯丙酸类	Phenolic acids (C6-C1)	酚酸	Simple phenolic acids	简单酚酸	0.0351301	0.00818776	0.0405686	0.0279621	0.0149302	0.0227591	0.0285148	0.0220681	0.0553806	0.61289	0.942041	0.789212	-0.341515
638	Scopoletin	2.69	level2			193.049	178.6	POS	C10H8O4	HMDB0034344		92-61-5	C01752	Shikimates and Phenylpropanoids	莽草酸及苯丙酸类	Coumarins	香豆素类	Simple coumarins	简单香豆素类	0.0109051	0.0119659	0.0109026	0.0112578	0.0106048	0.0117488	0.00971719	0.0106903	0.937418	0.454772	0.936412	0.949585	-0.074631
639	PICOLINIC ACID	2.69	level2			122.025	28.8	NEG	C6H5NO2	HMDB0002243		98-98-6	C10164	Alkaloids	生物碱	Nicotinic acid alkaloids	烟酸系生物碱	Pyridine alkaloids	吡啶生物碱	1.838	1.29179	1.58681	1.5722	1.37672	2.0195	1.80061	1.73227	0.729582	0.550714	0.937689	1.10182	0.139882
640	PC(33:2)	2.69	level2			744.551	348.1	POS	C41H78NO8P											0.00544273	0.0218628	0.0129088	0.0134048	0.000328367	0.0241122	0.0131482	0.0125296	0.734727	0.921593	0.995482	0.934711	-0.0974081
641	Stigmasterol	2.69	level2			413.377	339.8	POS	C29H48O	HMDB0000937	豆甾醇	83-48-7	C05442	Terpenoids	萜类	Steroids	甾体	Cholestane steroids	胆甾烷	0.153918	0.105216	0.10278	0.120638	6.77085e-06	0.13797	0.0892898	0.0757556	1.01545	0.362404	0.936412	0.627959	-0.671257
642	Pentadecadienoylcarnitine (Car(15:2))	2.69	level2			382.295	218.8	POS	C22H39NO4	HMDB0241447										0.00876965	0.00558296	0.0116817	0.0086781	0.0017432	0.00281397	0.00386394	0.00280704	1.93253	0.0345528	0.864927	0.323463	-1.62833
643	Vindoline	2.68	level2			457.232	358.4	POS	C25H32N2O6					Alkaloids	生物碱	Tryptophan alkaloids	色氨酸系生物碱	Aspidosperma type	白坚木生物碱	0.0227917	0.0157448	0.0191524	0.0192297	0.0241449	0.0191787	0.0182725	0.020532	0.655898	0.658601	0.949428	1.06773	0.0945425
644	Fragilin	2.68	level2			319.037	66.9	POS	C16H11ClO5					Polyketides	聚酮	Polycyclic aromatic polyketides	多环芳香族聚酮	Anthraquinones and anthrones	蒽醌和蒽酮	0.0425432	0.102362	0.111871	0.0855921	0.0676484	0.137734	0.0336623	0.0796815	0.437376	0.882535	0.992691	0.930945	-0.103233
645	Celastrol	2.68	level2			473.265	337.1	POS	C29H38O4	HMDB0002385		34157-83-0		Terpenoids	萜类	Triterpenoids	三萜类			0.0193419	0.0114655	0.0087462	0.0131845	0.00857025	0.0157644	0.00993739	0.011424	0.353982	0.672598	0.951	0.866471	-0.206776
646	(2Z,6E,10E)-12-hydroxy-6,10-dimethyl-2-(4-methylpent-3-enyl)dodeca-2,6,10-trienoic acid [IIN-based on	2.68	level2			343.226	257.6	POS	C20H32O3					Terpenoids	萜类	Diterpenoids	二萜类	Phytane diterpenoids	植烷类二萜	0.0314956	0.00630813	0.0208828	0.0195622	0.015567	0.00991883	0.010558	0.0120146	0.544562	0.372111	0.936412	0.614177	-0.703274
647	Schisandrin C	2.68	level2			385.166	232.9	POS	C22H24O6					Shikimates and Phenylpropanoids	莽草酸及苯丙酸类	Lignans	木脂素	Dibenzocyclooctadienes lignans	联苯环辛二烯类木脂素	0.00873293	7.05647e-06	0.00578283	0.00484094	0.00328985	0.00575497	0.00832086	0.00578856	0.975571	0.763783	0.971209	1.19575	0.257917
648	Ziyuglycoside II	2.68	level2			627.377	211.4	POS	C35H56O8					Terpenoids	萜类	Triterpenoids	三萜类	Ursane and Taraxastane triterpenoids	乌苏烷型三萜及蒲公英烷型三萜	0.00506966	0.00253506	0.00298323	0.00352931	0.00373845	0.00890745	0.00851311	0.00705301	1.59019	0.127324	0.936412	1.99841	0.99885
649	Diferuloylputrescine	2.68	level2			441.201	197.2	POS	C24H28N2O6	HMDB0033468		42369-86-8		Alkaloids	生物碱	Ornithine alkaloids	鸟氨酸系生物碱	Polyamines	多胺	0.00148768	0.00246653	0.00970962	0.00455461	0.00273168	0.00190753	0.0100119	0.00488369	0.123114	0.932576	0.99661	1.07225	0.100644
650	Poncirin	2.68	level2			595.201	181.9	POS	C28H34O14					Shikimates and Phenylpropanoids	莽草酸及苯丙酸类	Flavonoids	黄酮类	Flavanones	黄烷酮	0.0283222	0.0180502	0.0175161	0.0212962	0.0382034	0.0441564	0.0423297	0.0415632	2.07732	0.00672753	0.614604	1.95168	0.964713
651	acanthoside B	2.68	level2			598.249	176.4	POS	C28H36O13					Shikimates and Phenylpropanoids	莽草酸及苯丙酸类	Lignans	木脂素	Furofuranoid lignans	呋喃木脂素	0.0154866	0.0151164	0.0163635	0.0156555	0.014653	0.0207863	0.0230359	0.0194917	1.29693	0.263976	0.936412	1.24504	0.316193
652	2-[[7-hydroxy-1-(4-hydroxy-3,5-dimethoxyphenyl)-3-(hydroxymethyl)-6,8-dimethoxy-1,2,3,4-tetrahydronaphthalen-2-yl]methoxy]oxane-3,4,5-triol	2.68	level2			551.214	176.4	NEG	C27H36O12	HMDB0242693				Shikimates and Phenylpropanoids	莽草酸及苯丙酸类	Lignans	木脂素	Arylnaphthalene and aryltetralin lignans	芳基萘木脂素及芳基四氢萘木脂素	0.37441	0.215082	0.346423	0.311972	0.300452	0.477191	0.444042	0.407228	1.21729	0.262883	0.936412	1.30534	0.384422
653	(2R,3S,4S,5R,6R)-5-[(2S,3R,4R)-3,4-dihydroxy-4-(hydroxymethyl)oxolan-2-yl]oxy-2-(hydroxymethyl)-6-(2-phenylethoxy)oxane-3,4-diol	2.68	level2			415.161	170.8	NEG	C19H28O10					Shikimates and Phenylpropanoids	莽草酸及苯丙酸类	Phenylethanoids (C6-C2)	苯乙醇类	Phenylethanoids	苯乙醇类	5.96568	1.96885	5.68186	4.5388	2.78089	5.15619	5.10124	4.3461	0.15572	0.904416	0.994852	0.957545	-0.0625879
654	(1S,4aR,5S,7aS)-5-Hydroxy-7-(hydroxymethyl)-1,4a,5,7a-tetrahydrocyclopenta[c]pyran-1-yl beta-D-glucopyranoside	2.68	level2			369.118	163.8	POS	C15H22O9					Terpenoids	萜类	Monoterpenoids	单萜类	Iridoids monoterpenoids	环烯醚萜	0.177921	0.0466698	0.155465	0.126685	0.0852303	0.105118	0.157864	0.116071	0.168839	0.828683	0.985382	0.916214	-0.126244
655	Cornuside	2.68	level2			543.168	161.5	POS	C24H30O14					Terpenoids	萜类	Monoterpenoids	单萜类	Secoiridoid monoterpenoids	裂环烯醚萜	0.0157382	7.05647e-06	0.0114291	0.00905812	0.0113567	0.0133862	6.87395e-06	0.00824993	0.030214	0.903714	0.994772	0.910777	-0.13483
656	(2R,3S,4S,5R,6S)-2-(hydroxymethyl)-6-(3,4,5-trimethoxyphenoxy)oxane-3,4,5-triol	2.68	level2			347.134	150.7	POS	C15H22O9											0.00825615	0.00477328	0.0086424	0.00722394	0.00304611	0.00392196	0.00438843	0.0037855	1.78	0.0562845	0.936412	0.524021	-0.932302
657	Kojic acid	2.68	level2			141.02	28.7	NEG	C6H6O4	HMDB0032923		501-30-4	C14516	Polyketides	聚酮	Cyclic polyketides	环状聚酮	4-pyrone derivatives	4-吡喃酮衍生物	0.0422964	0.0317692	0.564262	0.212776	1.41588	1.34753	0.838722	1.20071	1.75816	0.0174846	0.747935	5.64307	2.49648
658	PC(P-19:0)	2.68	level2			518.359	343.2	POS	C27H54NO7P											0.0154706	0.00742688	0.00597845	0.0096253	6.77085e-06	0.0161241	0.0100488	0.00872657	0.864086	0.879207	0.992411	0.906629	-0.141416
659	[(2S)-2-hydroxy-3-[(2R,3R,4S,5R,6R)-3,4,5-trihydroxy-6-[[(2S,3R,4S,5R,6R)-3,4,5-trihydroxy-6-(hydroxymethyl)tetrahydropyran-2-yl]oxymethyl]tetrahydropyran-2-yl]oxy-propyl] (9Z,12Z)-octadeca-9,12-dienoate	2.68	level2			677.376	280.9	NEG	C33H58O14		姜糖脂B	88168-90-5		Fatty acids	脂肪酸	Glycerolipids	甘油酯	Glycosylmonoacylglycerols		0.479798	0.000111119	0.367279	0.282396	0.344372	0.468368	0.45627	0.423003	1.07351	0.401957	0.936412	1.49791	0.58295
660	MG(16:1)	2.68	level2			329.268	273.8	POS	C19H36O4		( 2S ) - 2，3 -二羟基丙基( 7Z ) -十六碳- 7 -烯酸酯			Fatty acids	脂肪酸	Glycerolipids	甘油酯	Monoacylglycerols	甘油单酯	0.0190948	0.0224824	0.0116318	0.0177363	0.054267	0.0792409	0.0494753	0.0609944	2.07283	0.011436	0.692992	3.43895	1.78197
661	Tetradecanedioic acid	2.68	level2			239.166	244.4	NEG	C14H26O4	HMDB0000872	十四碳二元酸	821-38-5		Fatty acids	脂肪酸	Fatty Acids and Conjugates	脂肪酸及衍生物	Dicarboxylic acids	二羧酸类	0.279314	0.127505	0.329695	0.245505	0.204835	0.219011	0.371924	0.265256	0.430916	0.819246	0.983399	1.08045	0.111638
662	Adenosine dialdehyde	2.68	level2			266.088	44.7	POS	C10H11N5O4	HMDB0248007	腺苷二醛	39798-19-1		Alkaloids	生物碱	Pseudoalkaloids	假生物碱	Purine alkaloids	嘌呤生物碱	0.0391349	7.05647e-06	7.20499e-06	0.0130497	0.0338003	0.0387534	0.0373989	0.0366508	1.6768	0.21083	0.936412	2.80856	1.48983
663	[(2S)-2-hydroxy-3-[(2R,3R,4S,5R,6R)-3,4,5-trihydroxy-6-[[(2S,3R,4S,5R,6R)-3,4,5-trihydroxy-6-(hydroxymethyl)tetrahydropyran-2-yl]oxymethyl]tetrahydropyran-2-yl]oxy-propyl] (9Z,12Z,15Z)-octadeca-9,12,15-trienoate	2.68	level2			675.36	271.5	NEG	C33H56O14		姜糖脂A	145937-22-0		Fatty acids	脂肪酸	Glycerolipids	甘油酯	Glycosylmonoacylglycerols		1.20683	0.513671	1.10152	0.940672	0.494277	0.606609	0.991115	0.697334	0.757315	0.407103	0.936412	0.741314	-0.431842
664	Delcorine	2.67	level2			480.296	335	POS	C26H41NO7					Alkaloids	生物碱	Pseudoalkaloids	假生物碱	Terpenoid alkaloids	萜类生物碱	0.0016203	0.00202518	0.00130638	0.00165062	0.0011536	0.00234584	0.00253914	0.00201286	0.58622	0.492958	0.936412	1.21946	0.286239
665	(-)-Curcumol	2.67	level2			237.185	276.3	POS	C15H24O2					Terpenoids	萜类	Sesquiterpenoids	倍半萜类	Guaiane sesquiterpenoids	愈创木烷型倍半萜	0.0394057	0.01105	0.02351	0.0246552	0.0194052	0.0322188	0.0273244	0.0263162	0.57985	0.862786	0.990692	1.06737	0.0940551
666	abietic_acid	2.67	level2			303.231	270.1	POS	C20H30O2					Terpenoids	萜类	Diterpenoids	二萜类	Abietane diterpenoids	松香烷型二萜	0.00649192	0.00594553	0.00322387	0.00522044	0.00772346	0.00998644	0.0136175	0.0104425	1.80552	0.0587144	0.936412	2.00031	1.00022
667	Kukoamine B	2.67	level2			553.297	246.2	POS	C28H42N4O6	HMDB0060525			C17616	Alkaloids	生物碱	Ornithine alkaloids	鸟氨酸系生物碱	Polyamines	多胺	0.0250091	0.00793567	0.0348354	0.0225934	0.00974005	0.0100207	0.0182531	0.0126713	0.872327	0.299947	0.936412	0.560839	-0.834341
668	(E)-3-[4-[(2S,3R,4S,5S,6R)-3,4,5-trihydroxy-6-(hydroxymethyl)oxan-2-yl]oxyphenyl]prop-2-enoic acid	2.67	level2			344.134	145.9	POS	C15H18O8					Shikimates and Phenylpropanoids	莽草酸及苯丙酸类	Phenylpropanoids (C6-C3)	苯丙素	Cinnamic acids and derivatives	肉桂酸及其衍生物	0.00954909	0.00389807	0.0120501	0.00849909	0.00625102	0.00934216	0.0149623	0.0101852	0.609812	0.655998	0.949041	1.19838	0.261088
669	PE(18:0/18:2)	2.67	level2			742.537	311.8	NEG	C41H78NO8P	HMDB0008994	1-十八碳酰基-2-( 9Z , 12Z -十八碳二烯酰)-sn-甘油-3 -磷酸乙醇胺	7266-53-7		Fatty acids	脂肪酸	Glycerophospholipids	甘油磷脂	Glycerophosphoethanolamines	甘油磷酰乙醇胺	0.504553	0.579946	0.703838	0.596112	0.408039	0.962185	0.748746	0.706323	0.408875	0.555463	0.938041	1.18488	0.244744
670	LPC(16:1)	2.66	level2			494.323	279.6	POS	C27H30O15											0.191555	0.058537	0.177138	0.14241	0.105965	0.135524	0.115536	0.119008	0.0827422	0.615461	0.942055	0.835673	-0.25899
671	Kurarinone	2.66	level2			439.212	355.3	POS	C26H30O6					Shikimates and Phenylpropanoids	莽草酸及苯丙酸类	Flavonoids	黄酮类	Flavanones	黄烷酮	0.0016098	0.000709629	0.00206121	0.00146021	6.77085e-06	0.000627139	0.000494458	0.000376123	1.36528	0.0693082	0.936412	0.25758	-1.9569
672	Pyridoxine + O-Hex	2.66	level2			332.134	45.9	POS	C14H21NO8	HMDB0246884				Alkaloids	生物碱	Nicotinic acid alkaloids	烟酸系生物碱	Pyridine alkaloids	吡啶生物碱	0.0233756	0.0098762	0.0229029	0.0187182	0.0104829	0.0135481	0.0165159	0.0135156	0.80699	0.335245	0.936412	0.722057	-0.469816
673	Octinoxate	2.66	level2			291.195	242.8	POS	C18H26O3	HMDB0030762		24393-56-4	C10476	Shikimates and Phenylpropanoids	莽草酸及苯丙酸类	Phenylpropanoids (C6-C3)	苯丙素	Cinnamic acids and derivatives	肉桂酸及其衍生物	0.095949	0.0473434	0.10217	0.081821	0.0436151	0.0670748	0.120518	0.0770694	0.208244	0.876127	0.992372	0.941928	-0.086312
674	(4S,5Z,6S)-5-[2-[(E)-3-(4-hydroxyphenyl)prop-2-enoyl]oxyethylidene]-4-(2-methoxy-2-oxoethyl)-6-[(2S,3R,4S,5S,6R)-3,4,5-trihydroxy-6-(hydroxymethyl)oxan-2-yl]oxy-4H-pyran-3-carboxylic acid	2.66	level2			584.197	182.4	POS	C26H30O14					Terpenoids	萜类	Monoterpenoids	单萜类	Secoiridoid monoterpenoids	裂环烯醚萜	0.0166892	0.000922784	0.00659841	0.00807015	0.00936088	0.00521196	0.0121859	0.0089196	0.821808	0.874231	0.992038	1.10526	0.144383
675	Didymin	2.66	level2			617.183	181.9	POS	C28H34O14					Shikimates and Phenylpropanoids	莽草酸及苯丙酸类	Flavonoids	黄酮类	Flavanones	黄烷酮	0.00782676	0.00569365	0.00417403	0.00589815	0.012127	0.012033	0.00981471	0.0113249	1.98961	0.0140262	0.718692	1.92008	0.941165
676	Isobutyric acid	2.66	level2			89.0595	39.6	POS	C4H8O2	HMDB0001873		79-31-2	C02632	Fatty acids	脂肪酸	Fatty Acids and Conjugates	脂肪酸及衍生物	Branched fatty acids	支链脂肪酸	0.0123061	0.00890436	0.00892089	0.0100438	0.00853546	0.0114677	0.00856207	0.00952176	0.29061	0.744088	0.967204	0.948026	-0.077002
677	PHENYLETHANOLAMINE	2.66	level2			120.081	39.5	POS	C8H11NO	HMDB0001065		7568-93-6	C02735	Alkaloids	生物碱	Tyrosine alkaloids	酪氨酸系生物碱	Phenylethylamines	苯基乙胺	0.233461	0.139954	0.220659	0.198025	0.173	0.195734	0.204559	0.191098	0.00738019	0.832769	0.986268	0.965019	-0.0513701
678	Pivagabine	2.66	level2			186.114	179.8	NEG	C9H17NO3	HMDB0246575	匹伐加宾	69542-93-4	D07342	Fatty acids	脂肪酸	Fatty Acids and Conjugates	脂肪酸及衍生物	Branched fatty acids	支链脂肪酸	0.619925	0.528253	0.499754	0.549311	0.000113609	0.71045	1.26093	0.657165	0.847182	0.795926	0.977878	1.19634	0.258633
679	Diferuloyl glycerol	2.65	level2			443.135	212.1	NEG	C23H24O9	HMDB0303032				Shikimates and Phenylpropanoids	莽草酸及苯丙酸类	Phenylpropanoids (C6-C3)	苯丙素	Cinnamic acids and derivatives	肉桂酸及其衍生物	0.567323	5.82202	4.38326	3.59087	0.918661	1.33794	1.7809	1.34583	0.996387	0.287293	0.936412	0.374793	-1.41583
680	2-oct-1-en-3-yloxy-6-[(3,4,5-trihydroxyoxan-2-yl)oxymethyl]oxane-3,4,5-triol	2.65	level2			440.248	204.7	POS	C19H34O10	HMDB0032960		209863-01-4		Fatty acids	脂肪酸	Fatty acyl glycosides	脂肪酰糖苷	Fatty acyl glycosides of mono- and disaccharides	脂肪酰糖苷	0.0415969	0.0161686	7.20499e-06	0.0192576	0.0247038	0.0256398	0.025805	0.0253829	1.06267	0.663154	0.950403	1.31807	0.398431
681	Denticulaflavonol	2.65	level2			559.309	190.3	POS	C35H42O6					Shikimates and Phenylpropanoids	莽草酸及苯丙酸类	Flavonoids	黄酮类	Flavonols	黄酮醇类	0.0135372	0.00776602	0.00796783	0.00975701	0.0103184	0.0178074	0.0149686	0.0143648	1.48898	0.185835	0.936412	1.47225	0.558027
682	Dioscin	2.65	level2			867.48	336.5	NEG	C45H72O16					Terpenoids	萜类	Steroids	甾体	Spirostane steroids	螺环甾体	0.331975	0.0888822	0.170298	0.197052	0.152321	0.205869	0.36049	0.23956	0.751555	0.677267	0.951591	1.21572	0.281815
683	MGMG 18:3	2.65	level2			513.308	279.8	NEG	C27H46O9					Fatty acids	脂肪酸	Glycerolipids	甘油酯	Glycosylmonoacylglycerols		0.348796	0.1056	0.384584	0.27966	0.12503	0.175077	0.232635	0.177581	0.715318	0.333965	0.936412	0.634988	-0.655199
684	xi-2,2,6-Trimethyl-1,4-cyclohexanedione	2.65	level2			155.106	261.7	POS	C9H14O2	HMDB0038697				Terpenoids	萜类	Apocarotenoids	脱辅基类胡萝卜素	Apocarotenoids(ε-)	脱辅基类胡萝卜素	0.0363304	0.0333103	0.0279352	0.0325253	0.0202623	0.0235445	0.0370968	0.0269679	1.01353	0.385332	0.936412	0.829136	-0.270318
685	Dinorcapsaicin	2.65	level2			278.175	213.6	POS	C16H23NO3	HMDB0036325		61229-09-2		Alkaloids	生物碱	Pseudoalkaloids	假生物碱	Capsaicins and Capsaicinoids	辣椒素类	0.0184079	0.0157577	0.0202334	0.018133	0.00845444	0.0083629	0.0188249	0.0118807	1.45459	0.166984	0.936412	0.6552	-0.609993
686	PC(18:1)	2.65	level2			536.333	272.9	POS	C26H50NO8P			56391-91-4								7.14159e-06	7.05647e-06	0.0127664	0.00426019	0.0120499	0.013998	0.0100195	0.0120225	1.50596	0.152864	0.936412	2.82205	1.49674
687	Pentadecatrienoylcarnitine (Car(15:3))	2.65	level2			380.279	212.7	POS	C22H37NO4											0.0104499	0.0134505	0.0110529	0.0116511	0.00420089	0.00412288	0.00914864	0.00582414	1.81084	0.037306	0.880117	0.499879	-1.00035
688	(1S,2S,3aR,4S,5S,6E,9R,11R,12E,13aS)-4,9,11-Triacetoxy-3a-hydroxy-2,5,8,8,12-pentamethyl-2,3,3a,4,5,8,9,10,11,13a-decahydro-1H-cyclopenta[12]annulen-1-yl benzoate	2.64	level2			607.29	309.5	POS	C33H44O9					Terpenoids	萜类	Diterpenoids	二萜类	Jatrophane diterpenoids	假白榄烷型二萜	0.363878	0.198619	0.432859	0.331785	0.179697	0.159597	0.264823	0.201373	1.38057	0.163939	0.936412	0.606936	-0.720384
689	Corylin	2.64	level2			321.108	179.1	POS	C20H16O4					Shikimates and Phenylpropanoids	莽草酸及苯丙酸类	Isoflavonoids	异黄酮类	Isoflavones	异黄酮类	0.00583831	0.0199467	0.00546726	0.0104174	0.00562762	0.0145087	0.00441112	0.00818249	0.456782	0.716423	0.960065	0.785463	-0.348384
690	2,4-dihydroxyheptadec-16-enyl acetate	2.64	level2			351.252	258.9	POS	C19H36O4	HMDB0031043		24607-09-8		Fatty acids	脂肪酸	Fatty acyls	脂肪酰类	Fatty alcohols	脂肪醇	0.243039	0.158225	0.0700418	0.157102	0.587632	0.699561	0.269583	0.518925	1.8193	0.0588396	0.936412	3.30311	1.72383
691	Disinapoyl Hexoside	2.64	level2			591.173	193.1	NEG	C28H32O14					Shikimates and Phenylpropanoids	莽草酸及苯丙酸类	Phenylpropanoids (C6-C3)	苯丙素	Cinnamic acids and derivatives	肉桂酸及其衍生物	1.01276	0.177834	0.542277	0.577623	0.936062	0.586233	1.60827	1.04352	1.28738	0.293007	0.936412	1.80658	0.853262
692	gamma-Decalactone	2.64	level2			171.138	166.8	POS	C10H18O2	HMDB0037217				Fatty acids	脂肪酸	Fatty esters	脂肪酸酯	Lactones	内酯	0.0131568	7.05647e-06	0.0177604	0.0103081	0.00922838	0.0100998	0.0133644	0.0108975	0.955618	0.919316	0.995482	1.05718	0.0802267
693	2-[(2S,3S,4S)-3-[(1S)-1-acetyloxyethyl]-5-methoxycarbonyl-2-[(2S,3R,4S,5S,6R)-3,4,5-trihydroxy-6-(hydroxymethyl)oxan-2-yl]oxy-3,4-dihydro-2H-pyran-4-yl]acetic acid	2.64	level2			463.146	39.5	NEG	C19H28O13					Terpenoids	萜类	Monoterpenoids	单萜类	Secoiridoid monoterpenoids	裂环烯醚萜	1.02306	0.67172	0.534287	0.743024	0.967452	1.04538	0.000120894	0.670985	0.910101	0.853691	0.989656	0.903047	-0.147127
694	DL-m-Tyrosine	2.64	level2			182.081	153.6	POS	C9H11NO3		DL-m-酪氨酸	775-06-4		Amino acids and Peptides	氨基酸及短肽	Small peptides	小肽	Aminoacids	氨基酸	0.0121713	0.00749369	0.0149613	0.0115421	0.00622192	0.00942228	0.00976316	0.00846912	1.08529	0.278575	0.936412	0.73376	-0.44662
695	PC(30:0)	2.63	level2			688.533	288.4	POS	C27H30O15											0.00211153	0.00408117	0.00233728	0.00284332	0.00658614	0.00655035	0.00435231	0.0058296	1.79734	0.0365168	0.878304	2.05028	1.03582
696	Hexose + C13H17O3	2.63	level2			399.167	176.5	NEG	C19H28O9					Terpenoids	萜类	Apocarotenoids	脱辅基类胡萝卜素	Megastigmanes		1.11025	0.743377	1.28977	1.0478	0.905241	1.74205	1.48931	1.37887	1.02877	0.325124	0.936412	1.31597	0.396123
697	Adonixanthin/_4-Ketozeaxanthin	2.63	level2			583.413	297.2	POS	C40H54O3					Terpenoids	萜类	Carotenoids (C40)	类胡萝卜素（C40型）	Carotenoids (C40, β-β)	类胡萝卜素（C40型）	0.0329053	0.0114859	0.0387179	0.0277031	0.0173031	0.0154842	0.0235551	0.0187808	0.662474	0.359784	0.936412	0.677933	-0.560786
698	5-undecylbenzene-1,3-diol	2.63	level2			263.202	296.4	NEG	C17H28O2					Polyketides	聚酮	Aromatic polyketides	芳香聚酮	Catechols with side chains	儿茶酚	0.61765	0.197128	0.538227	0.451002	0.216009	0.407644	0.483993	0.369215	0.281379	0.618252	0.942618	0.818656	-0.288671
699	2-[(2'R,8R,8aS)-2',4,4,7,8a-pentamethylspiro[2,3,4a,5-tetrahydro-1H-naphthalene-8,5'-oxolane]-2'-yl]acetic acid	2.63	level2			321.242	270.6	POS	C20H32O3					Terpenoids	萜类	Diterpenoids	二萜类			0.0112614	0.00941672	0.00743182	0.00936999	0.0105298	0.0160797	0.0150122	0.0138739	1.69162	0.0905404	0.936412	1.48068	0.566257
700	SORBIC ACID	2.63	level2			113.059	202.4	POS	C6H8O2	HMDB0029581		110-44-1		Fatty acids	脂肪酸	Fatty Acids and Conjugates	脂肪酸及衍生物	Unsaturated fatty acids	不饱和脂肪酸	0.0133626	0.00489345	0.00624229	0.00816613	0.00388806	0.00840524	0.00815792	0.00681707	0.282776	0.677094	0.951591	0.834799	-0.2605
701	gamma-Dodecalactone	2.63	level2			199.169	201.4	POS	C12H22O2	HMDB0031683		57084-18-1		Fatty acids	脂肪酸	Fatty esters	脂肪酸酯	Lactones	内酯	0.0103053	0.0101379	7.20499e-06	0.0068168	0.00765653	0.00617793	0.00491793	0.0062508	0.884505	0.87923	0.992411	0.91697	-0.125054
702	Glabridin	2.63	level2			347.131	142.2	POS	C20H20O4					Shikimates and Phenylpropanoids	莽草酸及苯丙酸类	Isoflavonoids	异黄酮类	Isoflavanones	异黄烷酮	0.00311979	0.00106757	0.0029765	0.00238795	0.00185289	0.00213617	0.00321431	0.00240113	0.326497	0.987346	0.999187	1.00552	0.00793709
703	Naringenin	2.63	level2			271.059	41.9	NEG	C15H12O5	HMDB0002670		480-41-1	C00509	Shikimates and Phenylpropanoids	莽草酸及苯丙酸类	Flavonoids	黄酮类	Flavanones	黄烷酮	0.678756	0.703391	0.657705	0.679951	0.731701	0.770219	0.000120894	0.50068	0.985325	0.548658	0.937264	0.736347	-0.441542
704	4-hydroxy-5-[(2S,3R,4S,5S,6R)-3,4,5-trihydroxy-6-(hydroxymethyl)oxan-2-yl]oxy-1H-benzo[f][2]benzofuran-3-one	2.63	level2			377.085	24.8	NEG	C18H18O9					Polyketides	聚酮	Naphthalenes	萘类	Naphthalenes and derivatives	萘及其衍生物	55.2587	69.1136	0.000115472	41.4575	61.3801	73.3034	75.4484	70.044	1.07948	0.255515	0.936412	1.68954	0.756629
705	Cycloart-25-ene-3,24-diol	2.62	level2			425.377	319.4	POS	C30H50O2					Terpenoids	萜类	Triterpenoids	三萜类	Cycloartane triterpenoids	环菠萝蜜烷型三萜	0.0294183	0.014171	0.041792	0.0284604	0.0180426	0.0266395	0.0200091	0.0215638	0.597633	0.457768	0.936412	0.757675	-0.400349
706	PC(37:4)	2.62	level2			796.591	328.4	POS	C45H82NO8P											0.196278	0.152555	0.195868	0.181567	6.77085e-06	0.175708	0.143679	0.106465	1.03321	0.250544	0.936412	0.586366	-0.770127
707	Leukotriene_F4	2.61	level2			569.294	340.2	POS	C28H44N2O8S	HMDB0006465			C06462	Fatty acids	脂肪酸	Eicosanoids	类花生酸类	Leukotrienes	白三烯	0.0117521	0.0112116	7.20499e-06	0.00765696	0.0108334	0.0131158	6.87395e-06	0.00798539	0.0405904	0.955792	0.998219	1.04289	0.0605922
708	Cannflavin_A	2.61	level2			437.193	250.5	POS	C26H28O6					Shikimates and Phenylpropanoids	莽草酸及苯丙酸类	Flavonoids	黄酮类	Flavones	黄酮类	0.0111787	0.00886794	0.00990837	0.00998499	6.77085e-06	0.00905875	0.0116744	0.0069133	0.989316	0.441305	0.936412	0.692369	-0.530386
709	Coumaroyl putrescin	2.61	level2			235.144	142.4	POS	C13H18N2O2					Alkaloids	生物碱	Ornithine alkaloids	鸟氨酸系生物碱	Polyamines	多胺	0.00102759	0.000254303	0.00105547	0.000779119	0.000935062	0.000332412	6.87395e-06	0.000424783	1.01025	0.401575	0.936412	0.545209	-0.875119
710	(2E,4E,12Z)-N-(2-methylpropyl)octadeca-2,4,12-trienamide	2.61	level2			334.31	316	POS	C22H39NO	HMDB0032033		151391-69-4		Fatty acids	脂肪酸	Fatty amides	脂肪酰胺	N-acyl amines	N-酰胺	0.0197936	7.05647e-06	0.0201941	0.0133316	0.0200785	7.0038e-06	0.0188211	0.0129689	0.0794062	0.970763	0.998515	0.97279	-0.0397993
711	[10]-Shogaol	2.61	level2			333.242	257	POS	C21H32O3	HMDB0031462		36752-54-2		Polyketides	聚酮	Aromatic polyketides	芳香聚酮	Catechols with side chains	儿茶酚	0.0035841	0.00519211	0.00385788	0.00421136	0.0154914	0.0160916	0.0152873	0.0156234	2.17008	3.23925e-05	0.101799	3.70983	1.89135
712	Irisxanthone	2.61	level2			437.105	168.9	POS	C20H20O11					Shikimates and Phenylpropanoids	莽草酸及苯丙酸类	Xanthones	氧杂蒽酮	Plant xanthones	植物氧杂蒽酮	0.0443169	0.0373758	0.0448297	0.0421741	0.032782	0.03288	0.0391156	0.0349259	1.62268	0.0854248	0.936412	0.828134	-0.272064
713	PC(37:6)	2.61	level2			792.56	339.8	POS	C45H78NO8P											0.215335	0.0584893	7.20499e-06	0.091277	0.136292	0.129282	0.11511	0.126895	1.09798	0.635794	0.94588	1.39022	0.47531
714	PC(37:3)	2.61	level2			798.607	309.4	POS	C45H84NO8P		1- ( 9Z -十五碳酰基) -2-( 13Z , 16Z -二十二碳二烯酰基)-甘油-3 -磷酸胆碱			Fatty acids	脂肪酸	Glycerophospholipids	甘油磷脂	Glycerophosphocholines		0.0597963	0.119289	0.0011846	0.0600899	0.00184956	0.0451852	0.0885032	0.0451793	0.0099334	0.742177	0.966966	0.751862	-0.411461
715	Premarrubiin	2.6	level2			333.203	248.8	POS	C20H28O4					Terpenoids	萜类	Diterpenoids	二萜类	Labdane diterpenoids	半日花烷型二萜	0.183431	0.102357	0.119601	0.13513	0.105089	0.148263	0.208497	0.15395	0.61023	0.653195	0.94859	1.13927	0.188114
716	Anhydrocinnzeylanol	2.6	level2			367.209	204.6	POS	C20H30O6	HMDB0036863		65230-04-8		Terpenoids	萜类	Diterpenoids	二萜类			0.0121158	0.0102477	7.20499e-06	0.0074569	0.0061426	0.00766381	0.00895638	0.00758759	0.929244	0.974549	0.998708	1.01753	0.0250667
717	Miserotoxin	2.6	level2			268.103	44.6	POS	C9H17NO8											6.59474	4.62856	7.32179	6.1817	4.84101	6.23239	6.11808	5.73049	0.392388	0.649431	0.947994	0.927009	-0.109344
718	Diatoxanthin	2.6	level2			567.419	317.7	POS	C40H54O2											0.0759342	0.0207417	0.0647523	0.0538094	0.0489616	0.0374701	0.052059	0.0461636	0.0497206	0.683405	0.953074	0.857909	-0.221104
719	Magnoflorine	2.6	level2			365.157	148.9	POS	C20H24NO4											0.0190489	0.018168	0.0215882	0.0196017	0.0192416	0.0162483	0.0199848	0.0184916	0.755063	0.509503	0.936412	0.943365	-0.0841113
720	Cortisone acetate	2.6	level2			401.194	212.8	NEG	C23H30O6	HMDB0015459	醋酸可的松	50-04-4	C08173	Terpenoids	萜类	Steroids	甾体	Pregnane steroids	孕烷	0.00439275	0.00875054	0.0107838	0.00797571	0.0060039	0.0110977	0.000120894	0.00574084	0.969891	0.577374	0.938041	0.71979	-0.474352
721	Dihydroisoalantolactone	2.59	level2			235.169	276.5	POS	C15H22O2	HMDB0035935				Terpenoids	萜类	Sesquiterpenoids	倍半萜类	Eudesmane sesquiterpenoids	桉叶烷倍半萜	0.0221419	0.013351	0.0147257	0.0167395	0.00829542	0.0129713	0.0180172	0.0130946	0.901189	0.404645	0.936412	0.782259	-0.354282
722	Prexanthoperol	2.59	level2			315.192	269.5	POS	C20H26O3	HMDB0034712		119817-27-5		Terpenoids	萜类	Diterpenoids	二萜类	Tetracyclic diterpenoids	四环二萜	0.0282259	0.0172128	0.0268853	0.024108	0.0160734	0.016127	0.024558	0.0189195	1.02021	0.310337	0.936412	0.784781	-0.349638
723	(3b,6b,8a,12a)-8,12-Epoxy-7(11)-eremophilene-6,8,12-trimethoxy-3-ol	2.59	level2			327.216	254.6	POS	C18H30O5	HMDB0031963				Terpenoids	萜类	Sesquiterpenoids	倍半萜类	Eremophilane sesquiterpenoids	艾里莫芬烷型倍半萜	0.0290534	0.00591386	0.0275073	0.0208249	0.0129932	0.0106212	0.0209357	0.01485	0.228073	0.501366	0.936412	0.713092	-0.487841
724	Deoxypumiloside	2.59	level2			497.199	189.3	POS	C26H28N2O8					Alkaloids	生物碱	Tryptophan alkaloids	色氨酸系生物碱	Pyrroloquinoline alkaloids	吡咯喹啉生物碱	0.00568066	7.05647e-06	0.00686846	0.00418539	0.00512053	0.00629968	0.00693642	0.00611888	1.05813	0.425799	0.936412	1.46196	0.547904
725	Aloinoside_B	2.59	level2			565.191	185.1	POS	C27H32O13	HMDB0035784		11006-91-0		Polyketides	聚酮	Polycyclic aromatic polyketides	多环芳香族聚酮	Anthraquinones and anthrones	蒽醌和蒽酮	0.00982411	0.0054402	0.0091798	0.00814804	0.00847994	0.0124203	0.0114138	0.0107714	1.31208	0.220177	0.936412	1.32196	0.402676
726	Echinenone	2.59	level2			551.424	318	POS	C40H54O					Terpenoids	萜类	Carotenoids (C40)	类胡萝卜素（C40型）	Carotenoids (C40, β-β)	类胡萝卜素（C40型）	0.15508	0.0362051	0.0829176	0.0914009	0.0255295	0.048774	0.0913871	0.0552302	0.761877	0.41261	0.936412	0.604263	-0.72675
727	monolinolein	2.59	level2			355.284	276.8	POS	C21H38O4	HMDB0242115				Fatty acids	脂肪酸	Glycerolipids	甘油酯	Monoacylglycerols	甘油单酯	0.0403436	0.0741199	0.0383805	0.050948	0.101385	0.0887752	0.100996	0.097052	1.84634	0.0200635	0.760655	1.90492	0.929733
728	FA 18:5+2O	2.59	level2			305.176	238.6	NEG	C18H26O4					Fatty acids	脂肪酸	Octadecanoids	十八烷类	Other Octadecanoids	其他十八烷	0.302885	0.13822	0.212255	0.217787	0.0984315	0.150289	0.263245	0.170655	0.698244	0.526826	0.936412	0.783588	-0.351832
729	abscisic acid	2.59	level2			265.143	204.1	POS	C15H20O4					Terpenoids	萜类	Apocarotenoids	脱辅基类胡萝卜素	Apocarotenoids(ε-)	脱辅基类胡萝卜素	0.0114835	7.05647e-06	0.00870901	0.00673319	0.0067561	0.00970726	0.00700655	0.0078233	0.986925	0.776166	0.973993	1.1619	0.216487
730	8-Glucopyranosylprocyanidin_B1	2.59	level2			741.202	179.4	POS	C36H36O17	HMDB0037405		103215-58-3		Shikimates and Phenylpropanoids	莽草酸及苯丙酸类	Flavonoids	黄酮类	Proanthocyanins	原花青素	0.00953957	0.00781447	0.00400383	0.00711929	0.00989472	0.0147522	0.0154326	0.0133598	1.72162	0.0593905	0.936412	1.87657	0.908097
731	Sinapoylmalate	2.59	level2			207.138	162.1	POS	C15H16O9					Shikimates and Phenylpropanoids	莽草酸及苯丙酸类	Phenylpropanoids (C6-C3)	苯丙素	Cinnamic acids and derivatives	肉桂酸及其衍生物	0.0426258	0.0188612	0.0389485	0.0334785	0.0213338	0.0305455	0.0301517	0.0273436	0.504251	0.484596	0.936412	0.816752	-0.29203
732	1'-Acetoxyeugenol_acetate	2.58	level2			265.106	195	POS	C14H16O5	HMDB0036544		52946-23-3		Shikimates and Phenylpropanoids	莽草酸及苯丙酸类	Phenylpropanoids (C6-C3)	苯丙素	Cinnamic acids and derivatives	肉桂酸及其衍生物	0.0111755	0.00576094	0.00441384	0.00711676	0.00376395	0.00175712	0.0144958	0.00667228	0.488739	0.925439	0.995482	0.937545	-0.0930405
733	Zeaxanthin	2.58	level2			569.43	317.9	POS	C40H56O2	HMDB0002789		144-68-3	C06098	Terpenoids	萜类	Carotenoids (C40)	类胡萝卜素（C40型）	Carotenoids (C40, β-β)	类胡萝卜素（C40型）	0.21428	0.0713327	0.144557	0.14339	0.0749689	0.103397	0.121945	0.100104	0.719209	0.375734	0.936412	0.698122	-0.518449
734	Ginsenoside Rg5	2.58	level2			765.472	317.1	NEG	C42H70O12					Terpenoids	萜类	Triterpenoids	三萜类	Dammarane and Protostane triterpenoids	达玛烷型三萜及原萜烷型三萜	0.395844	0.000111119	0.300445	0.232133	0.755264	0.264505	0.118534	0.379435	1.00418	0.550947	0.937829	1.63455	0.708897
735	Triptophenolide	2.58	level2			311.168	311.5	NEG	C20H24O3					Terpenoids	萜类	Diterpenoids	二萜类	Abeoabietane diterpenoids	迁移型松香烷型二萜	0.512346	0.37453	0.329381	0.405419	0.3391	0.436193	0.569451	0.448248	0.621378	0.64656	0.947284	1.10564	0.144883
736	(4S,4aR,8aS)-4-[(3R)-3-hydroxy-3-methylpent-4-enyl]-3,4a,8,8-tetramethyl-5,6,7,8a-tetrahydro-4H-naphthalen-1-one	2.58	level2			305.247	277.8	POS	C20H32O2					Terpenoids	萜类	Diterpenoids	二萜类	Labdane diterpenoids	半日花烷型二萜	0.00933738	0.0126526	0.00596777	0.00931923	0.0101375	0.0144942	0.0145209	0.0130509	1.32603	0.197609	0.936412	1.40043	0.485865
737	(-)-Jasmonic_acid	2.58	level2			211.132	236.8	POS	C12H18O3	HMDB0032797		6894-38-8	C08491	Fatty acids	脂肪酸	Octadecanoids	十八烷类	Jasmonic acids	茉莉酸	0.0113529	0.0210545	0.00867772	0.013695	0.00474853	0.00602459	0.0149271	0.00856673	1.1598	0.357692	0.936412	0.625536	-0.676835
738	FA 9:1+1O	2.58	level2			171.103	219.4	NEG	C9H16O3	HMDB0094711			C16322	Fatty acids	脂肪酸	Fatty Acids and Conjugates	脂肪酸及衍生物	Oxo fatty acids	含氧脂肪酸	0.641384	0.515282	0.708539	0.621735	0.577438	0.502545	0.684752	0.588245	0.408076	0.687883	0.954298	0.946134	-0.0798832
739	Cediranib	2.58	level2			449.204	208.7	NEG	C25H27FN4O3	HMDB0249749	西地尼布	288383-20-0	D08881	Alkaloids	生物碱	Tryptophan alkaloids	色氨酸系生物碱	Carboline alkaloids	咔啉生物碱	0.000118764	0.0934632	0.143021	0.0788678	0.138335	0.218122	0.150864	0.169107	0.968832	0.137332	0.936412	2.14419	1.10043
740	Schleicherastatin_6	2.57	level2			431.351	339.8	POS	C28H46O3	HMDB0035513		256445-61-1		Terpenoids	萜类	Steroids	甾体	Cholestane steroids	胆甾烷	0.0127032	0.00463173	0.00789788	0.00841093	0.00433348	0.0147455	0.00669235	0.00859043	0.000946988	0.965743	0.998225	1.02134	0.0304645
741	Huperzine B	2.57	level2			279.137	145.4	POS	C16H20N2O					Alkaloids	生物碱	Pseudoalkaloids	假生物碱	Terpenoid alkaloids	萜类生物碱	0.00370384	0.000956981	7.20499e-06	0.00155601	0.00163835	0.00274924	0.00303279	0.00247346	1.15869	0.482786	0.936412	1.58962	0.668681
742	dodecanamide	2.56	level2			200.201	183.7	POS	C12H25NO	HMDB0251566			C13831	Fatty acids	脂肪酸	Fatty amides	脂肪酰胺	Primary amides		0.0331686	0.0380181	0.0460876	0.0390914	0.0263544	0.0295692	0.0379511	0.0312915	1.42936	0.201843	0.936412	0.80047	-0.32108
743	Epimedoside A	2.56	level2			685.202	319.8	POS	C32H38O15					Shikimates and Phenylpropanoids	莽草酸及苯丙酸类	Flavonoids	黄酮类	Flavonols	黄酮醇类	0.0641097	0.042653	0.0654709	0.0574112	0.0499985	0.0521939	0.0388818	0.0470247	1.04812	0.286898	0.936412	0.819086	-0.287912
744	(3aS,5R,5aS,8aS,9aR)-5,8a-dimethyl-1-methylidene-3a,4,5,5a,6,7,9,9a-octahydroazuleno[6,7-b]furan-2,8-dione	2.56	level2			266.172	228.2	POS	C15H20O3					Terpenoids	萜类	Sesquiterpenoids	倍半萜类	Pseudoguaiane sesquiterpenoids	伪愈创木烷型倍半萜	0.00531805	0.00902145	0.00773567	0.00735839	6.77085e-06	0.00787072	0.0106557	0.00617773	0.929245	0.743624	0.967204	0.839549	-0.252314
745	isosakuranetin-7-O-neohesperidoside	2.56	level2			593.189	182.2	NEG	C28H34O14	HMDB0037487		14941-08-3	C09830	Shikimates and Phenylpropanoids	莽草酸及苯丙酸类	Flavonoids	黄酮类	Flavanones	黄烷酮	0.46047	0.26691	0.300879	0.342753	0.578181	0.750104	0.690679	0.672988	2.03172	0.013396	0.713791	1.96348	0.973412
746	Safflomin A	2.56	level2			613.173	170.7	POS	C27H32O16					Shikimates and Phenylpropanoids	莽草酸及苯丙酸类	Flavonoids	黄酮类	Chalcones	查耳酮类	0.0365889	0.0124783	0.0364336	0.0285003	0.0134459	0.0148726	0.0139817	0.0141001	1.35121	0.213809	0.936412	0.494735	-1.01527
747	Cyclopenta[c]pyran-4-carboxylic acid, 7-[(acetyloxy)methyl]-1-(beta-D-glucopyranosyloxy)-1,4a,5,7a-tetrahydro-5-hydroxy-, (1S,4aS,5S,7aS)-	2.56	level2			415.123	168.9	POS	C18H24O12					Terpenoids	萜类	Monoterpenoids	单萜类	Iridoids monoterpenoids	环烯醚萜	0.250692	0.115724	0.249153	0.20519	0.15258	0.161113	0.199477	0.171056	0.432317	0.507929	0.936412	0.83365	-0.262487
748	Shanzhiside methyl ester	2.56	level2			405.141	151	NEG	C17H26O11					Terpenoids	萜类	Monoterpenoids	单萜类	Iridoids monoterpenoids	环烯醚萜	0.800372	0.485707	1.08234	0.789472	0.366447	0.461624	0.533952	0.454008	1.54681	0.134217	0.936412	0.575077	-0.798172
749	PC(39:7)	2.56	level2			818.579	340	POS	C47H80NO8P											0.00523546	0.000286824	7.20499e-06	0.00184316	0.00097171	0.00262902	0.00219137	0.0019307	1.16545	0.962907	0.998225	1.04749	0.0669382
750	PC(18:0/18:1(9Z))	2.56	level2			788.608	312.1	POS	C44H86NO8P	HMDB0008038	1 -硬脂酰- 2 -油酰基- sn -甘油-3 -磷酸胆碱	56421-10-4		Fatty acids	脂肪酸	Glycerophospholipids	甘油磷脂	Glycerophosphocholines		0.120862	0.133519	0.128131	0.127504	0.129515	7.0038e-06	6.87395e-06	0.0431764	1.56093	0.189184	0.936412	0.338628	-1.56223
751	PC(33:0)	2.56	level2			730.566	286.7	POS	C41H82NO8P											0.103357	0.0893576	0.107112	0.0999424	0.0926022	0.0886451	0.0938063	0.0916846	1.24292	0.21585	0.936412	0.917374	-0.124418
752	Dieporeticenin	2.55	level2			573.486	354.2	POS	C37H64O4	HMDB0029792		160544-67-2		Polyketides	聚酮	Linear polyketides	线性聚酮	Acetogenins		0.0208925	0.00388845	7.20499e-06	0.00826272	0.000562507	0.0024731	0.0112408	0.0047588	0.557299	0.652274	0.94859	0.575937	-0.796018
753	8-Acetoxypinoresinol_4-glucoside	2.55	level2			579.207	176.9	POS	C28H34O13	HMDB0033283				Shikimates and Phenylpropanoids	莽草酸及苯丙酸类	Lignans	木脂素	Furofuranoid lignans	呋喃木脂素	0.00839596	0.00441755	0.00641597	0.00640983	0.0092865	0.0106883	0.0138284	0.0112677	1.8485	0.0514089	0.936412	1.75788	0.81384
754	Caffeoyl putrescin (isomer of 1060)	2.55	level2			251.139	55.3	POS	C13H18N2O3					Alkaloids	生物碱	Ornithine alkaloids	鸟氨酸系生物碱	Polyamines	多胺	0.000579588	0.000841783	0.00161028	0.00101055	0.00146079	0.000687793	6.87395e-06	0.000718485	0.969525	0.605375	0.940997	0.710984	-0.492111
755	Cucurbitacin IIb	2.55	level2			543.323	282.3	POS	C30H48O7					Terpenoids	萜类	Triterpenoids	三萜类	Cucurbitane triterpenoids	葫芦烷型三萜	0.0355411	7.05647e-06	0.0336347	0.023061	0.0362438	0.0368152	0.0335923	0.0355504	1.07978	0.392272	0.936412	1.54158	0.624413
756	Withanone	2.55	level2			471.273	281.7	POS	C28H38O6					Terpenoids	萜类	Steroids	甾体	Ergostane steroids	麦角甾烷	0.0765854	0.0708091	0.0670606	0.071485	6.77085e-06	0.084955	0.0889725	0.0579781	0.953172	0.687833	0.954277	0.811052	-0.302133
757	14-(hydroxymethyl)-5,9-dimethyltetracyclo[11.2.1.01,10.04,9]hexadecane-5-carbaldehyde	2.55	level2			322.274	261.9	POS	C20H32O2	HMDB0036721		41756-43-8		Terpenoids	萜类	Diterpenoids	二萜类	Kaurane and Phyllocladane diterpenoids	贝壳杉烷型二萜及扁枝杉烯型二萜	0.0310524	0.0294689	0.018466	0.0263291	0.0117244	0.0173863	0.0423599	0.0238235	0.535354	0.818213	0.983399	0.904836	-0.144272
758	Camellianin A	2.55	level2			621.181	192.2	POS	C29H32O15					Shikimates and Phenylpropanoids	莽草酸及苯丙酸类	Flavonoids	黄酮类	Flavones	黄酮类	0.000219554	0.000351671	0.000223513	0.000264913	0.000200637	0.000366568	0.000340892	0.000302699	0.479361	0.604947	0.940997	1.14264	0.192365
759	DIMBOA-Glc	2.55	level2			374.108	45.6	POS	C15H19NO10	HMDB0029710		113565-32-5		Alkaloids	生物碱					0.0495495	0.0164121	0.0311517	0.0323711	0.0287342	0.0403898	0.0530914	0.0407385	0.944887	0.520374	0.936412	1.25848	0.331685
760	(1S,3R,8R,10R,11R,12R,17R)-5,12,16,16-tetramethyl-2,7,9-trioxahexacyclo[9.8.0.01,3.04,8.08,10.012,17]nonadec-4-en-6-one	2.55	level2			331.188	242.8	POS	C20H26O4		岩大戟内酯B	37905-08-1		Terpenoids	萜类	Diterpenoids	二萜类	Secoabietane diterpenoids	裂环松香烷型二萜	0.0114954	0.00676831	0.0108036	0.00968912	0.00687539	0.0100313	0.0108538	0.0092535	0.123228	0.830658	0.98547	0.955041	-0.0663658
761	Isovitexin_7-O-beta-[6'''-O-(E)-p-feruloyl]glucoside	2.54	level2			771.212	176	POS	C37H38O18					Shikimates and Phenylpropanoids	莽草酸及苯丙酸类	Flavonoids	黄酮类	Flavones	黄酮类	0.0393392	0.0469887	0.0121534	0.0328271	0.0571244	0.0918806	0.0847195	0.0779082	1.68158	0.0394662	0.891868	2.37329	1.24689
762	threo-Syringoylglycerol	2.54	level2			245.099	60.2	POS	C11H16O6	HMDB0031237		121748-11-6		Shikimates and Phenylpropanoids	莽草酸及苯丙酸类	Lignans	木脂素	Minor lignans	Minor木脂素	0.0385555	0.0628712	0.0396575	0.0470281	0.059747	0.0515123	0.0302334	0.0471642	0.115423	0.991373	0.999224	1.0029	0.00417169
763	(2E,6E,10Z)-12-hydroxy-10-(hydroxymethyl)-6-methyl-2-(4-methylpent-3-enyl)dodeca-2,6,10-trienoic acid	2.54	level2			337.237	241.5	POS	C20H32O4					Terpenoids	萜类	Diterpenoids	二萜类	Phytane diterpenoids	植烷类二萜	7.14159e-06	0.00680419	0.0100275	0.00561296	0.00549768	0.00772534	0.00877673	0.00733325	0.798086	0.609344	0.941772	1.30649	0.385691
764	delta-Tocotrienol	2.54	level2			397.305	230.1	POS	C27H40O2					Terpenoids	萜类	Meroterpenoids	杂萜	Prenyl quinone meroterpenoids	类异戊二烯醌	0.000980607	0.000472872	0.00107682	0.000843433	6.77085e-06	0.000174202	0.0167436	0.00564151	0.494828	0.478551	0.936412	6.68875	2.74174
765	4-hydroxy-9-(4-hydroxy-3,5-dimethoxyphenyl)-5a,6,8a,9-tetrahydro-5H-[2]benzofuro[5,6-f][1,3]benzodioxol-8-one [IIN-based	2.54	level2			401.123	195.9	POS	C21H20O8					Shikimates and Phenylpropanoids	莽草酸及苯丙酸类	Lignans	木脂素	Arylnaphthalene and aryltetralin lignans	芳基萘木脂素及芳基四氢萘木脂素	0.00719511	0.0103697	0.00462603	0.00739696	0.00571155	0.00939398	0.0112178	0.00877444	0.637029	0.584615	0.938232	1.18622	0.246375
766	Sinapoylhexoside (isomer of 953)	2.54	level2			385.114	161.5	NEG	C17H22O10					Shikimates and Phenylpropanoids	莽草酸及苯丙酸类	Phenylpropanoids (C6-C3)	苯丙素	Cinnamic acids and derivatives	肉桂酸及其衍生物	1.65256	0.000111119	1.35024	1.00097	1.25114	1.17873	1.95668	1.46219	1.06217	0.460402	0.936412	1.46077	0.546725
767	Mappain	2.53	level2			449.265	350.2	POS	C29H36O4					Shikimates and Phenylpropanoids	莽草酸及苯丙酸类	Stilbenoids	茋类	Monomeric stilbenes	单体二苯乙烯类	0.0476683	0.0144154	7.20499e-06	0.020697	0.0177614	0.0335702	0.021929	0.0244202	1.03523	0.814799	0.98285	1.17989	0.238653
768	O-Geranylvanillin	2.53	level2			289.179	237.2	POS	C18H24O3	HMDB0040864		151455-08-2		Terpenoids	萜类	Meroterpenoids	杂萜			0.0186457	0.0109879	0.0158848	0.0151728	0.00641781	0.01621	0.0157122	0.01278	0.66547	0.572011	0.938041	0.842297	-0.2476
769	3-caproyl_propionic_acid	2.53	level2			173.117	234.1	POS	C9H16O3					Fatty acids	脂肪酸	Fatty Acids and Conjugates	脂肪酸及衍生物	Oxo fatty acids	含氧脂肪酸	0.0195221	0.0267613	0.0163328	0.020872	0.00887425	0.0156541	0.0260748	0.0168677	0.863733	0.533063	0.936412	0.808148	-0.307308
770	Smiglaside C (Not validated) + 1Acetyl	2.53	level2			861.247	214.1	NEG	C40H46O21					Shikimates and Phenylpropanoids	莽草酸及苯丙酸类	Phenylpropanoids (C6-C3)	苯丙素	Cinnamic acids and derivatives	肉桂酸及其衍生物	0.454204	0.25053	0.687714	0.464149	0.220212	0.309386	0.462141	0.33058	0.835743	0.408248	0.936412	0.712228	-0.489589
771	Isoyatein	2.53	level2			401.159	191.6	POS	C22H24O7	HMDB0033258		101751-72-8		Shikimates and Phenylpropanoids	莽草酸及苯丙酸类	Lignans	木脂素	Dibenzylbutyrolactone lignans	二苄基丁酰内酯类木脂素	0.0132407	0.0175874	0.0160894	0.0156392	0.0212628	0.0242205	0.0231914	0.0228915	1.94031	0.00927843	0.670716	1.46373	0.549652
772	Anhalamine	2.53	level2			210.11	175	POS	C11H15NO3					Alkaloids	生物碱	Tyrosine alkaloids	酪氨酸系生物碱	Isoquinoline alkaloids	异喹啉生物碱	0.00222277	0.00170495	0.00206775	0.00199849	6.77085e-06	0.00159625	0.00332018	0.00164107	0.931138	0.730924	0.963797	0.821153	-0.284277
773	(1aS,10aR)-1a,5,9-Trimethyl-1a,3,6,10a-tetrahydrooxireno[4,5]cyclodeca[1,2-b]furan-10(2H)-one	2.53	level2			229.122	204	POS	C15H18O3					Terpenoids	萜类	Sesquiterpenoids	倍半萜类	Germacrane sesquiterpenoids	吉马烷型倍半萜	0.0194089	7.05647e-06	0.0133138	0.0109099	0.01136	0.0160419	0.0116582	0.01302	1.00496	0.739722	0.966093	1.19341	0.255094
774	2-(7-methoxy-2-oxochromen-8-yl)-3-methylbut-2-enal	2.53	level2			276.126	181.2	POS	C15H14O4					Shikimates and Phenylpropanoids	莽草酸及苯丙酸类	Coumarins	香豆素类	Simple coumarins	简单香豆素类	0.00923455	0.00249416	7.20499e-06	0.00391197	0.00392017	0.0132243	0.0122415	0.0097953	1.24434	0.218872	0.936412	2.50393	1.32419
775	Kaempferol_3-apiosyl-(1-.2)-glucoside	2.53	level2			581.149	165.1	POS	C26H28O15	HMDB0037430		99816-59-8		Shikimates and Phenylpropanoids	莽草酸及苯丙酸类	Flavonoids	黄酮类	Flavonols	黄酮醇类	0.0222666	0.012204	0.0141039	0.0161915	0.0178265	0.0273269	6.87395e-06	0.0150534	0.896276	0.900901	0.994686	0.92971	-0.105147
776	[2-(hydroxymethyl)-3-methoxy-4-methyl-5-(3-methylbut-2-enoxy)phenyl]methanol	2.52	level2			265.148	320.7	NEG	C27H30O15		Zinniol（植物毒素）	17811-28-8	C10840	Polyketides	聚酮	Aromatic polyketides	芳香聚酮	Simple aromatic polyketides	简单芳香族聚酮	5.57625	5.15894	9.24929	6.66149	9.20585	3.82429	2.7884	5.27285	0.869803	0.590291	0.938521	0.791541	-0.337263
777	Coniferyl alcohol + O-Hex	2.52	level2			387.13	165.1	NEG	C16H22O8					Shikimates and Phenylpropanoids	莽草酸及苯丙酸类	Phenylpropanoids (C6-C3)	苯丙素	Cinnamic acids and derivatives	肉桂酸及其衍生物	1.54538	0.690972	1.73987	1.32541	0.81472	0.83009	1.02485	0.889887	1.00536	0.25637	0.936412	0.671406	-0.574744
778	Smiglaside C (Not validated)	2.52	level2			819.237	204.6	NEG	C38H44O20					Shikimates and Phenylpropanoids	莽草酸及苯丙酸类	Phenylpropanoids (C6-C3)	苯丙素	Cinnamic acids and derivatives	肉桂酸及其衍生物	0.193146	0.0728461	0.164402	0.143465	0.0954992	0.151377	0.291333	0.179403	0.566341	0.628112	0.943982	1.2505	0.32251
779	2-Cyclohexen-1-one, 4-hydroxy-4-(3-hydroxybutyl)-3,5,5-trimethyl-	2.52	level2			227.164	181.4	POS	C13H22O3					Terpenoids	萜类	Apocarotenoids	脱辅基类胡萝卜素	Apocarotenoids(ε-)	脱辅基类胡萝卜素	0.00577014	0.00412833	0.00601563	0.0053047	0.0041498	7.0038e-06	0.00618548	0.00344743	0.969119	0.386349	0.936412	0.649882	-0.621751
780	12-hydroxyjasmonic_acid	2.52	level2			227.127	169.7	POS	C12H18O4					Fatty acids	脂肪酸	Octadecanoids	十八烷类	Jasmonic acids	茉莉酸	0.0136972	0.00667768	0.0175672	0.0126473	0.00634335	0.00808025	0.00952695	0.00798352	1.1497	0.232466	0.936412	0.63124	-0.663739
781	DG(18:2(9Z,12Z)/18:2(9Z,12Z)/0:0)	2.51	level2			617.513	303.3	POS	C39H68O5	HMDB0007248			C00165	Fatty acids	脂肪酸	Glycerolipids	甘油酯	Diacylglycerols	甘油二酯	0.109218	0.124615	7.20499e-06	0.0779468	6.77085e-06	0.105824	0.0933618	0.0663975	0.0110417	0.833577	0.986514	0.851831	-0.231361
782	Olean-12-en-28-oic acid, 3-hydroxy-, (3beta,5xi,9xi,18xi)-	2.51	level2			439.357	297.5	POS	C30H48O3					Terpenoids	萜类	Triterpenoids	三萜类	Oleanane triterpenoids	齐墩果烷型三萜	7.14159e-06	0.029965	7.20499e-06	0.00999311	0.0228341	0.0298229	0.0312241	0.0279604	1.49699	0.156577	0.936412	2.79797	1.48438
783	Pubesenolide	2.51	level2			459.306	198.2	POS	C28H42O5	HMDB0033728		98569-64-3		Terpenoids	萜类	Steroids	甾体	Ergostane steroids	麦角甾烷	0.00815098	0.00116672	0.00320228	0.00417333	0.000836814	0.00195718	0.00500793	0.00260064	0.507989	0.551136	0.937848	0.623158	-0.682331
784	1,6-ANHYDRO-B-GLUCOSE	2.51	level2			161.046	359.5	NEG	C6H10O5	HMDB0000640		498-07-7		Carbohydrates	碳水化合物	Saccharides	糖类	Monosaccharides	单糖	0.40737	0.490072	0.477037	0.45816	0.390424	0.556017	0.493483	0.479975	0.264925	0.710297	0.959303	1.04761	0.067108
785	Cyanidin-3-O-(2''-O-beta-glucopyranosyl-beta-glucopyranoside)	2.51	level2			611.542	325	POS	C27H31O16											0.00430447	0.0218623	0.00516144	0.0104427	0.00533376	0.00415596	0.0200844	0.00985805	0.101548	0.942943	0.997536	0.944011	-0.0831244
786	Sweroside	2.51	level2			359.131	184.2	POS	C16H22O9					Terpenoids	萜类	Monoterpenoids	单萜类	Secoiridoid monoterpenoids	裂环烯醚萜	0.00912541	0.00280879	0.0126885	0.00820757	0.00494863	0.00603925	0.00577807	0.00558865	0.442288	0.460699	0.936412	0.680914	-0.554455
787	PC(42:5)	2.51	level2			846.649	293.7	POS	C50H90NO8P											0.0638761	0.0602868	0.0754171	0.0665267	0.0653144	0.0549293	0.0648152	0.0616863	0.87006	0.442173	0.936412	0.927242	-0.108983
788	MG(22:6)	2.5	level2			403.289	242.5	POS	C28H32O16											0.00152722	0.00248837	0.00199934	0.00200498	6.77085e-06	0.0034064	0.00670121	0.00337146	0.647908	0.553937	0.937858	1.68154	0.749787
789	Methyl (2S,3Z,4S)-3-ethylidene-2-(beta-D-glucopyranosyloxy)-4-(2-methoxy-2-oxoethyl)-3,4-dihydro-2H-pyran-5-carboxylate	2.5	level2			441.139	171.3	POS	C18H26O11					Terpenoids	萜类	Monoterpenoids	单萜类	Secoiridoid monoterpenoids	裂环烯醚萜	0.0449338	0.0165164	0.0380941	0.0331814	0.026575	0.0312196	0.03606	0.0312849	0.169234	0.843233	0.988208	0.942842	-0.0849115
790	Ginsenoside compound K	2.5	level2			623.45	303.9	POS	C36H62O8					Terpenoids	萜类	Triterpenoids	三萜类	Dammarane and Protostane triterpenoids	达玛烷型三萜及原萜烷型三萜	0.00658878	0.0289671	0.0076633	0.0144064	0.0430937	0.00663577	0.0375121	0.0290805	0.853901	0.337447	0.936412	2.01858	1.01334
791	CRUSTECDYSONE	2.5	level2			498.345	292	POS	C27H44O7	HMDB0030180		5289-74-7		Terpenoids	萜类	Steroids	甾体	Ecdysteroids	蜕皮甾体	0.413003	0.16663	0.432176	0.337269	0.295603	0.395498	0.307755	0.332952	0.285593	0.964476	0.998225	0.987199	-0.0185868
792	4-hydroxy-5-(4-hydroxyphenyl)-3-[5-methyl-6-[(E)-1,3,5-trimethylhept-1-enyl]tetrahydropyran-2-yl]-1H-pyridin-2-one	2.5	level2			438.271	353.1	NEG	C27H37NO4					Alkaloids	生物碱	Nicotinic acid alkaloids	烟酸系生物碱	Pyridine alkaloids	吡啶生物碱	2.14162	2.81573	1.56535	2.17423	1.58561	3.14155	3.07212	2.59976	0.600309	0.532071	0.936412	1.19571	0.257872
793	5-[5-(acetyloxymethyl)-5,8a-dimethyl-2-methylidene-3,4,4a,6,7,8-hexahydro-1H-naphthalen-1-yl]-3-methylpentanoic acid	2.49	level2			387.255	279.6	POS	C22H36O4					Terpenoids	萜类	Diterpenoids	二萜类	Labdane diterpenoids	半日花烷型二萜	0.00791689	7.05647e-06	0.00740218	0.00510871	0.00813681	0.00802107	0.00771252	0.0079568	1.08561	0.38097	0.936412	1.5575	0.63923
794	(3b,16b,20R)-Pregn-5-ene-3,16,20-triol_3-glucoside	2.49	level2			497.31	277.7	POS	C27H44O8	HMDB0041331		171828-53-8		Terpenoids	萜类	Steroids	甾体	Pregnane steroids	孕烷	0.0635739	0.0148118	0.0708039	0.0497299	0.0167038	0.02639	0.0315887	0.0248942	0.903329	0.242289	0.936412	0.500587	-0.998306
795	MGMG 18:2	2.49	level2			561.329	210.2	NEG	C27H48O9					Fatty acids	脂肪酸	Glycerolipids	甘油酯	Glycosylmonoacylglycerols		0.247295	0.118145	0.103488	0.15631	0.225343	0.395324	0.339889	0.320185	1.78901	0.0729032	0.936412	2.0484	1.0345
796	Xanthophyll	2.49	level2			568.427	317.9	POS	C40H56O2	HMDB0303013				Terpenoids	萜类	Carotenoids (C40)	类胡萝卜素（C40型）	Carotenoids (C40, β-ε)	类胡萝卜素（C40型）	0.503177	0.169969	0.341914	0.338353	0.184832	0.240483	0.291432	0.238915	0.703549	0.380636	0.936412	0.706112	-0.50203
797	12-oxo-9Z-octadecenoic_acid	2.49	level2			297.242	261	POS	C18H32O3					Fatty acids	脂肪酸	Fatty Acids and Conjugates	脂肪酸及衍生物	Oxo fatty acids	含氧脂肪酸	0.123521	0.186272	0.200747	0.17018	0.0517163	0.0716233	0.125982	0.0831073	1.79028	0.055136	0.936412	0.48835	-1.03401
798	Sterebin_D	2.49	level2			295.226	259.7	POS	C18H30O3	HMDB0036832				Terpenoids	萜类	Diterpenoids	二萜类	Labdane diterpenoids	半日花烷型二萜	1.6752	1.10089	1.40557	1.39388	0.735095	1.11068	1.48851	1.11143	0.978462	0.36013	0.936412	0.797359	-0.326698
799	3,4,5-trimethoxycinnamic acid	2.49	level2			237.077	176.3	NEG	C12H14O5	HMDB0002511		90-50-6		Shikimates and Phenylpropanoids	莽草酸及苯丙酸类	Phenylpropanoids (C6-C3)	苯丙素	Cinnamic acids and derivatives	肉桂酸及其衍生物	0.0479796	0.000111119	0.115139	0.05441	0.0849122	0.0896761	0.186728	0.120439	1.18836	0.233144	0.936412	2.21354	1.14635
800	2,3',4,6-Tetrahydroxybenzophenone	2.49	level2			245.043	24.5	NEG	C13H10O5					Polyketides	聚酮	Phloroglucinols	间苯三酚类	Acyl phloroglucinols	酰基间苯三酚	5.72015	3.25652	5.66384	4.88017	4.03299	4.49676	6.26956	4.9331	0.20185	0.962571	0.998225	1.01085	0.0155635
801	LPC(22:5)	2.49	level2			570.348	197.8	POS	C30H52NO7P	HMDB0010402	二十二碳五烯酰甘油磷酸胆碱			Fatty acids	脂肪酸	Glycerophospholipids	甘油磷脂	Glycerophosphocholines		0.000745282	0.000256644	0.000343013	0.000448313	0.0006257	0.00127723	0.00108136	0.000994765	1.73604	0.089373	0.936412	2.21891	1.14985
802	Ingenol	2.48	level2			349.198	230.7	POS	C20H28O5					Terpenoids	萜类	Diterpenoids	二萜类	Tetracyclic diterpenoids	四环二萜	0.0383885	0.0143683	0.0392859	0.0306809	0.0145986	0.0249011	0.0403426	0.0266141	0.258037	0.731964	0.964123	0.867448	-0.205151
803	(3beta,22R,23R,24S)-3,22,23-Trihydroxystigmastan-6-one	2.48	level2			463.377	327.2	POS	C29H50O4	HMDB0039713		90524-90-6		Terpenoids	萜类	Steroids	甾体	Cholestane steroids	胆甾烷	0.0210786	0.00382665	0.0196457	0.0148503	0.0131209	0.0269479	0.0122582	0.0174423	0.655056	0.740263	0.966184	1.17454	0.232101
804	Glucocerebrosides	2.48	level2			714.55	318.7	POS	C40H75NO9					Fatty acids	脂肪酸	Sphingolipids	鞘脂	Neutral glycosphingolipids	中性鞘糖脂	0.0639869	0.12448	0.131374	0.106614	0.00397591	0.195	0.132867	0.110614	0.694643	0.950192	0.997786	1.03753	0.0531501
805	Robustadial_A	2.48	level2			387.216	264.5	POS	C23H30O5					Polyketides	聚酮	Phloroglucinols	间苯三酚类	Phloroglucinol-terpene hybrids	间苯三酚杂萜	0.0124499	7.05647e-06	0.014943	0.0091333	0.0107158	0.0131203	0.0119439	0.0119266	1.02518	0.608246	0.941527	1.30584	0.38498
806	(2S,3R)-5-hydroxy-3-[(2S,3R)-5-hydroxy-2-(4-hydroxyphenyl)-4-oxo-7-[(2S,3R,4S,5S,6R)-3,4,5-trihydroxy-6-(hydroxymethyl)oxan-2-yl]oxy-2,3-dihydrochromen-3-yl]-2-(4-hydroxyphenyl)-7-[(2S,3R,4S,5S,6R)-3,4,5-trihydroxy-6-(hydroxymethyl)oxan-2-yl]oxy-2,3-dihydrochromen-4-one	2.48	level2			867.236	24.5	POS	C42H42O20					Shikimates and Phenylpropanoids	莽草酸及苯丙酸类	Flavonoids	黄酮类	Flavanones	黄烷酮	0.132137	0.0433056	0.148384	0.107942	0.0630972	0.0869651	0.061586	0.0705494	0.723338	0.329082	0.936412	0.653586	-0.61355
807	Linoleic_Acid_ethyl_ester	2.47	level2			309.278	314.3	POS	C20H36O2					Fatty acids	脂肪酸	Fatty esters	脂肪酸酯	Wax monoesters		0.0155157	0.0130635	0.0125524	0.0137106	0.0142972	0.0154113	0.0136336	0.0144474	0.891884	0.52205	0.936412	1.05374	0.0755195
808	Bornyl_formate	2.47	level2			183.138	285.8	POS	C11H18O2	HMDB0038245		7492-41-3		Terpenoids	萜类	Monoterpenoids	单萜类	Camphane monoterpenoids	异樟烷型单萜	0.037909	0.0226747	0.0508898	0.0371578	0.0301567	0.0269834	0.0476377	0.0349259	0.110983	0.840252	0.987667	0.939935	-0.0893676
809	5-(1,2,4a,5-tetramethyl-7-oxo-3,4,8,8a-tetrahydro-2H-naphthalen-1-yl)-3-methylpentanoic acid	2.47	level2			338.267	261.1	POS	C20H32O3					Terpenoids	萜类	Diterpenoids	二萜类	Colensane and Clerodane diterpenoids	科伦烯型二萜及克勒酮型二萜	7.14159e-06	0.0165086	0.0179667	0.0114942	0.0163684	7.0038e-06	0.0187286	0.0117013	0.0886148	0.981135	0.998708	1.01802	0.0257716
810	13(S)-HpODE	2.47	level2			311.223	259.7	NEG	C18H32O4	HMDB0003871		33964-75-9	C04717	Fatty acids	脂肪酸	Octadecanoids	十八烷类	Other Octadecanoids	其他十八烷	95.7674	61.1371	78.4849	78.4631	45.3596	68.2189	91.6819	68.4201	0.629119	0.579925	0.938041	0.872004	-0.197594
811	Eleganin	2.47	level2			435.164	183.7	POS	C22H26O9					Terpenoids	萜类	Sesquiterpenoids	倍半萜类	Germacrane sesquiterpenoids	吉马烷型倍半萜	0.0108629	0.0146793	0.0124281	0.0126568	0.0134858	0.0129321	0.0151014	0.0138398	0.863292	0.40924	0.936412	1.09347	0.128907
812	PC(35:1)	2.47	level2			774.592	284.1	POS	C43H84NO8P											0.0498147	0.0383861	0.0460196	0.0447401	0.0426938	0.039599	0.0398307	0.0407078	0.965826	0.314047	0.936412	0.909873	-0.136262
813	Dibutyl_malate	2.46	level2			247.154	202.4	POS	C12H22O5	HMDB0031696		2385-79-7		Fatty acids	脂肪酸	Fatty esters	脂肪酸酯	Wax monoesters		0.00617403	0.0071421	0.00800721	0.00710778	0.00765659	0.00298822	0.0036426	0.00476247	1.415	0.205376	0.936412	0.670036	-0.577689
814	5-Methoxypsoralen	2.46	level2			215.033	24.2	NEG	C12H8O4	HMDB0030637		484-20-8	C01557	Shikimates and Phenylpropanoids	莽草酸及苯丙酸类	Coumarins	香豆素类	Simple coumarins	简单香豆素类	34.3049	20.4452	44.7475	33.1659	21.9418	30.9144	29.5699	27.4754	0.601228	0.494181	0.936412	0.828423	-0.271561
815	8,10-Octadecadiynoic_acid	2.45	level2			277.216	346.9	POS	C18H28O2					Fatty acids	脂肪酸	Fatty acyls	脂肪酰类	Hydrocarbons	碳氢化合物	7.14159e-06	0.00720565	0.0114747	0.00622917	0.00544538	0.0105543	0.0119831	0.00932757	0.833868	0.47038	0.936412	1.4974	0.582461
816	Donhexocin	2.45	level2			615.487	292.8	POS	C35H66O8	HMDB0033087				Polyketides	聚酮	Linear polyketides	线性聚酮	Acetogenins		0.0105994	0.0105607	0.0130032	0.0113877	0.0107745	0.0121325	0.00936005	0.0107557	0.676825	0.607956	0.941462	0.944496	-0.0823829
817	Acrovestone	2.45	level2			555.303	246.1	POS	C32H42O8					Polyketides	聚酮	Phloroglucinols	间苯三酚类	Dimeric phloroglucinols	二聚间苯三酚	0.0012144	0.000125854	0.000499393	0.000613216	4.30291e-05	0.000120615	0.000714572	0.000292739	0.877329	0.45021	0.936412	0.477383	-1.06678
818	albiflorin	2.45	level2			525.162	165.6	NEG	C23H28O11					Terpenoids	萜类	Monoterpenoids	单萜类	Pinane monoterpenoids	蒎烷型单萜类	0.338261	0.14381	0.47419	0.318754	0.182598	0.221743	0.251451	0.218598	0.731233	0.364213	0.936412	0.685788	-0.544166
819	Eremopetasidione	2.45	level2			237.148	159.1	POS	C14H20O3	HMDB0040778		163135-94-2		Terpenoids	萜类	Sesquiterpenoids	倍半萜类	Eremophilane sesquiterpenoids	艾里莫芬烷型倍半萜	0.0149897	0.00258886	0.0170199	0.0115328	0.00283004	0.00706674	0.00763387	0.00584355	0.683608	0.297846	0.936412	0.506688	-0.980832
820	(4aR,5R,6R)-6-Hydroxy-3-isopropylidene-4a,5-dimethyl-4,4a,5,6,7,8-hexahydro-2(3H)-naphthalenone	2.44	level2			235.169	15.7	POS	C15H22O2					Terpenoids	萜类	Sesquiterpenoids	倍半萜类	Eremophilane sesquiterpenoids	艾里莫芬烷型倍半萜	0.00241484	0.00253029	0.00255969	0.00250161	0.00230392	0.00246598	0.00250112	0.00242368	1.10515	0.358107	0.936412	0.968847	-0.0456593
821	Paxilline	2.44	level2			434.24	353.2	NEG	C27H33NO4	HMDB0030323		57186-25-1	C13782	Alkaloids	生物碱	Tryptophan alkaloids	色氨酸系生物碱	Indole-Diterpenoid alkaloids (Penitrems)	吲哚二萜生物碱	2.92529	1.58405	2.39518	2.3015	2.26252	0.000121588	2.44133	1.56799	0.943121	0.450043	0.936412	0.681289	-0.55366
822	Tropacocaine	2.44	level2			246.152	243.2	POS	C15H19NO2					Alkaloids	生物碱	Ornithine alkaloids	鸟氨酸系生物碱	Tropane alkaloids	莨菪烷生物碱	0.00282682	0.00120922	7.20499e-06	0.00134775	0.00284492	0.00914752	0.00337726	0.00512323	1.36395	0.157904	0.936412	3.80133	1.9265
823	C18:4n-3,5,7,9	2.43	level2			277.216	296.5	POS	C18H28O2					Fatty acids	脂肪酸	Fatty Acids and Conjugates	脂肪酸及衍生物	Unsaturated fatty acids	不饱和脂肪酸	0.0292608	0.0250007	0.0183883	0.0242166	0.0244491	0.0368325	0.041762	0.0343479	1.45456	0.16898	0.936412	1.41836	0.504223
824	1-Isothiocyanato-9-(methylsulfinyl)-nonane	2.43	level2			248.113	159.6	POS	C11H21NOS2	HMDB0341114				Fatty acids	脂肪酸	Fatty acyls	脂肪酰类			0.0232698	0.0193342	0.0179461	0.0201833	0.0177897	0.0246203	0.0189099	0.02044	0.142814	0.927465	0.995596	1.01272	0.0182304
825	5-[(Z)-14-(3,5-dihydroxyphenyl)tetradec-10-enyl]benzene-1,3-diol	2.43	level2			435.25	347.2	POS	C26H36O4					Polyketides	聚酮	Aromatic polyketides	芳香聚酮	Catechols with side chains	儿茶酚	0.110352	0.0659861	0.130957	0.102432	0.153908	0.0717525	0.0710153	0.098892	0.176836	0.920999	0.995482	0.965441	-0.0507401
826	3E,9Z,12Z,15Z-octadecatetraenoic_acid	2.43	level2			277.216	258.2	POS	C18H28O2					Fatty acids	脂肪酸	Fatty Acids and Conjugates	脂肪酸及衍生物	Unsaturated fatty acids	不饱和脂肪酸	1.18532	0.358651	0.950476	0.831482	0.573897	0.884531	1.11735	0.858591	0.394696	0.930497	0.996355	1.0326	0.0462861
827	Psoromic acid	2.43	level2			357.062	223.1	NEG	C18H14O8					Polyketides	聚酮	Aromatic polyketides	芳香聚酮	Depsidones	缩酚酸环醚	1.0812	1.1373	1.19469	1.13773	1.25537	1.15233	1.03195	1.14655	0.0250691	0.908945	0.994852	1.00775	0.0111367
828	(2S,3R)-3-hydroxy-4-methoxy-2-(2-phenylethyl)-2,3-dihydropyran-6-one	2.43	level2			249.112	173.8	POS	C14H16O4					Shikimates and Phenylpropanoids	莽草酸及苯丙酸类	Styrylpyrones	苯乙烯吡喃酮	Kavalactones and derivatives	卡瓦内酯及其衍生物	0.072546	0.0612849	0.0523705	0.0620671	0.0900219	0.0982285	0.119309	0.10252	2.03802	0.0182362	0.748978	1.65176	0.724004
829	lamalbid	2.43	level2			445.134	170.6	POS	C17H26O12					Terpenoids	萜类	Monoterpenoids	单萜类	Iridoids monoterpenoids	环烯醚萜	0.0229594	0.00759349	0.025717	0.0187566	0.00890509	0.0102841	0.0126706	0.01062	1.01996	0.229587	0.936412	0.566197	-0.820623
830	Antiarol	2.43	level2			185.081	150.7	POS	C9H12O4											0.051448	0.0324565	0.0665743	0.0501596	0.0231002	0.0286703	0.0347503	0.0288403	1.61605	0.110376	0.936412	0.57497	-0.798441
831	2,3-dihydroxypropyl palmitate	2.42	level2			353.268	266.8	POS	C19H38O4	HMDB0011564		32899-41-5		Fatty acids	脂肪酸	Glycerolipids	甘油酯	Monoacylglycerols	甘油单酯	0.327388	0.761971	0.348003	0.479121	2.06342	1.49748	0.53193	1.36428	1.5235	0.132136	0.936412	2.84746	1.50968
832	Chrysanthemyl Alcohol	2.42	level2			172.169	252.8	POS	C10H18O					Terpenoids	萜类	Monoterpenoids	单萜类	Monocyclic monoterpenoids	单环单萜	0.0188333	0.0169194	0.0157656	0.0171727	0.0156806	0.0122177	0.013738	0.0138788	1.64789	0.0702839	0.936412	0.808186	-0.307241
833	Grayanotoxin I	2.41	level2			411.237	233.3	NEG	C22H36O7					Terpenoids	萜类	Diterpenoids	二萜类	Tetracyclic diterpenoids	四环二萜	0.232257	0.000111119	0.178254	0.136874	0.101701	0.168618	0.351672	0.20733	1.03256	0.529525	0.936412	1.51475	0.599083
834	Linolenic_Acid_ethyl_ester	2.4	level2			307.263	296.1	POS	C20H34O2	HMDB0302158				Fatty acids	脂肪酸	Fatty esters	脂肪酸酯	Wax monoesters		0.098504	0.105866	0.0706306	0.091667	0.127676	0.157144	0.184358	0.156393	1.91786	0.0297313	0.842297	1.7061	0.770699
835	13-Nor-6-eremophilene-8,11-dione	2.4	level2			221.153	244.9	POS	C14H20O2	HMDB0037606		348119-85-7		Terpenoids	萜类	Sesquiterpenoids	倍半萜类	Eremophilane sesquiterpenoids	艾里莫芬烷型倍半萜	0.0168557	0.0116403	0.0141667	0.0142209	0.00945323	0.0204629	6.87395e-06	0.00997433	1.00882	0.524638	0.936412	0.701384	-0.511724
836	3-Ethenyl-4-hydroxy-2,5-dimethylhex-5-en-2-yl_acetate	2.4	level2			213.148	199.4	POS	C12H20O3	HMDB0041572		79507-90-7		Terpenoids	萜类	Monoterpenoids	单萜类	Acyclic monoterpenoids	无环单萜	0.0175024	0.00464319	0.0186767	0.0136074	0.0068105	0.00616358	0.0127337	0.00856927	0.641468	0.366955	0.936412	0.629748	-0.667153
837	5,7-dihydroxy-3-[4-hydroxy-2-methoxy-3-(3-methylbut-2-enyl)phenyl]-6-(3-methylbut-2-enyl)-2,3-dihydrochromen-4-one	2.4	level2			437.204	198.9	NEG	C26H30O6					Shikimates and Phenylpropanoids	莽草酸及苯丙酸类	Isoflavonoids	异黄酮类	Isoflavanones	异黄烷酮	0.472611	0.340784	0.387624	0.40034	0.286454	0.350391	0.519333	0.385393	0.250991	0.859954	0.990404	0.962664	-0.0548954
838	gamma-Eudesmol_rhamnoside	2.39	level2			369.263	267.7	POS	C21H36O5	HMDB0037961		349112-31-8		Terpenoids	萜类	Sesquiterpenoids	倍半萜类	Eudesmane sesquiterpenoids	桉叶烷倍半萜	0.0249089	0.0449091	0.0246045	0.0314742	0.112279	0.119855	0.0943867	0.10884	2.08195	0.00156491	0.472883	3.45808	1.78997
839	5-{8(Z),11(Z)-pentadecadienyl}resorcinol	2.39	level2			339.227	255	POS	C21H32O2	HMDB0038534		79473-25-9		Polyketides	聚酮	Aromatic polyketides	芳香聚酮	Catechols with side chains	儿茶酚	0.0103024	7.05647e-06	0.00771428	0.00600792	0.00717861	0.00645998	0.00765161	0.00709674	0.998526	0.759073	0.970594	1.18123	0.240289
840	14-(hydroxymethyl)-5,9-dimethyltetracyclo[11.2.1.01,10.04,9]hexadecan-5-ol	2.39	level2			331.205	210.5	POS	C19H32O2					Terpenoids	萜类	Diterpenoids	二萜类	Norkaurane diterpenoids	降贝壳杉烷型二萜	0.00146165	0.00160231	0.00994991	0.00433796	0.00621023	0.00738767	0.00403137	0.00587642	0.967293	0.632179	0.944539	1.35465	0.437922
841	[(2S,3S,4S,5R,6S)-6-[5,7-dihydroxy-2-(4-hydroxyphenyl)-4-oxochromen-3-yl]oxy-5-hydroxy-4-[(E)-3-(4-hydroxyphenyl)prop-2-enoyl]oxy-2-methyloxan-3-yl] (E)-3-(4-hydroxyphenyl)prop-2-enoate	2.39	level2			723.174	39.6	NEG	C39H32O14					Shikimates and Phenylpropanoids	莽草酸及苯丙酸类	Flavonoids	黄酮类	Flavonols	黄酮醇类	0.208864	0.0930334	0.0779319	0.12661	0.260751	0.314177	0.312411	0.29578	1.94088	0.0196663	0.758764	2.33615	1.22414
842	2-Acetamido-3-hydroxypropanoic acid	2.39	level2			148.06	25.6	POS	C5H9NO4					Amino acids and Peptides	氨基酸及短肽	Small peptides	小肽	Dipeptides	二肽类	0.158603	0.306981	0.345052	0.270212	0.160944	0.194259	0.222855	0.192686	1.22149	0.263373	0.936412	0.713092	-0.487839
843	[(2S,3R,4S,5R,6S)-4,5-dihydroxy-6-[5-hydroxy-2-(4-hydroxyphenyl)-4-oxo-7-[(2S,3R,4R,5R,6S)-3,4,5-trihydroxy-6-methyloxan-2-yl]oxychromen-3-yl]oxy-2-methyloxan-3-yl] acetate	2.38	level2			619.173	26.5	NEG	C29H32O15					Shikimates and Phenylpropanoids	莽草酸及苯丙酸类	Flavonoids	黄酮类	Flavonols	黄酮醇类	0.857797	0.567778	0.738371	0.721316	0.68387	0.853082	0.762399	0.766451	0.657709	0.666935	0.950403	1.06257	0.0875623
844	Swertisin	2.38	level2			447.128	215.7	POS	C22H22O10					Shikimates and Phenylpropanoids	莽草酸及苯丙酸类	Flavonoids	黄酮类	Flavones	黄酮类	0.0548957	0.0555928	0.0533693	0.0546193	0.0533957	0.0556947	0.0502761	0.0531222	0.919396	0.428735	0.936412	0.97259	-0.0400956
845	Hirsuteine	2.38	level2			365.182	174.7	NEG	C22H26N2O3	HMDB0250477				Alkaloids	生物碱	Tryptophan alkaloids	色氨酸系生物碱	Corynanthe type	柯楠型生物碱	0.618713	0.220461	0.764549	0.534574	0.240238	0.317511	0.357917	0.305222	1.02634	0.239767	0.936412	0.570963	-0.80853
846	beta-Hydroxymyristic_acid	2.37	level2			243.197	267	NEG	C14H28O3					Fatty acids	脂肪酸	Fatty Acids and Conjugates	脂肪酸及衍生物	Hydroxy fatty acids	羟基脂肪酸	0.465322	0.167511	0.000115472	0.210983	0.143978	0.284877	0.324695	0.251183	1.0149	0.797591	0.978324	1.19054	0.251616
847	Quercetin_Pentamethyl_Ether	2.37	level2			371.114	198	NEG	C20H20O7	HMDB0257020				Shikimates and Phenylpropanoids	莽草酸及苯丙酸类	Flavonoids	黄酮类	Flavonols	黄酮醇类	1.39461	2.29567	0.96024	1.55017	1.1511	2.07141	2.61253	1.94501	0.689578	0.533531	0.936412	1.25471	0.32735
848	8,8-dimethyl-2-phenylpyrano[2,3-f]chromen-4-one	2.37	level2			303.101	182.2	NEG	C20H16O3					Shikimates and Phenylpropanoids	莽草酸及苯丙酸类	Flavonoids	黄酮类	Flavones	黄酮类	0.0207371	0.000111119	0.0811901	0.0340128	0.018144	0.0716095	0.021761	0.0371715	0.884589	0.92075	0.995482	1.09287	0.12812
849	(1S,4aS,7aR)-7-methyl-1-[(2S,3R,4S,5S,6R)-3,4,5-trihydroxy-6-(hydroxymethyl)oxan-2-yl]oxy-4a-[(2S,3R,4R,5R,6S)-3,4,5-trihydroxy-6-methyloxan-2-yl]oxy-1,7a-dihydrocyclopenta[c]pyran-5-one	2.37	level2			508.202	163.7	POS	C21H30O13					Terpenoids	萜类	Monoterpenoids	单萜类	Iridoids monoterpenoids	环烯醚萜	0.0568204	7.05647e-06	0.0373799	0.0314024	0.0376289	0.0432693	0.0653724	0.0487569	1.08297	0.405848	0.936412	1.55265	0.63473
850	Isopropyl_beta-D-glucoside	2.36	level2			223.117	57.6	POS	C9H18O6	HMDB0032705		5391-17-3								0.119056	0.176905	0.109875	0.135279	0.112339	0.143501	0.0760132	0.110618	0.9668	0.43782	0.936412	0.817703	-0.290352
851	Preprasinoxanthin	2.36	level2			601.423	298.9	POS	C40H56O4					Terpenoids	萜类	Carotenoids (C40)	类胡萝卜素（C40型）	Carotenoids (C40, β-ε)	类胡萝卜素（C40型）	7.14159e-06	0.075141	0.191613	0.0889203	0.150969	0.141431	0.194351	0.16225	0.919743	0.275262	0.936412	1.82467	0.867633
852	9-HPODE	2.36	level2			311.223	278.1	NEG	C18H32O4	HMDB0062434		29774-12-7	C14827	Fatty acids	脂肪酸	Octadecanoids	十八烷类	Other Octadecanoids	其他十八烷	9.95875	3.16325	5.86703	6.32968	6.25273	4.33313	9.36843	6.65143	0.424642	0.902275	0.994686	1.05083	0.0715326
853	Annuionone_C	2.36	level2			225.15	152.8	POS	C13H20O3	HMDB0032689		155418-97-6		Terpenoids	萜类	Apocarotenoids	脱辅基类胡萝卜素	Apocarotenoids (β-)	脱辅基类胡萝卜素	0.546832	0.534794	0.526888	0.536171	0.493328	0.498543	0.532845	0.508239	1.53488	0.110789	0.936412	0.947904	-0.0771875
854	beta-D-Glucopyranoside, 2-(4-hydroxyphenyl)ethyl 2-O-[(2S,3R,4R)-tetrahydro-3,4-dihydroxy-4-(hydroxymethyl)-2-furanyl]-	2.36	level2			450.197	150.2	POS	C19H28O11					Shikimates and Phenylpropanoids	莽草酸及苯丙酸类	Phenylethanoids (C6-C2)	苯乙醇类	Phenylethanoids	苯乙醇类	0.012795	0.00983762	0.0115843	0.0114057	0.0135697	0.0147549	0.0165115	0.0149454	1.8843	0.0431405	0.915807	1.31035	0.389949
855	Methyl 2-{[6-O-(beta-D-xylopyranosyl)-beta-D-glucopyranosyl]oxy}benzoate	2.36	level2			464.176	149.7	POS	C19H26O12	HMDB0303042										0.00736614	0.00647272	0.00749356	0.00711081	0.00919342	0.0113387	6.87395e-06	0.00684633	0.887841	0.94639	0.997595	0.962806	-0.0546832
856	2-(3,4-dimethoxyphenoxy)-6-[(3,4,5-trihydroxyoxan-2-yl)oxymethyl]oxane-3,4,5-triol	2.36	level2			493.157	39.4	NEG	C19H28O12											0.250898	0.133083	0.159887	0.181289	0.248188	0.258811	0.344615	0.283871	1.7451	0.0941595	0.936412	1.56585	0.646944
857	beta-Cryptoxanthin	2.35	level2			552.427	317.7	POS	C40H56O	HMDB0033844		472-70-8	C08591	Terpenoids	萜类	Carotenoids (C40)	类胡萝卜素（C40型）	Carotenoids (C40, β-β)	类胡萝卜素（C40型）	7.14159e-06	0.0187756	0.038351	0.0190446	0.0242278	0.0266582	0.0432209	0.031369	0.883353	0.382567	0.936412	1.64713	0.719957
858	Methyl Haematommate	2.35	level2			209.046	173.8	NEG	C10H10O5	HMDB0341176				Shikimates and Phenylpropanoids	莽草酸及苯丙酸类	Phenolic acids (C6-C1)	酚酸	Simple phenolic acids	简单酚酸	14.2185	13.5217	11.4124	13.0509	12.2028	14.8185	13.7392	13.5868	0.574749	0.661321	0.950017	1.04107	0.0580602
859	Oleanane -4H, + 2O	2.35	level2			441.372	321.5	POS	C30H48O2	HMDB0034506		595-14-2	C17422	Terpenoids	萜类	Triterpenoids	三萜类	Oleanane triterpenoids	齐墩果烷型三萜	0.0217305	0.00420207	0.0244419	0.0167915	0.0110009	0.00972132	0.0071993	0.00930717	0.576367	0.309834	0.936412	0.554279	-0.851315
860	Tecostanine	2.35	level2			184.169	299.1	POS	C11H21NO					Alkaloids	生物碱	Pseudoalkaloids	假生物碱	Terpenoid alkaloids	萜类生物碱	0.0280919	0.0198654	0.0209393	0.0229655	0.0227714	0.0161438	0.0174993	0.0188049	1.12164	0.273308	0.936412	0.81883	-0.288364
861	8Z,11Z,14Z-heptadecatrienal	2.35	level2			249.221	278	POS	C17H28O					Fatty acids	脂肪酸	Fatty acyls	脂肪酰类	Fatty aldehydes	脂肪醛	0.051515	0.028389	0.0523935	0.0440991	0.0283937	0.0284262	0.0496352	0.035485	0.744141	0.461019	0.936412	0.804665	-0.31354
862	ent-16beta-Methoxy-19-kauranoic_acid	2.35	level2			335.257	277.6	POS	C21H34O3	HMDB0036302		38308-35-9		Terpenoids	萜类	Diterpenoids	二萜类	Kaurane and Phyllocladane diterpenoids	贝壳杉烷型二萜及扁枝杉烯型二萜	0.022175	0.0097788	0.0285051	0.0201529	0.0136247	0.0161345	0.0191822	0.0163138	0.359383	0.53951	0.936412	0.809499	-0.304898
863	Rhodinyl Acetate	2.35	level2			216.196	219.5	POS	C12H22O2	HMDB0034160		150-84-5	C12298	Terpenoids	萜类	Monoterpenoids	单萜类	Acyclic monoterpenoids	无环单萜	0.00668428	0.0109103	0.00660896	0.00806784	6.77085e-06	0.00704826	0.0185217	0.00852559	0.875049	0.938557	0.996781	1.05674	0.0796171
864	4'-Cinnamoylmussatioside	2.35	level2			709.271	186.7	POS	C34H44O16					Shikimates and Phenylpropanoids	莽草酸及苯丙酸类	Phenylpropanoids (C6-C3)	苯丙素	Cinnamic acids and derivatives	肉桂酸及其衍生物	0.016738	0.0237257	0.00499364	0.0151524	0.0275682	0.0340862	0.0194492	0.0270345	1.34676	0.16079	0.936412	1.78417	0.835254
865	5,7-dihydroxy-2-phenyl-6-[3,4,5-trihydroxy-6-(hydroxymethyl)oxan-2-yl]-8-(3,4,5-trihydroxyoxan-2-yl)chromen-4-one	2.35	level2			547.147	179.1	NEG	C26H28O13					Shikimates and Phenylpropanoids	莽草酸及苯丙酸类	Flavonoids	黄酮类	Flavones	黄酮类	0.4272	0.141946	0.508343	0.359163	0.126016	0.242057	0.181189	0.183087	1.16532	0.203806	0.936412	0.509761	-0.972107
866	Helilupolone	2.34	level2			463.281	345.4	POS	C30H38O4					Terpenoids	萜类	Meroterpenoids	杂萜	Polyprenylated cyclic polyketides (Hop meroterpenoids)	聚戊烯基环状聚酮	0.182913	0.187083	0.162734	0.177577	0.141368	0.230114	0.14788	0.173121	0.350342	0.887359	0.993661	0.974905	-0.0366665
867	Desacetylvindoline	2.34	level2			413.21	323.9	NEG	C23H30N2O5					Alkaloids	生物碱	Tryptophan alkaloids	色氨酸系生物碱	Aspidosperma type	白坚木生物碱	1.50361	0.248061	0.35237	0.701346	0.238393	0.591335	1.29504	0.708256	0.286432	0.989804	0.999187	1.00985	0.0141434
868	(5R,5aR,8aR,9R)-5-hydroxy-9-(3,4,5-trimethoxyphenyl)-5a,6,8a,9-tetrahydro-5H-[2]benzofuro[5,6-f][1,3]benzodioxol-8-one [IIN-based on	2.34	level2			397.128	214.2	POS	C22H22O8	HMDB0015310		477-47-4	C10874	Shikimates and Phenylpropanoids	莽草酸及苯丙酸类	Lignans	木脂素	Arylnaphthalene and aryltetralin lignans	芳基萘木脂素及芳基四氢萘木脂素	0.0106408	7.05647e-06	0.141215	0.0506208	0.0154903	0.0179422	0.0379409	0.0237911	0.848661	0.61597	0.942132	0.469987	-1.08931
869	Cycloveratrylene	2.34	level2			473.199	182.5	POS	C27H30O6											0.019457	0.0090289	0.0143685	0.0142848	0.0110582	0.0197221	0.0164081	0.0157295	0.541306	0.731707	0.964123	1.10113	0.13899
870	1-O-b-D-glucopyranosyl sinapate	2.34	level2			385.114	174.2	NEG	C17H22O10	HMDB0302379			C01175	Shikimates and Phenylpropanoids	莽草酸及苯丙酸类	Phenylpropanoids (C6-C3)	苯丙素	Cinnamic acids and derivatives	肉桂酸及其衍生物	5.57306	2.84204	5.78692	4.73401	3.69242	4.87415	4.358	4.30819	0.166659	0.694372	0.95575	0.910052	-0.13598
871	Butyl_(S)-3-hydroxybutyrate_[arabinosyl-(1-.6)-glucoside]	2.33	level2			455.215	359.6	POS	C19H34O12	HMDB0039214				Fatty acids	脂肪酸	Fatty acyl glycosides	脂肪酰糖苷	Fatty acyl glycosides of mono- and disaccharides	脂肪酰糖苷	0.00863296	0.00604008	0.00445488	0.00637597	0.00295087	0.0069274	0.00555331	0.00514386	0.71476	0.505406	0.936412	0.806757	-0.309795
872	Ergostane-3,6-dione	2.33	level2			415.356	347	POS	C28H46O2	HMDB0032004		88662-00-4		Terpenoids	萜类	Steroids	甾体	Cholestane steroids	胆甾烷	0.0185589	0.00602325	0.0120079	0.0121967	0.0162552	0.0094013	0.00962501	0.0117605	0.214285	0.923392	0.995482	0.964235	-0.0525435
873	Deidaclin	2.33	level2			272.112	44.2	POS	C12H17NO6											0.00891132	0.00393349	7.20499e-06	0.004284	0.00365747	0.0058217	0.00475715	0.00474544	0.98046	0.870274	0.991295	1.10771	0.147581
874	Neoreticulatacin_A	2.33	level2			593.514	331.8	POS	C37H68O5	HMDB0034924		166022-35-1		Polyketides	聚酮	Linear polyketides	线性聚酮	Acetogenins		0.00857448	7.05647e-06	0.00741402	0.00533185	6.77085e-06	0.0101422	0.00790407	0.00601767	0.0738361	0.874684	0.992073	1.12863	0.174567
875	(+|-)-Myrtenyl_acetate	2.33	level2			195.138	260.6	POS	C12H18O2	HMDB0035126				Terpenoids	萜类	Monoterpenoids	单萜类	Pinane monoterpenoids	蒎烷型单萜类	0.126443	0.0712336	0.0870462	0.0949076	0.0506474	0.0888716	0.102656	0.0807249	0.596371	0.564594	0.938041	0.850563	-0.233509
876	2,6-dihydroxy-7-methoxy-1,1,4a-trimethyl-3,4,10,10a-tetrahydro-2H-phenanthren-9-one	2.33	level2			322.201	212.7	POS	C18H24O4					Terpenoids	萜类	Diterpenoids	二萜类	Podocarpane diterpenoids	罗汉松烷型二萜	0.000645352	0.000283528	0.000885937	0.000604939	0.000664007	0.000902012	6.87395e-06	0.000524297	0.799516	0.813369	0.982475	0.866695	-0.206404
877	mahanimbine	2.33	level2			354.175	184.2	POS	C23H25NO					Alkaloids	生物碱	Tryptophan alkaloids	色氨酸系生物碱	Carbazole alkaloids	咔唑生物碱	0.128597	0.0317052	0.163115	0.107806	0.0548595	0.0795652	0.0880558	0.0741602	0.313854	0.453587	0.936412	0.687906	-0.539717
878	lapidin	2.33	level2			335.222	167.7	POS	C20H30O4					Terpenoids	萜类	Sesquiterpenoids	倍半萜类	Daucane sesquiterpenoids	胡萝卜烷型倍半萜	0.0329671	0.0415622	0.038944	0.0378244	0.051951	0.0278308	0.0521218	0.0439679	0.546224	0.507947	0.936412	1.16242	0.217133
879	Catalpol	2.33	level2			361.114	34.7	NEG	C15H22O10					Terpenoids	萜类	Monoterpenoids	单萜类	Iridoids monoterpenoids	环烯醚萜	0.408283	0.220995	0.335148	0.321475	0.259739	0.26232	0.561869	0.361309	0.365661	0.744677	0.967204	1.12391	0.168526
880	2,5-Diisopropylphenol	2.32	level2			179.143	232.8	POS	C12H18O	HMDB0032579		35946-91-9		Terpenoids	萜类	Monoterpenoids	单萜类	Menthane monoterpenoids	薄荷烷型单萜	0.00519041	7.05647e-06	0.00400346	0.00306698	0.00191952	0.00352904	0.00872087	0.00472314	1.00215	0.556231	0.938041	1.54	0.622931
881	Carvyl_acetate	2.32	level2			195.138	232.2	POS	C12H18O2	HMDB0038046		97-42-7		Terpenoids	萜类	Monoterpenoids	单萜类	Monocyclic monoterpenoids	单环单萜	0.0941744	7.05647e-06	0.0719911	0.0553908	0.0508137	0.0881184	0.146892	0.0952748	1.08447	0.37379	0.936412	1.72005	0.782447
882	Kuwanon C	2.32	level2			421.165	161.2	NEG	C25H26O6	HMDB0029507		62949-79-5		Shikimates and Phenylpropanoids	莽草酸及苯丙酸类	Flavonoids	黄酮类	Flavones	黄酮类	0.405907	0.137497	0.43592	0.326441	0.207784	0.396314	0.357421	0.320506	0.227801	0.959894	0.998225	0.98182	-0.0264699
883	PANTOLACTONE	2.32	level2			131.07	50.3	POS	C6H10O3											0.17492	0.128961	0.119111	0.140997	0.119686	0.170648	0.10549	0.131941	0.36076	0.747139	0.967598	0.935772	-0.0957709
884	1-[3-methoxy-4-[(2S,3R,4S,5S,6R)-3,4,5-trihydroxy-6-[[(2R,3R,4R,5R,6S)-3,4,5-trihydroxy-6-methyloxan-2-yl]oxymethyl]oxan-2-yl]oxyphenyl]ethanone	2.32	level2			475.176	25.2	POS	C21H30O12											0.0673213	7.05647e-06	0.0735678	0.0469654	0.0842549	0.0803611	6.87395e-06	0.0548743	0.069784	0.837627	0.987519	1.1684	0.224532
885	Auroxanthin	2.31	level2			600.416	298	POS	C40H56O4					Terpenoids	萜类	Carotenoids (C40)	类胡萝卜素（C40型）	Carotenoids (C40, β-β)	类胡萝卜素（C40型）	0.14437	0.0497177	0.163725	0.119271	0.183403	0.0819496	0.136003	0.133785	0.527878	0.76727	0.97153	1.12169	0.165677
886	Atractylodin	2.31	level2			183.078	193.8	POS	C13H10O					Fatty acids	脂肪酸	Fatty acyls	脂肪酰类	Fatty alcohols	脂肪醇	0.0294901	0.0286226	0.028814	0.0289756	0.0292227	0.0298546	0.0270489	0.0287087	0.331514	0.779145	0.974086	0.990791	-0.013347
887	1-[4-hydroxy-3-(3-methylbut-2-enyl)phenyl]ethanone	2.31	level2			205.122	323.5	POS	C13H16O2	HMDB0030770		26932-05-8	C10702	Shikimates and Phenylpropanoids	莽草酸及苯丙酸类					7.14159e-06	0.00327312	0.00754923	0.00360983	0.00749283	0.00566479	0.00582049	0.00632604	0.93064	0.295843	0.936412	1.75245	0.809371
888	Persin	2.31	level2			381.303	252.9	POS	C23H40O4	HMDB0041103		56164-07-9		Fatty acids	脂肪酸	Fatty acyls	脂肪酰类	Fatty alcohols	脂肪醇	0.000292206	0.000321153	0.000306098	0.000306486	0.000489069	0.000412883	6.87395e-06	0.000302942	0.777963	0.983274	0.99902	0.988438	-0.0167774
889	Sapidolide_A	2.31	level2			267.122	173.2	POS	C14H18O5	HMDB0041582		182191-87-3		Terpenoids	萜类	Sesquiterpenoids	倍半萜类	Picrotoxane sesquiterpenoids	木防己毒烷型倍半萜	0.0149217	0.0107722	0.0105373	0.0120771	0.0162724	0.0175969	0.0189339	0.0176011	1.96668	0.0269238	0.81838	1.4574	0.543394
890	9Z,12Z-Octadecadienal	2.3	level2			265.252	310.5	POS	C18H32O					Fatty acids	脂肪酸	Fatty acyls	脂肪酰类	Fatty aldehydes	脂肪醛	0.59259	0.523695	0.549575	0.555287	0.48704	0.452331	0.464536	0.467969	1.93007	0.0178755	0.748978	0.842753	-0.246819
891	Mosinone_A	2.3	level2			621.473	302.3	POS	C37H64O7	HMDB0031228		191800-47-2		Polyketides	聚酮	Linear polyketides	线性聚酮	Acetogenins		0.0195423	0.0263726	0.0250247	0.0236465	0.0309345	0.0180496	0.0269044	0.0252962	0.249003	0.723254	0.961513	1.06976	0.0972892
892	Withaferin_A	2.3	level2			469.26	282.4	NEG	C28H38O6					Terpenoids	萜类	Steroids	甾体	Ergostane steroids	麦角甾烷	7.54965	3.01996	6.3402	5.6366	2.42376	7.53907	6.6378	5.53354	0.0871206	0.962825	0.998225	0.981716	-0.0266229
893	Abscisic_acid_glucose_ester	2.3	level2			427.191	191.6	POS	C21H30O9					Terpenoids	萜类	Apocarotenoids	脱辅基类胡萝卜素	Apocarotenoids(ε-)	脱辅基类胡萝卜素	0.00255918	0.0139461	0.016304	0.0109364	0.00169555	0.00277989	0.0248528	0.00977608	0.643379	0.89984	0.994686	0.8939	-0.161815
894	verproside	2.3	level2			499.143	148.9	POS	C22H26O13					Terpenoids	萜类	Monoterpenoids	单萜类	Iridoids monoterpenoids	环烯醚萜	0.00790774	0.00132058	0.00824858	0.00582563	0.00135611	0.0029877	0.00655081	0.00363154	0.490295	0.466144	0.936412	0.623373	-0.681833
895	Andrachcinidine	2.29	level2			228.195	312.8	POS	C13H25NO2					Alkaloids	生物碱	Lysine alkaloids	赖氨酸系生物碱	Piperidine alkaloids	哌啶生物碱	0.216114	0.185451	0.377904	0.259823	0.341024	0.338423	0.314453	0.3313	1.19717	0.353592	0.936412	1.2751	0.350609
896	Corchorosol_A	2.29	level2			537.302	277.7	POS	C29H44O9	HMDB0041137		23838-13-3		Terpenoids	萜类	Steroids	甾体	Cardenolides	强心甾	0.0402943	0.0167615	0.057187	0.0380809	0.0339228	0.0226093	0.0338246	0.0301189	0.319056	0.552973	0.937858	0.790917	-0.338401
897	(13R,14R)-8-Labdene-13,14,15-triol	2.29	level2			325.273	304.5	POS	C20H36O3	HMDB0034957				Terpenoids	萜类	Diterpenoids	二萜类	Labdane diterpenoids	半日花烷型二萜	0.154885	0.110659	0.13916	0.134902	0.22481	0.314858	0.260743	0.266804	2.08385	0.0106766	0.687562	1.97776	0.983871
898	2-O-Acetyl-20-hydroxyecdysone	2.29	level2			545.31	273.3	POS	C29H46O8					Terpenoids	萜类	Steroids	甾体	Ecdysteroids	蜕皮甾体	0.00451096	0.00601382	0.00788988	0.00613822	0.011357	7.0038e-06	0.0132453	0.00820311	0.719689	0.652344	0.94859	1.3364	0.41835
899	DIGOXIGENIN	2.29	level2			391.245	265.3	POS	C23H34O5					Terpenoids	萜类	Steroids	甾体	Cardenolides	强心甾	0.0123293	0.0209429	0.0125349	0.015269	0.117181	0.0636925	0.0444049	0.0750928	2.02209	0.108446	0.936412	4.91798	2.29807
900	Bisacurone_epoxide	2.29	level2			269.174	221.7	POS	C15H24O4	HMDB0038503		127214-83-9		Terpenoids	萜类	Sesquiterpenoids	倍半萜类	Bisabolane sesquiterpenoids	Bisabolane型倍半萜	0.0119182	0.0435542	0.0100175	0.02183	0.0187038	0.0219788	0.0403925	0.027025	0.721585	0.705626	0.958399	1.23798	0.307988
901	methyl 2-[4-ethenyl-2,6-dihydroxy-3-(3-hydroxyprop-1-en-2-yl)-4-methylcyclohexyl]prop-2-enoate	2.29	level2			297.169	220	POS	C16H24O5					Terpenoids	萜类	Sesquiterpenoids	倍半萜类	Elemane sesquiterpenoids	榄烷型倍半萜	0.00284256	0.00349326	0.00254508	0.0029603	0.00195514	0.00216316	0.00225466	0.00212432	1.89972	0.0465507	0.936412	0.717602	-0.478744
902	GAMBOGIC ACID	2.29	level2			629.314	210.4	POS	C38H44O8					Shikimates and Phenylpropanoids	莽草酸及苯丙酸类	Xanthones	氧杂蒽酮	Plant xanthones	植物氧杂蒽酮	0.00747891	0.00408257	0.0037855	0.00511566	0.00644269	7.0038e-06	0.00705514	0.00450161	0.827807	0.821315	0.983765	0.879967	-0.184478
903	[1a-(hydroxymethyl)-2-[3,4,5-trihydroxy-6-(hydroxymethyl)oxan-2-yl]oxy-2,5a,6,6a-tetrahydro-1bH-oxireno[5,6]cyclopenta[1,3-c]pyran-6-yl] 3,4-dimethoxybenzoate	2.29	level2			544.202	165.1	POS	C24H30O13					Terpenoids	萜类	Monoterpenoids	单萜类	Iridoids monoterpenoids	环烯醚萜	0.0190199	0.00909174	7.20499e-06	0.00937294	0.0104441	0.0122003	0.013707	0.0121171	1.04015	0.648098	0.947641	1.29278	0.370476
904	Stigmastane-3,6-dione	2.28	level2			429.372	303.9	POS	C29H48O2	HMDB0039822				Terpenoids	萜类	Steroids	甾体	Cholestane steroids	胆甾烷	0.0585673	0.0576531	0.0711467	0.0624557	6.77085e-06	0.0696265	0.0722649	0.0472994	0.97212	0.562862	0.938041	0.757327	-0.401012
905	Pristimerin	2.28	level2			463.284	264.1	NEG	C30H40O4					Terpenoids	萜类	Triterpenoids	三萜类	Friedelane triterpenoids	木栓烷型三萜	0.0881194	0.107479	0.434647	0.210082	0.000113609	0.21035	0.0160252	0.0754964	1.28874	0.362874	0.936412	0.359367	-1.47647
906	Terminaline	2.28	level2			364.32	247.1	POS	C23H41NO2					Terpenoids	萜类	Steroids	甾体	Pregnane steroids	孕烷	0.081377	0.0560695	0.0755271	0.0709912	0.0188293	0.0339841	0.0420012	0.0316049	1.86137	0.0183078	0.748978	0.445194	-1.16749
907	Acetylpseudotropine	2.28	level2			184.133	185.4	POS	C10H17NO2					Alkaloids	生物碱	Ornithine alkaloids	鸟氨酸系生物碱	Tropane alkaloids	莨菪烷生物碱	0.00700011	0.00523416	0.00594243	0.0060589	6.77085e-06	0.00422144	0.00302465	0.00241762	1.18291	0.0547973	0.936412	0.399019	-1.32547
908	Homoarecoline	2.28	level2			170.117	174.9	POS	C9H15NO2	HMDB0038321		28125-84-0		Alkaloids	生物碱					0.0342148	0.0227956	0.0331818	0.0300641	6.77085e-06	0.0269315	0.0490474	0.0253286	0.939261	0.762563	0.971209	0.842487	-0.247274
909	Harpagide	2.28	level2			387.128	165.6	POS	C15H24O10					Terpenoids	萜类	Monoterpenoids	单萜类	Iridoids monoterpenoids	环烯醚萜	0.0323261	7.05647e-06	0.0285673	0.0203002	0.024115	0.0247504	6.87395e-06	0.0162907	0.00519501	0.774093	0.973297	0.802494	-0.317438
910	3-Hydroxystigmast-5-en-7-one	2.27	level2			429.372	336.2	POS	C29H48O2	HMDB0034422		2034-74-4		Terpenoids	萜类	Steroids	甾体	Stigmastane steroids	豆甾烷	0.0379599	0.0511797	0.045726	0.0449552	0.0074886	0.0304189	0.0616032	0.0331702	1.00148	0.505855	0.936412	0.737851	-0.438599
911	Methyl 3,4,5-trimethoxycinnamate	2.27	level2			251.096	264	NEG	C13H16O5	HMDB0038551		20329-96-8		Shikimates and Phenylpropanoids	莽草酸及苯丙酸类	Phenylpropanoids (C6-C3)	苯丙素	Cinnamic acids and derivatives	肉桂酸及其衍生物	0.0780372	0.122236	0.129098	0.109791	0.200292	0.133368	0.000120894	0.11126	0.872265	0.981925	0.998889	1.01338	0.0191823
912	Narceine	2.27	level2			446.18	214.4	POS	C23H27NO8	HMDB0030246		131-28-2	C09591							0.000651597	7.05647e-06	0.0083719	0.00301018	0.00116588	0.00138342	0.000242549	0.000930617	0.420014	0.520782	0.936412	0.309156	-1.69359
913	Pentose-Hexose + C10H17	2.27	level2			493.23	196.5	NEG	C21H36O10					Terpenoids	萜类	Monoterpenoids	单萜类	Acyclic monoterpenoids	无环单萜	0.314015	0.114406	0.304458	0.244293	0.105427	0.177645	0.220825	0.167966	0.770406	0.355955	0.936412	0.687558	-0.540446
914	(2R,3S,4S,5R,6R)-2-[[(2R,3S,4S,5R)-3,4-dihydroxy-5-(hydroxymethyl)oxolan-2-yl]oxymethyl]-6-[(E)-3-phenylprop-2-enoxy]oxane-3,4,5-triol	2.27	level2			446.202	191.6	POS	C20H28O10					Shikimates and Phenylpropanoids	莽草酸及苯丙酸类	Phenylpropanoids (C6-C3)	苯丙素	Cinnamic acids and derivatives	肉桂酸及其衍生物	0.00493479	0.000245512	0.00820082	0.00446037	0.000581711	0.00139974	0.00122297	0.00106814	0.6561	0.278841	0.936412	0.239473	-2.06206
915	(2S,3R,4S,5S,6R)-2-[4-[(3R,3aS,6S,6aR)-3a-hydroxy-3-(4-hydroxy-3-methoxyphenyl)-3,4,6,6a-tetrahydro-1H-furo[3,4-c]furan-6-yl]-2-methoxyphenoxy]-6-(hydroxymethyl)oxane-3,4,5-triol	2.27	level2			581.189	173.8	NEG	C26H32O12					Shikimates and Phenylpropanoids	莽草酸及苯丙酸类	Lignans	木脂素	Furofuranoid lignans	呋喃木脂素	1.81222	0.000111119	1.69053	1.16762	1.33825	1.66055	1.89687	1.63189	1.05272	0.486856	0.936412	1.39762	0.482974
916	[(2S,3R,4S,5R,6S)-6-[[(1aS,1bS,2S,5aR,6S,6aS)-1a-(hydroxymethyl)-2-[(2S,3R,4S,5S,6R)-3,4,5-trihydroxy-6-(hydroxymethyl)oxan-2-yl]oxy-2,5a,6,6a-tetrahydro-1bH-oxireno[5,6]cyclopenta[1,3-c]pyran-6-yl]oxy]-4,5-dihydroxy-2-methyloxan-3-yl] (E)-3-(4-methoxyphenyl)prop-2-enoate	2.27	level2			667.226	171.7	NEG	C31H40O16					Terpenoids	萜类	Monoterpenoids	单萜类	Iridoids monoterpenoids	环烯醚萜	0.22467	0.107286	0.280154	0.204037	0.097074	0.166952	0.157059	0.140362	0.929952	0.314738	0.936412	0.687923	-0.539681
917	schisandrin B	2.27	level2			423.179	160.1	POS	C23H28O6	HMDB0257360				Shikimates and Phenylpropanoids	莽草酸及苯丙酸类	Lignans	木脂素	Dibenzocyclooctadienes lignans	联苯环辛二烯类木脂素	0.00779038	0.00226914	0.011154	0.00707119	0.00412481	0.0098167	0.0101125	0.00801801	0.508997	0.784708	0.975556	1.1339	0.181292
918	Pipericine	2.26	level2			336.325	296.5	POS	C22H41NO	HMDB0031678				Fatty acids	脂肪酸	Fatty amides	脂肪酰胺	N-acyl amines	N-酰胺	0.058726	0.0583322	0.0559754	0.0576778	0.0868009	0.0612402	6.87395e-06	0.0493493	0.949354	0.777118	0.973993	0.855603	-0.224987
919	Canthaxanthin (Euglenanone)	2.26	level2			565.405	347.6	POS	C40H52O2	HMDB0003154		514-78-3	C08583	Terpenoids	萜类	Carotenoids (C40)	类胡萝卜素（C40型）	Carotenoids (C40, β-β)	类胡萝卜素（C40型）	0.0531498	0.0752696	0.0765793	0.0683329	0.0462096	7.0038e-06	0.041153	0.0291232	1.08287	0.0761448	0.936412	0.426196	-1.23041
920	Camellenodiol	2.26	level2			443.351	311	POS	C29H46O3	HMDB0035735		81426-91-7		Terpenoids	萜类	Triterpenoids	三萜类	Oleanane triterpenoids	齐墩果烷型三萜	0.0144333	0.0120568	0.0120936	0.0128612	0.0110335	0.0165134	0.0187642	0.015437	0.997656	0.348296	0.936412	1.20027	0.263364
921	20(S)-Protopanaxadiol	2.26	level2			483.375	294.4	POS	C30H52O3					Terpenoids	萜类	Triterpenoids	三萜类	Dammarane and Protostane triterpenoids	达玛烷型三萜及原萜烷型三萜	0.0440221	0.0527152	0.0486713	0.0484695	0.0529938	0.0395657	0.0537324	0.048764	0.0468135	0.95792	0.998219	1.00607	0.00873776
922	Pentose-Hexose + C5H9	2.26	level2			425.167	149.9	NEG	C16H28O10	HMDB0041360		175737-84-5								0.33863	0.359598	0.330136	0.342788	0.336791	0.597697	0.000120894	0.311536	0.932621	0.873354	0.991982	0.908831	-0.137916
923	Mandelic Acid, Methyl Ester	2.26	level2			189.052	27.8	POS	C9H10O3					Shikimates and Phenylpropanoids	莽草酸及苯丙酸类					0.0124947	0.00743611	0.00923342	0.00972141	0.00532795	0.0102799	0.00584122	0.00714968	1.1529	0.299535	0.936412	0.735457	-0.443287
924	Corchorusoside_D	2.25	level2			699.355	270.5	POS	C35H54O14	HMDB0033085		210637-18-6		Terpenoids	萜类	Steroids	甾体	Cardenolides	强心甾	0.12454	0.108014	0.154969	0.129174	0.118868	0.0991431	0.135345	0.117786	0.669974	0.545867	0.936412	0.911834	-0.133156
925	Neoconvallatoxoloside	2.25	level2			715.35	240	POS	C35H54O15	HMDB0030566		64766-15-0		Terpenoids	萜类	Steroids	甾体	Cardenolides	强心甾	0.015716	0.00937467	0.0120462	0.012379	0.00688597	0.00783174	0.0139408	0.00955285	0.977858	0.381297	0.936412	0.7717	-0.373888
926	Cinnamaldehyde	2.25	level2			133.06	25.4	POS	C9H8O	HMDB0003441		104-55-2	C00903	Shikimates and Phenylpropanoids	莽草酸及苯丙酸类	Phenylpropanoids (C6-C3)	苯丙素	Cinnamic acids and derivatives	肉桂酸及其衍生物	0.186196	7.05647e-06	0.160152	0.115452	0.171396	0.165826	6.87395e-06	0.11241	0.042574	0.971816	0.998538	0.973651	-0.0385238
927	Neohesperidin	2.25	level2			611.53	327.2	POS	C28H34O15					Shikimates and Phenylpropanoids	莽草酸及苯丙酸类	Flavonoids	黄酮类	Flavanones	黄烷酮	0.00759429	7.05647e-06	0.0013253	0.00297555	0.00128902	0.00172199	0.0205539	0.00785496	1.05587	0.51084	0.936412	2.63983	1.40045
928	N-Hexadecanoylpyrrolidine	2.25	level2			310.31	322.6	POS	C20H39NO	HMDB0032740		70974-48-0		Fatty acids	脂肪酸	Fatty amides	脂肪酰胺	N-acyl amines	N-酰胺	0.759147	0.277026	0.61061	0.548928	0.669992	0.253863	0.269286	0.397714	0.726641	0.485883	0.936412	0.724528	-0.464886
929	Camelliagenin_C	2.25	level2			491.373	307.5	POS	C30H50O5	HMDB0034532		14440-27-8		Terpenoids	萜类	Triterpenoids	三萜类	Oleanane triterpenoids	齐墩果烷型三萜	0.00955932	0.0158053	0.0138102	0.0130583	0.017119	0.0110714	0.0202628	0.0161511	0.814772	0.397272	0.936412	1.23685	0.306668
930	7-[[(1S,4aS,6R,8aR)-6-hydroxy-5,5,8a-trimethyl-2-methylidene-3,4,4a,6,7,8-hexahydro-1H-naphthalen-1-yl]methoxy]chromen-2-one [IIN-based on	2.25	level2			765.441	303.3	POS	C24H30O4					Shikimates and Phenylpropanoids	莽草酸及苯丙酸类	Coumarins	香豆素类	Simple coumarins	简单香豆素类	0.00969433	0.0281456	0.0256486	0.0211629	0.0315294	0.00835176	0.0294853	0.0231222	0.00388756	0.845011	0.988229	1.09258	0.127742
931	Gingerglycolipid_A	2.25	level2			677.373	270.3	POS	C33H56O14	HMDB0041093		145937-22-0		Fatty acids	脂肪酸	Glycerolipids	甘油酯	Glycosylmonoacylglycerols		0.0277338	0.0144371	0.0290062	0.0237257	0.0135983	0.01506	0.0228958	0.0171847	1.00232	0.29862	0.936412	0.724306	-0.465328
932	Prosopinine	2.25	level2			288.253	231.3	POS	C16H33NO3					Alkaloids	生物碱	Lysine alkaloids	赖氨酸系生物碱	Piperidine alkaloids	哌啶生物碱	0.0436045	0.0466676	0.0424066	0.0442262	0.0231213	0.0402369	0.028533	0.0306304	1.72996	0.0593793	0.936412	0.692585	-0.529937
933	(1R,3R,4R,4aS,5'S,8aR)-5'-(furan-3-yl)-1-hydroxy-8,8a-bis(hydroxymethyl)-3-methylspiro[1,2,3,4a,5,6-hexahydronaphthalene-4,3'-oxolane]-2'-one	2.25	level2			385.16	167.7	POS	C20H26O6					Terpenoids	萜类	Diterpenoids	二萜类	Colensane and Clerodane diterpenoids	科伦烯型二萜及克勒酮型二萜	0.0279194	0.0725531	0.0249027	0.0417917	0.0464275	0.0655309	0.0340104	0.0486563	0.578296	0.721255	0.961141	1.16426	0.219408
934	5-Benzofuranpropanoic acid, 6-(beta-D-glucopyranosyloxy)-7-methoxy-, methyl ester	2.24	level2			413.141	145.5	POS	C19H24O10					Shikimates and Phenylpropanoids	莽草酸及苯丙酸类					7.14159e-06	0.003471	0.004656	0.00271138	0.00624045	0.00477336	0.0083178	0.00644387	1.0123	0.0975372	0.936412	2.3766	1.2489
935	Apodanthoside (Not validated)	2.24	level2			401.11	144.6	NEG	C17H22O11	HMDB0341131				Terpenoids	萜类	Monoterpenoids	单萜类	Iridoids monoterpenoids	环烯醚萜	0.491816	0.29844	0.405065	0.39844	0.391831	0.500507	0.454687	0.449008	0.956256	0.474832	0.936412	1.12692	0.17238
936	2-[4-[4-[hydroxy-(4-hydroxy-3-methoxyphenyl)methyl]-3-(hydroxymethyl)oxolan-2-yl]-2-methoxyphenoxy]-6-(hydroxymethyl)oxane-3,4,5-triol	2.24	level2			537.193	353.6	NEG	C26H34O12					Shikimates and Phenylpropanoids	莽草酸及苯丙酸类	Lignans	木脂素	Furanoid lignans	呋喃型木脂素	0.37117	0.488977	0.268968	0.376372	0.27567	0.499508	0.455192	0.410123	0.348469	0.736104	0.965368	1.08968	0.123899
937	4-[1-(1,3-benzodioxol-5-yl)propan-2-yl]-4,5-dimethoxy-2-prop-2-enylcyclohexa-2,5-dien-1-one	2.24	level2			355.158	321.6	NEG	C21H24O5					Shikimates and Phenylpropanoids	莽草酸及苯丙酸类	Lignans	木脂素	Neolignans	新木脂素类	1.0849	0.443531	0.931037	0.819822	0.471445	0.815785	0.859729	0.715653	0.248793	0.672788	0.951	0.872937	-0.19605
938	Hesperidin	2.24	level2			611.184	320.3	POS	C28H34O15					Shikimates and Phenylpropanoids	莽草酸及苯丙酸类	Flavonoids	黄酮类	Flavanones	黄烷酮	0.0687338	0.0431896	0.0706812	0.0608682	0.0585874	0.0581912	0.0364404	0.051073	0.767004	0.441927	0.936412	0.839075	-0.253128
939	Kaempferol_-3-glucoside	2.24	level2			448.256	248.4	NEG	C21H20O11	HMDB0037429		480-10-4	C12249	Shikimates and Phenylpropanoids	莽草酸及苯丙酸类	Flavonoids	黄酮类	Flavonols	黄酮醇类	0.108	0.404569	0.182714	0.231761	0.584621	0.830935	1.06999	0.828514	1.83706	0.0228723	0.781304	3.57486	1.83789
940	Scopoloside_II	2.24	level2			771.419	217.1	POS	C39H62O15					Terpenoids	萜类	Steroids	甾体	Spirostane steroids	螺环甾体	0.00872722	0.00721566	0.00464673	0.0068632	0.00690856	0.0115186	0.0126227	0.01035	1.42171	0.174871	0.936412	1.50804	0.592672
941	methyl (1S,4aS,7aS)-5'-oxo-1-[(2S,3R,4S,5S,6R)-3,4,5-trihydroxy-6-(hydroxymethyl)oxan-2-yl]oxy-4'-[(1S)-1-[(E)-3-[4-[(2S,3R,4S,5S,6R)-3,4,5-trihydroxy-6-(hydroxymethyl)oxan-2-yl]oxyphenyl]prop-2-enoyl]oxyethyl]spiro[4a,7a-dihydro-1H-cyclopenta[c]pyran-7,2'-furan]-4-carboxylate	2.24	level2			796.265	200.7	POS	C36H42O19					Terpenoids	萜类	Monoterpenoids	单萜类	Iridoids monoterpenoids	环烯醚萜	0.0043218	0.00268896	0.00409368	0.00370148	0.00317152	0.00377107	6.87395e-06	0.00231648	1.02183	0.33825	0.936412	0.625827	-0.676164
942	Urushiol II	2.24	level2			341.243	196.8	POS	C21H34O2					Polyketides	聚酮	Aromatic polyketides	芳香聚酮	Catechols with side chains	儿茶酚	0.00113301	0.000259063	0.000566626	0.0006529	6.77085e-06	0.00107716	0.0041605	0.00174814	0.288382	0.437492	0.936412	2.6775	1.42089
943	Anthraflavic_acid	2.24	level2			563.178	184.9	NEG	C26H30O11					Shikimates and Phenylpropanoids	莽草酸及苯丙酸类	Flavonoids	黄酮类	Dihydroflavonols	二氢黄酮醇	0.275666	0.15211	0.22195	0.216575	0.227327	0.317948	0.339257	0.294844	1.42147	0.189471	0.936412	1.36139	0.445083
944	Isovitexin	2.24	level2			431.104	24.9	NEG	C21H20O10					Shikimates and Phenylpropanoids	莽草酸及苯丙酸类	Flavonoids	黄酮类	Flavones	黄酮类	0.99915	1.3165	1.25643	1.19069	1.23118	1.16011	1.37031	1.25387	0.492759	0.612765	0.942041	1.05306	0.0745813
945	Cytochalasin_H	2.23	level2			494.287	254.8	POS	C30H39NO5					Alkaloids	生物碱	Pseudoalkaloids	假生物碱	Cytochalasan alkaloids	细胞松弛素生物碱	0.0349833	0.00423331	0.0524832	0.0305666	0.0143125	0.0231221	0.0249599	0.0207982	0.0906262	0.536909	0.936412	0.680421	-0.5555
946	jaeschkeanadiol	2.23	level2			256.227	254.3	POS	C15H26O2					Terpenoids	萜类	Sesquiterpenoids	倍半萜类	Daucane sesquiterpenoids	胡萝卜烷型倍半萜	7.14159e-06	0.0145928	0.0142953	0.00963174	6.77085e-06	0.0149253	0.0152728	0.0100683	0.119379	0.953016	0.997871	1.04533	0.0639518
947	bakuchiol	2.23	level2			257.19	224.9	POS	C18H24O					Shikimates and Phenylpropanoids	莽草酸及苯丙酸类					0.00902083	0.00899626	0.00975925	0.00925878	0.00688091	0.00691359	0.0100526	0.00794902	1.21279	0.292411	0.936412	0.858539	-0.220045
948	Chrysanthemic Acid	2.23	level2			186.149	183.7	POS	C10H16O2					Terpenoids	萜类	Monoterpenoids	单萜类	Irregular monoterpenoids	不规则单萜	0.00806617	0.00772581	0.00724061	0.00767753	0.00671703	0.00482721	0.00562939	0.00572454	1.81377	0.0308638	0.846868	0.745623	-0.423482
949	Beta-Caryophyllene Alcohol	2.22	level2			240.232	310.5	POS	C15H26O	HMDB0037066		472-97-9		Terpenoids	萜类	Sesquiterpenoids	倍半萜类	Caryolane sesquiterpenoids	caryolane型倍半萜	0.0220618	0.0189306	0.0210124	0.0206683	0.0170292	0.0150547	0.0165744	0.0162194	1.94814	0.0153981	0.733445	0.784749	-0.349696
950	Corypalmine	2.21	level2			342.176	144.1	POS	C20H23NO4					Alkaloids	生物碱	Tyrosine alkaloids	酪氨酸系生物碱	Isoquinoline alkaloids	异喹啉生物碱	0.0252741	0.0102764	0.0227248	0.0194251	0.0166449	0.0177752	0.0249732	0.0197977	0.36494	0.947489	0.99774	1.01918	0.0274134
951	Alpha-Ergocryptine	2.21	level2			496.339	332.7	POS	C32H41N5O5					Alkaloids	生物碱	Tryptophan alkaloids	色氨酸系生物碱	Ergot alkaloids	麦角生物碱	0.0136235	0.00508527	0.016043	0.0115839	0.00836294	0.0124719	0.00624378	0.00902622	0.427612	0.537092	0.936412	0.779202	-0.35993
952	[8-[2-(3-methylbutanoyloxy)propan-2-yl]-2-oxo-8,9-dihydrofuro[2,3-h]chromen-9-yl] 3-methylbutanoate	2.21	level2			429.195	310.1	NEG	C24H30O7					Shikimates and Phenylpropanoids	莽草酸及苯丙酸类	Coumarins	香豆素类	Furocoumarins	呋喃并香豆素	2.69375	2.62084	2.0283	2.44763	5.72459	4.63683	4.14126	4.83423	2.09512	0.00963815	0.670716	1.97506	0.9819
953	5_,15_-O-diacetoxy-7_-O-benzoyloxy-14_-nicotynoyloxy-3_-O-propanoyloxymyrsinol	2.2	level2			716.311	161.8	POS	C40H45NO11					Terpenoids	萜类	Diterpenoids	二萜类	Myrsinane diterpenoids	Myrsinane型二萜	0.0253142	0.00699575	0.0225617	0.0182906	0.00927674	0.0146644	0.0162824	0.0134078	0.393073	0.467176	0.936412	0.733047	-0.448022
954	Tanegoside (Not validated)	2.2	level2			583.199	344.9	NEG	C26H34O12					Shikimates and Phenylpropanoids	莽草酸及苯丙酸类	Lignans	木脂素	Furanoid lignans	呋喃型木脂素	2.08706	0.957275	2.27786	1.77407	1.11406	1.40699	1.63725	1.3861	0.613256	0.42677	0.936412	0.781312	-0.35603
955	(2S,3R,5R,10R,13R,14S,17S)-2,3,14-trihydroxy-10,13-dimethyl-17-[(2R,3R)-2,3,6-trihydroxy-6-methylheptan-2-yl]-2,3,4,5,9,11,12,15,16,17-decahydro-1H-cyclopenta[a]phenanthren-6-one	2.2	level2			479.298	342.4	NEG	C27H44O7					Terpenoids	萜类	Steroids	甾体	Ecdysteroids	蜕皮甾体	0.519928	0.261514	0.577248	0.452897	0.189411	0.251062	0.295262	0.245245	1.54635	0.111088	0.936412	0.541504	-0.884957
956	Calealactone B	2.2	level2			445.149	211.4	POS	C21H26O9					Terpenoids	萜类	Sesquiterpenoids	倍半萜类	Germacrane sesquiterpenoids	吉马烷型倍半萜	0.0116897	0.13389	0.106799	0.0841264	0.021602	0.0304277	0.0303271	0.0274523	1.06113	0.26533	0.936412	0.326322	-1.61563
957	[(1aS,1bS,2S,5aR,6S,6aS)-6-hydroxy-2-[(2S,3R,4S,5S,6R)-3,4,5-trihydroxy-6-(hydroxymethyl)oxan-2-yl]oxy-2,5a,6,6a-tetrahydro-1bH-oxireno[5,6]cyclopenta[1,3-c]pyran-1a-yl]methyl (E)-3-phenylprop-2-enoate	2.2	level2			515.154	202.6	POS	C24H28O11					Terpenoids	萜类	Monoterpenoids	单萜类	Iridoids monoterpenoids	环烯醚萜	0.0104432	0.00868574	0.0119163	0.0103484	0.00686043	0.00835539	0.0134072	0.00954101	0.538408	0.731021	0.963834	0.921977	-0.117198
958	Eschscholtzxanthin	2.19	level2			566.408	350.4	POS	C40H54O2					Terpenoids	萜类	Carotenoids (C40)	类胡萝卜素（C40型）	Carotenoids (C40, β-β)	类胡萝卜素（C40型）	0.017373	0.0211567	0.0158514	0.018127	6.77085e-06	0.0198399	0.0263707	0.0154058	0.932931	0.753275	0.969384	0.849879	-0.23467
959	4-hydroxy-3-tetratrenylbenzoic acid	2.19	level2			411.285	214.9	POS	C27H38O3					Terpenoids	萜类	Diterpenoids	二萜类			0.000679949	7.44015e-05	0.000921508	0.00055862	0.0003098	0.000193388	6.87395e-06	0.000170021	1.04667	0.219183	0.936412	0.304359	-1.71616
960	Methyllinderatin	2.19	level2			409.235	266.4	POS	C26H32O4					Shikimates and Phenylpropanoids	莽草酸及苯丙酸类	Flavonoids	黄酮类	Chalcones	查耳酮类	0.00238148	0.00852574	0.00323415	0.00471379	0.0162963	0.016069	0.0135507	0.0153053	1.85847	0.00743168	0.632047	3.24693	1.69908
961	Gallic acid hexoside	2.19	level2			331.068	47	NEG	C13H16O10	HMDB0038728		13405-60-2		Shikimates and Phenylpropanoids	莽草酸及苯丙酸类	Phenolic acids (C6-C1)	酚酸	Simple phenolic acids	简单酚酸	0.717033	0.362234	0.825156	0.634808	0.243189	0.490378	0.393766	0.375778	1.32883	0.174808	0.936412	0.591955	-0.756441
962	17-[2,3-dihydroxy-6-methyl-6-[3,4,5-trihydroxy-6-(hydroxymethyl)oxan-2-yl]oxyheptan-2-yl]-2,3,14-trihydroxy-10,13-dimethyl-2,3,4,5,9,11,12,15,16,17-decahydro-1H-cyclopenta[a]phenanthren-6-one	2.18	level2			625.362	211.3	POS	C33H54O12					Terpenoids	萜类	Steroids	甾体	Ecdysteroids	蜕皮甾体	0.0112593	0.00550503	0.00492403	0.00722944	0.0076851	0.0176876	0.0162572	0.0138766	1.55251	0.148532	0.936412	1.91946	0.940702
963	4-methoxy-kaempferol-3-O-hexoside	2.18	level2			377.2	304.3	NEG	C20H28O4					Terpenoids	萜类	Diterpenoids	二萜类	Pimarane and Isopimarane diterpenoids	海松烷型二萜及异海松烷型二萜	0.584287	0.184965	0.593905	0.454385	0.459526	0.307608	0.733542	0.500226	0.467499	0.815078	0.982928	1.10088	0.138662
964	7-Deacetylkhivorin	2.18	level2			543.263	245.9	NEG	C30H40O9					Terpenoids	萜类	Triterpenoids	三萜类	Limonoids	柠檬苦素类	0.077858	0.0190138	0.000115472	0.0323291	0.0218722	0.046729	0.0551341	0.0412451	1.05743	0.743756	0.967204	1.27579	0.351391
965	Salvinorin A	2.18	level2			431.169	39.8	NEG	C23H28O8					Terpenoids	萜类	Diterpenoids	二萜类	Spongiane diterpenoids	Spongiane型二萜	0.416838	0.155746	0.000115472	0.1909	0.570071	0.829141	0.322461	0.573891	1.26611	0.114332	0.936412	3.00624	1.58796
966	N1,N10-Dicoumaroylspermidine	2.17	level2			438.233	192.3	POS	C25H31N3O4	HMDB0033469		65715-79-9		Alkaloids	生物碱	Ornithine alkaloids	鸟氨酸系生物碱	Polyamines	多胺	0.0116904	0.0037107	0.0158395	0.0104135	0.00725953	0.00710209	0.00795397	0.00743853	0.363949	0.49137	0.936412	0.714314	-0.485369
967	3-Dehydro-2-deoxyecdysone	2.17	level2			447.313	332.6	POS	C27H42O5					Terpenoids	萜类	Steroids	甾体	Ecdysteroids	蜕皮甾体	0.0195251	0.011819	0.0201839	0.017176	0.0120729	0.014954	0.00724536	0.0114241	1.32976	0.17589	0.936412	0.66512	-0.588313
968	3-Deoxycaryoptinol	2.17	level2			433.226	322	NEG	C24H34O7					Terpenoids	萜类	Diterpenoids	二萜类	Colensane and Clerodane diterpenoids	科伦烯型二萜及克勒酮型二萜	0.672436	0.0771432	0.517106	0.422229	0.149827	0.374991	0.548819	0.357879	0.152933	0.777037	0.973993	0.847595	-0.238553
969	TOTAROL_ACETATE	2.17	level2			329.251	253	POS	C22H32O2					Terpenoids	萜类	Diterpenoids	二萜类	Totarane diterpenoids	桃拓烷型二萜	0.0771384	0.0275944	0.037615	0.0474493	0.02029	0.0239921	0.0493754	0.0312192	0.864291	0.410362	0.936412	0.657948	-0.603954
970	Silandrin	2.17	level2			467.131	211.6	POS	C25H22O9	HMDB0033325		70815-32-6	C08600	Shikimates and Phenylpropanoids	莽草酸及苯丙酸类	Flavonoids	黄酮类	Flavonolignans	黄酮木脂素类	0.00291456	0.0352822	0.0263736	0.0215235	0.00677412	0.00828255	0.00678118	0.00727928	1.0021	0.277874	0.936412	0.338202	-1.56404
971	1,4a-dimethyl-9-oxo-7-propan-2-yl-3,4,10,10a-tetrahydro-2H-phenanthrene-1-carboxylic acid	2.17	level2			353.149	193.7	POS	C20H26O3					Terpenoids	萜类	Diterpenoids	二萜类	Podocarpane diterpenoids	罗汉松烷型二萜	7.14159e-06	7.05647e-06	0.00573645	0.00191688	0.00334329	0.00417448	0.00502231	0.00418003	1.45435	0.314732	0.936412	2.18064	1.12475
972	Isoliquiritigenin	2.16	level2			254.247	295.2	POS	C15H12O4	HMDB0037316		961-29-5	C08650	Shikimates and Phenylpropanoids	莽草酸及苯丙酸类	Flavonoids	黄酮类	Chalcones	查耳酮类	0.0775581	0.0641047	0.0554287	0.0656972	0.07073	0.043538	0.0464042	0.0535574	1.07359	0.322447	0.936412	0.815216	-0.294745
973	Cholestan-3-One	2.16	level2			409.341	259	POS	C27H46O	HMDB0250161				Terpenoids	萜类	Steroids	甾体	Cholestane steroids	胆甾烷	0.00268685	0.00218179	0.00139002	0.00208622	6.77085e-06	0.00108582	0.00711081	0.00273447	0.825089	0.786862	0.976149	1.31073	0.390369
974	Biochanin A	2.16	level2			285.169	218	POS	C16H12O5	HMDB0002338		491-80-5	C00814	Shikimates and Phenylpropanoids	莽草酸及苯丙酸类	Isoflavonoids	异黄酮类	Isoflavones	异黄酮类	0.0080442	0.0035788	0.0107694	0.00746412	0.00443681	0.00593468	0.0105645	0.00697866	0.0504541	0.8704	0.991341	0.934961	-0.0970223
975	VERAPAMIL	2.15	level2			453.282	294.7	NEG	C27H38N2O4	HMDB0001850		52-53-9	C07188							4.28862	2.14361	5.67819	4.03681	2.71658	3.96288	3.30315	3.32753	0.41732	0.550474	0.937689	0.824299	-0.27876
976	4,7,8-trimethoxy-3,5-dimethylchromen-2-one	2.15	level2			303.065	66.9	POS	C14H16O5					Polyketides	聚酮	Cyclic polyketides	环状聚酮			0.0217034	0.0280526	0.0206154	0.0234571	0.0172179	0.0247336	0.0183503	0.0201006	1.11207	0.365846	0.936412	0.856908	-0.222788
977	steganacin	2.15	level2			474.173	66.9	POS	C24H24O9					Shikimates and Phenylpropanoids	莽草酸及苯丙酸类	Lignans	木脂素	Dibenzocyclooctadienes lignans	联苯环辛二烯类木脂素	0.0268717	0.0154154	0.0220963	0.0214611	0.0166917	0.0287156	0.0252013	0.0235362	0.5122	0.692342	0.955194	1.09669	0.133156
978	Azadirachtin	2.14	level2			759.221	346.3	POS	C35H44O16					Terpenoids	萜类	Triterpenoids	三萜类	Limonoids	柠檬苦素类	0.0280343	0.018966	0.0272323	0.0247442	6.77085e-06	0.0249784	0.015075	0.0133534	1.06716	0.2188	0.936412	0.539657	-0.889885
979	(2R,3S,4S,5R,6S)-2-(hydroxymethyl)-6-[4-prop-2-enyl-2-[(2S,3R,4S,5S,6R)-3,4,5-trihydroxy-6-(hydroxymethyl)oxan-2-yl]oxyphenoxy]oxane-3,4,5-triol	2.14	level2			473.163	24.2	NEG	C21H30O12					Shikimates and Phenylpropanoids	莽草酸及苯丙酸类	Phenylpropanoids (C6-C3)	苯丙素	Cinnamic acids and derivatives	肉桂酸及其衍生物	2.3085	0.000111119	1.85444	1.38768	1.48522	1.81204	2.33331	1.87686	1.04618	0.54882	0.937264	1.35251	0.435641
980	methyl 3-(3-methylbut-2-enyl)-1,4-bis[[3,4,5-trihydroxy-6-(hydroxymethyl)oxan-2-yl]oxy]naphthalene-2-carboxylate	2.13	level2			609.214	345.3	NEG	C29H38O14					Polyketides	聚酮	Naphthalenes	萘类	Naphthoquinones	萘醌类	0.316345	0.189575	0.319333	0.275084	0.142394	0.232137	0.283876	0.219469	0.854416	0.402655	0.936412	0.797825	-0.325855
981	Daucosterol	2.13	level2			577.446	306.6	POS	C35H60O6					Terpenoids	萜类	Steroids	甾体	Stigmastane steroids	豆甾烷	0.0144407	0.0161736	0.0200685	0.0168943	0.0214087	0.0169033	0.0195567	0.0192896	1.04506	0.32095	0.936412	1.14178	0.191287
982	Geniposide	2.13	level2			387.134	173.8	NEG	C17H24O10	HMDB0252679				Terpenoids	萜类	Monoterpenoids	单萜类	Iridoids monoterpenoids	环烯醚萜	0.011872	0.00320057	0.355472	0.123515	0.211535	0.301839	0.328048	0.280474	1.43175	0.265179	0.936412	2.27077	1.18318
983	20-Hydroxyecdysone 20,22-acetonide	2.12	level2			521.342	312.5	POS	C30H48O7					Terpenoids	萜类	Steroids	甾体	Ecdysteroids	蜕皮甾体	0.0180757	7.05647e-06	0.0180888	0.0120572	0.0111277	0.0183596	0.0116563	0.0137145	0.975018	0.810147	0.981969	1.13746	0.185815
984	Asarylaldehyde	2.12	level2			235.039	207	POS	C10H12O4	HMDB0029648		4460-86-0		Shikimates and Phenylpropanoids	莽草酸及苯丙酸类					0.0178833	0.0109335	0.0256593	0.0181587	0.0105432	0.0121022	0.0143075	0.0123177	1.18118	0.25423	0.936412	0.678334	-0.559932
985	Gedunin	2.12	level2			481.23	205.1	NEG	C28H34O7	HMDB0341158				Terpenoids	萜类	Triterpenoids	三萜类	Limonoids	柠檬苦素类	0.376004	0.13541	0.494203	0.335206	0.224711	0.238322	0.251274	0.238102	0.510459	0.454895	0.936412	0.710317	-0.493465
986	ACARBOSE	2.12	level2			646.249	194	POS	C25H43NO18	HMDB0014429		56180-94-0	C06802	Carbohydrates	碳水化合物	Saccharides	糖类	Polysaccharides	多糖类	0.0170823	0.0187117	7.20499e-06	0.0119337	0.0170054	0.0171445	6.87395e-06	0.0113856	0.0228168	0.950249	0.997786	0.954069	-0.0678341
987	Isorhamnetin_3-(3'''-ferulylrobinobioside)	2.11	level2			801.231	345.3	POS	C38H40O19					Shikimates and Phenylpropanoids	莽草酸及苯丙酸类	Flavonoids	黄酮类	Flavonols	黄酮醇类	0.000599707	0.000316401	0.00121704	0.000711048	6.77085e-06	0.000593536	0.000303158	0.000301155	1.16319	0.263393	0.936412	0.423537	-1.23944
988	acetylvalerenolic acid	2.11	level2			291.216	221.1	POS	C17H24O4					Terpenoids	萜类	Sesquiterpenoids	倍半萜类	Valerenane sesquiterpenoids	Valerenane型倍半萜	0.00469943	7.05647e-06	0.00593511	0.0035472	0.00308349	0.00459555	0.00396559	0.00388155	0.946875	0.86595	0.991117	1.09426	0.129951
989	Verbascose	2.11	level2			827.256	215.5	NEG	C30H52O26					Carbohydrates	碳水化合物	Saccharides	糖类	Polysaccharides	多糖类	0.00225749	0.000111119	0.0583608	0.0202431	0.00345891	0.00286238	0.0427266	0.0163493	0.610498	0.874781	0.992089	0.807647	-0.308204
990	HYDRANGENOSIDE C	2.11	level2			601.232	173.8	POS	C29H38O12					Terpenoids	萜类	Monoterpenoids	单萜类	Secoiridoid monoterpenoids	裂环烯醚萜	0.0208555	7.05647e-06	0.0194343	0.0134323	0.0140027	0.0180368	0.0210214	0.017687	1.02922	0.577479	0.938041	1.31675	0.396983
991	Taxol	2.11	level2			876.312	173.8	POS	C47H51NO14	HMDB0015360		33069-62-4	C07394	Terpenoids	萜类	Diterpenoids	二萜类	Tetracyclic diterpenoids	四环二萜	0.0383323	0.0113479	0.0245857	0.0247553	0.0250963	0.0399066	0.0518926	0.0389651	1.28693	0.265585	0.936412	1.57401	0.654446
992	OSELTAMIVIR PHOSPHATE	2.11	level2			313.209	166	POS	C16H28N2O4	HMDB0014343		204255-11-8	C08092							0.00988377	0.0122647	0.0125258	0.0115581	0.0150645	0.00888386	0.0144682	0.0128055	0.439443	0.591291	0.938708	1.10793	0.147862
993	25R-Inokosterone	2.11	level2			503.306	162.2	POS	C27H44O7					Terpenoids	萜类	Steroids	甾体	Ecdysteroids	蜕皮甾体	0.0109464	0.0125036	0.0137941	0.0124147	0.0137371	0.00932815	0.0159618	0.013009	0.146418	0.792737	0.977469	1.04787	0.0674633
994	[(2R,3S,4R,5R,6R)-6-[2-(3,4-dihydroxyphenyl)ethoxy]-4,5-dihydroxy-2-[[(2S,3R,4S,5R)-3,4,5-trihydroxyoxan-2-yl]oxymethyl]oxan-3-yl] (E)-3-(3,4-dihydroxyphenyl)prop-2-enoate	2.11	level2			609.188	24.8	NEG	C28H34O15					Shikimates and Phenylpropanoids	莽草酸及苯丙酸类	Phenylpropanoids (C6-C3)	苯丙素	Cinnamic acids and derivatives	肉桂酸及其衍生物	1.15846	0.000111119	1.65232	0.936964	1.80036	1.90385	2.42399	2.04273	1.15859	0.103528	0.936412	2.18016	1.12443
995	Vedelianin	2.1	level2			481.263	199	POS	C29H36O6					Shikimates and Phenylpropanoids	莽草酸及苯丙酸类	Stilbenoids	茋类	Monomeric stilbenes	单体二苯乙烯类	0.00761163	0.00954037	0.00866175	0.00860458	0.00259009	0.00361438	0.00337692	0.0031938	2.18231	0.00105765	0.435158	0.371174	-1.42983
996	[(2R,3R,4S,5R,6R)-6-[2-(3,4-dihydroxyphenyl)ethoxy]-3,5-dihydroxy-4-[(2S,3R,4R,5R,6S)-3,4,5-trihydroxy-6-methyloxan-2-yl]oxyoxan-2-yl]methyl (E)-3-(4-hydroxy-3-methoxyphenyl)prop-2-enoate	2.1	level2			683.226	24.9	NEG	C30H38O15					Shikimates and Phenylpropanoids	莽草酸及苯丙酸类	Phenylpropanoids (C6-C3)	苯丙素	Cinnamic acids and derivatives	肉桂酸及其衍生物	2.69302	5.73332	4.86789	4.43141	2.86771	3.39312	4.289	3.51661	0.920727	0.409922	0.936412	0.793565	-0.33358
997	[(2S,3R,4S,5S,6R)-4,5-dihydroxy-2-[2-(1-hydroxy-4-oxocyclohexa-2,5-dien-1-yl)acetyl]oxy-6-[[2-(1-hydroxy-4-oxocyclohexa-2,5-dien-1-yl)acetyl]oxymethyl]oxan-3-yl] 2-phenylacetate	2.09	level2			643.174	28.8	NEG	C30H30O13					Shikimates and Phenylpropanoids	莽草酸及苯丙酸类	Phenylethanoids (C6-C2)	苯乙醇类	Phenylethanoids	苯乙醇类	0.308278	0.323728	0.462662	0.364889	0.393104	0.468945	0.421801	0.42795	1.10482	0.306488	0.936412	1.17282	0.229984
998	(E)-9-(1,3-benzodioxol-5-yl)-1-piperidin-1-ylnon-8-en-1-one [IIN-based	2.08	level2			344.227	322	POS	C21H29NO3	HMDB0030340		30505-89-6		Alkaloids	生物碱	Lysine alkaloids	赖氨酸系生物碱	Piperidine alkaloids	哌啶生物碱	0.0645819	0.0600532	0.0639085	0.0628479	6.77085e-06	0.0635496	6.87395e-06	0.0211878	1.59324	0.18758	0.936412	0.337128	-1.56863
999	Deacetylgedunin	2.08	level2			439.318	245.4	NEG	C26H32O6					Terpenoids	萜类	Triterpenoids	三萜类	Limonoids	柠檬苦素类	0.0129823	0.0297562	0.0232518	0.0219968	0.000113609	0.0171766	0.162753	0.0600146	0.574498	0.538447	0.936412	2.72833	1.44802
1000	Convallatoxin	2.08	level2			568.317	244.9	POS	C29H42O10					Terpenoids	萜类	Steroids	甾体	Cardenolides	强心甾	0.000665497	0.00050451	0.000572299	0.000580769	0.000750744	0.000617193	0.000343631	0.000570523	0.244083	0.940316	0.996997	0.982358	-0.0256798
1001	Fosthiazate	2.08	level2			284.058	200.3	POS	C9H18NO3PS2					Polyketides	聚酮					0.00361005	0.00354796	7.20499e-06	0.00238841	0.00259708	0.0023463	0.00290666	0.00261668	0.935742	0.866319	0.991117	1.09558	0.131689
1002	3-(2,4-dihydroxyphenyl)-7-hydroxy-6,8-bis(3-methylbut-2-enyl)-2,3-dihydrochromen-4-one	2.08	level2			426.233	195.4	POS	C25H28O5					Shikimates and Phenylpropanoids	莽草酸及苯丙酸类	Isoflavonoids	异黄酮类	Isoflavanones	异黄烷酮	0.00705419	0.00795365	0.00838144	0.00779643	0.00663437	0.00618051	0.0083379	0.00705092	1.05899	0.384613	0.936412	0.904379	-0.145001
1003	Perrottetin E 2	2.08	level2			427.186	190.6	POS	C28H26O4					Shikimates and Phenylpropanoids	莽草酸及苯丙酸类	Stilbenoids	茋类	Monomeric stilbenes	单体二苯乙烯类	0.00438777	0.013419	0.0160888	0.0112985	0.00278619	0.00414624	0.0265747	0.0111691	0.569635	0.988558	0.999187	0.98854	-0.0166282
1004	3-Oxo-12,18-ursadien-28-oic_acid	2.07	level2			453.343	288.9	POS	C30H44O3	HMDB0037065		273223-69-1		Terpenoids	萜类	Triterpenoids	三萜类	Ursane and Taraxastane triterpenoids	乌苏烷型三萜及蒲公英烷型三萜	0.0395576	7.05647e-06	0.0341084	0.0245577	0.0319058	0.0397907	0.0374754	0.0363906	1.0693	0.400668	0.936412	1.48184	0.567392
1005	Dicyclopenta[a,i]phenanthrene-3a(1H)-carboxylic_acid,_10-formyloctadecahydro-9-hydroxy-5a,5b,8,8,10a-pentamethyl-1-(1-methylethenyl)-_	2.07	level2			453.343	265.1	POS	C30H46O4	HMDB0036847		67594-73-4		Terpenoids	萜类	Triterpenoids	三萜类	Abeolupane triterpenoids	迁移型羽扇豆烷型三萜	0.157018	0.115487	0.0938601	0.122122	0.0356069	0.141453	6.87395e-06	0.0590223	1.12821	0.244984	0.936412	0.483307	-1.04899
1006	2-[3,4-dihydroxy-2,2-dimethyl-8-(3-methylbut-2-enoxy)-3,4-dihydrochromen-6-yl]-5,7-dihydroxy-2,3-dihydrochromen-4-one	2.07	level2			474.217	26.3	POS	C25H28O8					Shikimates and Phenylpropanoids	莽草酸及苯丙酸类	Flavonoids	黄酮类	Flavanones	黄烷酮	0.23831	0.346056	0.355487	0.313284	0.255887	0.281237	0.328639	0.288588	0.653465	0.598224	0.940135	0.921168	-0.118464
1007	Scutellarioside II	2.07	level2			507.157	24.8	NEG	C24H28O12					Terpenoids	萜类	Monoterpenoids	单萜类	Iridoids monoterpenoids	环烯醚萜	1.63416	2.17322	2.12495	1.97744	1.61694	1.98895	2.59677	2.06755	0.142753	0.800355	0.978963	1.04557	0.0642907
1008	Patulin	2.07	level2			192.992	13.8	POS	C7H6O4	HMDB0034299		149-29-1	C16748	Polyketides	聚酮	Miscellaneous polyketides	其他聚酮	Miscellaneous polyketides	其他聚酮	0.0163309	0.0158477	0.014023	0.0154005	0.0144796	0.0146409	0.0152401	0.0147869	0.723093	0.45347	0.936412	0.960151	-0.0586664
1009	Solanocardinol	2.06	level2			432.342	294	POS	C27H45NO3	HMDB0038836		138665-46-0		Terpenoids	萜类	Steroids	甾体	Cholestane steroids	胆甾烷	0.0117495	0.0138195	0.0129351	0.0128347	0.0144	0.0118407	0.0140976	0.0134461	0.554381	0.576081	0.938041	1.04764	0.0671373
1010	Gossypol	2.05	level2			557.164	213.5	POS	C30H30O8	HMDB0040723		90141-22-3	C07667	Terpenoids	萜类	Sesquiterpenoids	倍半萜类	Cadinane sesquiterpenoids	杜松烷型倍半萜	0.00821178	0.00239946	0.00895593	0.00652239	0.00376173	0.00483634	0.00475656	0.00445155	0.515405	0.38016	0.936412	0.682502	-0.551094
1011	Huperzine A	2.05	level2			281.102	190.6	POS	C15H18N2O	HMDB0242212				Alkaloids	生物碱	Pseudoalkaloids	假生物碱	Terpenoid alkaloids	萜类生物碱	0.00831655	0.00853375	7.20499e-06	0.00561917	0.00795082	0.011389	0.00973691	0.00969224	1.10031	0.243084	0.936412	1.72485	0.786474
1012	(1S,8R,16S,17R)-11,12-dimethoxy-5,15-diazahexacyclo[13.4.2.01,16.05,16.08,17.09,14]henicosa-2,9,11,13-tetraen-21-one	2.05	level2			351.167	184	NEG	C21H24N2O3					Alkaloids	生物碱	Tryptophan alkaloids	色氨酸系生物碱	Aspidosperma type	白坚木生物碱	0.74396	0.17173	0.906638	0.607443	0.326734	0.477082	0.533399	0.445738	0.156603	0.522896	0.936412	0.733794	-0.446552
1013	methyl (2R)-2-(acetyloxy)-2-[(1S,3S,7R,8R,9R,12S,13R)-13-(furan-3-yl)-6,6,8,12-tetramethyl-17-methylidene-5,15-dioxo-2,14-dioxatetracyclo[7.7.1.0鹿,鹿虏.0鲁,鈦竇heptadecan-7-yl]acetate	2.03	level2			529.251	357.9	POS	C29H36O9					Terpenoids	萜类	Triterpenoids	三萜类	Limonoids	柠檬苦素类	0.00055853	0.000114943	7.20499e-06	0.000226893	0.0025419	0.00146105	0.000283097	0.00142868	1.5613	0.149024	0.936412	6.29673	2.6546
1014	Clusiacyclol A	2.03	level2			382.207	197.2	POS	C23H24O4					Polyketides	聚酮	Phloroglucinols	间苯三酚类	Acyl phloroglucinols	酰基间苯三酚	0.0037484	0.00319941	0.00382681	0.00359154	0.00315438	0.00365576	0.00351202	0.00344072	0.577791	0.574949	0.938041	0.958007	-0.0618919
1015	Brassicanal_B	2.03	level2			234.055	60.9	POS	C12H11NO2S	HMDB0038592		126654-63-5		Alkaloids	生物碱	Tryptophan alkaloids	色氨酸系生物碱	Simple indole alkaloids	简单吲哚生物碱	0.135081	0.159694	0.177161	0.157312	0.246988	0.237036	0.149243	0.211089	1.28721	0.182341	0.936412	1.34185	0.424222
1016	Benzophenone	2.02	level2			183.078	322.7	POS	C13H10O	HMDB0032049		119-61-9	C06354	Shikimates and Phenylpropanoids	莽草酸及苯丙酸类	Flavonoids	黄酮类	Chalcones	查耳酮类	0.0130495	0.0146389	0.0152994	0.0143293	0.0168193	0.0219444	0.011678	0.0168139	0.656181	0.459353	0.936412	1.1734	0.23069
1017	rhein	2.01	level2			283.029	20.2	NEG	C15H8O6	HMDB0032876		478-43-3	C10401	Polyketides	聚酮	Polycyclic aromatic polyketides	多环芳香族聚酮	Anthraquinones and anthrones	蒽醌和蒽酮	0.0818411	0.0419443	0.117348	0.0803779	0.0512935	0.0583089	0.138684	0.0827621	0.061861	0.949677	0.997786	1.02966	0.0421715
1018	1-(alpha-linolenoyl)-sn-glycero-3-phosphoethanolamine	1.99	level3.1			474.263	275.2	NEG	C23H42NO7P											6.68162	1.73839	8.40365	5.60789	3.18871	4.9413	4.88959	4.33987	0.10913	0.574849	0.938041	0.773886	-0.369807
1019	2-decyl-3-oxotetradecanoate	1.98	level3.1			381.337	311.9	NEG	C24H46O3											0.000118764	0.725082	0.520428	0.41521	0.649416	0.568254	0.451973	0.556548	0.815533	0.56109	0.938041	1.3404	0.422666
1020	1-20:0-2-18:1-phosphatidylserine	1.97	level3.1			816.576	285.1	NEG	C44H84NO10P											2.16768	1.61722	1.80995	1.86495	0.000113609	1.34517	1.30744	0.884242	1.08356	0.105595	0.936412	0.474136	-1.07663
1021	Bardoxolone methyl	1.97	level3.1			504.31	283.5	NEG	C32H43NO4											0.613427	0.539319	0.87781	0.676852	0.808394	0.883209	0.842749	0.844784	1.37901	0.18493	0.936412	1.24811	0.319742
1022	1-18:2-2-18:3-phosphatidate	1.96	level3.1			693.45	317.1	NEG	C39H67O8P											1.99637	0.895225	1.4324	1.44133	4.7796	1.73898	3.5608	3.35979	1.69987	0.110539	0.936412	2.33103	1.22097
1023	Palmitoylcholine [M]	1.96	level3.1			342.336	265.5	POS	C21H43NO2											0.0344727	0.0167738	0.0333499	0.0281988	0.00669742	0.0141424	0.0220364	0.0142921	1.43265	0.126972	0.936412	0.506833	-0.980417
1024	M411T199	1.96	level3.2			411.191	198.6	POS	C23H26N2O5											0.00827794	0.0311594	0.0905448	0.0433274	0.00684441	0.0102449	0.0573648	0.024818	0.742976	0.563668	0.938041	0.572802	-0.803891
1025	5-(4-Carboxybutylperoxy)pentanoic acid	1.95	level3.1			233.103	172.1	NEG	C10H18O6											0.465543	0.310521	0.356667	0.377577	0.36567	0.479862	0.315484	0.387005	0.237149	0.894761	0.994456	1.02497	0.0355815
1026	Phloroacetophenone 6'-[xylosyl-(1->6)-glucoside]	1.95	level3.1			489.162	163.4	NEG	C21H30O13											2.65123	0.000111119	1.78023	1.47719	1.82661	2.21999	2.94813	2.33157	1.08726	0.369931	0.936412	1.57838	0.658447
1027	phosphatidylserine (dioctadecanoyl, n-C18:0)	1.94	level3.1			790.561	283.6	NEG	C42H82NO10P											0.931655	0.255245	0.449217	0.545372	0.55936	0.981455	0.733764	0.758193	1.16889	0.417164	0.936412	1.39023	0.475324
1028	12-Hydroxyicosa-5,8,10,14,17-pentaenoylcarnitine	1.94	level3.1			460.303	230.8	NEG	C27H43NO5											0.00232337	0.00858037	0.00148916	0.00413097	0.0750239	0.00181196	0.0579832	0.0449397	1.29457	0.205281	0.936412	10.8787	3.44344
1029	N-Linoleoyl GABA	1.93	level3.1			366.3	297.7	POS	C22H39NO3											7.14159e-06	0.0407492	0.0435032	0.0280865	0.0422102	0.0421225	0.0432999	0.0425442	0.851996	0.411981	0.936412	1.51476	0.599085
1030	1-20:0-2-18:2-phosphatidylserine	1.93	level3.1			814.561	279.7	NEG	C44H82NO10P											2.60261	1.13259	1.90819	1.88113	0.952281	1.39809	2.61699	1.65579	0.365985	0.747801	0.967615	0.880208	-0.184084
1031	Tetracosa-6,9,12,15,18,21-hexaenoylcarnitine	1.93	level3.1			498.355	271.9	NEG	C31H49NO4											0.0121226	0.0281685	0.0224247	0.0209053	0.000113609	0.0166063	0.0821375	0.0329525	0.71137	0.661056	0.949921	1.57628	0.65652
1032	Prohydrojasmon	1.92	level3.1			253.181	253.1	NEG	C15H26O3			158474-72-7		Fatty acids	脂肪酸	Octadecanoids	十八烷类	Jasmonic acids	茉莉酸	0.273623	0.117103	0.321288	0.237338	0.113028	0.168836	0.256053	0.179306	0.617683	0.478971	0.936412	0.755487	-0.404522
1033	1-heptadecanoyl-glycero-3-phosphate	1.92	level3.1			423.252	350.5	NEG	C20H41O7P											3.16021	1.18824	0.000115472	1.44952	1.49557	1.54595	1.05627	1.36593	0.97654	0.933028	0.996668	0.942331	-0.0856946
1034	PE(16:0/20:4(5Z,8Z,11Z,14Z))	1.92	level3.1			738.508	322.3	NEG	C41H74NO8P											38.8231	25.1407	37.9891	33.9843	0.000113609	34.8557	0.000120894	11.6186	1.5885	0.146447	0.936412	0.341883	-1.54843
1035	Eicosanedioic acid	1.92	level3.1			341.27	297.1	NEG	C20H38O4											0.422095	0.111084	0.551065	0.361414	0.158863	0.163942	0.315819	0.212875	0.671949	0.349638	0.936412	0.589004	-0.76365
1036	Oleoylcholine [M]	1.92	level3.1			368.352	268.4	POS	C23H45NO2											0.0252324	0.0104065	0.0303061	0.0219817	0.00410314	0.00612732	0.0166667	0.00896571	1.47045	0.141882	0.936412	0.407872	-1.29381
1037	Flavanone 7-O-[alpha-rhamnosyl-(1->2)-beta-glucoside]	1.92	level3.1			549.196	182.5	POS	C27H32O12											0.00484881	0.00596594	0.0050459	0.00528689	6.77085e-06	7.0038e-06	0.00455001	0.00152126	1.58455	0.0723926	0.936412	0.287743	-1.79715
1038	M202T209_2	1.92	level3.2			202.216	208.8	POS	C12H27NO											0.14051	0.183764	0.218119	0.180798	0.130017	0.124837	0.147744	0.1342	1.68478	0.118406	0.936412	0.742264	-0.429996
1039	N-oleoylglycine	1.91	level3.1			338.27	299	NEG	C20H37NO3											0.302093	0.219368	0.237919	0.253127	0.200521	0.184432	0.201011	0.195321	1.63494	0.0872677	0.936412	0.771633	-0.374013
1040	2-keto-4-hydroxybutanoate	1.91	level3.1			117.019	29.5	NEG	C4H6O4											45.5191	31.9994	46.7403	41.4196	33.4322	45.8836	34.5027	37.9395	0.531335	0.603369	0.940879	0.915979	-0.126614
1041	N-(myristoyl)-sphinganine	1.9	level3.1			512.503	334.3	POS	C32H65NO3											0.0374965	0.0400956	0.0345176	0.0373699	0.00115995	0.0657041	0.0151036	0.0273225	1.07316	0.659764	0.9496	0.731138	-0.451785
1042	1-stearoyl-2-arachidonoyl-sn-glycerol 3-phosphate	1.9	level3.1			723.497	312	NEG	C41H73O8P											2.08784	1.77707	2.86792	2.24428	2.23108	0.000121588	3.16193	1.79771	0.916922	0.676096	0.951591	0.801018	-0.320094
1043	2-stearoyl-sn-glycerol 3-phosphate	1.89	level3.1			437.267	353.1	NEG	C21H43O7P											9.10106	12.0871	6.63533	9.27449	6.79575	13.4166	13.1829	11.1317	0.614196	0.526626	0.936412	1.20025	0.263337
1044	1-18:2-2-18:3-phosphatidylethanolamine	1.89	level3.1			736.491	311.8	NEG	C41H72NO8P											1.44249	0.971186	0.229247	0.880975	0.238385	0.324035	0.503498	0.355306	1.03991	0.219757	0.936412	0.40331	-1.31004
1045	myristic amide	1.89	level3.1			228.232	292	POS	C14H29NO											0.442901	0.468948	0.309091	0.40698	0.413157	0.251346	0.279017	0.314507	1.18638	0.258982	0.936412	0.772782	-0.371867
1046	1-(11Z-eicosenoyl)-glycero-3-phosphate	1.88	level3.1			463.283	353.4	NEG	C23H45O7P											2.8352	3.90558	1.89618	2.87899	1.60501	3.93085	4.38073	3.30553	0.258883	0.702099	0.957458	1.14816	0.199319
1047	1-18:3-2-18:3-phosphatidate	1.88	level3.1			691.435	342.8	NEG	C39H65O8P											11.8237	6.14208	13.0104	10.3254	9.12219	9.16605	6.5601	8.28278	0.677932	0.422425	0.936412	0.802175	-0.31801
1048	octacosa-4,7,10,16,19,22,25-octaenoate	1.88	level3.1			409.309	320.6	POS	C28H40O2											0.111131	0.0396839	0.0961475	0.0823207	0.107926	0.0436409	0.0465409	0.066036	0.460486	0.618444	0.942618	0.80218	-0.318002
1049	N-Undecanoylglycine	1.88	level3.1			242.176	228.4	NEG	C13H25NO3											1.03922	1.32378	1.27657	1.21319	0.000113609	1.31225	2.75782	1.35673	0.889106	0.873982	0.991999	1.11831	0.161324
1050	Pentadecanedioylcarnitine	1.88	level3.1			416.3	201.6	POS	C22H41NO6											0.00702723	0.0084917	0.00317396	0.00623096	0.00200708	0.0039263	0.00682213	0.00425184	0.884877	0.402392	0.936412	0.682372	-0.551369
1051	M570T257	1.88	level3.2			570.342	256.6	NEG	C35H45N3O4											0.175184	0.0485512	0.122734	0.11549	0.0995179	0.180765	0.11159	0.130624	0.645192	0.751474	0.968888	1.13105	0.177662
1052	Tridecanoic acid	1.87	level3.1			213.186	298.6	NEG	C13H26O2	HMDB0000910	十三酸	638-53-9	C17076	Fatty acids	脂肪酸	Fatty Acids and Conjugates	脂肪酸及衍生物	Branched fatty acids	支链脂肪酸	0.77197	0.602965	0.735223	0.703386	0.852514	0.63484	1.14663	0.877996	1.1082	0.328184	0.936412	1.24824	0.319897
1053	phosphatidylglycerol (dihexadecanoyl, n-C16:0)	1.87	level3.1			721.504	322.2	NEG	C38H75O10P											0.000118764	1.73176	0.177055	0.636311	0.174056	0.547224	1.38088	0.70072	0.791346	0.92647	0.995482	1.10122	0.139105
1054	N-Linoleoyl Glutamine	1.87	level3.1			407.292	302.9	NEG	C23H40N2O4											0.403169	0.150558	0.333887	0.295871	0.186093	0.377033	0.42716	0.330096	0.437043	0.761297	0.971209	1.11567	0.157914
1055	Dihydroxyoctadecanoic acid	1.87	level3.1			315.255	273.7	NEG	C18H36O4											0.527752	0.774483	0.599834	0.634023	0.532137	0.444571	0.822752	0.59982	0.434397	0.813495	0.982475	0.946054	-0.0800058
1056	1-Nonadecanoyl-glycero-3-phosphoserine	1.87	level3.1			538.316	273.5	NEG	C25H50NO9P											0.203906	0.036589	0.154965	0.13182	0.0886831	0.121671	0.0898243	0.100059	0.0219472	0.565952	0.938041	0.75906	-0.397713
1057	sphinga-4,8-trienine	1.87	level3.1			296.258	246.7	POS	C18H33NO2											0.0463542	0.0697734	0.0724892	0.0628723	0.0763219	0.0534379	0.0280309	0.0525969	0.840186	0.560999	0.938041	0.836568	-0.257446
1058	Undeca-3,8-dienoylcarnitine	1.87	level3.1			326.232	217.1	POS	C18H31NO4											0.00596181	0.00320957	0.00753813	0.00556984	0.00452999	0.00478794	6.87395e-06	0.00310827	1.04454	0.286343	0.936412	0.558053	-0.841525
1059	2-Hydroxy-6-tridecylbenzoic acid	1.86	level3.1			321.242	288.4	POS	C20H32O3	HMDB0038520	2 -羟基- 6 -十三烷基苯甲酸	20261-38-5		Polyketides	聚酮	Aromatic polyketides	芳香聚酮	Catechols with side chains	儿茶酚	0.0130708	0.0149715	0.0104949	0.0128457	0.0121765	0.013593	6.87395e-06	0.00859214	1.00766	0.398338	0.936412	0.668871	-0.580201
1060	myristoyl ethanolamide	1.86	level3.1			272.258	230.3	POS	C16H33NO2	HMDB0013078	N - ( 2 -羟乙基)十四碳酰胺	142-58-5		Fatty acids	脂肪酸	Fatty amides	脂肪酰胺	N-acyl ethanolamines (endocannabinoids)		0.121916	0.139515	0.158102	0.139844	0.116414	0.119111	0.131889	0.122471	1.43949	0.204927	0.936412	0.875768	-0.191379
1061	1-linoleoyl-sn-glycero-3-phospho-(1'-sn-glycerol)	1.86	level3.1			507.273	331.8	NEG	C24H45O9P											71.5245	31.029	56.7046	53.086	38.2168	50.5952	71.9065	53.5728	0.220654	0.976275	0.998708	1.00917	0.0131696
1062	Hydroxyprogesterone caproate	1.86	level3.1			427.282	298	NEG	C27H40O4											0.000118764	0.330785	0.366795	0.232566	0.000113609	0.355283	0.34605	0.233816	0.126446	0.994327	0.999463	1.00537	0.00772875
1063	Glycerylmonooleate	1.86	level3.1			369.265	267.1	NEG	C21H38O5											0.0727959	0.252066	0.0974897	0.140784	0.469602	0.528475	0.465811	0.487963	1.89616	0.00433947	0.575261	3.46604	1.79329
1064	Cer(t18:0/18:12OH(9,10))	1.86	level3.1			614.534	259	POS	C36H71NO6											0.0239685	0.0142714	0.0116762	0.0166387	0.0129243	0.0263158	0.0239303	0.0210568	0.884268	0.471899	0.936412	1.26553	0.339745
1065	2,3-Dinor-8-iso prostaglandin F1alpha	1.86	level3.1			327.218	248.1	NEG	C18H32O5											2.28786	1.05083	2.25386	1.86418	1.06851	1.55711	2.09677	1.57413	0.422022	0.595537	0.939556	0.844409	-0.243987
1066	Nateglinide	1.86	level3.1			318.206	239	POS	C19H27NO3											0.00507529	0.00702584	0.00202862	0.00470992	0.000825583	0.00185125	0.00381538	0.00216407	1.28528	0.208202	0.936412	0.459471	-1.12195
1067	Glycidyl oleate	1.85	level3.1			339.289	286.2	POS	C21H38O3											0.0710114	0.039792	0.0766608	0.0624881	0.0447677	0.0513011	0.0746728	0.0569139	0.266988	0.722446	0.961412	0.910796	-0.134801
1068	16-Oxopalmitate	1.85	level3.1			269.212	273.5	NEG	C16H30O3											0.947564	0.589009	0.902915	0.813163	0.639983	0.838037	1.01223	0.830083	0.212037	0.918777	0.995482	1.02081	0.0297109
1069	Dihydroxyoctadecenoic acid	1.85	level3.1			315.253	262	POS	C18H34O4											0.0244296	7.05647e-06	0.0186049	0.0143472	0.0135311	0.0168526	0.0588692	0.029751	1.09642	0.399313	0.936412	2.07364	1.05217
1070	4-amino-3-hydroxyhexadecanoate	1.85	level3.1			288.253	254.2	POS	C16H33NO3											0.0143708	0.0204601	0.0237759	0.0195356	0.0149819	0.0153839	0.0205548	0.0169735	0.860787	0.479258	0.936412	0.86885	-0.202821
1071	Dodecylamine	1.85	level3.1			186.221	229.2	POS	C12H27N											0.0244034	0.0284104	7.20499e-06	0.017607	0.0212929	0.0243406	0.0238222	0.0231519	1.01996	0.596584	0.939747	1.31492	0.39498
1072	M411T259	1.85	level3.2			411.149	259.2	NEG	C23H24O7											0.297421	0.0992647	0.295926	0.23087	0.0946325	0.217261	0.28307	0.198321	0.241852	0.724001	0.961609	0.859014	-0.219247
1073	4-hydroxy-sphing-8-enine-16:0, ceramide	1.83	level3.1			554.513	329.7	POS	C34H67NO4											0.00691362	0.0118521	0.0152318	0.0113325	6.77085e-06	0.0109716	0.00860775	0.00652871	1.04815	0.307896	0.936412	0.576105	-0.795596
1074	5-Nitroxystearic acid	1.83	level3.1			346.258	261.8	POS	C18H35NO5											0.235637	0.122154	0.256829	0.204873	0.18223	0.164616	0.262918	0.203254	0.16277	0.976479	0.998708	0.992098	-0.0114459
1075	M336T275	1.83	level3.2			336.25	275.1	POS	C20H33NO3											0.016054	0.0132003	0.011127	0.0134605	0.0192617	0.00864645	0.0115711	0.0131597	0.209992	0.935155	0.996781	0.977658	-0.0325984
1076	M276T265	1.83	level3.2			276.232	265.2	POS	C18H29NO											0.0204896	7.05647e-06	0.01181	0.0107689	0.0115586	0.00870154	0.0115322	0.0105975	0.953972	0.979725	0.998708	0.984081	-0.0231514
1077	1-16:1-2-18:3-phosphatidylethanolamine	1.82	level3.1			710.485	311.8	NEG	C39H70NO8P											1.12828	0.965373	0.522694	0.872114	0.932735	0.102349	0.624554	0.553213	0.973213	0.351163	0.936412	0.634335	-0.656683
1078	Docosanamide	1.82	level3.1			340.357	300.6	POS	C22H45NO											0.0387778	0.0830161	0.035523	0.052439	0.00289029	0.0903351	0.0638694	0.0523649	0.640536	0.998155	0.999806	0.998589	-0.00203767
1079	Decanoyl acetaldehyde	1.82	level3.1			197.155	272.2	NEG	C12H22O2											0.356779	0.610003	0.722371	0.563051	0.268391	0.577726	0.454804	0.43364	0.990812	0.409515	0.936412	0.770162	-0.376766
1080	Prostaglandin G2	1.82	level3.1			369.224	237.6	POS	C20H32O6											0.0155112	0.00505131	0.0093993	0.00998726	0.00192745	0.00998875	0.00295706	0.00495775	1.26158	0.272106	0.936412	0.496408	-1.0104
1081	6-Methylgingediol	1.82	level3.1			311.221	225.3	POS	C18H30O4											0.0426152	0.0318002	0.0543827	0.0429327	0.0177739	0.0290795	0.0433208	0.0300581	1.21567	0.261526	0.936412	0.700121	-0.514324
1082	1-alpha-linolenoyl-sn-glycero-3-phospho-(1'-sn-glycerol)	1.81	level3.1			505.258	336	NEG	C24H43O9P											0.489151	0.197041	0.492395	0.392862	0.303323	0.373616	0.293925	0.323621	0.336653	0.531016	0.936412	0.823753	-0.279717
1083	Fluocortin butyl	1.81	level3.1			445.236	323.3	NEG	C26H35FO5											2.02564	0.377604	2.13772	1.51366	0.340406	0.908868	0.738739	0.662671	0.951772	0.224829	0.936412	0.437795	-1.19167
1084	[7]-Gingerol	1.81	level3.1			309.205	242.8	POS	C18H28O4											0.0827752	0.0433122	0.0754283	0.0671719	0.0402218	0.0569313	0.0713891	0.0561808	0.600082	0.506913	0.936412	0.836372	-0.257783
1085	5,7-Dihydroxy-6-methoxyflavone 5-rhamnoside	1.81	level3.1			429.12	206.4	NEG	C22H22O9											0.0360012	0.000111119	0.04393	0.0266807	0.0162331	0.0125382	0.0421915	0.0236543	0.769046	0.86252	0.990692	0.886568	-0.173697
1086	M310T249	1.81	level3.2			310.237	248.9	POS	C18H31NO3											7.14159e-06	0.0304783	0.037233	0.0225728	0.0351407	0.0279148	0.0298115	0.0309556	0.82291	0.511687	0.936412	1.37137	0.455615
1087	Glycerol triundecanoate	1.8	level3.1			597.512	330.8	POS	C36H68O6											0.0144369	0.0125436	0.0143971	0.0137926	0.0121677	0.0114807	0.01341	0.0123528	1.37391	0.162441	0.936412	0.895617	-0.159046
1088	Cer(d17:1/PGF1alpha)	1.8	level3.1			624.519	302.6	POS	C37H69NO6											0.02443	0.0584945	0.0608249	0.0479165	0.0168053	0.00609645	0.0134088	0.0121035	1.93625	0.0423705	0.911198	0.252596	-1.9851
1089	4-Methylumbelliferyl oleate	1.8	level3.1			441.299	287.4	POS	C28H40O4											0.0206269	7.05647e-06	0.0178628	0.0128323	0.0179045	0.0231494	0.0209123	0.0206554	1.09268	0.303922	0.936412	1.60965	0.686743
1090	N-oleoyl-aspartate	1.8	level3.1			398.289	220.8	POS	C22H39NO5											7.14159e-06	0.00175794	0.00610325	0.00262278	0.000732967	0.00150947	0.00148665	0.00124303	0.374266	0.526937	0.936412	0.473936	-1.07724
1091	M454T178	1.8	level3.2			454.236	177.9	POS	C25H31N3O5											0.0013559	0.00183774	0.00116138	0.00145167	0.000124556	0.00028871	6.87395e-06	0.000140047	1.81253	0.00377994	0.558252	0.0964727	-3.37374
1092	2-16:1-lysophosphatidylglycerol	1.79	level3.1			481.257	335.2	NEG	C22H43O9P											0.903766	0.164168	1.07728	0.71507	0.257133	0.459128	0.71	0.47542	0.285422	0.48143	0.936412	0.664859	-0.58888
1093	1-16:1-2-16:1-phosphatidylethanolamine	1.79	level3.1			686.485	322	NEG	C37H70NO8P											0.25525	0.000111119	0.266103	0.173821	0.061969	1.18154	1.72894	0.990817	1.18207	0.176378	0.936412	5.7002	2.51101
1094	1-(9Z-Eicosenoyl)-sn-glycero-3-phosphocholine	1.79	level3.1			550.385	309.1	POS	C28H56NO7P											0.140125	0.0375668	0.170369	0.11602	0.0936292	0.103864	0.0763982	0.091297	0.0800909	0.578829	0.938041	0.786905	-0.345738
1095	4-(Dodecylamino)Phenol	1.79	level3.1			278.247	264.5	POS	C18H31NO											7.14159e-06	0.228563	0.233713	0.154094	0.21581	7.0038e-06	0.223271	0.146363	0.0998827	0.945504	0.997595	0.949825	-0.0742669
1096	C20 phytosphingosine	1.79	level3.1			346.331	240.9	POS	C20H43NO3											0.653306	0.836112	1.00935	0.832923	0.6425	0.638478	0.76704	0.682673	1.3358	0.247719	0.936412	0.819611	-0.286989
1097	2-Hydroxyundec-3-enoylcarnitine	1.79	level3.1			344.243	214	POS	C18H33NO5											0.018302	0.00725077	0.0198956	0.0151495	0.00817803	0.0124576	0.0156921	0.0121092	0.418772	0.539121	0.936412	0.799318	-0.323159
1098	M419T192_1	1.79	level3.2			419.162	192	NEG	C18H28O11											0.00647779	0.000111119	0.0102032	0.00559736	0.00649614	0.00840241	0.01021	0.00836951	1.06047	0.426563	0.936412	1.49526	0.580397
1099	8HETrE	1.78	level3.1			323.257	278.1	POS	C20H34O3	HMDB0060052	8-羟基二十碳-9,11,14-三烯酸	889573-69-7		Fatty acids	脂肪酸	Eicosanoids	类花生酸类	Hydroxy-hydroperoxyeicosatrienoic acids		0.0209833	0.0323985	0.0162254	0.0232024	0.022691	0.038206	0.0358846	0.0322605	1.2006	0.25423	0.936412	1.3904	0.475498
1100	N-(hexadecanoyl)-sphinganine	1.78	level3.1			540.534	335.1	POS	C34H69NO3											0.035885	0.0156645	0.00215891	0.0179028	0.00159539	0.0201978	0.0260036	0.0159323	0.0430675	0.880068	0.992411	0.88993	-0.168236
1101	1-Octadecanoyl-2-(15S-hydroxy-5Z,8Z,11Z,13E-eicosatetraenoyl)-sn-glycero-3-phosphoethanolamine	1.78	level3.1			782.546	303.3	NEG	C43H78NO9P											0.231789	0.252468	0.451961	0.312073	0.474857	0.463559	0.0677574	0.335391	0.356924	0.884862	0.993224	1.07472	0.103963
1102	PC(16:1(9Z)/20:0)	1.78	level3.1			788.607	290.4	POS	C44H86NO8P											0.0994595	0.0872751	0.096	0.0942449	0.0782696	0.075119	0.0986432	0.0840106	1.14634	0.280856	0.936412	0.891407	-0.165843
1103	N-Acetylsphinganine	1.78	level3.1			344.315	285.8	POS	C20H41NO3											0.012422	0.0185619	0.0165897	0.0158579	0.0214759	0.0173538	0.00995662	0.0162621	0.127943	0.920927	0.995482	1.02549	0.0363132
1104	Palmitoleoylethanolamde	1.78	level3.1			298.274	280.4	POS	C18H35NO2											0.311841	0.30213	0.202236	0.272069	0.292213	0.176534	0.221477	0.230075	0.79467	0.436158	0.936412	0.845647	-0.241872
1105	C20 sphinganine	1.78	level3.1			330.336	257.3	POS	C20H43NO2											0.585594	7.05647e-06	7.20499e-06	0.195203	0.642871	0.680039	0.678003	0.666971	1.69801	0.13637	0.936412	3.41681	1.77265
1106	5-Acetoxydihydrotheaespirane	1.78	level3.1			255.195	232.3	POS	C15H26O3											0.0111541	7.05647e-06	0.008862	0.00667439	0.00452988	0.012079	0.0165474	0.0110521	1.0544	0.420711	0.936412	1.65589	0.72761
1107	11-hydroxy-traumatin	1.78	level3.1			229.143	196.7	POS	C12H20O4											0.0151389	0.0147069	0.018814	0.0162199	0.0175847	7.0038e-06	0.0152339	0.0109419	0.959786	0.403964	0.936412	0.674596	-0.567905
1108	trans-11-hydroxyjasmonate	1.78	level3.1			225.113	169.9	NEG	C12H18O4											0.309351	0.122807	0.362694	0.264951	0.139133	0.204553	0.229252	0.190979	0.652755	0.394071	0.936412	0.720811	-0.472308
1109	2-Octenedioic acid	1.78	level3.1			171.066	163.8	NEG	C8H12O4											0.836837	0.575296	0.624928	0.67902	0.713039	0.514225	0.861834	0.696366	0.218907	0.899321	0.994686	1.02554	0.0363906
1110	M543T256	1.78	level3.2			543.275	256.4	NEG	C27H44O11											0.936391	0.102614	0.000115472	0.346373	0.12543	0.319964	0.295596	0.246997	0.967558	0.759179	0.970594	0.713094	-0.487836
1111	M262T183_2	1.78	level3.2			262.237	183.4	POS	C14H31NO3											0.611416	0.856091	1.07245	0.846653	0.523608	0.541277	0.746642	0.603842	1.49181	0.183552	0.936412	0.713211	-0.487599
1112	Sulfoquinovosyl diglyceride	1.77	level3.1			839.497	322.2	NEG	C45H76O12S											0.469696	0.395878	0.156738	0.340771	0.208792	0.0771355	0.102104	0.129344	1.55823	0.10866	0.936412	0.379562	-1.39759
1113	2-Hydroxysterculic acid	1.77	level3.1			311.257	298.1	POS	C19H34O3											0.0131906	0.00617259	0.0194802	0.0129478	0.00650381	0.00912069	0.012691	0.00943849	0.643725	0.454498	0.936412	0.728965	-0.456079
1114	3-hydroxypentadecanoyl carnitine	1.77	level3.1			402.321	266.6	POS	C22H43NO5											0.00371284	0.013844	0.00349813	0.00701834	0.0212151	0.0234414	0.018809	0.0211552	1.78166	0.0182084	0.748978	3.01427	1.59181
1115	Isobuteine	1.77	level3.1			206.046	57.7	NEG	C7H13NO4S											0.206601	0.201931	0.271672	0.226735	0.184751	0.258976	0.208094	0.217273	0.410789	0.778285	0.973993	0.958272	-0.0614933
1116	1-palmitoyl-sn-glycero-3-phosphoinositol	1.76	level3.1			571.289	339.3	NEG	C25H49O12P											1.08401	0.435303	0.703535	0.740949	0.686242	0.975034	1.21096	0.957412	1.06635	0.421175	0.936412	1.29214	0.369765
1117	1,2-Di-O-palmitoyl-3-O-(6-sulfoquinovopyranosyl)glycerol	1.76	level3.1			793.514	336.8	NEG	C41H78O12S											0.644448	0.169224	0.254387	0.356019	0.0204926	0.000121588	0.729609	0.250074	1.13402	0.725243	0.961931	0.702418	-0.509599
1118	O-(17-Carboxyheptadecanoyl)carnitine	1.76	level3.1			458.346	284.2	POS	C25H47NO6											0.0120056	0.0133744	0.0119533	0.0124444	0.0132692	0.0116652	0.0116797	0.0122047	0.430095	0.751609	0.96893	0.980739	-0.0280594
1119	6-Methylene-4-pregnene-3,20-dione	1.76	level3.1			327.231	266.8	POS	C22H30O2											0.0164849	0.00563966	0.0191714	0.0137653	0.00760195	0.00985949	0.0115788	0.00968007	0.566902	0.39523	0.936412	0.703221	-0.50795
1120	prostamide H2	1.76	level3.1			396.274	265	POS	C22H37NO5											0.0145521	0.00913987	0.0144497	0.0127139	0.00688272	0.00603015	0.0210003	0.0113044	0.60697	0.798736	0.978594	0.889136	-0.169523
1121	Cer(t18:0/5-iso PGF2VI)	1.75	level3.1			626.497	303.3	POS	C36H67NO7											0.00953599	0.0174304	0.00394503	0.0103038	0.00288772	0.00497401	0.00995803	0.00593992	0.905163	0.381187	0.936412	0.576479	-0.794661
1122	2-(5,8-Tetradecadienyl)cyclobutanone	1.75	level3.1			263.236	274.4	POS	C18H30O											0.101657	0.0813104	0.0817902	0.0882527	0.0987893	0.0828339	0.096071	0.0925647	0.73263	0.631634	0.94441	1.04886	0.0688219
1123	N-Docosahexaenoyl Glutamic acid	1.75	level3.1			456.28	209.1	NEG	C27H39NO5											0.00717819	0.000299429	0.00591925	0.00446562	0.000474125	0.0026253	0.000120894	0.00107344	1.01716	0.206904	0.936412	0.240379	-2.05662
1124	4-amino-3-hydroxydodecanoate	1.75	level3.1			232.19	205.1	POS	C12H25NO3											0.00449642	0.00617309	0.00713229	0.00593393	0.00429317	0.00412137	0.00515082	0.00452178	1.53166	0.165453	0.936412	0.762021	-0.392097
1125	Lofentanilum	1.75	level3.1			407.229	196.7	NEG	C25H32N2O3											0.378204	0.349832	0.342976	0.357004	0.169794	0.0827927	0.194168	0.148918	1.90623	0.00422049	0.575026	0.417133	-1.26142
1126	1-(3-Methylbutanoyl)-6-apiosylglucose	1.75	level3.1			395.156	147.8	NEG	C16H28O11											0.538714	0.129863	0.496899	0.388492	0.225043	0.390415	0.402551	0.339336	0.0956278	0.746551	0.967502	0.87347	-0.195169
1127	M294T264	1.75	level3.2			294.242	263.7	POS	C18H31NO2											0.151441	0.135565	0.139724	0.142243	0.147881	0.0965153	0.0944296	0.112942	1.39468	0.181063	0.936412	0.794005	-0.33278
1128	M342T208	1.75	level3.2			342.227	207.6	POS	C18H31NO5											0.0020572	0.000795076	0.00325853	0.00203694	0.00353301	0.00188488	6.87395e-06	0.00180826	0.818575	0.862913	0.990692	0.887733	-0.171802
1129	Arachidoyl Ethanolamide	1.74	level3.1			356.352	261	POS	C22H45NO2	HMDB0248559	N-(2-羟乙基)二十碳酰胺	94421-69-9		Fatty acids	脂肪酸	Fatty amides	脂肪酰胺	N-acyl ethanolamines (endocannabinoids)		0.279809	0.415014	0.479512	0.391445	0.320881	0.264647	0.354889	0.313472	1.19147	0.292997	0.936412	0.800807	-0.320474
1130	LysoPS(18:2(9Z,12Z)/0:0)	1.74	level3.1			522.282	344.7	POS	C24H44NO9P											0.023749	0.00591033	0.034185	0.0212814	0.0328127	0.0191048	0.00760195	0.0198398	0.0363974	0.902155	0.994686	0.932259	-0.101198
1131	Gingerglycolipid B	1.74	level3.1			679.389	279.6	POS	C33H58O14											0.0154543	7.05647e-06	0.0126791	0.00938018	0.0114942	0.0136422	0.016034	0.0137235	1.06505	0.428249	0.936412	1.46303	0.548959
1132	sphingofungin B1	1.74	level3.1			372.276	274.4	NEG	C20H39NO5											1.06534	0.851685	0.53683	0.817951	1.13723	0.485057	0.636918	0.753069	0.281017	0.807856	0.981217	0.920677	-0.119233
1133	7-[2-[3-Hydroxyoct-1-en-1-yl]-5-oxocyclopent-2-en-1-yl]hept-5-enoylcarnitine	1.74	level3.1			476.298	230	NEG	C27H43NO6											0.0162163	0.00151387	0.0131537	0.0102946	0.000113609	0.0304484	0.102227	0.0442631	0.0412753	0.378473	0.936412	4.29963	2.10421
1134	Linalool 3-(6''-malonylglucoside)	1.74	level3.1			401.182	174.2	NEG	C19H30O9											1.95149	0.841053	1.52239	1.43831	1.26696	2.92361	2.35973	2.18343	1.19098	0.271013	0.936412	1.51806	0.602225
1135	M517T206	1.74	level3.2			517.303	206.2	NEG	C26H46O10											0.653739	0.234617	0.195348	0.361234	0.219533	0.987197	1.03412	0.746952	1.11543	0.270717	0.936412	2.06777	1.04808
1136	Docosatetraenoylcarnitine	1.73	level3.1			476.368	288.6	POS	C29H49NO4											0.0273409	0.0296847	0.032503	0.0298429	0.0300878	0.0252776	0.0300393	0.0284683	0.724185	0.563333	0.938041	0.953938	-0.0680325
1137	Hexadecasphinganine	1.73	level3.1			274.274	255.9	POS	C16H35NO2											7.14159e-06	0.0875438	0.107331	0.0649606	0.0727025	0.082677	6.87395e-06	0.0517955	0.170712	0.769735	0.972263	0.797336	-0.32674
1138	10,16-Dihydroxyhexadecanoic acid	1.73	level3.1			287.223	234.2	NEG	C16H32O4											0.12076	0.0278616	0.118255	0.0889589	0.0352876	0.0491438	0.0478599	0.0440971	0.959826	0.278658	0.936412	0.495702	-1.01246
1139	Cibaric acid	1.73	level3.1			325.201	213.6	POS	C18H28O5											0.0148985	0.0184957	0.0196658	0.0176867	0.00688141	0.0094512	0.0175413	0.0112913	1.51639	0.143192	0.936412	0.638407	-0.647452
1140	3-Hydroxyarachidonoylcarnitine	1.73	level3.1			464.334	196.7	POS	C27H45NO5											0.00857762	0.0107323	0.00974688	0.00968561	0.00920113	0.00955338	6.87395e-06	0.00625379	1.02513	0.342115	0.936412	0.645679	-0.631112
1141	cis-3-Hexenyl b-primeveroside	1.73	level3.1			393.177	189.9	NEG	C17H30O10											0.165722	0.0457041	0.16621	0.125879	0.0555573	0.112164	0.100497	0.0894062	0.453608	0.450346	0.936412	0.710257	-0.493586
1142	M211T263	1.73	level3.2			211.132	262.6	POS	C12H18O3											0.0343565	0.0243287	0.0290273	0.0292375	0.0208775	0.0236353	0.0346293	0.0263807	0.593713	0.60542	0.940997	0.902289	-0.148338
1143	M516T177	1.73	level3.2			516.265	176.8	POS	C28H33N7O3											0.0170691	0.0104757	0.0210635	0.0162027	0.0114444	0.0134588	0.0131809	0.0126947	0.932595	0.327917	0.936412	0.783491	-0.352011
1144	15-Deoxy-Delta12,14-PGJ2	1.71	level3.1			317.21	244	POS	C20H28O3											0.0121115	0.00440829	0.0146032	0.0103743	0.00645979	0.00710648	0.00918556	0.00758394	0.503704	0.42934	0.936412	0.731029	-0.451999
1145	10-Hydroperoxy-12-[6-[pent-2-en-1-yl]-2,3-dioxabicyclo[2.2.1]heptan-5-yl]dodeca-4,7,11-trienoylcarnitine	1.71	level3.1			536.327	238.3	POS	C29H45NO8											7.14159e-06	0.000124058	0.000518592	0.000216597	0.000400396	0.000566475	0.000319532	0.000428801	1.10113	0.2823	0.936412	1.97972	0.985294
1146	2,3-Dinor-8-iso prostaglandin F2alpha	1.71	level3.1			327.216	221.1	POS	C18H30O5											0.00888568	0.00580292	0.0102717	0.00832011	0.00753713	0.00774042	0.0108886	0.00872204	0.372517	0.82563	0.984767	1.04831	0.0680618
1147	Kaempferide 3-[rhamnopyranosyl-(1->6)-glucoside] 7-rhamnoside	1.71	level3.1			753.226	191	NEG	C34H42O19											0.0498895	0.0317793	0.0248278	0.0354989	0.109687	0.0600877	0.000120894	0.0566319	0.637684	0.551516	0.937858	1.59532	0.673842
1148	1-O-Hexadecyl-lyso-sn-glycero-3-phosphocholine	1.7	level3.1			482.368	280.9	POS	C24H52NO6P											7.14159e-06	0.0125808	0.011299	0.00796233	0.0120433	0.0100029	0.0123963	0.0114808	0.835299	0.435437	0.936412	1.44189	0.527963
1149	Sorbitan laurate	1.7	level3.1			345.229	236.2	NEG	C18H34O6											0.257565	0.44239	0.215725	0.305227	0.108478	0.126692	0.392375	0.209182	1.07976	0.451262	0.936412	0.685332	-0.545125
1150	Ethyl 3-hydroxybutyrate glucoside	1.7	level3.1			293.125	102.8	NEG	C12H22O8											3.57497	1.20449	2.55026	2.44324	1.06916	1.51382	0.223718	0.935568	1.409	0.12674	0.936412	0.382921	-1.38488
1151	cyclopropane phosphatidylglycerol (dihexadec-9,10-cyclo-anoyl, n-C16:0 cyclo)	1.69	level3.1			745.503	346.2	NEG	C40H75O10P											13.4501	9.27592	18.2414	13.6558	13.4555	9.25855	16.7154	13.1432	0.0914068	0.88651	0.993661	0.962461	-0.0552003
1152	Cer(d18:0/20:4)	1.69	level3.1			588.534	343.5	POS	C38H69NO3											0.00624509	7.05647e-06	0.000284431	0.00217886	0.000281753	0.00306155	0.00327308	0.00220546	0.985115	0.99114	0.999219	1.01221	0.0175049
1153	PG(20:4/20:4)	1.69	level3.1			817.506	322	NEG	C46H75O10P											2.34184	0.271759	1.1538	1.2558	2.03307	0.689442	1.38568	1.3694	0.619416	0.881347	0.992591	1.09046	0.124936
1154	trans-2-Dodecenoylcarnitine	1.69	level3.1			342.263	248.8	POS	C19H35NO4											0.0570039	0.0114358	0.0311848	0.0332082	0.00912684	0.0206205	0.0415569	0.0237681	0.439852	0.592528	0.938901	0.71573	-0.482512
1155	tetradecasphinganine	1.69	level3.1			246.242	206.9	POS	C14H31NO2											1.14421	1.60159	1.9431	1.56297	1.05165	1.01148	1.27855	1.11389	1.61113	0.141856	0.936412	0.712679	-0.488675
1156	ketodeoxyheptonate	1.69	level3.1			223.046	25.5	NEG	C7H12O8											6.05005	4.40381	5.37513	5.27633	4.72911	5.28091	6.27046	5.42683	0.368939	0.830041	0.98547	1.02852	0.0405738
1157	M468T183	1.69	level3.2			468.243	182.7	POS	C26H33N3O5											0.0184851	0.0107269	0.0144091	0.0145404	0.00924201	0.0174405	6.87395e-06	0.00889645	1.03727	0.363715	0.936412	0.611845	-0.708762
1158	1-palmitoyl-2-myristoyl phosphatidate	1.68	level3.1			621.458	282.9	POS	C33H65O8P											0.0146964	7.05647e-06	0.0180119	0.0109051	0.0107322	0.0126276	0.0109557	0.0114385	0.956377	0.932206	0.99661	1.04891	0.068887
1159	9,10,18-Trihydroxystearate	1.68	level3.1			331.249	228.5	NEG	C18H36O5											0.81499	0.413513	0.601117	0.609873	0.00368193	0.250699	0.283921	0.179434	1.34908	0.0418976	0.908906	0.294216	-1.76505
1160	Jadomycin A	1.68	level3.1			420.15	157.1	POS	C24H21NO6											0.015031	0.0047634	0.0142754	0.0113566	0.00549729	0.00863263	0.00914431	0.00775808	0.657402	0.361367	0.936412	0.683133	-0.549761
1161	3-Hydroxyheptadecanoylcarnitine	1.67	level3.1			430.352	320.8	POS	C24H47NO5											0.0410734	0.0174138	0.031194	0.0298937	0.0371854	0.0293995	0.0160303	0.0275384	0.16962	0.811207	0.982331	0.92121	-0.118398
1162	oleoyl phosphate	1.66	level3.1			363.23	352.4	POS	C18H35O5P											0.0291609	0.0293322	0.0348302	0.0311078	6.77085e-06	0.025794	0.0247286	0.0168431	1.0648	0.173578	0.936412	0.541444	-0.885116
1163	1-16:0-2-18:2-phosphatidylinositol	1.66	level3.1			833.519	312	NEG	C43H79O13P											13.9611	9.49399	12.2506	11.9019	7.31742	0.000121588	11.6487	6.32209	1.00955	0.200055	0.936412	0.531184	-0.912717
1164	1-16:0-2-18:3-phosphatidylinositol	1.66	level3.1			831.502	311.9	NEG	C43H77O13P											0.420435	1.00735	0.282497	0.570092	1.74393	0.000121588	0.206967	0.65034	0.888716	0.898932	0.994686	1.14076	0.189999
1165	O-(13-Carboxytridecanoyl)carnitine	1.66	level3.1			402.284	241.5	POS	C21H39NO6											0.0105891	0.0105931	0.0106756	0.0106193	0.0180628	0.0230972	0.0225388	0.021233	2.16244	0.0217711	0.772604	1.99948	0.999622
1166	Chryso-obtusin glucoside	1.66	level3.1			519.152	190.8	NEG	C25H28O12											1.36881	0.244899	1.1052	0.906303	0.681238	0.890178	0.937044	0.836153	0.383874	0.850223	0.989065	0.922598	-0.116227
1167	(E,E)-2,4-Decadienoic isobutylamide	1.65	level3.1			224.201	299.2	POS	C14H25NO											0.0242156	0.0164481	0.0191235	0.0199291	0.0202192	0.0142649	0.0144381	0.0163074	1.08184	0.294271	0.936412	0.818273	-0.289346
1168	Spisulosine	1.65	level3.1			286.31	259.8	POS	C18H39NO											0.0594752	0.0869448	0.0910082	0.0791427	0.0629768	0.0766791	0.0682172	0.069291	0.983168	0.408411	0.936412	0.87552	-0.191788
1169	3-hydroxyundecanoyl carnitine	1.65	level3.1			346.258	225.1	POS	C18H35NO5											0.186543	0.204032	0.191298	0.193958	6.77085e-06	0.143107	0.18888	0.110664	1.04358	0.280219	0.936412	0.570559	-0.809552
1170	Nona-3,5,7-trienoylcarnitine	1.65	level3.1			296.185	213.1	POS	C16H25NO4											0.00711138	0.00565127	0.0116528	0.00813848	0.00282852	0.00302639	0.00658045	0.00414512	1.59021	0.140894	0.936412	0.509324	-0.973345
1171	6-Feruloylglucose 2,3,4-trihydroxy-3-methylbutylglycoside	1.65	level3.1			473.167	171.3	NEG	C21H30O12											0.344317	0.000111119	0.24546	0.19663	0.249311	0.348405	0.000120894	0.199279	0.061451	0.986356	0.999187	1.01347	0.0193082
1172	M520T196	1.65	level3.2			520.275	196.4	POS	C24H41NO11											0.0132143	0.0057778	0.00446982	0.00782065	0.0024738	0.0127097	0.00333113	0.00617155	0.637872	0.718505	0.960739	0.789135	-0.341655
1173	7,16,17-Trihydroxydocosa-4,8,10,12,14,19-hexaenoylcarnitine	1.64	level3.1			520.332	162.2	POS	C29H45NO7											0.59621	0.61944	0.72981	0.648487	0.730513	0.467666	0.799082	0.665754	0.0242069	0.881903	0.992641	1.02663	0.0379107
1174	5-hydroxy-4-oxopentanoate	1.64	level3.1			131.035	23.4	NEG	C5H8O4											0.000118764	0.812944	0.684805	0.499289	0.667646	0.698678	0.703013	0.689779	0.826261	0.529147	0.936412	1.38152	0.466259
1175	1-24:0-2-18:2-phosphatidylserine	1.63	level3.1			872.629	303.7	POS	C48H90NO10P											0.0186437	0.025585	0.0208451	0.0216913	0.0223573	0.0151706	0.0314058	0.0229779	0.0881606	0.814107	0.982699	1.05932	0.0831334
1176	1-alpha-linolenoyl-2-hexadecenoyl-phosphatidylglycerol	1.62	level3.1			741.471	342.8	NEG	C40H71O10P											1.03522	0.199639	0.364734	0.533199	0.945685	0.199818	0.238526	0.461343	0.156732	0.848301	0.988817	0.865236	-0.208834
1177	11-nitro-1-undecene	1.62	level3.1			200.164	211.4	POS	C11H21NO2											0.00398924	0.00751939	0.00425734	0.00525533	0.00981193	0.0047214	0.00487338	0.00646891	0.595381	0.5805	0.938041	1.23092	0.299742
1178	Glycerol 1,2-didodecanoate 3-tetradecanoate	1.61	level3.1			667.597	311.9	POS	C41H78O6											0.0188487	0.0153015	0.0368341	0.0236614	0.0292314	0.0297944	0.0338444	0.0309567	1.15705	0.345137	0.936412	1.30832	0.387715
1179	M491T224	1.61	level3.2			491.287	223.5	NEG	C24H44O10											0.214373	0.282846	0.142446	0.213222	0.0565547	0.124761	0.266489	0.149268	1.01615	0.435815	0.936412	0.700062	-0.514446
1180	M577T313	1.6	level3.2			577.269	313.2	NEG	C29H42N2O10											9.85645	3.17637	2.24956	5.09413	1.04158	4.54789	7.0439	4.21112	0.283988	0.780446	0.974524	0.826662	-0.27463
1181	phosphatidylglycerolphosphate (1,2-di-stearoyl)	1.58	level3.1			857.519	345.3	NEG	C42H84O13P2											0.000118764	0.588595	0.629442	0.406052	0.000113609	0.712378	0.735364	0.482618	0.0948508	0.820223	0.983535	1.18856	0.24922
1182	17-(4-Hydroxyphenyl)heptadecanoate	1.58	level3.1			363.292	249.8	POS	C23H38O3											0.000405997	0.000386522	0.000502417	0.000431645	8.88944e-05	0.000257862	6.87395e-06	0.000117877	1.56176	0.018763	0.748978	0.273087	-1.87256
1183	M485T209	1.58	level3.2			485.31	209.2	POS	C26H44O8											0.00737424	0.00880416	0.00390491	0.00669443	0.0045526	0.0102039	0.015782	0.0101795	0.850672	0.382197	0.936412	1.52059	0.60463
1184	1,2,4,5-Tetramethoxybenzene	1.54	level3.1			197.082	138.6	NEG	C10H14O4											0.409818	0.1864	0.371709	0.322642	0.131642	0.240013	0.292662	0.221439	0.996861	0.293276	0.936412	0.686329	-0.543027
1185	M401T172	1.54	level3.2			401.261	171.5	POS	C20H36N2O6											0.0240698	0.0486486	0.0287261	0.0338148	0.0598774	0.0215579	0.0586709	0.0467021	0.683126	0.429078	0.936412	1.38111	0.46583
1186	Undecanedioylcarnitine	1.52	level3.1			360.238	231.4	POS	C18H33NO6											0.021254	0.00758257	0.0199618	0.0162661	0.00865644	0.0117929	0.0164828	0.0123107	0.52263	0.466108	0.936412	0.756833	-0.401952
1187	[12]-Gingerdione	1.5	level3.1			377.272	203.6	POS	C23H36O4											0.000368174	0.000387279	0.000552645	0.000436033	4.33605e-05	0.000222067	6.87395e-06	9.0767e-05	1.71459	0.0175908	0.748978	0.208166	-2.2642
1188	(indol-3-yl)acetyl-tyrosine	1.46	level3.1			337.115	68.9	NEG	C19H18N2O4											0.27582	0.0737679	0.200047	0.183212	0.205974	0.329767	0.3991	0.311613	1.37431	0.190833	0.936412	1.70084	0.766245
1189			level4			338.238	261.8	POS												0.00919647	7.05647e-06	0.00981233	0.00633862	0.00422703	0.00544615	0.0144851	0.00805275	0.957073	0.724365	0.96161	1.27043	0.345313
1190			level4			140.068	23.3	POS												0.0708466	0.0405145	0.131135	0.0808319	0.0853955	0.0631233	0.0976392	0.0820527	0.3528	0.967869	0.998436	1.0151	0.0216253
1191			level4			349.196	259.4	NEG												0.67764	0.257394	0.493393	0.476142	0.314985	0.486036	0.636628	0.479216	0.233701	0.984938	0.999187	1.00646	0.00928387
1193			level4			321.131	141.6	POS												0.0104348	0.0107958	0.0111929	0.0108079	0.00960328	7.0038e-06	0.0112854	0.00696522	0.976209	0.388164	0.936412	0.644458	-0.633842
1194			level4			327.201	148.9	POS												0.340776	0.338061	0.386946	0.355261	0.353898	0.287829	0.366689	0.336139	0.714702	0.547401	0.936897	0.946173	-0.0798244
1195			level4			263.091	176.7	POS												0.0143541	0.00945868	0.0177645	0.0138591	0.0142453	0.0186439	0.0202696	0.0177196	1.20503	0.268655	0.936412	1.27855	0.354512
1196			level4			239.06	241.7	NEG												1.27511	0.000111119	1.26061	0.845278	0.752629	0.40724	0.710446	0.623438	0.872217	0.637952	0.946268	0.737553	-0.43918
1197			level4			370.17	163.2	POS												0.105162	0.0502504	0.0835642	0.0796587	0.0660484	0.0912015	0.0950383	0.0840961	0.488171	0.821077	0.983765	1.0557	0.0782057
1198			level4			367.247	238.3	POS												0.0133584	0.0185838	0.0133279	0.01509	0.0314456	0.0371038	0.0429202	0.0371566	2.10023	0.00414843	0.575026	2.46233	1.30002
1199			level4			281.195	169.2	POS												0.0268524	0.0194919	0.0264113	0.0242519	0.0219314	0.00760553	0.0158762	0.0151377	1.37791	0.129674	0.936412	0.624188	-0.679948
1200			level4			147.076	25	POS												1.98045	0.730343	1.85346	1.52142	1.04785	1.29963	1.77182	1.3731	0.0197891	0.758429	0.970498	0.902515	-0.147978
1201			level4			249.185	267	POS												0.0251269	0.0131388	0.0167372	0.0183343	0.0173026	0.0200967	0.0144676	0.017289	0.0410474	0.802208	0.97936	0.942985	-0.0846939
1202			level4			325.2	231.1	POS												0.0158539	0.0113339	0.0292213	0.018803	0.0188337	0.0107572	0.0223995	0.0173301	0.1458	0.828733	0.985382	0.921666	-0.117685
1203			level4			219.057	226.3	POS												0.015497	0.0107992	0.0175396	0.0146119	0.0105742	0.0150836	0.0113354	0.0123311	0.883336	0.401772	0.936412	0.843906	-0.244845
1204			level4			273.185	215.3	POS												0.0154661	0.00640431	0.0197919	0.0138874	0.00701631	0.00837359	0.00767118	0.00768703	1.24061	0.255869	0.936412	0.553524	-0.853283
1205			level4			257.174	209	POS												0.00427386	0.00429013	0.00471163	0.00442521	0.0116374	0.0112695	0.00867139	0.0105261	2.15633	0.0205885	0.763005	2.37866	1.25015
1206			level4			204.105	190.7	POS												0.00551232	0.00240489	7.20499e-06	0.00264147	0.00401627	0.0100507	0.00640506	0.00682401	1.25169	0.152393	0.936412	2.58341	1.36928
1207			level4			371.227	153.6	POS												0.126326	0.125332	0.139835	0.130497	0.136117	0.103337	0.142603	0.127352	0.328495	0.821015	0.983765	0.975898	-0.0351978
1208			level4			317.12	150.8	POS												0.0110943	0.00828572	0.00908974	0.00948992	0.00787425	0.0100209	0.00790187	0.00859901	0.768287	0.462193	0.936412	0.90612	-0.142225
1209			level4			217.154	150.1	POS												0.0567249	0.00121318	0.0558028	0.0379136	0.0033234	0.00551554	0.0124747	0.00710455	0.65591	0.233392	0.936412	0.187388	-2.4159
1210			level4			217.075	116.7	POS												0.0574755	0.0550196	0.0655833	0.0593595	6.77085e-06	0.0643448	0.0630845	0.0424787	0.986732	0.511117	0.936412	0.715618	-0.482739
1211			level4			323.135	41.2	NEG												3.92258	0.000111119	3.0017	2.30813	2.30475	3.31828	2.88799	2.83701	1.02709	0.687028	0.954239	1.22914	0.297644
1212			level4			217.105	41.1	POS												0.0146534	0.016491	0.0112826	0.0141424	0.0120304	0.013697	0.0143196	0.013349	0.402562	0.659727	0.9496	0.9439	-0.0832943
1213			level4			241.083	40.4	NEG												0.480954	0.231627	0.690353	0.467645	0.228671	0.416444	0.372714	0.339276	0.707681	0.4237	0.936412	0.7255	-0.462952
1214			level4			241.154	26.6	POS												0.24078	0.113347	0.20403	0.186053	0.128645	0.16965	0.209736	0.169344	0.170726	0.726483	0.962291	0.910192	-0.135757
1215			level4			267.072	24.2	NEG												4.44114	7.0983	4.90417	5.4812	5.1567	5.88491	7.04708	6.02957	0.590182	0.608186	0.941527	1.10004	0.137561
1216			level4			239.077	23.3	NEG												2.66713	2.74172	2.24191	2.55025	2.97416	3.05912	3.39617	3.14315	1.8451	0.0426479	0.91307	1.23249	0.30157
1217			level4			161.065	20.7	POS												0.0238663	7.05647e-06	0.0211962	0.0150232	0.0128994	0.0289505	0.0221568	0.0213356	1.03721	0.515796	0.936412	1.42018	0.506071
1218			level4			215.036	15.7	POS												0.013059	0.0127	7.20499e-06	0.00858873	6.77085e-06	0.0126694	0.0111115	0.00792923	0.0196664	0.915784	0.995454	0.923213	-0.115265
1219			level4			153.048	272	POS												0.320087	0.326395	0.321366	0.322616	0.332723	0.322463	0.327227	0.327471	1.22623	0.241501	0.936412	1.01505	0.0215512
1220			level4			150.058	26.5	POS												0.724492	0.349832	0.457149	0.510491	0.473227	0.624018	0.546789	0.548011	0.656352	0.769415	0.972149	1.0735	0.10232
1221			level4			312.165	138.5	POS												0.0492771	0.0206195	0.032857	0.0342512	0.0267189	0.0332119	0.0385148	0.0328152	0.16185	0.880646	0.992591	0.958076	-0.061788
1222			level4			335.133	163.2	POS												0.0218923	0.0111291	0.0174836	0.016835	0.015084	0.0201371	0.0213212	0.0188474	0.759419	0.611951	0.942041	1.11954	0.162907
1223			level4			276.118	25.5	POS												0.0778911	0.0591767	0.0660522	0.0677067	0.0539745	0.0625158	0.0913113	0.0692672	0.10529	0.907021	0.994852	1.02305	0.0328744
1224			level4			305.157	141.6	POS												0.0229695	0.0229901	0.0252172	0.0237256	0.0216221	7.0038e-06	0.0249356	0.0155216	0.969976	0.404075	0.936412	0.654212	-0.612171
1225			level4			245.138	190.4	POS												0.013154	0.0107983	0.019437	0.0144631	0.0102526	0.0105219	0.0159029	0.0122258	0.747327	0.518961	0.936412	0.845309	-0.24245
1226			level4			273.261	230.3	POS												0.0199252	0.0235853	0.026132	0.0232141	0.0194505	0.0194341	0.0217252	0.0202033	1.45251	0.198467	0.936412	0.870299	-0.200417
1227			level4			285.117	61.2	POS												0.00724526	0.0364125	0.0112364	0.0182981	0.0369721	0.00239573	0.0509757	0.0301145	0.120817	0.527145	0.936412	1.64577	0.718766
1228			level4			323.144	26.4	POS												0.0464301	7.05647e-06	0.0842504	0.0435625	0.0667754	0.0561199	0.058152	0.0603491	1.05385	0.562988	0.938041	1.38534	0.470244
1229			level4			177.127	232	POS												0.0117835	7.05647e-06	0.00960154	0.0071307	0.00432023	0.011372	0.0176809	0.0111244	1.02698	0.492225	0.936412	1.56006	0.641606
1230			level4			252.107	24.9	POS												0.0087651	0.00969081	7.20499e-06	0.00615437	6.77085e-06	0.0101264	0.00853049	0.00622122	0.0363906	0.988614	0.999187	1.01086	0.0155855
1231			level4			267.18	158.3	POS												0.0115876	0.00688059	0.011442	0.00997006	0.00935452	0.00314848	0.00615122	0.00621808	1.27459	0.187992	0.936412	0.623675	-0.681134
1232			level4			203.076	22.1	POS												0.0204816	0.0170618	0.0475822	0.0283752	0.0127384	0.0254023	0.0433806	0.0271738	0.163089	0.931458	0.996609	0.957658	-0.0624178
1233			level4			203.113	21.3	POS												0.0107374	0.0867141	0.102422	0.0666243	0.00426872	0.0518835	0.00994176	0.0220313	1.27072	0.236441	0.936412	0.33068	-1.59649
1234			level4			119.085	250.6	POS												0.0129841	0.00944912	0.0110924	0.0111752	0.0169275	0.0093626	0.0143298	0.01354	0.96331	0.38786	0.936412	1.21161	0.276925
1235			level4			342.175	43.9	POS												0.0271534	0.00785661	0.0162569	0.017089	0.0148668	0.0199705	0.0212703	0.0187025	0.69339	0.798615	0.978594	1.09442	0.130168
1236			level4			171.076	25.2	POS												0.0385552	0.0152537	0.0377944	0.0305345	0.0272255	0.0540177	0.0442907	0.0418447	1.03081	0.359715	0.936412	1.37041	0.454605
1237			level4			264.18	196.8	POS												0.00682452	0.00717144	0.0127222	0.00890605	0.0120653	0.0063696	0.00726872	0.00856788	0.190891	0.90291	0.994686	0.96203	-0.0558467
1238			level4			326.181	173	POS												0.0734027	0.0190864	0.0495791	0.0473561	0.0305551	0.0567784	0.0456946	0.0443427	0.213106	0.871358	0.991438	0.936368	-0.0948518
1239			level4			143.055	22.3	POS												0.0147285	0.0116667	7.20499e-06	0.0088008	0.00732063	0.00846352	0.0134137	0.00973263	0.954289	0.85726	0.990285	1.10588	0.145195
1240			level4			132.077	195.9	POS												0.00452076	0.00623882	0.00523706	0.00533221	0.00508132	0.00444583	0.00368689	0.00440468	1.38945	0.221363	0.936412	0.826051	-0.275697
1241			level4			252.144	171.8	POS												0.0188573	0.0125432	0.0143094	0.0152367	0.012849	0.0178319	0.0119739	0.0142182	0.360964	0.717321	0.960441	0.933161	-0.0998026
1242			level4			213.106	272	POS												0.0372076	0.0396668	0.0388142	0.0385629	0.0385501	0.0362562	0.0375079	0.0374381	1.1842	0.314843	0.936412	0.970832	-0.0427068
1243			level4			193.016	1.6	POS												0.0175527	0.0169917	0.019205	0.0179165	6.77085e-06	7.0038e-06	0.0178813	0.00596502	1.55689	0.181283	0.936412	0.332934	-1.58669
1244			level4			296.183	166	POS												0.0103594	0.0129264	0.0127365	0.0120074	0.015494	0.00955761	0.0161253	0.0137256	0.621868	0.487463	0.936412	1.1431	0.192947
1245			level4			331.186	269.1	NEG												0.201462	0.148901	0.149007	0.166457	0.108458	0.170277	0.226047	0.168261	0.0380952	0.9646	0.998225	1.01084	0.015552
1246			level4			324.179	228.4	NEG												0.0335055	0.00689644	0.00643418	0.0156121	0.000113609	0.0221033	0.0364454	0.0195541	0.487795	0.789988	0.976991	1.2525	0.32481
1247			level4			336.326	307.4	POS												0.0232816	0.0176771	0.0171351	0.0193646	0.0546027	0.0207721	0.0399853	0.0384534	1.65119	0.128661	0.936412	1.98576	0.989689
1248			level4			80.9478	359.7	POS												0.000588046	0.000442307	0.000678	0.000569451	0.000616074	0.000540872	0.000666804	0.000607917	0.637871	0.646964	0.947357	1.06755	0.0943014
1249			level4			84.0442	359.7	POS												0.00222059	0.000913661	0.00104933	0.00139453	0.000537826	0.00130601	0.00206756	0.0013038	0.201283	0.888218	0.993661	0.934939	-0.0970554
1250			level4			86.0964	359.7	POS												7.14159e-06	0.00130174	0.00134728	0.000885388	0.000982207	0.00101838	0.00118276	0.00106112	0.738851	0.728997	0.962658	1.19848	0.261202
1251			level4			88.0504	359.7	POS												0.00139195	0.00175166	0.00179253	0.00164538	0.00105973	0.00191592	0.00167171	0.00154912	0.548335	0.752262	0.969021	0.941497	-0.0869721
1252			level4			90.091	359.7	POS												0.00111377	0.00089215	0.00131677	0.00110756	0.000701574	0.00104434	0.000890248	0.000878719	1.29933	0.220288	0.936412	0.793383	-0.333911
1253			level4			103.087	359.7	POS												0.415767	0.449293	0.467372	0.444144	0.440235	0.00155004	0.00158134	0.147789	1.56532	0.178671	0.936412	0.33275	-1.58749
1254			level4			104.992	359.7	POS												0.00873783	0.00873027	0.00940306	0.00895705	0.00925435	0.00878267	0.00850019	0.00884574	0.442571	0.740273	0.966184	0.987572	-0.0180415
1255			level4			107.967	359.7	POS												0.00650351	0.00677852	0.00727447	0.00685217	0.00735847	0.00659663	0.00604326	0.00666612	0.551296	0.696083	0.956211	0.972849	-0.0397127
1256			level4			134.966	359.7	POS												0.00124459	0.00147152	0.00104307	0.00125306	0.0012327	0.00111322	0.00145575	0.00126722	0.145095	0.933437	0.996781	1.0113	0.0162173
1257			level4			142.938	359.7	POS												0.00112214	0.00128576	0.00133719	0.00124836	6.77085e-06	0.00127668	0.000904254	0.000729233	1.07687	0.24617	0.936412	0.584151	-0.775586
1258			level4	Cuprous oxide	20.4303	144.102	359.7	POS												0.000967197	0.000340526	0.000609789	0.000639171	0.000719135	0.000490354	0.000890031	0.00069984	0.597375	0.792067	0.977368	1.09492	0.130824
1259			level4			156.948	359.7	POS												0.0022843	0.00230258	0.00213326	0.00224005	0.0018112	0.00196002	0.00240759	0.00205961	0.990247	0.389408	0.936412	0.919448	-0.12116
1260			level4			164.92	359.7	POS												0.00108461	0.00107041	0.00114671	0.00110058	6.77085e-06	0.00104777	0.00104301	0.000699183	1.0298	0.365949	0.936412	0.635288	-0.654517
1261			level4	1-(2,2-Dichloroethyl)-1-nitrosourea	-12.2404	186.995	359.7	POS												0.00190628	0.00212843	0.00241545	0.00215005	0.00238599	0.00205163	0.00199174	0.00214312	0.119346	0.972895	0.998708	0.996776	-0.00465858
1262			level4			192.944	359.7	POS												0.000880046	0.000752798	7.20499e-06	0.000546683	0.000861122	0.000805512	0.000784227	0.000816954	1.06501	0.425538	0.936412	1.49438	0.57955
1263			level4			203.052	359.7	POS												0.000433004	0.000410594	0.00050426	0.000449286	0.00042181	7.0038e-06	0.000321332	0.000250049	1.07599	0.19481	0.936412	0.556546	-0.845427
1264			level4			217.107	359.7	POS												0.00222006	0.00293411	0.00306576	0.00273998	0.00220259	0.00346116	0.00288906	0.00285094	0.101479	0.816885	0.983371	1.0405	0.057271
1265			level4			227.926	359.7	POS												5.75955e-05	0.000185154	0.000115964	0.000119571	7.60634e-05	0.000202993	0.000205834	0.00016163	0.58975	0.497863	0.936412	1.35175	0.434824
1266			level4			234.133	359.7	POS												0.000597937	0.000758727	0.000597026	0.00065123	6.77085e-06	0.000763533	0.00059012	0.000453474	0.98972	0.447641	0.936412	0.696335	-0.522146
1267			level4			239.089	359.7	POS												0.000633873	0.0007162	0.000579189	0.000643087	6.77085e-06	0.00068966	0.000684273	0.000460235	0.969237	0.471486	0.936412	0.715664	-0.482645
1268			level4			241.003	359.7	POS												0.00045543	0.000735371	0.000646999	0.0006126	0.000783218	0.00064237	0.000469792	0.000631794	0.0395927	0.883217	0.992819	1.03133	0.0445083
1269			level4			241.926	359.7	POS												7.14159e-06	7.05647e-06	0.000935553	0.000316584	0.000878284	0.000931476	0.000917501	0.000909087	1.51135	0.195361	0.936412	2.87155	1.52183
1270			level4			248.919	359.7	POS												0.00118363	7.05647e-06	0.00115007	0.000780252	0.00104808	0.00109162	0.00104209	0.0010606	1.02774	0.543917	0.936412	1.3593	0.442864
1271			level4			249.898	359.7	POS												0.000147351	0.000264259	0.000205892	0.000205834	0.00030628	0.000300505	0.000177171	0.000261319	0.855587	0.361963	0.936412	1.26956	0.344328
1272			level4			261.13	359.7	POS												0.00148934	0.00143727	0.00174267	0.00155643	0.00211993	0.001867	0.00115999	0.00171564	0.36383	0.626325	0.943324	1.10229	0.14051
1273			level4			265.013	359.7	POS												0.000307503	0.000315106	0.000287342	0.000303317	7.03815e-05	0.000117053	0.000310532	0.000165989	1.48773	0.20141	0.936412	0.547246	-0.86974
1274			level4	n-Heptafluorobutyrylimidazole	4.25364	265.111	359.7	POS												0.000668547	0.000208261	7.20499e-06	0.000294671	6.77085e-06	0.000238846	0.000799701	0.000348439	0.118164	0.869109	0.991117	1.18247	0.241802
1275			level4			266.98	359.7	POS												0.000350078	0.000273713	0.000346426	0.000323406	0.000396171	0.000409667	0.000262819	0.000356219	0.574276	0.569717	0.938041	1.10146	0.13942
1276			level4			268.925	359.7	POS												0.000449112	0.000561452	0.000174848	0.000395137	0.000189545	0.000292656	0.000424608	0.00030227	0.488405	0.524833	0.936412	0.764973	-0.386519
1277			level4			268.998	359.7	POS												0.000924941	0.000830346	0.000931594	0.000895627	0.00107062	0.000966201	6.87395e-06	0.000681232	0.947583	0.591829	0.938806	0.76062	-0.394752
1278			level4			276.907	359.7	POS												0.000677901	0.000743889	7.20499e-06	0.000476331	0.000675632	0.000708252	0.000608675	0.000664186	1.02113	0.509149	0.936412	1.39438	0.479622
1279			level4	Bromoxynil	5.8625	277.922	359.7	POS												0.000565312	0.000652307	0.000722947	0.000646855	0.00056609	0.000739589	0.000737583	0.000681087	0.369249	0.665128	0.950403	1.05292	0.0743971
1280			level4			284.879	359.7	POS												0.000381137	0.000367505	0.000140233	0.000296292	0.000110113	0.000240498	5.46572e-05	0.000135089	1.37767	0.167009	0.936412	0.455933	-1.13311
1281			level4			290.908	359.7	POS												0.000512005	0.000545541	0.000482199	0.000513248	0.000419039	0.000537502	0.000418717	0.00045842	1.24934	0.276679	0.936412	0.893173	-0.162989
1282			level4			298.88	359.7	POS												0.000139795	0.000194563	0.000136537	0.000156965	0.000290013	0.000263704	0.000117923	0.00022388	0.921329	0.303572	0.936412	1.42631	0.512284
1283			level4	Azacozole	-23.9108	301.141	359.7	POS												0.000387258	0.000665647	0.000500532	0.000517812	0.000633201	0.000663264	0.000309534	0.000535333	0.0851972	0.905857	0.994852	1.03384	0.0480074
1284			level4			326.903	359.7	POS												0.00225972	0.00258329	0.00234787	0.00239696	0.00219088	0.00242903	0.00202707	0.00221566	1.23762	0.297435	0.936412	0.924362	-0.11347
1285			level4			334.875	359.7	POS												0.000323389	0.000369235	0.000163156	0.00028526	0.000193909	0.00030348	0.000366701	0.00028803	0.159163	0.974139	0.998708	1.00971	0.0139416
1286			level4	4-Chloromethandienone	-21.1317	335.88	359.7	POS												0.000139043	0.000334247	0.000206426	0.000226572	0.000148274	0.000285414	0.000111382	0.00018169	0.779955	0.595716	0.939556	0.801909	-0.31849
1287			level4			342.877	359.7	POS												7.14159e-06	0.000473118	0.000499164	0.000326474	0.000502694	0.000499602	0.000473077	0.000491791	0.85546	0.409721	0.936412	1.50637	0.591075
1288			level4	9-Chloro-11beta,17beta-dihydroxy-17-methylandrost-4-en-3-one	0.0663086	353.903	359.7	POS												0.000588224	0.000611755	0.000485068	0.000561683	0.000445415	0.000495631	0.00048669	0.000475912	1.56326	0.109852	0.936412	0.847297	-0.239061
1289			level4	2,2',4,4',5,5'-Hexachlorobiphenyl	-2.15197	361.885	359.7	POS												0.000290955	0.000382973	0.000176884	0.000283604	0.000137019	0.000367851	0.000359125	0.000287998	0.079944	0.965761	0.998225	1.0155	0.0221835
1290			level4			362.899	359.7	POS												0.000761311	0.000902916	0.000731561	0.000798596	0.00095136	0.000842538	0.000588768	0.000794222	0.186285	0.97261	0.998688	0.994523	-0.00792265
1291			level4			375.885	359.7	POS												0.000785734	0.000797271	0.00046296	0.000681988	0.000626021	0.000644032	0.000584794	0.000618282	0.351439	0.621345	0.942679	0.906587	-0.141482
1292			level4			411.832	359.7	POS												8.76934e-05	0.000255352	0.000229152	0.000190732	8.28998e-05	7.0038e-06	5.57925e-05	4.85654e-05	1.6018	0.0659587	0.936412	0.254626	-1.97355
1293			level4			411.881	359.7	POS												0.000878724	0.000912546	0.000820471	0.00087058	0.000848718	0.000776307	0.000861685	0.000828903	1.0307	0.332063	0.936412	0.952127	-0.0707736
1294			level4			447.877	359.7	POS												0.000179955	0.000306667	0.00032114	0.000269254	0.000450174	0.000343853	0.000128056	0.000307361	0.0137721	0.734636	0.965152	1.14153	0.190966
1295			level4			456.219	359.7	POS												0.0016473	0.0012634	0.00105783	0.00132284	6.77085e-06	0.00131036	0.00103602	0.000784383	1.04395	0.281337	0.936412	0.592951	-0.754014
1296			level4			460.862	359.7	POS												0.000458734	0.000485352	0.000340615	0.000428234	0.000238448	0.000449363	0.000391206	0.000359672	0.897042	0.423741	0.936412	0.839897	-0.251716
1297			level4	Hexaflumuron	-9.27392	462.146	359.7	POS												0.000611227	0.000647711	0.000868527	0.000709155	6.77085e-06	0.000597678	0.000786466	0.000463638	1.01803	0.378601	0.936412	0.65379	-0.613101
1298			level4			463.147	359.7	POS												4.28154e-05	0.000106776	0.000207065	0.000118886	0.000248676	0.000229586	6.87395e-06	0.000161712	0.325779	0.662945	0.950403	1.36023	0.443855
1299			level4	Ellagic acid glucoside	-12.0099	465.337	359.7	POS												0.000837025	0.000815944	0.00102741	0.00089346	0.0011201	0.000677123	0.000693279	0.000830169	0.585734	0.712402	0.95969	0.929162	-0.105999
1300			level4			469.11	359.7	POS												0.000631892	0.000679245	0.000747615	0.00068625	0.000764668	0.000677354	0.000612045	0.000684689	0.135662	0.978911	0.998708	0.997725	-0.00328643
1301			level4	m-Trigallic acid	-22.5089	475.325	359.7	POS												0.00135069	0.00137329	7.20499e-06	0.000910394	0.00152198	0.00153903	6.87395e-06	0.00102263	0.0639732	0.876848	0.992372	1.12328	0.167721
1302			level4			475.826	359.7	POS												0.000597471	0.00102677	0.000987806	0.000870682	0.000520527	0.000555002	0.00034648	0.000474003	1.85254	0.0589014	0.936412	0.544404	-0.877251
1303			level4			477.198	359.7	POS												0.00106689	0.00044221	0.000616948	0.000708683	0.000319297	0.000745992	0.000755976	0.000607088	0.362842	0.688089	0.954371	0.856643	-0.223234
1304			level4			479.214	359.7	POS												0.00489601	0.00309021	0.00341913	0.00380178	0.003557	0.00382306	0.00404787	0.00380931	0.313322	0.990152	0.999187	1.00198	0.00285317
1305			level4			480.217	359.7	POS												0.00100195	0.000759336	0.0004929	0.000751394	0.000910512	0.000630262	0.0009147	0.000818491	0.625393	0.720249	0.960943	1.0893	0.123397
1306			level4			481.229	359.7	POS												7.14159e-06	0.000808658	7.20499e-06	0.000274335	6.77085e-06	0.000724931	0.000660915	0.000464206	0.626497	0.618401	0.942618	1.69211	0.758827
1307			level4			483.245	359.7	POS												0.000372276	0.00102252	8.99784e-05	0.000494925	0.000402531	0.000680275	0.00141958	0.000834129	1.01898	0.45486	0.936412	1.68536	0.753059
1308			level4	4-Chloro-N-[5-methyl-2-[7H-pyrrolo[2,3-d]pyrimidine-4-carbonyl]-3-pyridyl]-3-(trifluoromethyl)benzenesulfonamide	-18.9098	496.858	359.7	POS												0.000169561	0.000491245	0.000331644	0.000330817	8.42903e-05	0.000379138	0.000392422	0.000285283	0.568893	0.756111	0.970058	0.862361	-0.213637
1309			level4			540.191	359.7	POS												0.000741406	0.000657757	0.000144009	0.000514391	6.77085e-06	0.000342982	0.000326234	0.000225329	1.03616	0.252623	0.936412	0.43805	-1.19083
1310			level4	Cyclic ADP-ribose	23.5052	542.321	359.7	POS												0.000662619	4.67896e-05	0.000386436	0.000365281	0.00049559	0.000465727	0.000213957	0.000391758	0.689442	0.900696	0.994686	1.07248	0.100954
1311			level4			550.216	359.7	POS												0.000944107	0.00103049	0.000918267	0.000964289	0.00122105	0.0011507	0.000895871	0.00108921	1.06495	0.297732	0.936412	1.12955	0.175743
1312			level4			551.218	359.7	POS												0.000363331	0.000280937	0.000502255	0.000382174	0.000190213	0.000181087	5.36651e-05	0.000141655	1.74193	0.0370671	0.880117	0.370656	-1.43185
1313			level4			553.25	359.7	POS												0.000533473	0.000235924	0.000514954	0.000428117	0.000142824	0.000316599	0.000349583	0.000269669	1.1019	0.24255	0.936412	0.629895	-0.666816
1314			level4			564.191	359.7	POS												0.000979705	0.000642349	0.000755525	0.000792526	0.000582634	0.00063437	0.000770488	0.000662497	0.994555	0.317182	0.936412	0.835931	-0.258545
1315			level4			624.235	359.7	POS												0.0074624	0.00771043	0.00759424	0.00758902	0.00588563	0.00660377	0.00610915	0.00619952	2.12232	0.00343224	0.556503	0.816906	-0.291758
1316			level4			625.236	359.7	POS												0.00400223	0.00421124	0.00418426	0.00413258	0.00385435	0.00363541	6.87395e-06	0.00249888	1.04994	0.320485	0.936412	0.604678	-0.725762
1317			level4			626.234	359.7	POS												0.00214944	0.00269658	0.00236588	0.00240397	0.00214535	0.00238265	6.87395e-06	0.00151162	1.03952	0.312097	0.936412	0.628803	-0.669319
1318			level4			627.234	359.7	POS												7.14159e-06	0.000603622	0.000513091	0.000374618	0.000490472	0.000464423	0.000537781	0.000497559	0.782897	0.576579	0.938041	1.32818	0.409446
1319			level4			684.202	359.7	POS												0.0148947	0.0157527	0.015848	0.0154985	0.0149408	7.0038e-06	6.87395e-06	0.00498488	1.56844	0.168614	0.936412	0.321637	-1.63649
1320			level4			698.254	359.7	POS												0.00365193	0.00314691	7.20499e-06	0.00226868	0.00318773	0.00319515	0.0026061	0.00299633	1.01209	0.563434	0.938041	1.32073	0.40134
1321			level4			700.253	359.7	POS												0.00120903	0.0015351	7.20499e-06	0.000917112	0.00236347	0.00160386	0.00112719	0.00169817	1.12366	0.254607	0.936412	1.85165	0.888815
1322			level4			701.253	359.7	POS												0.000327174	7.05647e-06	0.00034337	0.000225867	0.000218559	0.000362895	0.000143425	0.000241626	0.784415	0.907256	0.994852	1.06977	0.0973055
1323			level4			244.998	359.6	POS												0.00173922	0.00187829	0.00153585	0.00171778	0.000935716	0.00164717	0.00131661	0.00129983	1.46682	0.141164	0.936412	0.756693	-0.40222
1324			level4			247.884	359.6	POS												0.000142353	0.000312974	0.000210291	0.000221872	6.77085e-06	0.000104885	0.000106342	7.2666e-05	1.47656	0.0663462	0.936412	0.327513	-1.61038
1325			level4			349.183	359.6	POS												0.000458271	0.000694259	0.000792311	0.000648281	0.000325989	0.000764518	0.000426185	0.000505564	1.05988	0.437425	0.936412	0.779854	-0.358725
1326			level4			473.227	359.6	POS												7.14159e-06	0.000393436	0.000541023	0.000313867	0.000293198	0.000304662	0.000301679	0.000299846	0.570636	0.937844	0.996781	0.95533	-0.0659283
1327			level4			566.426	359.6	POS												0.000850652	0.000599338	0.000489791	0.000646594	0.000853666	0.000477512	6.87395e-06	0.000446017	0.979024	0.494651	0.936412	0.689795	-0.53576
1328			level4			619.284	359.6	POS												0.000983961	0.000182306	0.000786172	0.000650813	0.000475924	0.000429335	0.000406032	0.000437097	0.263438	0.469156	0.936412	0.671617	-0.574289
1329			level4			685.202	359.6	POS												0.0099026	0.00966807	0.0106195	0.0100634	0.0105632	0.0110321	6.87395e-06	0.00720074	0.989781	0.510103	0.936412	0.715537	-0.482902
1330			level4			112.012	359.6	NEG												0.00144473	0.000111119	0.00271157	0.00142247	0.000113609	0.000121588	0.000120894	0.000118697	1.48576	0.224593	0.936412	0.083444	-3.58305
1331			level4			154.919	359.6	NEG												0.00509175	0.000111119	0.00597163	0.00372483	0.000113609	0.000121588	0.000120894	0.000118697	1.49153	0.186757	0.936412	0.0318663	-4.97182
1332			level4	Quinclorac	24.6908	241.057	359.6	NEG												0.00470527	0.000111119	0.00765938	0.00415859	0.000113609	0.000121588	0.000120894	0.000118697	1.49506	0.207196	0.936412	0.0285425	-5.13074
1333			level4	Nornitrogen mustard	-18.4711	141.017	359.5	NEG												2.74265	2.59438	2.29679	2.54461	2.15926	3.14989	2.64704	2.65206	0.319413	0.749862	0.9682	1.04223	0.0596728
1334			level4			72.0173	359.5	NEG												0.00452421	0.00400943	0.00385535	0.00412966	0.00351948	0.000121588	0.00421531	0.00261879	1.00192	0.354384	0.936412	0.634142	-0.657122
1335			level4	Glyoxylate	18.5938	73.0296	359.5	NEG												0.0891437	0.0849285	0.104574	0.0928822	0.104714	0.0878409	0.110141	0.100899	0.895952	0.422725	0.936412	1.08631	0.119432
1336			level4			74.962	359.5	NEG												0.0108027	0.0100392	0.000115472	0.00698581	0.00978236	0.0119218	0.0102838	0.0106626	1.07062	0.35304	0.936412	1.52633	0.610064
1337			level4			76.0122	359.5	NEG												0.00629824	0.00974692	0.0116156	0.00922024	0.00966054	0.00934491	0.00825183	0.00908576	0.0660023	0.93763	0.996781	0.985414	-0.0211977
1338			level4			76.9591	359.5	NEG												0.00279706	0.000111119	0.000115472	0.00100788	0.0028821	0.00299157	0.00312062	0.0029981	1.70848	0.155306	0.936412	2.97465	1.57272
1339			level4			78.9592	359.5	NEG												0.0905191	0.0861884	0.0872491	0.0879855	0.0937541	0.000121588	0.094553	0.0628095	0.937568	0.506218	0.936412	0.713862	-0.486282
1340			level4			81.0347	359.5	NEG												0.002694	0.000111119	0.00401523	0.00227345	0.000113609	0.0036043	0.00287405	0.00219732	0.0367577	0.963499	0.998225	0.966515	-0.0491363
1341			level4	1H-Phosphole	-5.037	83.0503	359.5	NEG												0.00534491	0.00417805	0.00329367	0.00427221	0.0026192	0.00439449	0.00279913	0.00327094	1.14602	0.288722	0.936412	0.765631	-0.385279
1342			level4	TRIFLUOROMETHANOL	-14.2234	85.0045	359.5	NEG												0.0358634	0.0331925	0.0331396	0.0340652	0.004242	0.00296617	0.00225795	0.00315537	2.19336	8.55785e-06	0.0525018	0.0926276	-3.43241
1343			level4			86.0361	359.5	NEG												0.00529531	0.00419037	0.0037367	0.00440746	0.0037617	0.00592894	0.00427641	0.00465568	0.367678	0.772118	0.972827	1.05632	0.0790447
1344			level4			92.9281	359.5	NEG												0.016897	0.0151145	0.015665	0.0158922	0.000113609	0.0169278	0.0169927	0.0113447	0.97074	0.503455	0.936412	0.713854	-0.4863
1345			level4			93.0347	359.5	NEG												0.0029656	0.00374449	0.0035978	0.00343596	0.0022225	0.00437355	0.00326221	0.00328609	0.481185	0.832846	0.986268	0.956381	-0.0643431
1346			level4			94.9252	359.5	NEG												0.0105478	0.0102175	0.0100291	0.0102648	0.00781704	0.0113284	0.00941736	0.00952095	0.831201	0.541058	0.936412	0.927531	-0.108532
1347			level4			96.9602	359.5	NEG												0.757119	0.718916	0.702241	0.726092	0.705351	0.713661	0.646695	0.688569	1.21821	0.231281	0.936412	0.948322	-0.0765513
1348			level4			96.9697	359.5	NEG												0.565307	0.65204	0.632419	0.616589	0.643625	0.429395	0.36121	0.478077	1.41677	0.19479	0.936412	0.775358	-0.367065
1349			level4			97.0409	359.5	NEG												0.0100097	0.000111119	0.000115472	0.00341209	0.000113609	0.00431116	0.00542788	0.00328422	0.67031	0.973904	0.998708	0.962523	-0.0551066
1350			level4			97.9597	359.5	NEG												0.00258004	0.00371462	0.00360481	0.00329982	0.00354592	0.00307756	0.00350476	0.00337608	0.160292	0.854906	0.990006	1.02311	0.0329602
1351			level4			98.956	359.5	NEG												0.0355137	0.0331642	0.0305889	0.0330889	0.0286028	0.0394559	0.0366457	0.0349015	0.503976	0.636491	0.945912	1.05478	0.0769392
1352			level4	Tetrafluoroethylene	-12.2322	99.0065	359.5	NEG												0.0566235	0.0535347	0.0467661	0.0523081	0.0444098	0.0612544	0.0533301	0.0529981	0.115063	0.909009	0.994852	1.01319	0.0189058
1353			level4			99.0453	359.5	NEG												0.000118764	0.0184566	0.017127	0.0119008	0.0146385	0.0258805	0.0239622	0.0214937	0.919945	0.233916	0.936412	1.80608	0.852858
1354			level4			100.004	359.5	NEG												0.00447169	0.000111119	0.000115472	0.00156609	0.00268012	0.00389986	0.000120894	0.00223363	0.763503	0.733811	0.964717	1.42624	0.512215
1355			level4			100.012	359.5	NEG												0.00474868	0.00377821	0.00296972	0.0038322	0.0040224	0.0049573	0.00372645	0.00423538	0.817843	0.559425	0.938041	1.10521	0.144319
1356			level4			100.04	359.5	NEG												0.00374147	0.00231033	0.00304798	0.00303326	0.00404325	0.00452084	0.00320269	0.00392226	1.43077	0.190705	0.936412	1.29308	0.370815
1357			level4	1,1,1,2-Tetrafluoroethane	-2.18951	101.025	359.5	NEG												0.394024	0.44213	0.33514	0.390432	0.390906	0.418858	0.362495	0.390753	0.0600293	0.993106	0.999463	1.00082	0.00118684
1358			level4			101.061	359.5	NEG												0.0256268	0.0239072	0.0196178	0.0230506	0.000113609	0.0192238	0.0210178	0.0134517	1.05832	0.237898	0.936412	0.583573	-0.777014
1359			level4			101.981	359.5	NEG												0.22852	0.210442	0.188731	0.209231	0.182877	0.239187	0.208606	0.210223	0.0735087	0.962674	0.998225	1.00474	0.0068263
1360			level4			102.028	359.5	NEG												0.0125467	0.190224	0.166331	0.123034	0.0114758	0.016299	0.015614	0.0144629	1.62284	0.190372	0.936412	0.117552	-3.08863
1361			level4			102.056	359.5	NEG												0.0339563	0.0273685	0.0310346	0.0307865	0.000113609	0.0346952	0.0334272	0.0227453	0.956723	0.522286	0.936412	0.73881	-0.436725
1362			level4			102.957	359.5	NEG												0.00143988	0.0015492	0.000115472	0.00103485	0.000113609	0.000121588	0.000120894	0.000118697	1.50793	0.185101	0.936412	0.114699	-3.12407
1363			level4			109.03	359.5	NEG												0.012453	0.0119199	0.00989776	0.0114236	0.0113463	0.015638	0.0175303	0.0148382	1.46651	0.161009	0.936412	1.29891	0.377302
1364			level4			109.052	359.5	NEG												0.00214031	0.0013749	0.0025451	0.0020201	0.0010443	0.00182473	0.00227851	0.00171584	0.627664	0.573963	0.938041	0.849385	-0.235509
1365			level4			109.972	359.5	NEG												0.00234596	0.00148523	0.00523012	0.00302044	0.00309579	0.0044694	0.00540824	0.00432447	1.10681	0.377998	0.936412	1.43174	0.517768
1366			level4			110.97	359.5	NEG												0.0695777	0.0686962	0.0624695	0.0669145	0.0637688	0.0745645	0.0696051	0.0693128	0.676432	0.566012	0.938041	1.03584	0.0508039
1367			level4			112.04	359.5	NEG												0.0114937	0.00997663	0.00950769	0.010326	0.0123	0.0109799	0.0128233	0.0120344	1.70714	0.103317	0.936412	1.16545	0.220883
1368			level4			112.999	359.5	NEG												0.0068025	0.000111119	0.00910583	0.00533982	0.00767408	0.00801596	0.00601904	0.00723636	1.00882	0.530763	0.936412	1.35517	0.438473
1369			level4			113.025	359.5	NEG												0.239475	0.291252	0.233239	0.254656	0.263405	0.290745	0.287363	0.280504	1.1593	0.271874	0.936412	1.10151	0.139477
1370			level4			113.036	359.5	NEG												0.00461145	0.00255519	0.00240951	0.00319205	0.000113609	0.00240192	0.00217973	0.00156509	1.16858	0.185231	0.936412	0.490308	-1.02824
1371			level4			113.061	359.5	NEG												0.0105421	0.00776898	0.00486942	0.00772683	0.00456263	0.00743454	0.00252778	0.00484165	1.19259	0.25437	0.936412	0.626602	-0.674378
1372			level4			114.056	359.5	NEG												0.0136535	0.00476257	0.0141857	0.0108673	0.00732296	0.010611	0.0127817	0.0102386	0.144336	0.864012	0.990967	0.942147	-0.0859764
1373			level4			115.001	359.5	NEG												0.00381171	0.0030957	0.00323367	0.00338036	0.000113609	0.00319075	0.00348953	0.00226463	1.00155	0.368205	0.936412	0.669937	-0.577903
1374			level4			115.015	359.5	NEG												0.0016191	0.00419001	0.000115472	0.00197486	0.00418909	0.00394918	0.00316432	0.00376753	1.2392	0.218477	0.936412	1.90774	0.931868
1375			level4			115.04	359.5	NEG												0.0527662	0.144028	0.0680842	0.0882929	0.152857	0.079876	0.175627	0.13612	1.10021	0.301773	0.936412	1.54168	0.624507
1376			level4			115.997	359.5	NEG												0.00108385	0.00212692	0.000115472	0.00110875	0.00124683	0.00173776	0.00144319	0.00147593	0.968469	0.572441	0.938041	1.33117	0.412692
1377			level4			116.072	359.5	NEG												0.0156156	0.00914103	0.00878588	0.0111808	0.00862249	0.0113133	0.0174029	0.0124462	0.512562	0.729882	0.963055	1.11318	0.154682
1378			level4			116.94	359.5	NEG												0.00944308	0.00931987	0.00907463	0.0092792	0.0075635	0.000121588	0.00851108	0.00539872	1.04287	0.280945	0.936412	0.581809	-0.781381
1379			level4			116.973	359.5	NEG												0.080448	0.0762699	0.0707142	0.0758107	0.0650455	0.0872675	0.0736405	0.0753178	0.123537	0.947675	0.99774	0.993499	-0.00940974
1380			level4			117.009	359.5	NEG												0.00429352	0.00405713	0.00404329	0.00413131	0.00445513	0.00488621	0.000120894	0.00315408	0.928655	0.58669	0.938232	0.763456	-0.389382
1381			level4			118.942	359.5	NEG												0.0132201	0.0124184	0.0121312	0.0125899	0.0114358	0.0140974	0.0114949	0.0123427	0.336398	0.804803	0.98	0.980369	-0.0286031
1382			level4	Sodium phosphate (Na(H2PO4))	-0.195037	118.97	359.5	NEG												0.0251821	0.0239475	0.0244895	0.0245397	0.000113609	0.000121588	0.0245354	0.00825686	1.55574	0.183204	0.936412	0.336469	-1.57145
1383			level4			119.947	359.5	NEG												0.113488	0.102583	0.0937839	0.103285	0.0880779	0.124503	0.104558	0.105713	0.201667	0.849207	0.988923	1.02351	0.0335225
1384			level4	2-Bromoacetaldehyde	24.2101	121.944	359.5	NEG												0.0389415	0.0307927	0.0293	0.0330114	0.0285215	0.0406781	0.0326556	0.0339517	0.284518	0.849917	0.988987	1.02849	0.0405211
1385			level4	Dicarbonyl methylglyoxal	12.7093	123.045	359.5	NEG												0.00196202	0.00244672	0.00319956	0.0025361	0.00397902	0.00243723	0.00237533	0.00293053	0.581378	0.568861	0.938041	1.15552	0.208548
1386			level4			124.041	359.5	NEG												0.00845461	0.00863618	0.00510683	0.0073992	0.005972	0.00879113	0.00845011	0.00773774	0.348545	0.82698	0.985062	1.04575	0.0645432
1387			level4	Ethyl methylphosphonofluoridate	10.1264	125.061	359.5	NEG												0.00242172	0.0015724	0.00289788	0.00229734	0.00149975	0.000521156	0.00303265	0.00168452	0.906928	0.499982	0.936412	0.73325	-0.447624
1388			level4			125.981	359.5	NEG												0.00257589	0.0024231	0.00224451	0.0024145	0.00177686	0.00283943	0.00229621	0.00230417	0.474605	0.748638	0.967615	0.954304	-0.0674794
1389			level4			126.056	359.5	NEG												0.000118764	0.00547702	0.00816632	0.00458737	0.0075773	0.00733152	0.0107286	0.00854582	0.979762	0.203383	0.936412	1.8629	0.897552
1390			level4			127.001	359.5	NEG												0.0461146	0.0409017	0.03552	0.0408454	0.0339422	0.0518131	0.0481244	0.0446266	0.604981	0.577668	0.938041	1.09257	0.127729
1391			level4	Barbiturate	-16.5779	127.077	359.5	NEG												0.00411743	0.00287717	0.00307534	0.00335665	0.00396069	0.00450284	0.00380295	0.00408882	1.54314	0.170827	0.936412	1.21813	0.284665
1392			level4			128.072	359.5	NEG												0.01817	0.0143679	0.0129175	0.0151518	0.0151938	0.0177144	0.0181786	0.0170289	1.16596	0.360646	0.936412	1.12389	0.168501
1393			level4			128.981	359.5	NEG												0.0815983	0.00388627	0.00256589	0.0293502	0.0724788	0.00376806	0.00375119	0.026666	0.18543	0.942135	0.99739	0.908547	-0.138367
1394			level4			129.976	359.5	NEG												0.00724204	0.00663588	0.00685649	0.00691147	0.000113609	0.000121588	0.00664293	0.00229271	1.56585	0.166869	0.936412	0.331725	-1.59194
1395			level4			130.088	359.5	NEG												0.00982211	0.00646746	0.00977252	0.00868737	0.00573216	0.0083578	0.011463	0.00851764	0.133166	0.936253	0.996781	0.980463	-0.0284648
1396			level4			130.958	359.5	NEG												0.00116014	0.00160071	0.000115472	0.000958771	0.000113609	0.000121588	0.000120894	0.000118697	1.51182	0.196696	0.936412	0.123801	-3.01391
1397			level4			131.035	359.5	NEG												0.143365	0.149178	0.138489	0.143677	0.12967	0.206701	0.193972	0.176781	1.17592	0.298647	0.936412	1.23041	0.299135
1398			level4			131.965	359.5	NEG												0.00154585	0.000111119	0.00174125	0.00113274	0.000113609	0.00172435	0.000120894	0.000652951	0.669796	0.55329	0.937858	0.576433	-0.794774
1399			level4			132.03	359.5	NEG												0.0101684	0.00592197	0.00943067	0.008507	0.00844761	0.00805937	0.0102645	0.00892383	0.513196	0.79161	0.977265	1.049	0.0690126
1400			level4			132.947	359.5	NEG												0.00310851	0.0019641	0.00198327	0.00235196	0.000113609	0.00274284	0.00159413	0.00148353	1.04205	0.364618	0.936412	0.630762	-0.664832
1401			level4			132.968	359.5	NEG												0.520685	0.00241584	0.00244567	0.175182	0.00299105	0.00220301	0.425349	0.143514	0.118575	0.893909	0.994381	0.819228	-0.287663
1402			level4			134.047	359.5	NEG												0.0144506	0.0115912	0.0132902	0.0131107	0.0138533	0.0157358	0.0159578	0.0151823	1.60353	0.123741	0.936412	1.15801	0.211648
1403			level4			136.041	359.5	NEG												0.0018982	0.00250652	0.00717804	0.00386092	0.00178573	0.00357769	0.00615047	0.00383796	0.0214049	0.99178	0.999356	0.994055	-0.0086031
1404			level4			137.036	359.5	NEG												0.0546298	0.00249116	0.0539552	0.0370254	0.00399944	0.0502899	0.00423369	0.0195077	0.536615	0.491031	0.936412	0.526873	-0.924474
1405			level4			140.036	359.5	NEG												0.00537143	0.00420165	0.00421795	0.00459701	0.0045835	0.00648109	0.00561384	0.00555948	1.36884	0.224997	0.936412	1.20937	0.274253
1406			level4			141.004	359.5	NEG												1.45354	1.46803	1.34807	1.42321	0.00216549	0.00263814	1.58119	0.528663	1.53635	0.230806	0.936412	0.371458	-1.42873
1407			level4			141.03	359.5	NEG												0.00415255	1.46803	0.00188142	0.491355	0.0023834	1.55233	1.58119	1.0453	0.667741	0.481432	0.936412	2.12738	1.08908
1408			level4			141.053	359.5	NEG												0.0308165	0.0285385	0.0279884	0.0291145	0.000113609	0.0312354	0.0296553	0.0203348	0.983964	0.477379	0.936412	0.698443	-0.517785
1409			level4			142.02	359.5	NEG												0.116105	0.114155	0.100802	0.110354	0.0931913	0.134209	0.114808	0.114069	0.243019	0.785811	0.975944	1.03367	0.047771
1410			level4			143.021	359.5	NEG												0.021854	0.0198375	0.0191666	0.0202861	0.0172888	0.024627	0.0204067	0.0207742	0.179989	0.840572	0.987667	1.02406	0.0343028
1411			level4			143.035	359.5	NEG												0.102432	0.0787173	0.119632	0.100261	0.106221	0.0830228	0.0864986	0.0919142	0.547798	0.580233	0.938041	0.916752	-0.125396
1412			level4			143.915	359.5	NEG												0.0461347	0.0466914	0.0419104	0.0449122	0.0524618	0.0534338	0.0432375	0.049711	1.21254	0.251438	0.936412	1.10685	0.146459
1413			level4			143.992	359.5	NEG												0.167717	0.148747	0.130372	0.148946	0.128862	0.180948	0.161143	0.156984	0.484594	0.688173	0.954371	1.05397	0.0758322
1414			level4			144.028	359.5	NEG												0.0702159	0.0659064	0.0603937	0.0655053	0.059179	0.0757639	0.0691935	0.0680455	0.493903	0.673501	0.951108	1.03878	0.0548866
1415			level4			144.038	359.5	NEG												0.105068	0.00274019	0.0970835	0.0682974	0.00239391	0.00410087	0.123143	0.0432128	0.574025	0.653168	0.94859	0.632715	-0.660373
1416			level4			144.067	359.5	NEG												0.00693676	0.00854101	0.00763387	0.00770388	0.000113609	0.0107259	0.00706331	0.00596762	0.93913	0.634425	0.945401	0.774625	-0.36843
1417			level4			144.96	359.5	NEG												0.0180958	0.0131328	0.00249726	0.011242	0.0152933	0.00215494	0.00288057	0.00677626	0.66413	0.515841	0.936412	0.602765	-0.730332
1418			level4			144.995	359.5	NEG												0.00212632	0.00243107	0.00537599	0.00331112	0.00453781	0.00651373	0.00269101	0.00458085	0.835492	0.448826	0.936412	1.38347	0.468295
1419			level4			145.971	359.5	NEG												0.00739423	0.00735495	0.000115472	0.00495489	0.00726684	0.00885649	0.00987241	0.00866525	1.14212	0.21724	0.936412	1.74883	0.806389
1420			level4			146.025	359.5	NEG												0.00445546	0.0044093	0.000115472	0.00299341	0.00341444	0.00459651	0.00293102	0.00364732	0.908574	0.689531	0.954695	1.21845	0.285047
1421			level4			146.046	359.5	NEG												0.00538392	0.00514541	0.00794294	0.00615742	0.0035069	0.0067893	0.00658258	0.00562626	0.52373	0.721535	0.961143	0.913736	-0.130151
1422			level4			146.947	359.5	NEG												0.0243618	0.0219766	0.0225937	0.0229774	0.0217223	0.0262104	0.0248118	0.0242482	0.889208	0.446362	0.936412	1.05531	0.0776621
1423			level4			146.966	359.5	NEG												1.67675	1.52567	1.38358	1.52866	1.24427	1.82592	1.56733	1.54584	0.0563721	0.931713	0.99661	1.01124	0.0161218
1424			level4			147.03	359.5	NEG												0.130773	0.152464	0.145367	0.142868	0.108559	0.135893	0.122271	0.122241	1.649	0.111944	0.936412	0.855623	-0.224952
1425			level4			147.963	359.5	NEG												0.0107188	0.00908676	0.00878682	0.00953078	0.00771614	0.011042	0.00930916	0.00935577	0.174977	0.884677	0.993157	0.981637	-0.026738
1426			level4			148.944	359.5	NEG												0.00773344	0.00809463	0.00608972	0.00730593	0.00590456	0.00885936	0.00729284	0.00735225	0.0118594	0.967025	0.998225	1.00634	0.00911833
1427			level4			148.97	359.5	NEG												0.0169704	0.0191462	0.0142607	0.0167924	0.0136637	0.020345	0.0174538	0.0171542	0.104299	0.887292	0.993661	1.02154	0.0307476
1428			level4			150.963	359.5	NEG												0.0233302	0.0245265	0.0204604	0.0227724	0.0219471	0.0254639	0.0205617	0.0226576	0.0871188	0.954556	0.998147	0.994959	-0.00729144
1429			level4			152.072	359.5	NEG												0.00202828	0.00149032	0.00142634	0.00164831	0.00108581	0.00108961	0.00156306	0.00124616	1.35594	0.180319	0.936412	0.756021	-0.403501
1430			level4			153.056	359.5	NEG												0.00447556	0.00435898	0.00341923	0.00408459	0.00517041	0.0059476	0.00697672	0.00603158	1.91849	0.0349841	0.867087	1.47667	0.562344
1431			level4			154.051	359.5	NEG												0.0045128	0.00226518	0.00323219	0.00333672	0.00326406	0.00319793	0.00489909	0.00378703	0.762518	0.626779	0.943444	1.13496	0.182636
1432			level4			154.929	359.5	NEG												0.000118764	0.00615511	0.00539427	0.00388938	0.00689432	0.00833914	0.00660131	0.00727826	0.983844	0.160931	0.936412	1.87131	0.904052
1433			level4			154.996	359.5	NEG												0.00741353	0.000111119	0.006043	0.00452255	0.000113609	0.00754008	0.000120894	0.00259153	0.659569	0.593962	0.93944	0.573023	-0.803335
1434			level4			156.067	359.5	NEG												0.00717864	0.00591417	0.00726644	0.00678642	0.00601866	0.00861946	0.000120894	0.00491967	0.969916	0.504996	0.936412	0.724929	-0.464088
1435			level4			156.919	359.5	NEG												0.00425439	0.0021789	0.00278583	0.00307304	0.00364333	0.0027848	0.00245515	0.0029611	0.0745016	0.882463	0.992691	0.963572	-0.0535354
1436			level4	12,13-epoxy-9-alkoxy-10E-octadecenoate	2.38357	156.991	359.5	NEG												0.182448	0.122081	0.0236324	0.109387	0.132089	0.0440993	0.0302217	0.0688032	0.433221	0.510236	0.936412	0.628987	-0.668898
1437			level4			157.012	359.5	NEG												0.00890574	0.0100647	0.000115472	0.00636196	0.00614708	0.0117278	0.0090223	0.00896573	0.999358	0.501709	0.936412	1.40927	0.494951
1438			level4			157.971	359.5	NEG												0.00866995	0.0105461	0.0079309	0.009049	0.00799228	0.00949883	0.0105921	0.00936106	0.292877	0.787635	0.976337	1.03449	0.0489135
1439			level4			158.083	359.5	NEG												0.00205999	0.00115375	0.000115472	0.00110974	0.000113609	0.00354014	0.000120894	0.00125822	0.403308	0.912687	0.99532	1.13379	0.181158
1440			level4			158.951	359.5	NEG												0.0264642	0.0218675	0.0247461	0.0243593	0.0227168	0.0302565	0.0230914	0.0253549	0.384114	0.739733	0.966093	1.04087	0.0577952
1441			level4			159.103	359.5	NEG												0.0082363	0.0100232	0.00696923	0.00840957	0.00763415	0.0121688	0.0108827	0.0102285	1.02691	0.322796	0.936412	1.2163	0.282497
1442			level4			159.94	359.5	NEG												0.00783216	0.00677575	0.000115472	0.00490779	0.00612522	0.00635615	0.00676302	0.0064148	0.989381	0.596722	0.939747	1.30706	0.386329
1443			level4			159.966	359.5	NEG												0.000118764	0.00114531	0.000115472	0.000459849	0.000113609	0.00187889	0.00127699	0.00108983	0.778195	0.367884	0.936412	2.36998	1.24487
1444			level4			159.986	359.5	NEG												0.0133885	0.0122368	0.00959614	0.0117405	0.00892735	0.0141549	0.0126508	0.011911	0.0835491	0.933393	0.996781	1.01452	0.0208021
1445			level4			160.034	359.5	NEG												0.18383	0.137666	0.143735	0.155077	0.141455	0.00312878	0.00167356	0.0487526	1.57281	0.0937545	0.936412	0.314377	-1.66943
1446			level4			160.936	359.5	NEG												0.0107633	0.0142063	0.000115472	0.00836169	0.0102676	0.0138461	0.0141157	0.0127431	1.05999	0.377547	0.936412	1.52399	0.607855
1447			level4			161.935	359.5	NEG												0.229396	0.211211	0.203071	0.214559	0.00181796	0.00146779	0.232136	0.0784738	1.53309	0.217562	0.936412	0.365745	-1.45109
1448			level4			162.049	359.5	NEG												0.0254684	0.0241527	0.0251801	0.0249337	0.0236142	0.0303662	0.0315962	0.0285256	1.26431	0.226147	0.936412	1.14406	0.194157
1449			level4	Sodium phosphate (Na3PO4)	-12.3423	162.931	359.5	NEG												0.000118764	0.00849583	0.00909803	0.00590421	0.00661555	0.0121306	0.0104465	0.00973089	0.880793	0.313995	0.936412	1.64813	0.720829
1450			level4	2,2,2-Trifluoroethyl	-14.7723	163.04	359.5	NEG												0.00365272	0.000111119	0.00360569	0.00245651	0.00189858	0.00423291	0.00264337	0.00292495	0.857755	0.747841	0.967615	1.19069	0.251803
1451			level4			163.061	359.5	NEG												0.0166719	0.0150241	0.0146006	0.0154322	0.0149968	0.000121588	0.0139683	0.00969556	0.990593	0.353987	0.936412	0.628268	-0.670549
1452			level4			163.89	359.5	NEG												0.00434947	0.00504309	0.0110769	0.00682314	0.0054748	0.00588731	0.0116748	0.00767897	0.361624	0.784551	0.975489	1.12543	0.170478
1453			level4			165.056	359.5	NEG												0.00304323	0.00297121	0.00126487	0.00242643	0.00165522	0.00405986	0.0017097	0.00247493	0.0344997	0.963014	0.998225	1.01999	0.0285487
1454			level4			167.072	359.5	NEG												0.0053939	0.00358766	0.00276538	0.00391565	0.00530834	0.00358606	0.00497868	0.00462436	0.983392	0.492285	0.936412	1.181	0.240003
1455			level4			167.932	359.5	NEG												0.000901676	0.000771209	0.000621093	0.000764659	0.00173961	0.00174517	0.00111043	0.00153174	1.98234	0.0273177	0.821046	2.00317	1.00228
1456			level4	2-Aminoethylarsote	-8.42192	168.003	359.5	NEG												0.00967945	0.00590882	0.00905247	0.00821358	0.00243213	0.00776381	0.00239974	0.00419856	1.54198	0.132569	0.936412	0.511173	-0.968116
1457			level4			170.007	359.5	NEG												0.00208877	0.00241853	0.00220601	0.00223777	0.00186645	0.00202369	0.000120894	0.00133701	1.13068	0.276292	0.936412	0.597473	-0.743054
1458			level4			170.018	359.5	NEG												0.00535588	0.00573055	0.00431235	0.00513293	0.00254491	0.00413345	0.00439983	0.00369273	1.48611	0.115291	0.936412	0.71942	-0.475095
1459			level4			170.991	359.5	NEG												0.0774365	0.0710364	0.060161	0.0695447	0.0589086	0.0824447	0.0714904	0.0709479	0.196441	0.876385	0.992372	1.02018	0.0288202
1460			level4			171.103	359.5	NEG												0.122149	0.063801	0.138738	0.108229	0.118895	0.088733	0.180856	0.129495	0.70212	0.5802	0.938041	1.19648	0.2588
1461			level4			171.911	359.5	NEG												0.0145179	0.0149991	0.0124686	0.0139952	0.000113609	0.0147708	0.0134489	0.00944445	0.998693	0.391828	0.936412	0.674836	-0.567391
1462			level4			171.987	359.5	NEG												0.00604523	0.00376086	0.00383306	0.00454639	0.00376746	0.0049091	0.00549332	0.00472329	0.422917	0.85454	0.989892	1.03891	0.055072
1463			level4			172.958	359.5	NEG												0.00590483	0.00606096	0.00758854	0.00651811	0.00840629	0.00919333	0.00662111	0.00807358	1.3668	0.170238	0.936412	1.23864	0.308754
1464			level4			173.927	359.5	NEG												0.00309022	0.00301978	0.00248613	0.00286538	0.000113609	0.00387417	0.00373291	0.00257356	0.790462	0.835647	0.987036	0.898159	-0.154958
1465			level4			173.938	359.5	NEG												0.00374384	0.00379504	0.00654342	0.0046941	0.00548867	0.00726863	0.00234582	0.00503437	0.0540717	0.85203	0.989245	1.07249	0.100965
1466			level4			173.966	359.5	NEG												0.32917	0.297661	0.272164	0.299665	0.248536	0.337195	0.300996	0.295576	0.143434	0.900023	0.994686	0.986353	-0.0198239
1467			level4			174.041	359.5	NEG												0.00189747	0.00255757	0.000115472	0.0015235	0.000113609	0.00365442	0.000120894	0.00129631	0.556918	0.877779	0.992372	0.850874	-0.232982
1468			level4			174.947	359.5	NEG												0.00505124	0.00451046	0.00371312	0.00442494	0.00311032	0.00360074	0.00458905	0.0037667	1.03436	0.322163	0.936412	0.851244	-0.232356
1469			level4			174.969	359.5	NEG												0.00538405	0.000111119	0.00515272	0.0035493	0.00530023	0.000121588	0.00554062	0.00365414	0.117317	0.968132	0.998467	1.02954	0.0420004
1470			level4			175.955	359.5	NEG												0.00260138	0.00209782	0.00264435	0.00244785	0.000113609	0.00259157	0.00260819	0.00177112	0.947514	0.46913	0.936412	0.723543	-0.466849
1471			level4			175.97	359.5	NEG												0.00285156	0.000111119	0.00301369	0.00199212	0.000113609	0.00326278	0.00334463	0.00224034	0.111964	0.869778	0.991117	1.1246	0.169413
1472			level4	Arsenobetaine	12.2239	177.056	359.5	NEG												0.00185095	0.00205534	0.00163717	0.00184782	0.00195041	0.00221732	0.00243276	0.00220016	1.53267	0.12877	0.936412	1.19068	0.251786
1473			level4	2-Chlorophenylhydrazine hydrochloride	24.4438	178.044	359.5	NEG												0.0152822	0.00315932	0.00209556	0.00684568	0.00371687	0.0169156	0.00146018	0.00736421	0.0379695	0.939434	0.996803	1.07575	0.105338
1474			level4			178.529	359.5	NEG												0.00184145	0.00128985	0.0018545	0.00166193	0.00225614	0.00266178	0.00268926	0.00253573	1.93226	0.0199091	0.758764	1.52577	0.609537
1475			level4			178.973	359.5	NEG												0.0294182	0.0270536	0.0249807	0.0271508	0.026626	0.0340077	0.0261099	0.0289146	0.667909	0.570149	0.938041	1.06496	0.0908012
1476			level4			179.015	359.5	NEG												0.0172109	0.00359741	0.0172059	0.0126714	0.00193032	0.00526319	0.0191371	0.00877686	0.65082	0.605275	0.940997	0.69265	-0.529801
1477			level4			179.056	359.5	NEG												0.280899	0.322974	0.320337	0.30807	0.291031	0.272325	0.246241	0.269866	1.65367	0.11208	0.936412	0.875987	-0.191018
1478			level4			179.072	359.5	NEG												0.00397158	0.00306574	0.00355331	0.00353021	0.000113609	0.00305947	0.000120894	0.00109799	1.63348	0.0746702	0.936412	0.311027	-1.68489
1479			level4			179.885	359.5	NEG												0.0034518	0.00258285	0.00366226	0.0032323	0.000113609	0.00309683	0.00261664	0.00194236	1.07876	0.259285	0.936412	0.600921	-0.734752
1480			level4			181.01	359.5	NEG												0.00368659	0.0035136	0.00318083	0.00346034	0.00301456	0.0036942	0.00282131	0.00317669	0.957019	0.402858	0.936412	0.918029	-0.123389
1481			level4	1-(Difluoromethyl)-2,3,4-trifluorobenzene	8.10904	181.087	359.5	NEG												0.00463924	0.00395986	0.00641303	0.00500405	0.000113609	0.00601229	0.00313005	0.00308532	1.0742	0.359016	0.936412	0.616564	-0.697677
1482			level4			181.938	359.5	NEG												0.0621326	0.0526526	0.0512856	0.0553569	0.0493403	0.0593926	0.0531782	0.0539704	0.237034	0.773152	0.973033	0.974952	-0.0365969
1483			level4			182.046	359.5	NEG												0.00626916	0.00220602	0.0024611	0.00364543	0.00619732	0.00568534	0.00561508	0.00583258	1.59067	0.236351	0.936412	1.59997	0.678046
1484			level4			182.886	359.5	NEG												0.00463004	0.00310661	0.00338308	0.00370658	0.00512142	0.00328354	0.00290553	0.00377017	0.104527	0.94257	0.997494	1.01716	0.0245409
1485			level4			183.934	359.5	NEG												0.00419022	0.00362725	0.000115472	0.00264431	0.00376714	0.00447222	0.00336382	0.00386772	1.05022	0.404959	0.936412	1.46266	0.548592
1486			level4	O-Phospho-L-serine	-17.9573	184.062	359.5	NEG												0.00235872	0.00175467	0.00164165	0.00191835	0.00367473	0.00275852	0.00556971	0.00400098	1.91204	0.0720046	0.936412	2.08564	1.06049
1487			level4			185.082	359.5	NEG												0.0204467	0.0188518	0.017941	0.0190798	0.0147739	0.0167673	0.0163837	0.015975	1.84734	0.0311874	0.848084	0.83727	-0.256234
1488			level4			185.911	359.5	NEG												0.0263657	0.0187723	0.0189379	0.0213587	0.0158197	0.0235474	0.0223687	0.0205786	0.163346	0.833203	0.986393	0.96348	-0.0536738
1489			level4			186.114	359.5	NEG												0.00398301	0.00359703	0.00397916	0.00385307	0.00441687	0.00683548	0.0055023	0.00558488	1.79091	0.0715448	0.936412	1.44946	0.535519
1490			level4			186.965	359.5	NEG												0.00585449	0.00595305	0.00525838	0.00568864	0.00624492	0.00698246	0.00534513	0.00619084	0.930496	0.389503	0.936412	1.08828	0.122052
1491			level4	Dimethyl diselenide	21.1533	186.987	359.5	NEG												0.000118764	0.00228692	0.0026981	0.00170126	0.00169535	0.00278235	0.00330009	0.0025926	0.838979	0.391843	0.936412	1.52392	0.607792
1492			level4			189.041	359.5	NEG												0.00539253	0.00214638	0.00643838	0.0046591	0.00225711	0.00579366	0.0022386	0.00342979	0.682746	0.521382	0.936412	0.736149	-0.44193
1493			level4			189.94	359.5	NEG												0.00260013	0.00302419	0.00220156	0.00260863	0.0017363	0.00381027	0.0017971	0.00244789	0.530001	0.834642	0.986709	0.938381	-0.0917548
1494			level4			190.881	359.5	NEG												0.00784348	0.00660794	0.000115472	0.00485563	0.00793768	0.00746975	0.00813605	0.00784783	1.11236	0.338024	0.936412	1.61623	0.692634
1495			level4	Clopidol	13.417	191.035	359.5	NEG												0.00244284	0.00288123	0.00283217	0.00271874	0.00348636	0.00406313	0.000120894	0.0025568	0.773391	0.907562	0.994852	0.940433	-0.0886024
1496			level4			192.974	359.5	NEG												0.0116649	0.0117746	0.0101411	0.0111935	0.0103181	0.0131952	0.0135546	0.012356	0.969563	0.369998	0.936412	1.10385	0.142544
1497			level4			193.01	359.5	NEG												0.000118764	0.00519665	0.00581452	0.00370998	0.00562341	0.00736185	0.00731955	0.00676827	0.969782	0.181508	0.936412	1.82434	0.867376
1498			level4			194.947	359.5	NEG												0.0220606	0.018093	0.0199229	0.0200255	0.0247705	0.00130016	0.00155107	0.00920724	1.45401	0.298052	0.936412	0.459776	-1.121
1499			level4	L-Selenomethionine	20.7877	195.103	359.5	NEG												0.00165906	0.00278463	0.001954	0.00213256	0.00248132	0.00343429	0.00310299	0.0030062	1.48157	0.116642	0.936412	1.40967	0.495354
1500			level4			195.948	359.5	NEG												0.00819325	0.00642121	0.0067901	0.00713485	0.00579797	0.00529588	0.00592551	0.00567312	1.70715	0.0632354	0.936412	0.795127	-0.330742
1501			level4			197.082	359.5	NEG												0.00291862	0.000111119	0.0036824	0.00223738	0.00466934	0.00255453	0.00394946	0.00372444	1.12189	0.300201	0.936412	1.66464	0.735214
1502			level4			198.933	359.5	NEG												0.0027756	0.0035027	0.00328323	0.00318718	0.00266546	0.00332194	0.00312623	0.00303788	0.661608	0.634064	0.94528	0.953156	-0.0692162
1503			level4			199.061	359.5	NEG												0.000118764	0.00415716	0.00643139	0.00356911	0.00651131	0.00749336	0.00588168	0.00662878	0.993995	0.183429	0.936412	1.85727	0.893181
1504			level4	Meconic acid	13.3761	199.098	359.5	NEG												0.0110623	0.00813659	0.0149378	0.0113789	0.00571416	0.00788785	0.0113763	0.00832611	1.14289	0.300432	0.936412	0.731717	-0.450643
1505			level4	3-{[(2E)-4-Amino-4-oxobut-2-enoyl]amino}-L-alanine	6.84263	200.174	359.5	NEG												0.00209115	0.00259434	0.00192241	0.00220263	0.00287135	0.0034248	0.00312833	0.00314149	1.90356	0.0218444	0.772604	1.42624	0.512221
1506			level4			200.934	359.5	NEG												0.0040304	0.00463566	0.00318573	0.0039506	0.00442318	0.00482086	0.00348694	0.00424366	0.540685	0.638341	0.946329	1.07418	0.103238
1507			level4			200.946	359.5	NEG												0.0171162	0.0170292	0.0137587	0.015968	0.013647	0.0209641	0.0161779	0.0169297	0.376459	0.71062	0.959303	1.06023	0.0843709
1508			level4			200.966	359.5	NEG												0.0856779	0.0771525	0.0695504	0.0774603	0.0676043	0.0884407	0.0813881	0.0791444	0.274831	0.837372	0.987519	1.02174	0.0310302
1509			level4	7,8-Dichloro-1,2,3,4-tetrahydroisoquinoline	22.1526	201.077	359.5	NEG												0.00572564	0.00373648	0.00570192	0.00505468	0.00191117	0.00525214	0.00455542	0.00390624	0.930451	0.397163	0.936412	0.772797	-0.371839
1510			level4	(1E,3E)-4-Hydroxybuta-1,3-diene-1,2,4-tricarboxylate	12.748	201.114	359.5	NEG												0.00605712	0.00556474	0.00571964	0.0057805	0.00613776	0.0056852	0.000120894	0.00398129	0.995378	0.450685	0.936412	0.688744	-0.537959
1511			level4			201.905	359.5	NEG												0.000118764	0.094876	0.10485	0.0666148	0.0936733	0.105051	0.104954	0.101226	0.853602	0.408755	0.936412	1.51957	0.603665
1512			level4			201.969	359.5	NEG												0.00251303	0.00211201	0.00291524	0.00251343	0.000113609	0.00245363	0.00266094	0.00174273	0.98093	0.415358	0.936412	0.693367	-0.528309
1513			level4			202.942	359.5	NEG												0.361667	0.333099	0.313214	0.335993	0.280995	0.38022	0.339618	0.333611	0.108801	0.944307	0.997595	0.992909	-0.0102673
1514			level4			202.965	359.5	NEG												0.0222962	0.0195494	0.022858	0.0215679	0.0258197	0.0318993	0.0224057	0.0267083	1.48985	0.157302	0.936412	1.23834	0.308402
1515			level4			203.056	359.5	NEG												0.00815087	0.00710235	0.00884782	0.00803368	0.000113609	0.00725095	0.00741537	0.00492664	1.05203	0.275164	0.936412	0.613249	-0.705456
1516			level4			203.92	359.5	NEG												0.00360097	0.00347117	0.000115472	0.00239587	0.000113609	0.0038404	0.00366293	0.00253898	0.0664668	0.935665	0.996781	1.05973	0.0836974
1517			level4			203.946	359.5	NEG												0.00783465	0.00767923	0.00574296	0.00708561	0.00574627	0.00887355	0.00684046	0.00715343	0.0500266	0.955289	0.998219	1.00957	0.0137425
1518			level4			204.925	359.5	NEG												0.00462913	0.00645873	0.00438099	0.00515628	0.00399584	0.0063997	0.00649114	0.00562889	0.379253	0.675153	0.951591	1.09166	0.126521
1519			level4			204.946	359.5	NEG												0.00399874	0.00414915	0.00397266	0.00404018	0.000113609	0.0049467	0.0042376	0.0030993	0.9236	0.596167	0.939586	0.76712	-0.382476
1520			level4	Chlorthiamid	-2.53979	205.072	359.5	NEG												0.0044066	0.00349628	0.00297957	0.00362748	0.00248723	0.00286946	0.00254875	0.00263515	1.66739	0.0840078	0.936412	0.726439	-0.461086
1521			level4			207.03	359.5	NEG												0.0065027	0.0034919	0.00371921	0.00457127	0.00366757	0.000121588	0.00343662	0.00240859	1.06912	0.222727	0.936412	0.526898	-0.924406
1522			level4			207.067	359.5	NEG												0.044245	0.00397766	0.0386549	0.0289592	0.00282034	0.00260909	0.00293023	0.00278655	1.66155	0.173273	0.936412	0.0962234	-3.37747
1523			level4			208.055	359.5	NEG												0.00286911	0.000111119	0.00308612	0.00202212	0.00324707	0.00333523	0.000120894	0.0022344	0.112914	0.888886	0.993661	1.10498	0.144019
1524			level4			208.073	359.5	NEG												0.0117174	0.00886441	0.00481182	0.00846454	0.00591019	0.00944902	0.0085996	0.00798627	0.0425104	0.843403	0.988222	0.943496	-0.0839111
1525			level4	Cryolite	17.9888	208.938	359.5	NEG												0.0254684	0.0224442	0.0199424	0.0226183	0.0226394	0.0255528	0.0202435	0.0228119	0.180088	0.934584	0.996781	1.00856	0.0122932
1526			level4			209.067	359.5	NEG												0.00556427	0.0043469	0.0036745	0.00452856	0.00521364	0.00773384	0.000120894	0.00435612	0.768627	0.943993	0.997595	0.961923	-0.0560063
1527			level4			209.082	359.5	NEG												0.000118764	0.00365746	0.00311456	0.00229693	0.00317145	0.00310725	0.00291625	0.00306498	0.774275	0.557649	0.938041	1.33438	0.416173
1528			level4			209.119	359.5	NEG												0.00818587	0.0126796	0.0174518	0.0127724	0.0121653	0.0144564	0.0210247	0.0158821	0.78916	0.455699	0.936412	1.24347	0.314371
1529			level4	Selenomethionine Se-oxide	-2.46764	211.098	359.5	NEG												0.00326575	0.000111119	0.000115472	0.00116411	0.00261026	0.00337177	0.000120894	0.00203431	0.826211	0.577737	0.938041	1.74752	0.805305
1530			level4			213.077	359.5	NEG												0.00786658	0.00296511	0.00240725	0.00441298	0.005602	0.00664139	0.00302496	0.00508945	0.684866	0.756883	0.970226	1.15329	0.205757
1531			level4			213.15	359.5	NEG												0.00557342	0.00402537	0.00480906	0.00480262	0.00638728	0.00499576	0.00678802	0.00605702	1.55575	0.14907	0.936412	1.26119	0.334787
1532			level4			213.933	359.5	NEG												0.004008	0.00454824	0.00354624	0.00403416	0.00390131	0.00608407	0.00499381	0.00499306	1.23502	0.238911	0.936412	1.2377	0.307656
1533			level4			215.019	359.5	NEG												0.00535939	0.0011067	0.0207741	0.00908007	0.0159926	0.0187454	0.00284026	0.0125261	0.655768	0.678878	0.951878	1.37951	0.464159
1534			level4			215.13	359.5	NEG												0.00386246	0.00276252	0.00387107	0.00349868	0.000113609	0.00380035	0.00409548	0.00266981	0.902358	0.567691	0.938041	0.76309	-0.390075
1535			level4			215.937	359.5	NEG												0.00261832	0.00237255	0.00182141	0.00227076	0.00203357	0.0033722	0.00102207	0.00214261	0.474201	0.867431	0.991117	0.943567	-0.0838039
1536			level4			216.91	359.5	NEG												0.00514948	0.00525429	0.00519432	0.00519936	0.00443536	0.00669493	0.00485485	0.00532838	0.0365743	0.869717	0.991117	1.02481	0.0353624
1537			level4			217.992	359.5	NEG												0.0424167	0.0316812	0.0337839	0.0359606	0.0289857	0.0435475	0.0350792	0.0358708	0.0109381	0.987408	0.999187	0.997502	-0.00360786
1538			level4			219.931	359.5	NEG												0.00432853	0.00157997	0.00505037	0.00365296	0.00191226	0.00236092	0.00449251	0.0029219	0.369672	0.610063	0.941901	0.799871	-0.322161
1539			level4			220.179	359.5	NEG												0.0351626	0.0313574	0.0283275	0.0316158	0.0262782	0.0374939	0.026068	0.0299467	0.488029	0.715223	0.959957	0.947207	-0.0782484
1540			level4			221.067	359.5	NEG												0.149016	0.104437	0.108696	0.120716	0.0963677	0.130458	0.142024	0.12295	0.229828	0.915344	0.995448	1.0185	0.0264512
1541			level4	2,2,2-Trifluoro-N-methyl-N-(trifluoroacetyl)acetamide	16.9298	222.071	359.5	NEG												0.00629779	0.00473476	0.00837029	0.00646761	0.00557645	0.0096207	0.00794469	0.00771395	0.795597	0.473392	0.936412	1.1927	0.254236
1542			level4			223.062	359.5	NEG												0.00476205	0.00206403	0.000115472	0.00231385	0.00535626	0.00555231	0.00398335	0.00496397	1.33853	0.138449	0.936412	2.14533	1.1012
[truncated: 45,599 more rows]
