# Supplementary material for: Multi-Omics Reveals Salt Stress Effects on Quality Formation of Strong-Gluten Wheat
Source: Int J Mol Sci. 2026 Mar 26;27(7):3013. doi: 10.3390/ijms27073013 (PMC13073276; doi:10.3390/ijms27073013)
Supplement: Supplementary file 1 [file ijms-27-03013-s001.zip › Proteomics.xlsx]

## Sheet: file explanation
表头名称	描述
GeneName	蛋白对应的基因名称
Accession	蛋白在Uniprot数据库中代号
Description	蛋白的描述信息
MEAN OO	该蛋白在该组对比内的一个实验组的相对定量值均值
MEAN XX	该物质在该组对比内的另一个实验组的相对定量值均值
P-VALUE	该物质在该组对比的T检验得到的P值，P值 = 假设是正确但是被拒绝的概率 = 阴性结果个数/结果总个数是对与样本数据的一个检验概率
Q-VALUE	矫正后的P值
P-VALUE-chitest	通过该蛋白在两组的检出频次，计算P值
FOLD CHANGE	该蛋白在该组对比两组实验间的倍数关系
LOG_FOLDCHANGE	FOLD CHANGE取以2为底的对数

## Sheet: CK_vs_S
GeneName	Accession	Description	MEAN CK	MEAN S	P-VALUE	Q-VALUE	P-VALUE-chitest	FOLD CHANGE	LOG_FOLDCHANGE	normalized_CK_1	normalized_CK_2	normalized_CK_3	normalized_S_1	normalized_S_2	normalized_S_3	ori_CK_1	ori_CK_2	ori_CK_3	ori_S_1	ori_S_2	ori_S_3
NRX	A0A023JMN5	A0A023JMN5_WHEAT protein-disulfide reductase OS=Triticum aestivum OX=4565 GN=NRX PE=2 SV=1	83.3742	60.1544	0.32115	0.880872		0.721498	-0.470932	118.346	58.7254	73.0516	46.8296	54.0871	79.5464	118.346	58.7254	73.0516	46.8296	54.0871	79.5464
	A0A023W594	A0A023W594_WHEAT chitinase OS=Triticum aestivum OX=4565 PE=3 SV=1	32.3667	32.5332	0.98211	0.929772		1.00514	0.00740161	27.4166	41.4204	28.2631	39.0255	36.5554	22.0186	27.4166	41.4204	28.2631	39.0255	36.5554	22.0186
Glia	A0A023WGB8	A0A023WGB8_WHEAT Prolamin OS=Triticum aestivum OX=4565 GN=Glia PE=3 SV=1	166.388	243.586	0.32038	0.880871		1.46396	0.549881	126.496	173.703	198.964	365.985	218.843	145.93	126.496	173.703	198.964	365.985	218.843	145.93
LEA5	A0A024CKY0	A0A024CKY0_WHEAT LEA protein OS=Triticum aestivum OX=4565 GN=LEA5 PE=2 SV=1	76.1654	108.98	0.623197	0.894026		1.43084	0.516859	31.4481	105.178	91.8703	217.598	86.9483	22.395	31.4481	105.178	91.8703	217.598	86.9483	22.395
HsfA1b	A0A024DAJ0	A0A024DAJ0_WHEAT Heat shock factor A1b (Fragment) OS=Triticum aestivum OX=4565 GN=HsfA1b PE=2 SV=1	53.9372	54.8088	0.831247	0.918071		1.01616	0.0231259	55.7483	55.0029	51.0605	56.3234	48.052	60.051	55.7483	55.0029	51.0605	56.3234	48.052	60.051
HsfA6e	A0A024DBN8	A0A024DBN8_WHEAT Heat shock factor A6e (Fragment) OS=Triticum aestivum OX=4565 GN=HsfA6e PE=2 SV=1	17.218	27.2472	0.0930687	0.880485		1.58249	0.662194	13.7381	19.4708	18.4451	21.6412	24.6043	35.4963	13.7381	19.4708	18.4451	21.6412	24.6043	35.4963
TaPDIL2-2	A0A024FRA5	A0A024FRA5_WHEAT Protein disulfide-isomerase OS=Triticum aestivum OX=4565 GN=TaPDIL2-2 PE=2 SV=1	99.7855	92.8791	0.800631	0.915204		0.930788	-0.103476	133.412	81.1897	84.7552	79.8091	68.0163	130.812	133.412	81.1897	84.7552	79.8091	68.0163	130.812
TaPDIL1-2	A0A024FRN3	A0A024FRN3_WHEAT Protein disulfide-isomerase OS=Triticum aestivum OX=4565 GN=TaPDIL1-2 PE=2 SV=1	438.706	486.359	0.540293	0.887085		1.10862	0.14877	363.409	472.883	479.825	601.895	397.617	459.566	363.409	472.883	479.825	601.895	397.617	459.566
PPO	A0A059UAM0	A0A059UAM0_WHEAT Copper-containing polyphenol oxidase OS=Triticum aestivum OX=4565 GN=PPO PE=3 SV=1	31.7042	28.98	0.694158	0.903453		0.914074	-0.129617	29.518	34.944	30.6506	17.6472	39.1198	30.1729	29.518	34.944	30.6506	17.6472	39.1198	30.1729
ClpP	A0A059UG09	A0A059UG09_WHEAT ATP-dependent Clp protease proteolytic subunit OS=Triticum aestivum OX=4565 GN=ClpP PE=2 SV=1	7.05199	10.8825	0.417142	0.883074	0.273322	1.54319	0.625911	10.5854	0.109893	10.4606	15.6474	7.66669	9.33349	10.5854		10.4606	15.6474	7.66669	9.33349
Glu-1Ax1	A0A059UHD1	A0A059UHD1_WHEAT High molecular weight glutenin subunit 1Ax1 OS=Triticum aestivum OX=4565 GN=Glu-1Ax1 PE=3 SV=1	29440.2	36398.7	0.536029	0.886674		1.23636	0.306101	16592.7	35953.6	35774.2	47291.8	41196.7	20707.6	16592.7	35953.6	35774.2	47291.8	41196.7	20707.6
HMW-GS	A0A060AAZ6	A0A060AAZ6_WHEAT High-molecular-weigh glutenin subunit 1Bx14 OS=Triticum aestivum OX=4565 GN=HMW-GS 1Bx14* PE=3 SV=1	30.9391	33.2996	0.875305	0.921873		1.0763	0.106074	30.287	40.16	22.3702	25.6321	58.9099	15.3568	30.287	40.16	22.3702	25.6321	58.9099	15.3568
HMW-GS	A0A060AER5	A0A060AER5_WHEAT High-molecular-weigh glutenin subunit 1By15 OS=Triticum aestivum OX=4565 GN=HMW-GS 1By15* PE=3 SV=1	12.4563	16.4854	0.468122	0.884676		1.32346	0.404312	10.0884	13.335	13.9456	16.0378	25.1648	8.25363	10.0884	13.335	13.9456	16.0378	25.1648	8.25363
PDF3	A0A060AFB6	A0A060AFB6_WHEAT Defensin OS=Triticum aestivum OX=4565 GN=PDF3 PE=2 SV=1	286.363	463.754	0.224335	0.880803		1.61946	0.695514	140.662	281.061	437.367	641.338	384.741	365.183	140.662	281.061	437.367	641.338	384.741	365.183
glu	A0A060MZP1	A0A060MZP1_WHEAT High molecular weight glutenin subunit (Fragment) OS=Triticum aestivum OX=4565 GN=glu PE=3 SV=1	23262.7	27585.2	0.709567	0.905351		1.18581	0.245873	8157.75	33443.3	28187.2	37904.8	32034.9	12815.9	8157.75	33443.3	28187.2	37904.8	32034.9	12815.9
	A0A067YNJ5	A0A067YNJ5_WHEAT Actin OS=Triticum aestivum OX=4565 PE=3 SV=1	341.347	236.265	0.0699358	0.880305		0.692156	-0.530831	367.739	380.316	275.985	181.702	260.085	267.009	367.739	380.316	275.985	181.702	260.085	267.009
FVE	A0A068AZ53	A0A068AZ53_WHEAT FVE OS=Triticum aestivum OX=4565 GN=FVE PE=2 SV=1	246.472	182.338	0.17818	0.880745		0.739791	-0.434809	311.567	206.554	221.294	142.401	187.854	216.758	311.567	206.554	221.294	142.401	187.854	216.758
petD	A0A075TNA6	A0A075TNA6_WHEAT Cytochrome b6-f complex subunit 4 OS=Triticum aestivum OX=4565 GN=petD PE=3 SV=1	18.6826	22.9784	0.485952	0.885158		1.22994	0.298587	22.3567	15.9227	17.7682	12.4602	28.692	27.783	22.3567	15.9227	17.7682	12.4602	28.692	27.783
atpI	A0A075TNJ4	A0A075TNJ4_WHEAT ATP synthase subunit a, chloroplastic OS=Triticum aestivum OX=4565 GN=atpI PE=3 SV=1	4.59512	2.94596	0.697207	0.903835	0.414216	0.641107	-0.641362	9.56017	0.109893	4.11529	0.109893	0.109893	8.6181	9.56017		4.11529			8.6181
petB	A0A075TNN5	A0A075TNN5_WHEAT Cytochrome b6 OS=Triticum aestivum OX=4565 GN=petB PE=3 SV=1	115.461	114.456	0.948697	0.927478		0.991296	-0.0126124	127.261	101.087	118.036	102.068	139.491	101.81	127.261	101.087	118.036	102.068	139.491	101.81
atpF	A0A075TV53	A0A075TV53_WHEAT ATP synthase subunit b, chloroplastic OS=Triticum aestivum OX=4565 GN=atpF PE=3 SV=1	145.52	143.645	0.943158	0.927083		0.987118	-0.0187057	176.374	99.1178	161.068	147.929	129.512	153.495	176.374	99.1178	161.068	147.929	129.512	153.495
atpB	A0A075VXI8	A0A075VXI8_WHEAT ATP synthase subunit beta, chloroplastic OS=Triticum aestivum OX=4565 GN=atpB PE=3 SV=1	670.518	483.85	0.444033	0.883964		0.721606	-0.470716	1082.47	419.562	509.523	352.089	495.59	603.87	1082.47	419.562	509.523	352.089	495.59	603.87
	A0A077KS83	A0A077KS83_WHEAT Aquaporin OS=Triticum aestivum OX=4565 PE=2 SV=1	45.7304	19.1893	0.433528	0.88363	0.414216	0.419617	-1.25286	0.109893	80.4072	56.6742	57.348	0.109893	0.109893		80.4072	56.6742	57.348
CFC21_045049	A0A077RA97	A0A077RA97_WHEAT (bread wheat) hypothetical protein OS=Triticum aestivum OX=4565 GN=CFC21_045049 PE=3 SV=1	68.5428	53.3037	0.547074	0.887727		0.77767	-0.36277	31.1963	93.5388	80.8934	30.2457	53.4604	76.205	31.1963	93.5388	80.8934	30.2457	53.4604	76.205
CFC21_043224	A0A077RAC7	A0A077RAC7_WHEAT (bread wheat) hypothetical protein OS=Triticum aestivum OX=4565 GN=CFC21_043224 PE=3 SV=1	8.26674	8.78112	0.89595	0.923535		1.06222	0.0870863	7.97301	4.4326	12.3946	6.12475	14.5483	5.67031	7.97301	4.4326	12.3946	6.12475	14.5483	5.67031
CFC21_025891	A0A077RFM6	A0A077RFM6_WHEAT (bread wheat) hypothetical protein OS=Triticum aestivum OX=4565 GN=CFC21_025891 PE=4 SV=1	46.3506	45.8929	0.947665	0.927405		0.990126	-0.0143166	44.807	47.8781	46.3667	57.8592	37.5203	42.2992	44.807	47.8781	46.3667	57.8592	37.5203	42.2992
CFC21_040407	A0A077RHE5	A0A077RHE5_WHEAT (bread wheat) hypothetical protein OS=Triticum aestivum OX=4565 GN=CFC21_040407 PE=4 SV=1	14.2893	13.6824	0.843149	0.919134		0.957526	-0.062616	12.6599	13.1241	17.0839	13.2611	18.2243	9.56174	12.6599	13.1241	17.0839	13.2611	18.2243	9.56174
CFC21_038741	A0A077RNW3	A0A077RNW3_WHEAT Uncharacterized protein OS=Triticum aestivum OX=4565 GN=CFC21_038741 PE=4 SV=1	24.3946	30.1878	0.297221	0.880859		1.23748	0.307407	26.9051	16.0018	30.2768	33.7356	26.1554	30.6725	26.9051	16.0018	30.2768	33.7356	26.1554	30.6725
TRAES_3BF061100040CFD_c1	A0A077RNX2	A0A077RNX2_WHEAT FRIGIDA-like protein OS=Triticum aestivum OX=4565 GN=TRAES_3BF061100040CFD_c1 PE=4 SV=1	13.9795	12.0217	0.53419	0.886494		0.859949	-0.217676	9.15676	16.8662	15.9155	15.1273	10.5786	10.3591	9.15676	16.8662	15.9155	15.1273	10.5786	10.3591
CFC21_042990	A0A077RNZ1	A0A077RNZ1_WHEAT BZIP domain-containing protein OS=Triticum aestivum OX=4565 GN=CFC21_042990 PE=4 SV=1	164.234	157.955	0.828719	0.917841		0.961766	-0.0562416	166.447	206.276	119.978	164.939	136.673	172.253	166.447	206.276	119.978	164.939	136.673	172.253
TRAES_3BF053100110CFD_c1	A0A077RNZ7	A0A077RNZ7_WHEAT Small ribosomal subunit protein uS7 domain-containing protein OS=Triticum aestivum OX=4565 GN=TRAES_3BF053100110CFD_c1 PE=3 SV=1	13.3614	12.1368	0.588025	0.891308		0.908342	-0.138693	14.7484	12.6633	12.6726	8.71518	12.1791	15.516	14.7484	12.6633	12.6726	8.71518	12.1791	15.516
CFC21_038937	A0A077RP15	A0A077RP15_WHEAT Sucrose-phosphate synthase OS=Triticum aestivum OX=4565 GN=CFC21_038937 PE=3 SV=1	9.17756	1.49165	0.192071	0.880765	0.414216	0.162532	-2.6212	15.887	0.109893	11.5357	0.109893	4.25516	0.109893	15.887		11.5357		4.25516
CFC21_039273	A0A077RPE6	A0A077RPE6_WHEAT Alpha-glucosidase OS=Triticum aestivum OX=4565 GN=CFC21_039273 PE=3 SV=1	20.4513	21.3546	0.876151	0.921942		1.04417	0.0623594	19.7079	19.1134	22.5325	25.2494	28.0124	10.8021	19.7079	19.1134	22.5325	25.2494	28.0124	10.8021
CFC21_041041	A0A077RPK9	A0A077RPK9_WHEAT HTH La-type RNA-binding domain-containing protein OS=Triticum aestivum OX=4565 GN=CFC21_041041 PE=4 SV=1	48.8645	42.2481	0.326347	0.880874		0.864596	-0.209901	58.2536	40.5434	47.7965	43.6858	41.5553	41.5031	58.2536	40.5434	47.7965	43.6858	41.5553	41.5031
CFC21_039332	A0A077RPL6	A0A077RPL6_WHEAT RuvB-like helicase OS=Triticum aestivum OX=4565 GN=CFC21_039332 PE=3 SV=1	7.8475	7.90944	0.974256	0.929246		1.00789	0.011342	7.77731	5.49387	10.2713	5.62559	8.67565	9.42708	7.77731	5.49387	10.2713	5.62559	8.67565	9.42708
CFC21_039694	A0A077RPZ7	A0A077RPZ7_WHEAT threonine--tRNA ligase OS=Triticum aestivum OX=4565 GN=CFC21_039694 PE=3 SV=1	65.3744	59.0776	0.511612	0.885794		0.903681	-0.146114	78.7478	54.4402	62.9351	59.3348	50.1441	67.7538	78.7478	54.4402	62.9351	59.3348	50.1441	67.7538
TRAES_3BF134100010CFD_c1	A0A077RPZ8	A0A077RPZ8_WHEAT EF-hand domain-containing protein OS=Triticum aestivum OX=4565 GN=TRAES_3BF134100010CFD_c1 PE=4 SV=1	130.56	207.925	0.0688121	0.880293		1.59257	0.671355	135.165	138.759	117.755	244.13	147.049	232.597	135.165	138.759	117.755	244.13	147.049	232.597
CFC21_039814	A0A077RQ08	A0A077RQ08_WHEAT Uncharacterized protein OS=Triticum aestivum OX=4565 GN=CFC21_039814 PE=4 SV=1	10.178	9.41251	0.791559	0.914315		0.92479	-0.112803	10.3553	13.1176	7.06109	7.26042	13.5473	7.42976	10.3553	13.1176	7.06109	7.26042	13.5473	7.42976
TRAES_3BF057900060CFD_c1	A0A077RQ44	A0A077RQ44_WHEAT C3H1-type domain-containing protein OS=Triticum aestivum OX=4565 GN=TRAES_3BF057900060CFD_c1 PE=4 SV=1	47.0312	49.8081	0.743226	0.909249		1.05904	0.0827631	48.6337	44.1203	48.3397	61.8617	52.2858	35.2769	48.6337	44.1203	48.3397	61.8617	52.2858	35.2769
CFC21_040239	A0A077RQB9	A0A077RQB9_WHEAT UBC core domain-containing protein OS=Triticum aestivum OX=4565 GN=CFC21_040239 PE=3 SV=1	68.0311	58.6526	0.42303	0.883279		0.862143	-0.214001	57.5963	77.2105	69.2866	70.5147	64.0836	41.3594	57.5963	77.2105	69.2866	70.5147	64.0836	41.3594
CFC21_024787	A0A077RQC1	A0A077RQC1_WHEAT SHSP domain-containing protein OS=Triticum aestivum OX=4565 GN=CFC21_024787 PE=3 SV=1	105.234	119.183	0.161449	0.880715		1.13255	0.179574	98.5446	99.2503	117.908	128.996	116.64	111.914	98.5446	99.2503	117.908	128.996	116.64	111.914
CFC21_040161	A0A077RQF9	A0A077RQF9_WHEAT C2H2-type domain-containing protein OS=Triticum aestivum OX=4565 GN=CFC21_040161 PE=4 SV=1	20.8394	19.2764	0.823522	0.917366		0.924995	-0.112482	16.822	16.7821	28.9142	11.2618	28.9615	17.6059	16.822	16.7821	28.9142	11.2618	28.9615	17.6059
CFC21_040280	A0A077RQG5	A0A077RQG5_WHEAT Myb/SANT-like DNA-binding domain-containing protein OS=Triticum aestivum OX=4565 GN=CFC21_040280 PE=4 SV=1	48.9489	60.2534	0.622732	0.893992		1.23094	0.299766	38.1338	70.4319	38.281	54.6751	31.6784	94.4066	38.1338	70.4319	38.281	54.6751	31.6784	94.4066
CFC21_042243	A0A077RQJ1	A0A077RQJ1_WHEAT Calcyclin-binding protein OS=Triticum aestivum OX=4565 GN=CFC21_042243 PE=4 SV=1	68.3345	81.7932	0.0970135	0.880507		1.19695	0.259367	67.7517	64.4154	72.8364	76.9833	75.1837	93.2127	67.7517	64.4154	72.8364	76.9833	75.1837	93.2127
TRAES_3BF028400010CFD_c1	A0A077RQK4	A0A077RQK4_WHEAT Peptidase A1 domain-containing protein OS=Triticum aestivum OX=4565 GN=TRAES_3BF028400010CFD_c1 PE=3 SV=1	32.7536	29.5302	0.747199	0.909687		0.901587	-0.149462	49.5499	20.572	28.1389	31.7751	27.3375	29.4781	49.5499	20.572	28.1389	31.7751	27.3375	29.4781
CFC21_040214	A0A077RQL2	A0A077RQL2_WHEAT Fe2OG dioxygenase domain-containing protein OS=Triticum aestivum OX=4565 GN=CFC21_040214 PE=3 SV=1	37.7786	33.5594	0.311087	0.880866		0.888319	-0.17085	36.051	42.1395	35.1453	28.5648	33.4862	38.6272	36.051	42.1395	35.1453	28.5648	33.4862	38.6272
CFC21_040462	A0A077RQP6	A0A077RQP6_WHEAT glutathione transferase OS=Triticum aestivum OX=4565 GN=CFC21_040462 PE=3 SV=1	17.6608	15.3967	0.0761551	0.880364		0.871799	-0.197933	18.1239	18.2914	16.5671	14.7897	16.9408	14.4595	18.1239	18.2914	16.5671	14.7897	16.9408	14.4595
TRAES_3BF066100070CFD_c1	A0A077RQT7	A0A077RQT7_WHEAT BZIP domain-containing protein OS=Triticum aestivum OX=4565 GN=TRAES_3BF066100070CFD_c1 PE=3 SV=1	23.0491	49.543	0.366981	0.881072		2.14945	1.10397	20.1324	24.5461	24.4689	30.5931	95.1529	22.8831	20.1324	24.5461	24.4689	30.5931	95.1529	22.8831
CFC21_040566	A0A077RQX7	A0A077RQX7_WHEAT Peroxidase OS=Triticum aestivum OX=4565 GN=CFC21_040566 PE=3 SV=1	21.6155	26.1572	0.459311	0.884424		1.21011	0.275138	20.9662	30.2678	13.6125	20.9815	27.0917	30.3983	20.9662	30.2678	13.6125	20.9815	27.0917	30.3983
TRAES_3BF007300050CFD_c1	A0A077RQZ5	A0A077RQZ5_WHEAT NADH dehydrogenase [ubiquinone] iron-sulfur protein 3 OS=Triticum aestivum OX=4565 GN=TRAES_3BF007300050CFD_c1 PE=3 SV=1	14.1486	11.862	0.699229	0.904086		0.838384	-0.254317	24.9883	8.87819	8.57926	10.2113	11.8185	13.5561	24.9883	8.87819	8.57926	10.2113	11.8185	13.5561
CFC21_042296	A0A077RR09	A0A077RR09_WHEAT Uncharacterized protein OS=Triticum aestivum OX=4565 GN=CFC21_042296 PE=4 SV=1	462.676	508.307	0.278971	0.880848		1.09862	0.135698	436.373	514.553	437.102	547.881	460.314	516.727	436.373	514.553	437.102	547.881	460.314	516.727
TRAES_3BF003800040CFD_c1	A0A077RR14	A0A077RR14_WHEAT RWP-RK domain-containing protein OS=Triticum aestivum OX=4565 GN=TRAES_3BF003800040CFD_c1 PE=4 SV=1	9.89832	12.2205	0.384591	0.881833		1.2346	0.304047	13.7417	7.25118	8.70204	14.6848	10.0698	11.9069	13.7417	7.25118	8.70204	14.6848	10.0698	11.9069
TRAES_3BF081300080CFD_c1	A0A077RR20	A0A077RR20_WHEAT Exonuclease domain-containing protein OS=Triticum aestivum OX=4565 GN=TRAES_3BF081300080CFD_c1 PE=4 SV=1	47.2263	46.7018	0.97423	0.929244		0.988894	-0.0161129	45.748	57.0757	38.8553	55.1384	66.1638	18.8032	45.748	57.0757	38.8553	55.1384	66.1638	18.8032
TRAES_3BF011300020CFD_c1	A0A077RR46	A0A077RR46_WHEAT BHLH domain-containing protein OS=Triticum aestivum OX=4565 GN=TRAES_3BF011300020CFD_c1 PE=3 SV=1	50.6502	47.7956	0.790822	0.914242		0.94364	-0.0836923	58.4567	51.1578	42.3362	37.6869	40.1118	65.588	58.4567	51.1578	42.3362	37.6869	40.1118	65.588
CFC21_082763	A0A077RR83	A0A077RR83_WHEAT Peptide-N4-(N-acetyl-beta-glucosaminyl)asparagine amidase A OS=Triticum aestivum OX=4565 GN=CFC21_082763 PE=4 SV=1	4.96015	3.50979	0.519881	0.885986		0.707598	-0.498998	6.08854	1.58853	7.20337	5.74707	2.73464	2.04766	6.08854	1.58853	7.20337	5.74707	2.73464	2.04766
CFC21_040746	A0A077RRE2	A0A077RRE2_WHEAT VHS domain-containing protein OS=Triticum aestivum OX=4565 GN=CFC21_040746 PE=3 SV=1	15.8614	15.7223	0.953616	0.927825		0.991225	-0.0127149	17.2559	15.032	15.2964	18.4727	17.1789	11.5152	17.2559	15.032	15.2964	18.4727	17.1789	11.5152
CFC21_040876	A0A077RRK1	A0A077RRK1_WHEAT 60S ribosomal protein L18a-like protein OS=Triticum aestivum OX=4565 GN=CFC21_040876 PE=4 SV=1	24.0675	21.1439	0.676396	0.901168		0.878528	-0.18684	19.2372	35.8161	17.1491	18.0077	26.5788	18.8453	19.2372	35.8161	17.1491	18.0077	26.5788	18.8453
TRAES_3BF069900010CFD_c1	A0A077RRY6	A0A077RRY6_WHEAT RNA helicase OS=Triticum aestivum OX=4565 GN=TRAES_3BF069900010CFD_c1 PE=4 SV=1	37.2692	22.4341	0.134341	0.880652		0.601948	-0.73229	51.9245	29.7298	30.1533	16.4376	25.1587	25.7061	51.9245	29.7298	30.1533	16.4376	25.1587	25.7061
TRAES_3BF031600050CFD_c1	A0A077RS68	A0A077RS68_WHEAT Uncharacterized protein OS=Triticum aestivum OX=4565 GN=TRAES_3BF031600050CFD_c1 PE=4 SV=1	932.832	1128.4	0.662948	0.899365		1.20965	0.274589	395.861	1259.52	1143.12	1433.09	1456.2	495.911	395.861	1259.52	1143.12	1433.09	1456.2	495.911
CFC21_041351	A0A077RS97	A0A077RS97_WHEAT PPIase cyclophilin-type domain-containing protein OS=Triticum aestivum OX=4565 GN=CFC21_041351 PE=4 SV=1	14.2763	18.0039	0.29304	0.880856		1.26111	0.334695	11.4648	13.584	17.7799	22.8001	14.6513	16.5604	11.4648	13.584	17.7799	22.8001	14.6513	16.5604
TRAES_3BF042100050CFD_c1	A0A077RSA7	A0A077RSA7_WHEAT EF-hand domain-containing protein OS=Triticum aestivum OX=4565 GN=TRAES_3BF042100050CFD_c1 PE=4 SV=1	31.8946	37.5449	0.358901	0.880888		1.17716	0.235305	35.1432	23.5895	36.9512	44.3567	32.738	35.5401	35.1432	23.5895	36.9512	44.3567	32.738	35.5401
CFC21_041141	A0A077RSB4	A0A077RSB4_WHEAT Coatomer subunit beta OS=Triticum aestivum OX=4565 GN=CFC21_041141 PE=4 SV=1	70.3538	60.448	0.484668	0.885125		0.859201	-0.218933	91.6664	67.7189	51.6761	57.034	63.1016	61.2085	91.6664	67.7189	51.6761	57.034	63.1016	61.2085
CFC21_034753	A0A077RSI2	A0A077RSI2_WHEAT CHCH domain-containing protein OS=Triticum aestivum OX=4565 GN=CFC21_034753 PE=4 SV=1	56.9256	72.0615	0.283362	0.880851		1.26589	0.340152	54.2217	58.0647	58.4902	51.4609	79.3822	85.3413	54.2217	58.0647	58.4902	51.4609	79.3822	85.3413
CFC21_039774	A0A077RSI3	A0A077RSI3_WHEAT Triosephosphate isomerase, cytosolic OS=Triticum aestivum OX=4565 GN=CFC21_039774 PE=3 SV=1	942.93	836.788	0.414105	0.882967		0.887434	-0.172288	1117.91	821.563	889.316	753.199	771.692	985.474	1117.91	821.563	889.316	753.199	771.692	985.474
CFC21_042013	A0A077RSI4	A0A077RSI4_WHEAT Clp R domain-containing protein OS=Triticum aestivum OX=4565 GN=CFC21_042013 PE=3 SV=1	22.8201	16.5846	0.550147	0.888013		0.726752	-0.460466	32.7817	8.19126	27.4874	9.175	12.1674	28.4113	32.7817	8.19126	27.4874	9.175	12.1674	28.4113
CFC21_040707	A0A077RSI9	A0A077RSI9_WHEAT Trafficking protein particle complex subunit OS=Triticum aestivum OX=4565 GN=CFC21_040707 PE=3 SV=1	57.8634	46.8587	0.356801	0.880887		0.809816	-0.304334	54.3321	75.6888	43.5693	47.8942	38.1308	54.5511	54.3321	75.6888	43.5693	47.8942	38.1308	54.5511
CFC21_041366	A0A077RSJ4	A0A077RSJ4_WHEAT Uncharacterized protein OS=Triticum aestivum OX=4565 GN=CFC21_041366 PE=3 SV=1	26.6017	22.5587	0.455455	0.884311		0.848016	-0.237837	22.6838	33.5201	23.6011	27.8694	23.7364	16.0702	22.6838	33.5201	23.6011	27.8694	23.7364	16.0702
CFC21_041283	A0A077RSP3	A0A077RSP3_WHEAT PITH domain-containing protein OS=Triticum aestivum OX=4565 GN=CFC21_041283 PE=3 SV=1	13.0393	13.398	0.928616	0.926026		1.02751	0.03915	11.1244	16.8729	11.1207	10.651	19.8473	9.69576	11.1244	16.8729	11.1207	10.651	19.8473	9.69576
TRAES_3BF057900180CFD_c1	A0A077RSP7	A0A077RSP7_WHEAT Cytochrome oxidase subunit II transmembrane region profile domain-containing protein OS=Triticum aestivum OX=4565 GN=TRAES_3BF057900180CFD_c1 PE=3 SV=1	100.26	91.953	0.636092	0.89556		0.917145	-0.124779	109.493	87.9543	103.333	91.9796	66.076	117.803	109.493	87.9543	103.333	91.9796	66.076	117.803
TRAES_3BF055300050CFD_c1	A0A077RSP9	A0A077RSP9_WHEAT Neutral ceramidase OS=Triticum aestivum OX=4565 GN=TRAES_3BF055300050CFD_c1 PE=3 SV=1	77.5878	73.4396	0.479407	0.884985		0.946535	-0.0792723	84.4104	78.9988	69.3542	69.2082	79.2212	71.8893	84.4104	78.9988	69.3542	69.2082	79.2212	71.8893
TRAES_3BF067800180CFD_c1	A0A077RSR1	A0A077RSR1_WHEAT Enoyl reductase (ER) domain-containing protein OS=Triticum aestivum OX=4565 GN=TRAES_3BF067800180CFD_c1 PE=4 SV=1	22.5392	19.7311	0.813442	0.916427		0.875414	-0.191963	41.2614	9.20188	17.1542	14.5725	13.7213	30.8996	41.2614	9.20188	17.1542	14.5725	13.7213	30.8996
CFC21_070109	A0A077RST2	A0A077RST2_WHEAT Carbonic anhydrase OS=Triticum aestivum OX=4565 GN=CFC21_070109 PE=3 SV=1	479.924	462.397	0.696716	0.903773		0.96348	-0.0536732	509.078	469.327	461.368	393.49	464.696	529.007	509.078	469.327	461.368	393.49	464.696	529.007
CFC21_044244	A0A077RST9	A0A077RST9_WHEAT Glucan endo-1,3-beta-D-glucosidase OS=Triticum aestivum OX=4565 GN=CFC21_044244 PE=3 SV=1	32.7041	28.9587	0.183542	0.880753		0.885474	-0.175479	36.0153	32.4515	29.6456	26.4959	28.9343	31.4458	36.0153	32.4515	29.6456	26.4959	28.9343	31.4458
WDAI	A0A077RSX3	A0A077RSX3_WHEAT Dimeric alpha amylase inhibitor OS=Triticum aestivum OX=4565 GN=WDAI PE=2 SV=1	2973.54	2872.4	0.944082	0.92715		0.965987	-0.0499244	849.476	4608.96	3462.17	3943.05	3304.25	1369.88	849.476	4608.96	3462.17	3943.05	3304.25	1369.88
TRAES_3BF065100030CFD_c1	A0A077RSY3	A0A077RSY3_WHEAT Dienelactone hydrolase domain-containing protein OS=Triticum aestivum OX=4565 GN=TRAES_3BF065100030CFD_c1 PE=4 SV=1	791.018	772.138	0.851746	0.919885		0.976132	-0.0348513	811.113	790.103	771.837	613.701	920.352	782.362	811.113	790.103	771.837	613.701	920.352	782.362
CFC21_042938	A0A077RSZ8	A0A077RSZ8_WHEAT Uncharacterized protein OS=Triticum aestivum OX=4565 GN=CFC21_042938 PE=4 SV=1	24.363	26.1634	0.885595	0.92271		1.0739	0.102858	41.1835	18.5167	13.3889	14.4348	41.6154	22.4401	41.1835	18.5167	13.3889	14.4348	41.6154	22.4401
TRAES_3BF031900060CFD_c1	A0A077RT11	A0A077RT11_WHEAT HMG box domain-containing protein OS=Triticum aestivum OX=4565 GN=TRAES_3BF031900060CFD_c1 PE=4 SV=1	10.5982	16.1274	0.42492	0.883343	0.273322	1.52171	0.60569	12.2205	0.109893	19.4642	21.2803	12.6095	14.4923	12.2205		19.4642	21.2803	12.6095	14.4923
CFC21_039262	A0A077RT14	A0A077RT14_WHEAT Glabrous enhancer-binding protein-like DBD domain-containing protein OS=Triticum aestivum OX=4565 GN=CFC21_039262 PE=3 SV=1	11.4034	11.9755	0.802121	0.915348		1.05017	0.0706168	13.901	13.0195	7.28971	11.3407	11.5825	13.0032	13.901	13.0195	7.28971	11.3407	11.5825	13.0032
CFC21_041362	A0A077RT18	A0A077RT18_WHEAT DUF1118 domain-containing protein OS=Triticum aestivum OX=4565 GN=CFC21_041362 PE=4 SV=1	18.4112	23.339	0.0185595	0.878306		1.26765	0.342161	20.8151	16.8102	17.6082	22.5795	23.8947	23.5428	20.8151	16.8102	17.6082	22.5795	23.8947	23.5428
TRAES_3BF115000150CFD_c1	A0A077RT44	A0A077RT44_WHEAT Uncharacterized protein OS=Triticum aestivum OX=4565 GN=TRAES_3BF115000150CFD_c1 PE=4 SV=1	14.134	19.0069	0.597974	0.892107	0.273322	1.34477	0.42736	0.109893	23.6749	18.6171	28.0194	16.2215	12.78		23.6749	18.6171	28.0194	16.2215	12.78
CFC21_041783	A0A077RT58	A0A077RT58_WHEAT DUF538 domain-containing protein OS=Triticum aestivum OX=4565 GN=CFC21_041783 PE=4 SV=1	112.342	98.322	0.555609	0.888515		0.875201	-0.192313	132.401	108.759	95.8664	62.7545	127.812	104.399	132.401	108.759	95.8664	62.7545	127.812	104.399
CFC21_041793	A0A077RT77	A0A077RT77_WHEAT DEK-C domain-containing protein OS=Triticum aestivum OX=4565 GN=CFC21_041793 PE=3 SV=1	45.8935	46.1803	0.975884	0.929356		1.00625	0.00898876	41.6632	52.1055	43.9118	60.4509	46.507	31.583	41.6632	52.1055	43.9118	60.4509	46.507	31.583
CFC21_040127	A0A077RT78	A0A077RT78_WHEAT pyruvate decarboxylase OS=Triticum aestivum OX=4565 GN=CFC21_040127 PE=3 SV=1	25.7637	19.5772	0.335707	0.880878		0.759876	-0.396163	26.717	30.8229	19.7512	12.7999	28.4694	17.4624	26.717	30.8229	19.7512	12.7999	28.4694	17.4624
TRAES_3BF113600030CFD_c1	A0A077RTB3	A0A077RTB3_WHEAT Protein kinase domain-containing protein OS=Triticum aestivum OX=4565 GN=TRAES_3BF113600030CFD_c1 PE=4 SV=1	28.9471	36.7531	0.077526	0.880376		1.26966	0.344447	25.6788	32.6234	28.5392	40.0961	38.5763	31.587	25.6788	32.6234	28.5392	40.0961	38.5763	31.587
TRAES_3BF053100120CFD_c1	A0A077RTD8	A0A077RTD8_WHEAT NAD(P)H dehydrogenase subunit H OS=Triticum aestivum OX=4565 GN=TRAES_3BF053100120CFD_c1 PE=3 SV=1	27.4023	29.2193	0.850559	0.919782		1.06631	0.0926258	41.2608	26.7341	14.212	24.0651	25.3026	38.2903	41.2608	26.7341	14.212	24.0651	25.3026	38.2903
CFC21_040233	A0A077RTE3	A0A077RTE3_WHEAT SHSP domain-containing protein OS=Triticum aestivum OX=4565 GN=CFC21_040233 PE=3 SV=1	109.58	134.703	0.519526	0.885977		1.22927	0.297797	56.9491	129.119	142.672	181.252	119.035	103.823	56.9491	129.119	142.672	181.252	119.035	103.823
CFC21_039758	A0A077RTG8	A0A077RTG8_WHEAT Malate dehydrogenase OS=Triticum aestivum OX=4565 GN=CFC21_039758 PE=3 SV=1	680.708	696.467	0.79304	0.914461		1.02315	0.0330189	755.133	633.897	653.094	631.667	683.295	774.44	755.133	633.897	653.094	631.667	683.295	774.44
CFC21_040263	A0A077RTP0	A0A077RTP0_WHEAT Uncharacterized protein OS=Triticum aestivum OX=4565 GN=CFC21_040263 PE=4 SV=1	10.3253	10.5037	0.912934	0.924851		1.01728	0.0247174	9.91549	8.92164	12.1388	11.2141	8.15978	12.1373	9.91549	8.92164	12.1388	11.2141	8.15978	12.1373
CFC21_041685	A0A077RTP7	A0A077RTP7_WHEAT Uncharacterized protein OS=Triticum aestivum OX=4565 GN=CFC21_041685 PE=4 SV=1	46.8186	24.5829	0.0160966	0.87789		0.525068	-0.929424	51.3237	36.0397	53.0923	22.1542	25.303	26.2916	51.3237	36.0397	53.0923	22.1542	25.303	26.2916
TRAES_3BF280300010CFD_c1	A0A077RTU6	A0A077RTU6_WHEAT PWWP domain-containing protein OS=Triticum aestivum OX=4565 GN=TRAES_3BF280300010CFD_c1 PE=4 SV=1	32.5118	39.2433	0.258203	0.880833		1.20705	0.271485	37.3891	35.7124	24.4338	45.4214	36.4705	35.838	37.3891	35.7124	24.4338	45.4214	36.4705	35.838
CFC21_035901	A0A077RTW4	A0A077RTW4_WHEAT Serine/threonine-protein phosphatase OS=Triticum aestivum OX=4565 GN=CFC21_035901 PE=3 SV=1	38.7598	31.0329	0.348026	0.880884		0.800646	-0.320764	52.8271	32.6069	30.8454	29.2883	29.2067	34.6036	52.8271	32.6069	30.8454	29.2883	29.2067	34.6036
CFC21_048081	A0A077RTY0	A0A077RTY0_WHEAT Casein kinase substrate phosphoprotein PP28 domain-containing protein OS=Triticum aestivum OX=4565 GN=CFC21_048081 PE=4 SV=1	473.555	507.097	0.853162	0.920007		1.07083	0.0987314	274.84	565.643	580.182	756.405	484.243	280.644	274.84	565.643	580.182	756.405	484.243	280.644
CFC21_041060	A0A077RTY9	A0A077RTY9_WHEAT SUN domain-containing protein OS=Triticum aestivum OX=4565 GN=CFC21_041060 PE=4 SV=1	22.5727	23.7725	0.799822	0.915125		1.05315	0.0747092	30.125	15.0722	22.5211	24.2742	24.9252	22.1179	30.125	15.0722	22.5211	24.2742	24.9252	22.1179
CFC21_041838	A0A077RU36	A0A077RU36_WHEAT NAD(P)-binding domain-containing protein OS=Triticum aestivum OX=4565 GN=CFC21_041838 PE=4 SV=1	43.8749	49.511	0.664244	0.899542		1.12846	0.174356	63.0203	24.1957	44.4086	58.2821	44.3281	45.9229	63.0203	24.1957	44.4086	58.2821	44.3281	45.9229
CFC21_040353	A0A077RU45	A0A077RU45_WHEAT Ubiquitin carboxyl-terminal hydrolase OS=Triticum aestivum OX=4565 GN=CFC21_040353 PE=3 SV=1	64.2	57.1313	0.447855	0.884082		0.889896	-0.168292	79.6846	56.9461	55.9692	51.3331	57.4177	62.6431	79.6846	56.9461	55.9692	51.3331	57.4177	62.6431
CFC21_042181	A0A077RU59	A0A077RU59_WHEAT Trehalose 6-phosphate phosphatase OS=Triticum aestivum OX=4565 GN=CFC21_042181 PE=3 SV=1	15.1927	12.57	0.240219	0.880818		0.827373	-0.273391	18.0521	13.1111	14.4149	14.3094	10.2727	13.128	18.0521	13.1111	14.4149	14.3094	10.2727	13.128
TRAES_3BF033900100CFD_c1	A0A077RU76	A0A077RU76_WHEAT Uncharacterized protein OS=Triticum aestivum OX=4565 GN=TRAES_3BF033900100CFD_c1 PE=3 SV=1	28.7114	22.2222	0.21379	0.880792		0.773985	-0.369622	35.0745	25.372	25.6876	16.9283	22.3164	27.4218	35.0745	25.372	25.6876	16.9283	22.3164	27.4218
CFC21_044892	A0A077RU79	A0A077RU79_WHEAT Protein FLX-like 3 OS=Triticum aestivum OX=4565 GN=CFC21_044892 PE=3 SV=1	39.3077	41.9911	0.457492	0.884371		1.06827	0.09527	34.234	42.0263	41.663	41.2475	45.8631	38.8626	34.234	42.0263	41.663	41.2475	45.8631	38.8626
CFC21_042310	A0A077RUD3	A0A077RUD3_WHEAT Chorismate mutase OS=Triticum aestivum OX=4565 GN=CFC21_042310 PE=4 SV=1	43.1496	39.6675	0.593896	0.891783		0.919301	-0.121391	52.4056	39.5548	37.4885	32.0701	43.7051	43.2273	52.4056	39.5548	37.4885	32.0701	43.7051	43.2273
CFC21_040453	A0A077RUE1	A0A077RUE1_WHEAT Uncharacterized protein OS=Triticum aestivum OX=4565 GN=CFC21_040453 PE=4 SV=1	20.6963	23.7193	0.433351	0.883624		1.14606	0.196688	23.0607	16.1423	22.886	28.9122	20.4695	21.7762	23.0607	16.1423	22.886	28.9122	20.4695	21.7762
CFC21_039311	A0A077RUF0	A0A077RUF0_WHEAT NADP-dependent oxidoreductase domain-containing protein OS=Triticum aestivum OX=4565 GN=CFC21_039311 PE=3 SV=1	12.5233	14.6449	0.471813	0.884779		1.16941	0.225783	14.4141	7.75767	15.398	16.9992	13.5365	13.3989	14.4141	7.75767	15.398	16.9992	13.5365	13.3989
TRAES_3BF010400570CFD_c1	A0A077RUF8	A0A077RUF8_WHEAT Deoxyhypusine synthase OS=Triticum aestivum OX=4565 GN=TRAES_3BF010400570CFD_c1 PE=3 SV=1	25.8455	19.9199	0.245074	0.880823		0.770731	-0.375701	29.2534	23.8664	24.4166	11.9755	24.7442	23.0399	29.2534	23.8664	24.4166	11.9755	24.7442	23.0399
TRAES_3BF171700050CFD_c1	A0A077RUH6	A0A077RUH6_WHEAT UBC core domain-containing protein OS=Triticum aestivum OX=4565 GN=TRAES_3BF171700050CFD_c1 PE=4 SV=1	44.4225	48.9739	0.61579	0.893478		1.10246	0.140721	42.6477	35.834	54.7859	53.1036	57.1849	36.6331	42.6477	35.834	54.7859	53.1036	57.1849	36.6331
TRAES_3BF134700010CFD_c1	A0A077RUN4	A0A077RUN4_WHEAT TAFII28-like protein domain-containing protein OS=Triticum aestivum OX=4565 GN=TRAES_3BF134700010CFD_c1 PE=3 SV=1	14.309	17.557	0.44478	0.883988		1.227	0.295131	19.0569	14.0218	9.84818	22.6692	16.8097	13.1922	19.0569	14.0218	9.84818	22.6692	16.8097	13.1922
CFC21_040514	A0A077RUS5	A0A077RUS5_WHEAT Phytocyanin domain-containing protein OS=Triticum aestivum OX=4565 GN=CFC21_040514 PE=4 SV=1	3.25832	3.45255	0.915229	0.925025	0.273322	1.05961	0.0835322	5.51942	4.14566	0.109893	2.37316	4.16914	3.81534	5.51942	4.14566		2.37316	4.16914	3.81534
CFC21_044043	A0A077RUV8	A0A077RUV8_WHEAT E3 ubiquitin protein ligase OS=Triticum aestivum OX=4565 GN=CFC21_044043 PE=3 SV=1	21.3821	21.7167	0.940423	0.926887		1.01565	0.0223979	29.602	16.7543	17.79	20.5429	21.2569	23.3502	29.602	16.7543	17.79	20.5429	21.2569	23.3502
TRAES_3BF030400100CFD_c1	A0A077RUX0	A0A077RUX0_WHEAT RRM domain-containing protein OS=Triticum aestivum OX=4565 GN=TRAES_3BF030400100CFD_c1 PE=4 SV=1	24.3269	25.5911	0.727892	0.907514		1.05197	0.0730879	26.1417	24.8951	21.9439	28.4936	19.2978	28.9819	26.1417	24.8951	21.9439	28.4936	19.2978	28.9819
TRAES_3BF030100060CFD_c1	A0A077RUY1	A0A077RUY1_WHEAT EF-hand domain-containing protein OS=Triticum aestivum OX=4565 GN=TRAES_3BF030100060CFD_c1 PE=4 SV=1	200.573	228.631	0.545865	0.887614		1.13989	0.188893	177.992	214.948	208.778	238.69	294.095	153.107	177.992	214.948	208.778	238.69	294.095	153.107
CFC21_039338	A0A077RV00	A0A077RV00_WHEAT Surfeit locus protein 5 OS=Triticum aestivum OX=4565 GN=CFC21_039338 PE=4 SV=1	24.5412	34.3245	0.190651	0.880764		1.39864	0.484029	14.6582	33.4781	25.4875	40.2371	30.6663	32.0701	14.6582	33.4781	25.4875	40.2371	30.6663	32.0701
CFC21_042107	A0A077RV26	A0A077RV26_WHEAT Glycosyltransferase OS=Triticum aestivum OX=4565 GN=CFC21_042107 PE=3 SV=1	11.6484	8.05157	0.475385	0.884877	0.273322	0.691216	-0.532792	14.9964	11.4569	8.49194	9.83496	14.2099	0.109893	14.9964	11.4569	8.49194	9.83496	14.2099
CFC21_042292	A0A077RVB3	A0A077RVB3_WHEAT UDP-arabinopyranose mutase OS=Triticum aestivum OX=4565 GN=CFC21_042292 PE=3 SV=1	62.1303	28.0046	0.0701493	0.880307		0.450739	-1.14963	87.934	49.4386	49.0183	17.7496	31.755	34.5091	87.934	49.4386	49.0183	17.7496	31.755	34.5091
CFC21_040828	A0A077RVD7	A0A077RVD7_WHEAT Single-stranded DNA binding protein Ssb-like OB fold domain-containing protein OS=Triticum aestivum OX=4565 GN=CFC21_040828 PE=4 SV=1	147.987	180.336	0.178628	0.880746		1.21859	0.285217	126.073	135.283	182.604	195.684	163.373	181.95	126.073	135.283	182.604	195.684	163.373	181.95
TRAES_3BF052000020CFD_c1	A0A077RVJ6	A0A077RVJ6_WHEAT PB1 domain-containing protein OS=Triticum aestivum OX=4565 GN=TRAES_3BF052000020CFD_c1 PE=4 SV=1	602.032	549.97	0.762449	0.911334		0.913523	-0.130488	621.448	503.227	681.42	565.111	805.564	279.235	621.448	503.227	681.42	565.111	805.564	279.235
CFC21_039487	A0A077RVM2	A0A077RVM2_WHEAT Non-specific lipid-transfer protein OS=Triticum aestivum OX=4565 GN=CFC21_039487 PE=3 SV=1	37.062	49.866	0.635834	0.895522		1.34547	0.428115	21.1907	36.1221	53.8733	96.1039	24.0214	29.4727	21.1907	36.1221	53.8733	96.1039	24.0214	29.4727
TRAES_3BF024700380CFD_c1	A0A077RVQ3	A0A077RVQ3_WHEAT glutathione transferase OS=Triticum aestivum OX=4565 GN=TRAES_3BF024700380CFD_c1 PE=3 SV=1	0.109893	5.03175	0.210136	0.880788	0.0832645	45.7875	5.51688	0.109893	0.109893	0.109893	0.109893	9.42597	5.55938					9.42597	5.55938
TRAES_3BF186900040CFD_c1	A0A077RVU2	A0A077RVU2_WHEAT non-specific serine/threonine protein kinase OS=Triticum aestivum OX=4565 GN=TRAES_3BF186900040CFD_c1 PE=3 SV=1	810.351	895.579	0.720534	0.906657		1.10517	0.144274	690.709	771.992	968.352	1024.69	1170.03	492.02	690.709	771.992	968.352	1024.69	1170.03	492.02
ZFP	A0A077RVZ2	A0A077RVZ2_WHEAT Zinc finger protein OS=Triticum aestivum OX=4565 GN=ZFP PE=2 SV=1	20.406	45.6979	0.00445734	0.869798		2.23944	1.16314	14.4474	20.229	26.5415	43.8225	42.362	50.9092	14.4474	20.229	26.5415	43.8225	42.362	50.9092
LSM4	A0A077RW01	A0A077RW01_WHEAT U6 snRNA-associated Sm-like protein LSm4 OS=Triticum aestivum OX=4565 GN=LSM4 PE=3 SV=1	36.8096	53.1452	0.155175	0.880703		1.44379	0.529857	46.6994	25.5867	38.1427	50.552	42.4479	66.4357	46.6994	25.5867	38.1427	50.552	42.4479	66.4357
CFC21_042856	A0A077RW06	A0A077RW06_WHEAT Osmotin-like protein OS=Triticum aestivum OX=4565 GN=CFC21_042856 PE=4 SV=1	56.5307	72.6519	0.329813	0.880876		1.28518	0.361967	60.7889	64.212	44.5912	94.7358	49.0034	74.2166	60.7889	64.212	44.5912	94.7358	49.0034	74.2166
CFC21_039936	A0A077RW30	A0A077RW30_WHEAT Cysteine synthase OS=Triticum aestivum OX=4565 GN=CFC21_039936 PE=3 SV=1	190.38	178.528	0.493111	0.885342		0.937748	-0.0927285	211.138	181.514	178.487	177.714	199.34	158.531	211.138	181.514	178.487	177.714	199.34	158.531
TRAES_3BF014100010CFD_c1	A0A077RW63	A0A077RW63_WHEAT RING-type domain-containing protein OS=Triticum aestivum OX=4565 GN=TRAES_3BF014100010CFD_c1 PE=4 SV=1	28.3636	28.6266	0.92848	0.926016		1.00927	0.0133165	25.4421	30.3943	29.2544	31.9066	24.1687	29.8045	25.4421	30.3943	29.2544	31.9066	24.1687	29.8045
TRAES_3BF057900100CFD_c1	A0A077RWA5	A0A077RWA5_WHEAT Large ribosomal subunit protein uL29m OS=Triticum aestivum OX=4565 GN=TRAES_3BF057900100CFD_c1 PE=3 SV=1	12.1964	21.2848	0.285968	0.880852	0.273322	1.74516	0.803363	16.3589	20.1205	0.109893	29.2998	18.8292	15.7253	16.3589	20.1205		29.2998	18.8292	15.7253
CFC21_042904	A0A077RWB4	A0A077RWB4_WHEAT NADP-dependent oxidoreductase domain-containing protein OS=Triticum aestivum OX=4565 GN=CFC21_042904 PE=3 SV=1	57.149	49.6887	0.426913	0.88341		0.869458	-0.201811	58.3391	60.244	52.8639	34.2604	52.848	61.9576	58.3391	60.244	52.8639	34.2604	52.848	61.9576
TRAES_3BF041800030CFD_c1	A0A077RWB9	A0A077RWB9_WHEAT 40S ribosomal protein S23 OS=Triticum aestivum OX=4565 GN=TRAES_3BF041800030CFD_c1 PE=3 SV=1	51.7717	39.0739	0.526587	0.886137		0.754735	-0.405958	81.9429	29.9803	43.392	27.3236	31.657	58.2412	81.9429	29.9803	43.392	27.3236	31.657	58.2412
CFC21_043024	A0A077RWG8	A0A077RWG8_WHEAT Uricase OS=Triticum aestivum OX=4565 GN=CFC21_043024 PE=3 SV=1	39.8452	25.6736	0.122679	0.880616		0.644332	-0.634123	52.2882	30.4793	36.7682	22.4532	22.3499	32.2176	52.2882	30.4793	36.7682	22.4532	22.3499	32.2176
CFC21_039997	A0A077RWI8	A0A077RWI8_WHEAT DUF1421 domain-containing protein OS=Triticum aestivum OX=4565 GN=CFC21_039997 PE=4 SV=1	278.679	299.264	0.432359	0.883591		1.07387	0.102813	256.531	313.081	266.425	317.64	312.568	267.583	256.531	313.081	266.425	317.64	312.568	267.583
TRAES_3BF029300010CFD_c1	A0A077RWJ5	A0A077RWJ5_WHEAT Uncharacterized protein OS=Triticum aestivum OX=4565 GN=TRAES_3BF029300010CFD_c1 PE=4 SV=1	3.38448	5.21136	0.160431	0.880713		1.53978	0.622725	2.20325	5.45132	2.49886	4.8522	5.14709	5.63478	2.20325	5.45132	2.49886	4.8522	5.14709	5.63478
CFC21_035189	A0A077RWL8	A0A077RWL8_WHEAT GTP-binding protein SAR1A OS=Triticum aestivum OX=4565 GN=CFC21_035189 PE=3 SV=1	278.857	253.8	0.768468	0.911967		0.910142	-0.135837	377.529	206.068	252.975	212.219	175.456	373.725	377.529	206.068	252.975	212.219	175.456	373.725
CFC21_041108	A0A077RWN0	A0A077RWN0_WHEAT Glucosidase 2 subunit beta OS=Triticum aestivum OX=4565 GN=CFC21_041108 PE=4 SV=1	21.3307	30.6677	0.0392913	0.879741		1.43773	0.523788	19.295	22.7257	21.9713	33.8773	33.2774	24.8483	19.295	22.7257	21.9713	33.8773	33.2774	24.8483
CFC21_042727	A0A077RWP1	A0A077RWP1_WHEAT VHS domain-containing protein OS=Triticum aestivum OX=4565 GN=CFC21_042727 PE=3 SV=1	12.1673	12.923	0.409218	0.88279		1.06211	0.0869321	12.7367	12.8784	10.8867	13.8083	12.9245	12.036	12.7367	12.8784	10.8867	13.8083	12.9245	12.036
CFC21_043092	A0A077RWS0	A0A077RWS0_WHEAT DUF668 domain-containing protein OS=Triticum aestivum OX=4565 GN=CFC21_043092 PE=4 SV=1	5.52414	6.14999	0.594041	0.891794		1.11329	0.154834	7.51681	3.86157	5.19405	5.81487	6.23333	6.40177	7.51681	3.86157	5.19405	5.81487	6.23333	6.40177
CFC21_041219	A0A077RWS5	A0A077RWS5_WHEAT S-adenosylmethionine synthase OS=Triticum aestivum OX=4565 GN=CFC21_041219 PE=3 SV=1	167.687	134.772	0.269469	0.880841		0.803711	-0.315251	159.207	209.655	134.2	108.962	149.729	145.626	159.207	209.655	134.2	108.962	149.729	145.626
CFC21_040203	A0A077RWX2	A0A077RWX2_WHEAT Profilin OS=Triticum aestivum OX=4565 GN=CFC21_040203 PE=3 SV=1	22.8875	20.9804	0.637888	0.895823		0.916672	-0.125522	22.6618	21.1726	24.8283	18.0742	28.1337	16.7332	22.6618	21.1726	24.8283	18.0742	28.1337	16.7332
TRAES_3BF098800090CFD_c1	A0A077RWX5	A0A077RWX5_WHEAT RRM domain-containing protein OS=Triticum aestivum OX=4565 GN=TRAES_3BF098800090CFD_c1 PE=4 SV=1	25.2956	29.802	0.22556	0.880805		1.17815	0.236523	29.855	22.2723	23.7596	32.2715	25.5648	31.5699	29.855	22.2723	23.7596	32.2715	25.5648	31.5699
CFC21_040207	A0A077RWY7	A0A077RWY7_WHEAT TauD/TfdA-like domain-containing protein OS=Triticum aestivum OX=4565 GN=CFC21_040207 PE=4 SV=1	25.6214	23.9743	0.702203	0.904453		0.935714	-0.0958605	26.9266	21.8174	28.1202	30.6068	18.6575	22.6586	26.9266	21.8174	28.1202	30.6068	18.6575	22.6586
TRAES_3BF099800020CFD_c1	A0A077RX13	A0A077RX13_WHEAT MAR-binding filament-like protein 1 OS=Triticum aestivum OX=4565 GN=TRAES_3BF099800020CFD_c1 PE=4 SV=1	14.2824	16.5946	0.655164	0.898291		1.16189	0.216477	21.1811	9.33882	12.3272	23.017	13.8837	12.8831	21.1811	9.33882	12.3272	23.017	13.8837	12.8831
TRAES_3BF173900050CFD_c1	A0A077RX20	A0A077RX20_WHEAT valine--tRNA ligase OS=Triticum aestivum OX=4565 GN=TRAES_3BF173900050CFD_c1 PE=3 SV=1	66.2055	63.0611	0.857621	0.92039		0.952505	-0.070201	93.4026	50.8774	54.3366	54.5287	53.2447	81.41	93.4026	50.8774	54.3366	54.5287	53.2447	81.41
CFC21_038730	A0A077RX29	A0A077RX29_WHEAT Protein RER1 OS=Triticum aestivum OX=4565 GN=CFC21_038730 PE=3 SV=1	38.4727	49.2485	0.327876	0.880875		1.28009	0.356242	27.4716	48.3911	39.5555	48.8142	62.5234	36.4078	27.4716	48.3911	39.5555	48.8142	62.5234	36.4078
TRAES_3BF016000030CFD_c1	A0A077RX41	A0A077RX41_WHEAT Serine aminopeptidase S33 domain-containing protein OS=Triticum aestivum OX=4565 GN=TRAES_3BF016000030CFD_c1 PE=4 SV=1	6.83101	9.55862	0.1112	0.880574		1.3993	0.484702	5.59874	7.52093	7.37337	7.30702	11.3381	10.0307	5.59874	7.52093	7.37337	7.30702	11.3381	10.0307
CFC21_064302	A0A077RX53	A0A077RX53_WHEAT NADP-dependent oxidoreductase domain-containing protein OS=Triticum aestivum OX=4565 GN=CFC21_064302 PE=4 SV=1	35.7685	26.905	0.272416	0.880843		0.752199	-0.410814	43.0967	39.4169	24.7919	18.7169	29.6878	32.3104	43.0967	39.4169	24.7919	18.7169	29.6878	32.3104
CFC21_042593	A0A077RX59	A0A077RX59_WHEAT Translation machinery-associated protein 22 OS=Triticum aestivum OX=4565 GN=CFC21_042593 PE=3 SV=1	117.884	154.027	0.374876	0.881422		1.3066	0.385817	68.3408	143.519	141.792	206.719	131.263	124.099	68.3408	143.519	141.792	206.719	131.263	124.099
CFC21_040227	A0A077RX64	A0A077RX64_WHEAT SHSP domain-containing protein OS=Triticum aestivum OX=4565 GN=CFC21_040227 PE=3 SV=1	2135.84	1961.35	0.64486	0.896834		0.918301	-0.122961	1672.41	1975.53	2759.6	2178.48	1989.69	1715.87	1672.41	1975.53	2759.6	2178.48	1989.69	1715.87
TRAES_3BF016000010CFD_c1	A0A077RX71	A0A077RX71_WHEAT Protein CHUP1, chloroplastic OS=Triticum aestivum OX=4565 GN=TRAES_3BF016000010CFD_c1 PE=4 SV=1	3.25821	5.12072	0.58409	0.890984	1	1.57164	0.652269	5.50961	0.109893	4.15511	9.27174	0.109893	5.98053	5.50961		4.15511	9.27174		5.98053
TRAES_3BF053800050CFD_c1	A0A077RX96	A0A077RX96_WHEAT Nudix hydrolase domain-containing protein OS=Triticum aestivum OX=4565 GN=TRAES_3BF053800050CFD_c1 PE=4 SV=1	25.9672	27.7572	0.758895	0.910955		1.06893	0.0961733	27.9644	28.4707	21.4664	17.8556	33.1549	32.2611	27.9644	28.4707	21.4664	17.8556	33.1549	32.2611
CFC21_041394	A0A077RX98	A0A077RX98_WHEAT Btz domain-containing protein OS=Triticum aestivum OX=4565 GN=CFC21_041394 PE=3 SV=1	19.5235	20.6154	0.652665	0.897941		1.05593	0.0785105	22.4988	17.1613	18.9105	17.556	23.0083	21.282	22.4988	17.1613	18.9105	17.556	23.0083	21.282
MED10	A0A077RXD9	A0A077RXD9_WHEAT Mediator of RNA polymerase II transcription subunit 10 OS=Triticum aestivum OX=4565 GN=MED10 PE=3 SV=1	15.3249	25.2656	0.136145	0.880657		1.64866	0.721293	14.5572	11.5044	19.9132	31.3841	28.4788	15.9339	14.5572	11.5044	19.9132	31.3841	28.4788	15.9339
TRAES_3BF080100080CFD_c1	A0A077RXH0	A0A077RXH0_WHEAT inorganic diphosphatase OS=Triticum aestivum OX=4565 GN=TRAES_3BF080100080CFD_c1 PE=3 SV=1	217.466	202.768	0.371707	0.881283		0.932411	-0.100962	238.368	202.877	211.152	222.405	190.208	195.69	238.368	202.877	211.152	222.405	190.208	195.69
CFC21_037440	A0A077RXJ4	A0A077RXJ4_WHEAT Uncharacterized protein OS=Triticum aestivum OX=4565 GN=CFC21_037440 PE=4 SV=1	59.7461	63.3626	0.880968	0.922336		1.06053	0.0847862	29.9321	85.5729	63.7334	87.8783	68.5593	33.6502	29.9321	85.5729	63.7334	87.8783	68.5593	33.6502
CFC21_102303	A0A077RXN1	A0A077RXN1_WHEAT Uncharacterized protein OS=Triticum aestivum OX=4565 GN=CFC21_102303 PE=4 SV=1	7.67376	10.4046	0.62729	0.894324	0.273322	1.35587	0.439217	0.109893	16.5849	6.32651	10.9613	9.81801	10.4345		16.5849	6.32651	10.9613	9.81801	10.4345
CFC21_040371	A0A077RXP2	A0A077RXP2_WHEAT Prefoldin subunit 6 OS=Triticum aestivum OX=4565 GN=CFC21_040371 PE=3 SV=1	32.2354	39.5301	0.309038	0.880865		1.22629	0.294304	20.1392	37.725	38.8421	36.8673	42.4128	39.3102	20.1392	37.725	38.8421	36.8673	42.4128	39.3102
CFC21_037506	A0A077RXR6	A0A077RXR6_WHEAT Obg-like ATPase 1 OS=Triticum aestivum OX=4565 GN=CFC21_037506 PE=3 SV=1	106.12	71.6357	0.309671	0.880866		0.675042	-0.56695	148.514	87.2018	82.6449	37.8794	67.7231	109.305	148.514	87.2018	82.6449	37.8794	67.7231	109.305
CFC21_043089	A0A077RXS1	A0A077RXS1_WHEAT non-specific serine/threonine protein kinase OS=Triticum aestivum OX=4565 GN=CFC21_043089 PE=3 SV=1	13.1619	9.78002	0.0724695	0.88033		0.743053	-0.428463	11.4693	15.3091	12.7074	11.2412	9.6809	8.418	11.4693	15.3091	12.7074	11.2412	9.6809	8.418
CFC21_037542	A0A077RXS4	A0A077RXS4_WHEAT AAA+ ATPase domain-containing protein OS=Triticum aestivum OX=4565 GN=CFC21_037542 PE=3 SV=1	367.372	382.999	0.862088	0.92077		1.04254	0.0601003	459.368	290.641	352.107	364.829	274.516	509.653	459.368	290.641	352.107	364.829	274.516	509.653
TRAES_3BF091600020CFD_c1	A0A077RXT8	A0A077RXT8_WHEAT Uncharacterized protein OS=Triticum aestivum OX=4565 GN=TRAES_3BF091600020CFD_c1 PE=4 SV=1	31.0085	26.9892	0.328545	0.880875		0.870383	-0.200278	29.6166	33.4402	29.9686	27.1385	21.0219	32.8073	29.6166	33.4402	29.9686	27.1385	21.0219	32.8073
CFC21_040473	A0A077RXY9	A0A077RXY9_WHEAT Carboxypeptidase OS=Triticum aestivum OX=4565 GN=CFC21_040473 PE=3 SV=1	95.3699	70.934	0.0677927	0.880282		0.743777	-0.427058	96.5001	78.3134	111.296	69.8908	75.4771	67.434	96.5001	78.3134	111.296	69.8908	75.4771	67.434
TRAES_3BF026300010CFD_c1	A0A077RY37	A0A077RY37_WHEAT Uncharacterized protein OS=Triticum aestivum OX=4565 GN=TRAES_3BF026300010CFD_c1 PE=4 SV=1	3.14145	8.5098	0.183862	0.880754	0.0832645	2.70887	1.43769	9.20457	0.109893	0.109893	5.73031	9.43466	10.3644	9.20457			5.73031	9.43466	10.3644
TRAES_3BF072800050CFD_c1	A0A077RY45	A0A077RY45_WHEAT Uncharacterized protein OS=Triticum aestivum OX=4565 GN=TRAES_3BF072800050CFD_c1 PE=3 SV=1	100.533	51.1194	0.100016	0.880523		0.508483	-0.975729	142.98	93.1531	65.4665	52.8624	58.4195	42.0764	142.98	93.1531	65.4665	52.8624	58.4195	42.0764
TRAES_3BF146000010CFD_c1	A0A077RY75	A0A077RY75_WHEAT GYF domain-containing protein OS=Triticum aestivum OX=4565 GN=TRAES_3BF146000010CFD_c1 PE=4 SV=1	138.131	143.647	0.776853	0.912834		1.03993	0.0564887	122.196	132.383	159.815	163.773	151.204	115.964	122.196	132.383	159.815	163.773	151.204	115.964
CFC21_043277	A0A077RY90	A0A077RY90_WHEAT Uncharacterized protein OS=Triticum aestivum OX=4565 GN=CFC21_043277 PE=4 SV=1	73.4547	70.402	0.917961	0.925232		0.958441	-0.0612378	113.095	62.2675	45.0013	36.7827	102.181	72.2422	113.095	62.2675	45.0013	36.7827	102.181	72.2422
TRAES_3BF007300380CFD_c1	A0A077RYA3	A0A077RYA3_WHEAT Photosystem I iron-sulfur center OS=Triticum aestivum OX=4565 GN=TRAES_3BF007300380CFD_c1 PE=3 SV=1	236.425	293.194	0.682157	0.901921		1.24012	0.310475	110.652	291.349	307.274	465.512	331.809	82.2618	110.652	291.349	307.274	465.512	331.809	82.2618
CFC21_043322	A0A077RYD3	A0A077RYD3_WHEAT Fe2OG dioxygenase domain-containing protein OS=Triticum aestivum OX=4565 GN=CFC21_043322 PE=3 SV=1	16.4336	21.8211	0.081881	0.880411		1.32783	0.409073	15.2543	17.1269	16.9197	17.6268	25.3488	22.4877	15.2543	17.1269	16.9197	17.6268	25.3488	22.4877
CFC21_043318	A0A077RYD9	A0A077RYD9_WHEAT Hpc2-related domain-containing protein OS=Triticum aestivum OX=4565 GN=CFC21_043318 PE=4 SV=1	38.3436	39.4444	0.911691	0.924756		1.02871	0.0408366	53.9399	23.8623	37.2285	34.6583	37.783	45.892	53.9399	23.8623	37.2285	34.6583	37.783	45.892
TRAES_3BF049800100CFD_c1	A0A077RYE2	A0A077RYE2_WHEAT Uncharacterized protein OS=Triticum aestivum OX=4565 GN=TRAES_3BF049800100CFD_c1 PE=3 SV=1	48.5298	47.5057	0.957312	0.928084		0.978896	-0.030773	77.8355	27.9271	39.827	33.9543	41.9183	66.6444	77.8355	27.9271	39.827	33.9543	41.9183	66.6444
TRAES_3BF018800010CFD_c1	A0A077RYE6	A0A077RYE6_WHEAT C2 domain-containing protein OS=Triticum aestivum OX=4565 GN=TRAES_3BF018800010CFD_c1 PE=4 SV=1	321.56	316.32	0.905816	0.924305		0.983703	-0.023706	269.856	355.4	339.424	367.531	324.69	256.737	269.856	355.4	339.424	367.531	324.69	256.737
CFC21_006297	A0A077RYK9	A0A077RYK9_WHEAT Uncharacterized protein OS=Triticum aestivum OX=4565 GN=CFC21_006297 PE=3 SV=1	402.655	385.574	0.741947	0.909106		0.957578	-0.0625375	360.452	456.942	390.571	394.046	313.988	448.687	360.452	456.942	390.571	394.046	313.988	448.687
CAMPLR22A2D_LOCUS3927	A0A077RYQ1	A0A077RYQ1_WHEAT Histone H4 OS=Triticum aestivum OX=4565 GN=CAMPLR22A2D_LOCUS3927 PE=3 SV=1	11416	8271.43	0.331271	0.880876		0.72455	-0.464844	16374.5	7049.28	10824.1	8539.55	6636.88	9637.86	16374.5	7049.28	10824.1	8539.55	6636.88	9637.86
CFC21_043463	A0A077RYX7	A0A077RYX7_WHEAT proline--tRNA ligase OS=Triticum aestivum OX=4565 GN=CFC21_043463 PE=3 SV=1	216.472	196.624	0.604283	0.892602		0.908311	-0.138741	265.673	213.484	170.259	170.625	178.707	240.539	265.673	213.484	170.259	170.625	178.707	240.539
CFC21_044107	A0A077RZ08	A0A077RZ08_WHEAT NAC-A/B domain-containing protein OS=Triticum aestivum OX=4565 GN=CFC21_044107 PE=4 SV=1	76.7546	98.2598	0.077121	0.880372		1.28018	0.356348	75.7403	73.4701	81.0535	97.3777	83.4686	113.933	75.7403	73.4701	81.0535	97.3777	83.4686	113.933
CFC21_034986	A0A077RZ13	A0A077RZ13_WHEAT GTP-binding protein SAR1A OS=Triticum aestivum OX=4565 GN=CFC21_034986 PE=3 SV=1	188.427	186.179	0.948401	0.927457		0.988068	-0.0173181	223.227	159.4	182.655	141.823	182.307	234.406	223.227	159.4	182.655	141.823	182.307	234.406
TRAES_3BF071900010CFD_c1	A0A077RZ27	A0A077RZ27_WHEAT FAD synthase OS=Triticum aestivum OX=4565 GN=TRAES_3BF071900010CFD_c1 PE=4 SV=1	25.0356	21.907	0.766106	0.91172		0.875036	-0.192586	43.1424	15.3565	16.6077	18.8708	17.39	29.4602	43.1424	15.3565	16.6077	18.8708	17.39	29.4602
CFC21_040899	A0A077RZ60	A0A077RZ60_WHEAT Factor of DNA methylation 1-5/IDN2 domain-containing protein OS=Triticum aestivum OX=4565 GN=CFC21_040899 PE=4 SV=1	21.9355	22.1603	0.918623	0.925281		1.01025	0.0147135	25.0965	18.6888	22.0211	22.9942	20.3189	23.1679	25.0965	18.6888	22.0211	22.9942	20.3189	23.1679
TRAES_3BF114000090CFD_c1	A0A077RZB4	A0A077RZB4_WHEAT Salt stress root protein RS1 OS=Triticum aestivum OX=4565 GN=TRAES_3BF114000090CFD_c1 PE=4 SV=1	160.357	195.041	0.0872001	0.880448		1.21629	0.282483	163.098	137.532	180.443	212.831	188.717	183.574	163.098	137.532	180.443	212.831	188.717	183.574
TRAES_3BF011000010CFD_c1	A0A077RZB5	A0A077RZB5_WHEAT CG-1 domain-containing protein OS=Triticum aestivum OX=4565 GN=TRAES_3BF011000010CFD_c1 PE=3 SV=1	27.0178	26.2321	0.866836	0.921169		0.970919	-0.0425772	22.25	27.3943	31.409	25.8492	32.4887	20.3584	22.25	27.3943	31.409	25.8492	32.4887	20.3584
CFC21_042035	A0A077RZG3	A0A077RZG3_WHEAT 6-phosphogluconate dehydrogenase NADP-binding domain-containing protein OS=Triticum aestivum OX=4565 GN=CFC21_042035 PE=4 SV=1	35.0883	33.5382	0.840587	0.918907		0.955823	-0.0651849	31.6709	45.2124	28.3816	42.6988	32.7038	25.212	31.6709	45.2124	28.3816	42.6988	32.7038	25.212
TRAES_3BF090800040CFD_c1	A0A077RZG6	A0A077RZG6_WHEAT hydroxymethylglutaryl-CoA lyase OS=Triticum aestivum OX=4565 GN=TRAES_3BF090800040CFD_c1 PE=3 SV=1	14.992	17.0964	0.353199	0.880886		1.14037	0.189501	15.3605	13.268	16.3474	16.4742	20.4571	14.3577	15.3605	13.268	16.3474	16.4742	20.4571	14.3577
CFC21_040996	A0A077RZI5	A0A077RZI5_WHEAT Transcription factor Pur-alpha 1 OS=Triticum aestivum OX=4565 GN=CFC21_040996 PE=3 SV=1	53.0104	47.9186	0.448853	0.884113		0.903948	-0.145688	63.8905	47.6897	47.4509	49.4541	47.8341	46.4676	63.8905	47.6897	47.4509	49.4541	47.8341	46.4676
TRAES_3BF001100060CFD_c1	A0A077RZK7	A0A077RZK7_WHEAT BHLH domain-containing protein OS=Triticum aestivum OX=4565 GN=TRAES_3BF001100060CFD_c1 PE=3 SV=1	27.8374	64.348	0.0239675	0.878919		2.31157	1.20887	18.1951	24.6096	40.7074	79.7228	54.0277	59.2934	18.1951	24.6096	40.7074	79.7228	54.0277	59.2934
CFC21_042087	A0A077RZP0	A0A077RZP0_WHEAT Pathogen-related protein OS=Triticum aestivum OX=4565 GN=CFC21_042087 PE=4 SV=1	24.7207	33.5814	0.293142	0.880856		1.35844	0.441946	16.5929	34.1864	23.3827	43.7058	30.8575	26.181	16.5929	34.1864	23.3827	43.7058	30.8575	26.181
TRAES_3BF046300080CFD_c1	A0A077RZQ5	A0A077RZQ5_WHEAT ATP synthase epsilon chain, mitochondrial OS=Triticum aestivum OX=4565 GN=TRAES_3BF046300080CFD_c1 PE=3 SV=1	30.5193	67.2254	0.166104	0.880724		2.20271	1.13928	23.7592	29.0975	38.7013	99.0224	75.7803	26.8734	23.7592	29.0975	38.7013	99.0224	75.7803	26.8734
CFC21_041189	A0A077RZT0	A0A077RZT0_WHEAT J domain-containing protein OS=Triticum aestivum OX=4565 GN=CFC21_041189 PE=4 SV=1	17.5472	23.5085	0.155067	0.880703		1.33973	0.421942	21.369	15.4111	15.8615	27.2717	17.9942	25.2596	21.369	15.4111	15.8615	27.2717	17.9942	25.2596
TRAES_3BF047600010CFD_c1	A0A077S025	A0A077S025_WHEAT Protein ROOT HAIR DEFECTIVE 3 homolog OS=Triticum aestivum OX=4565 GN=TRAES_3BF047600010CFD_c1 PE=3 SV=1	116.873	111.765	0.653467	0.898054		0.956294	-0.0644736	133.799	106.432	110.387	104.583	106.626	124.084	133.799	106.432	110.387	104.583	106.626	124.084
TRAES_3BF116200110CFD_c1	A0A077S075	A0A077S075_WHEAT Conserved oligomeric Golgi complex subunit 4 OS=Triticum aestivum OX=4565 GN=TRAES_3BF116200110CFD_c1 PE=3 SV=1	45.8151	55.5112	0.399362	0.882421		1.21164	0.276957	53.7474	46.9093	36.7886	53.6542	40.8765	72.003	53.7474	46.9093	36.7886	53.6542	40.8765	72.003
TRAES_3BF023100010CFD_c1	A0A077S0A1	A0A077S0A1_WHEAT Uncharacterized protein OS=Triticum aestivum OX=4565 GN=TRAES_3BF023100010CFD_c1 PE=3 SV=1	58.2676	57.4881	0.833869	0.918307		0.986623	-0.0194291	64.7182	53.8566	56.228	55.2962	58.9929	58.1753	64.7182	53.8566	56.228	55.2962	58.9929	58.1753
CFC21_042330	A0A077S0A4	A0A077S0A4_WHEAT BSD domain-containing protein OS=Triticum aestivum OX=4565 GN=CFC21_042330 PE=4 SV=1	8.37805	9.02553	0.771215	0.912253		1.07728	0.107398	9.70692	6.80579	8.62142	7.22935	12.8255	7.0217	9.70692	6.80579	8.62142	7.22935	12.8255	7.0217
CFC21_042338	A0A077S0B2	A0A077S0B2_WHEAT Lysosomal Pro-X carboxypeptidase OS=Triticum aestivum OX=4565 GN=CFC21_042338 PE=3 SV=1	38.0431	34.1353	0.350075	0.880885		0.89728	-0.15637	37.9507	38.9336	37.245	31.3928	30.4335	40.5796	37.9507	38.9336	37.245	31.3928	30.4335	40.5796
CFC21_041173	A0A077S0B4	A0A077S0B4_WHEAT Gamma carbonic anhydrase 1, mitochondrial OS=Triticum aestivum OX=4565 GN=CFC21_041173 PE=3 SV=1	166.931	133.89	0.383465	0.881787		0.802066	-0.318208	227.587	138.718	134.489	113.421	125.512	162.736	227.587	138.718	134.489	113.421	125.512	162.736
TRAES_3BF015400010CFD_c1	A0A077S0E6	A0A077S0E6_WHEAT RWD domain-containing protein OS=Triticum aestivum OX=4565 GN=TRAES_3BF015400010CFD_c1 PE=4 SV=1	357.474	366.924	0.88558	0.922709		1.02644	0.0376448	290.643	433.511	348.267	441.946	374.275	284.552	290.643	433.511	348.267	441.946	374.275	284.552
TRAES_3BF030900010CFD_c1	A0A077S0F1	A0A077S0F1_WHEAT H/ACA ribonucleoprotein complex subunit OS=Triticum aestivum OX=4565 GN=TRAES_3BF030900010CFD_c1 PE=3 SV=1	34.7397	35.2971	0.95007	0.927575		1.01605	0.0229651	47.9166	20.0584	36.2441	37.1598	30.9579	37.7736	47.9166	20.0584	36.2441	37.1598	30.9579	37.7736
TRAES_3BF074800010CFD_c1	A0A077S0G6	A0A077S0G6_WHEAT Mal d 1-associated protein OS=Triticum aestivum OX=4565 GN=TRAES_3BF074800010CFD_c1 PE=4 SV=1	79.9026	126.501	0.0642634	0.880241		1.58319	0.662836	59.8633	77.1571	102.688	125.926	126.214	127.363	59.8633	77.1571	102.688	125.926	126.214	127.363
TRAES_3BF182500010CFD_c1	A0A077S0H5	A0A077S0H5_WHEAT CTLH domain-containing protein OS=Triticum aestivum OX=4565 GN=TRAES_3BF182500010CFD_c1 PE=3 SV=1	1.94639	0.109893	0.257068	0.880832	0.0832645	0.05646	-4.14663	4.12053	1.60876	0.109893	0.109893	0.109893	0.109893	4.12053	1.60876
CFC21_042554	A0A077S0V8	A0A077S0V8_WHEAT Uncharacterized protein OS=Triticum aestivum OX=4565 GN=CFC21_042554 PE=4 SV=1	53.7533	71.2427	0.247554	0.880825		1.32536	0.406389	38.7391	65.2685	57.2523	65.838	91.1044	56.7858	38.7391	65.2685	57.2523	65.838	91.1044	56.7858
CFC21_041384	A0A077S0W6	A0A077S0W6_WHEAT Uncharacterized protein OS=Triticum aestivum OX=4565 GN=CFC21_041384 PE=4 SV=1	39.9494	33.5626	0.335027	0.880878		0.840127	-0.25132	42.9362	36.5536	40.3585	41.6467	36.0579	22.9831	42.9362	36.5536	40.3585	41.6467	36.0579	22.9831
TRAES_3BF092500080CFD_c1	A0A077S0X2	A0A077S0X2_WHEAT Protein kinase domain-containing protein OS=Triticum aestivum OX=4565 GN=TRAES_3BF092500080CFD_c1 PE=4 SV=1	60.1265	59.8162	0.967117	0.928761		0.994839	-0.00746561	58.765	67.3017	54.3128	53.4668	71.7303	54.2514	58.765	67.3017	54.3128	53.4668	71.7303	54.2514
TRAES_3BF159100010CFD_c1	A0A077S0Z3	A0A077S0Z3_WHEAT Cell number regulator 8 OS=Triticum aestivum OX=4565 GN=TRAES_3BF159100010CFD_c1 PE=4 SV=1	9.1523	16.785	0.162942	0.880718		1.83397	0.874967	4.91931	11.4795	11.0581	15.4507	24.1705	10.7338	4.91931	11.4795	11.0581	15.4507	24.1705	10.7338
CFC21_040705	A0A077S100	A0A077S100_WHEAT 3-methyl-2-oxobutanoate hydroxymethyltransferase OS=Triticum aestivum OX=4565 GN=CFC21_040705 PE=3 SV=1	21.1856	20.4657	0.879376	0.922206		0.966021	-0.0498731	24.8143	20.2548	18.4877	23.574	25.3574	12.4657	24.8143	20.2548	18.4877	23.574	25.3574	12.4657
CFC21_041464	A0A077S144	A0A077S144_WHEAT RRM domain-containing protein OS=Triticum aestivum OX=4565 GN=CFC21_041464 PE=4 SV=1	72.5873	65.0395	0.350219	0.880885		0.896018	-0.158401	77.1796	60.0293	80.5531	69.2475	58.6183	67.2527	77.1796	60.0293	80.5531	69.2475	58.6183	67.2527
CFC21_044390	A0A077S159	A0A077S159_WHEAT HP domain-containing protein OS=Triticum aestivum OX=4565 GN=CFC21_044390 PE=3 SV=1	45.369	38.5105	0.433924	0.883642		0.848828	-0.236456	59.9003	39.4818	36.7249	35.5239	35.5373	44.4703	59.9003	39.4818	36.7249	35.5239	35.5373	44.4703
CFC21_042745	A0A077S1B8	A0A077S1B8_WHEAT Cysteine proteinase OS=Triticum aestivum OX=4565 GN=CFC21_042745 PE=3 SV=1	71.8557	54.9332	0.336827	0.880879		0.764493	-0.387424	97.3003	66.9922	51.2744	53.6956	55.3908	55.713	97.3003	66.9922	51.2744	53.6956	55.3908	55.713
CFC21_042783	A0A077S1D7	A0A077S1D7_WHEAT SelT-like protein OS=Triticum aestivum OX=4565 GN=CFC21_042783 PE=4 SV=1	196.514	190.234	0.837956	0.918674		0.968043	-0.0468575	185.86	245.574	158.109	176.571	215.707	178.424	185.86	245.574	158.109	176.571	215.707	178.424
TRAES_3BF009500010CFD_c1	A0A077S1E1	A0A077S1E1_WHEAT BAG family molecular chaperone regulator 4 OS=Triticum aestivum OX=4565 GN=TRAES_3BF009500010CFD_c1 PE=4 SV=1	41.6669	48.4373	0.693692	0.903394		1.16249	0.217216	20.7435	47.9481	56.3091	65.3452	54.3502	25.6164	20.7435	47.9481	56.3091	65.3452	54.3502	25.6164
CFC21_036872	A0A077S1K0	A0A077S1K0_WHEAT E2 ubiquitin-conjugating enzyme OS=Triticum aestivum OX=4565 GN=CFC21_036872 PE=3 SV=1	4.63337	11.378	0.339472	0.88088	1	2.45566	1.29611	4.89707	8.89315	0.109893	15.7284	0.109893	18.2956	4.89707	8.89315		15.7284		18.2956
CFC21_043311	A0A077S1L4	A0A077S1L4_WHEAT DNA replication complex GINS protein SLD5 OS=Triticum aestivum OX=4565 GN=CFC21_043311 PE=3 SV=1	29.3725	23.6589	0.320515	0.880871		0.805479	-0.312082	36.7025	29.7002	21.7147	28.6819	22.2092	20.0856	36.7025	29.7002	21.7147	28.6819	22.2092	20.0856
CFC21_042868	A0A077S1P1	A0A077S1P1_WHEAT FAS1 domain-containing protein OS=Triticum aestivum OX=4565 GN=CFC21_042868 PE=3 SV=1	22.8119	20.2443	0.750714	0.910072		0.887442	-0.172275	30.9602	24.7096	12.766	13.2494	30.7121	16.7714	30.9602	24.7096	12.766	13.2494	30.7121	16.7714
CFC21_042881	A0A077S1R1	A0A077S1R1_WHEAT AAA+ ATPase domain-containing protein OS=Triticum aestivum OX=4565 GN=CFC21_042881 PE=3 SV=1	3.89928	0.109893	0.186096	0.880757	0.0832645	0.028183	-5.14903	6.24799	0.109893	5.33994	0.109893	0.109893	0.109893	6.24799		5.33994
CFC21_041487	A0A077S1S3	A0A077S1S3_WHEAT Fungal lipase-like domain-containing protein OS=Triticum aestivum OX=4565 GN=CFC21_041487 PE=4 SV=1	78.5212	79.0339	0.919733	0.925365		1.00653	0.00939092	79.0891	82.8935	73.5809	74.9641	75.2211	86.9167	79.0891	82.8935	73.5809	74.9641	75.2211	86.9167
CFC21_041774	A0A077S1V2	A0A077S1V2_WHEAT Uncharacterized protein OS=Triticum aestivum OX=4565 GN=CFC21_041774 PE=4 SV=1	106.321	62.0862	0.0585774	0.880165		0.583948	-0.776087	90.1116	134.404	94.4488	58.8931	79.4627	47.9028	90.1116	134.404	94.4488	58.8931	79.4627	47.9028
CFC21_042797	A0A077S200	A0A077S200_WHEAT Transcription factor CBF/NF-Y/archaeal histone domain-containing protein OS=Triticum aestivum OX=4565 GN=CFC21_042797 PE=3 SV=1	156.563	197.692	0.709639	0.90536		1.2627	0.33651	133.592	40.1482	295.95	330.552	172.903	89.6219	133.592	40.1482	295.95	330.552	172.903	89.6219
CFC21_041607	A0A077S218	A0A077S218_WHEAT TAFII55 protein conserved region domain-containing protein OS=Triticum aestivum OX=4565 GN=CFC21_041607 PE=3 SV=1	108.602	93.2334	0.532155	0.886294		0.85849	-0.220127	83.2663	147.95	94.5883	93.2713	111.268	75.1612	83.2663	147.95	94.5883	93.2713	111.268	75.1612
CFC21_039665	A0A077S226	A0A077S226_WHEAT Cysteine proteinase inhibitor OS=Triticum aestivum OX=4565 GN=CFC21_039665 PE=3 SV=1	29.5271	28.2671	0.866982	0.921182		0.957329	-0.0629126	39.6436	25.5652	23.3725	33.4396	18.5126	32.8492	39.6436	25.5652	23.3725	33.4396	18.5126	32.8492
TRAES_3BF080100180CFD_c1	A0A077S235	A0A077S235_WHEAT Nucleoporin NSP1-like C-terminal domain-containing protein OS=Triticum aestivum OX=4565 GN=TRAES_3BF080100180CFD_c1 PE=3 SV=1	95.9123	89.4323	0.537901	0.886855		0.932438	-0.10092	89.9339	109.352	88.4508	92.4029	99.5913	76.3025	89.9339	109.352	88.4508	92.4029	99.5913	76.3025
TRAES_3BF026500160CFD_c1	A0A077S237	A0A077S237_WHEAT VIP1 protein OS=Triticum aestivum OX=4565 GN=TRAES_3BF026500160CFD_c1 PE=4 SV=1	446.693	417.699	0.822946	0.917313		0.935092	-0.0968202	267.328	583.64	489.111	557.826	403.406	291.866	267.328	583.64	489.111	557.826	403.406	291.866
CFC21_043004	A0A077S241	A0A077S241_WHEAT Ferredoxin OS=Triticum aestivum OX=4565 GN=CFC21_043004 PE=3 SV=1	12.3788	15.8416	0.473194	0.884817		1.27974	0.355849	7.67121	14.9283	14.5369	22.6982	14.7743	10.0524	7.67121	14.9283	14.5369	22.6982	14.7743	10.0524
CFC21_041720	A0A077S286	A0A077S286_WHEAT Uncharacterized protein OS=Triticum aestivum OX=4565 GN=CFC21_041720 PE=4 SV=1	48.493	61.5346	0.187698	0.880759		1.26894	0.343623	43.4593	47.8531	54.1665	76.7495	53.8763	53.978	43.4593	47.8531	54.1665	76.7495	53.8763	53.978
CFC21_035676	A0A077S298	A0A077S298_WHEAT 50S ribosomal protein L12, chloroplastic OS=Triticum aestivum OX=4565 GN=CFC21_035676 PE=3 SV=1	397.569	350.379	0.555029	0.888462		0.881302	-0.182291	398.169	399.116	395.423	338.941	471.991	240.204	398.169	399.116	395.423	338.941	471.991	240.204
CFC21_043106	A0A077S2A9	A0A077S2A9_WHEAT CRAL-TRIO domain-containing protein OS=Triticum aestivum OX=4565 GN=CFC21_043106 PE=3 SV=1	39.9927	45.1736	0.330985	0.880876		1.12955	0.175745	42.6473	39.3531	37.9776	50.243	36.2463	49.0317	42.6473	39.3531	37.9776	50.243	36.2463	49.0317
CFC21_029945	A0A077S2C4	A0A077S2C4_WHEAT SnRK1-interacting protein 1 OS=Triticum aestivum OX=4565 GN=CFC21_029945 PE=4 SV=1	62.8865	57.1255	0.877876	0.922084	0.273322	0.908391	-0.138615	36.4107	56.7126	95.5362	104.947	66.3197	0.109893	36.4107	56.7126	95.5362	104.947	66.3197
TRAES_3BF073500030CFD_c1	A0A077S2G3	A0A077S2G3_WHEAT Rad21/Rec8-like protein N-terminal domain-containing protein OS=Triticum aestivum OX=4565 GN=TRAES_3BF073500030CFD_c1 PE=3 SV=1	16.7587	17.4214	0.734152	0.90823		1.03954	0.05595	17.0165	18.4536	14.8062	17.6066	19.8846	14.773	17.0165	18.4536	14.8062	17.6066	19.8846	14.773
CFC21_041831	A0A077S2H1	A0A077S2H1_WHEAT DEK-C domain-containing protein OS=Triticum aestivum OX=4565 GN=CFC21_041831 PE=3 SV=1	25.3973	23.2641	0.693055	0.903314		0.916008	-0.126567	19.7234	31.9139	24.5546	30.3319	18.9462	20.5143	19.7234	31.9139	24.5546	30.3319	18.9462	20.5143
CFC21_041762	A0A077S2K0	A0A077S2K0_WHEAT MYB transcription factor OS=Triticum aestivum OX=4565 GN=CFC21_041762 PE=4 SV=1	8.89848	8.06564	0.70335	0.904594		0.906407	-0.141769	12.4921	6.14028	8.06306	6.52875	8.62148	9.04669	12.4921	6.14028	8.06306	6.52875	8.62148	9.04669
CFC21_043294	A0A077S2K3	A0A077S2K3_WHEAT 2-C-methyl-D-erythritol 4-phosphate cytidylyltransferase OS=Triticum aestivum OX=4565 GN=CFC21_043294 PE=3 SV=1	22.4518	22.9727	0.921542	0.925501		1.0232	0.0330895	29.7497	17.7775	19.828	20.3211	19.0281	29.5688	29.7497	17.7775	19.828	20.3211	19.0281	29.5688
TRAES_3BF024100050CFD_c1	A0A077S311	A0A077S311_WHEAT BZIP domain-containing protein OS=Triticum aestivum OX=4565 GN=TRAES_3BF024100050CFD_c1 PE=4 SV=1	31.5693	30.5842	0.84654	0.919432		0.968795	-0.0457359	28.1905	39.8997	26.6178	29.9977	34.8017	26.9533	28.1905	39.8997	26.6178	29.9977	34.8017	26.9533
CFC21_041997	A0A077S347	A0A077S347_WHEAT Uncharacterized protein OS=Triticum aestivum OX=4565 GN=CFC21_041997 PE=3 SV=1	358.584	336.633	0.739651	0.90885		0.938784	-0.0911352	284.065	458.222	333.466	395.38	334.573	279.947	284.065	458.222	333.466	395.38	334.573	279.947
CFC21_043673	A0A077S3J6	A0A077S3J6_WHEAT Coiled-coil domain-containing protein SCD2 OS=Triticum aestivum OX=4565 GN=CFC21_043673 PE=4 SV=1	40.373	44.5855	0.402354	0.882535		1.10434	0.143183	40.3664	44.2675	36.485	46.0149	37.2288	50.5126	40.3664	44.2675	36.485	46.0149	37.2288	50.5126
CFC21_042378	A0A077S3L2	A0A077S3L2_WHEAT ubiquitinyl hydrolase 1 OS=Triticum aestivum OX=4565 GN=CFC21_042378 PE=3 SV=1	14.6	14.2948	0.950546	0.927609		0.979093	-0.0304824	21.5345	12.4117	9.85396	10.7132	11.9806	20.1906	21.5345	12.4117	9.85396	10.7132	11.9806	20.1906
CFC21_042267	A0A077S3V2	A0A077S3V2_WHEAT Aspartate aminotransferase OS=Triticum aestivum OX=4565 GN=CFC21_042267 PE=3 SV=1	1034.83	705.619	0.203053	0.88078		0.681869	-0.552433	1361.73	932.283	810.48	432.201	869.443	815.213	1361.73	932.283	810.48	432.201	869.443	815.213
TRAES_3BF063600170CFD_c1	A0A077S3X6	A0A077S3X6_WHEAT WD repeat domain phosphoinositide-interacting protein 3 OS=Triticum aestivum OX=4565 GN=TRAES_3BF063600170CFD_c1 PE=3 SV=1	127.923	130.564	0.876265	0.921952		1.02065	0.0294854	140.202	122.587	120.979	124.3	108.855	158.537	140.202	122.587	120.979	124.3	108.855	158.537
CFC21_043985	A0A077S468	A0A077S468_WHEAT MARVEL domain-containing protein OS=Triticum aestivum OX=4565 GN=CFC21_043985 PE=4 SV=1	20.9561	20.3546	0.972979	0.92916	1	0.971296	-0.0420176	0.109893	42.0887	20.6698	21.1036	39.8503	0.109893		42.0887	20.6698	21.1036	39.8503
CFC21_042634	A0A077S491	A0A077S491_WHEAT Arf-GAP domain-containing protein OS=Triticum aestivum OX=4565 GN=CFC21_042634 PE=4 SV=1	21.0888	16.8663	0.365772	0.881017		0.799773	-0.322338	21.8103	22.2217	19.2344	13.5928	24.8939	12.1121	21.8103	22.2217	19.2344	13.5928	24.8939	12.1121
TRAES_3BF094400120CFD_c1	A0A077S4B6	A0A077S4B6_WHEAT Calcium uniporter protein C-terminal domain-containing protein OS=Triticum aestivum OX=4565 GN=TRAES_3BF094400120CFD_c1 PE=3 SV=1	24.5905	31.6057	0.469203	0.884706		1.28528	0.362085	22.0732	30.842	20.8564	18.4372	46.6578	29.7222	22.0732	30.842	20.8564	18.4372	46.6578	29.7222
TRAES_3BF006600070CFD_c1	A0A077S4E7	A0A077S4E7_WHEAT UBC core domain-containing protein OS=Triticum aestivum OX=4565 GN=TRAES_3BF006600070CFD_c1 PE=3 SV=1	21.8749	20.8834	0.922047	0.925538		0.954673	-0.0669209	23.5963	15.253	26.7756	37.3154	18.4864	6.8485	23.5963	15.253	26.7756	37.3154	18.4864	6.8485
CFC21_042710	A0A077S4G0	A0A077S4G0_WHEAT S5 DRBM domain-containing protein OS=Triticum aestivum OX=4565 GN=CFC21_042710 PE=3 SV=1	708.064	500.494	0.337817	0.880879		0.706849	-0.500525	1027.24	511.49	585.465	343.488	465.154	692.841	1027.24	511.49	585.465	343.488	465.154	692.841
CFC21_044258	A0A077S4K0	A0A077S4K0_WHEAT Protein disulfide-isomerase OS=Triticum aestivum OX=4565 GN=CFC21_044258 PE=3 SV=1	46.1588	43.3258	0.866453	0.921137		0.938625	-0.0913792	59.5297	34.5164	44.4302	32.6889	26.1537	71.1348	59.5297	34.5164	44.4302	32.6889	26.1537	71.1348
TRAES_3BF093900020CFD_c1	A0A077S4K4	A0A077S4K4_WHEAT Ureidoglycolate hydrolase OS=Triticum aestivum OX=4565 GN=TRAES_3BF093900020CFD_c1 PE=4 SV=1	16.7855	16.9223	0.977252	0.929448		1.00815	0.0117109	9.42603	23.0291	17.9012	16.5559	20.8089	13.4021	9.42603	23.0291	17.9012	16.5559	20.8089	13.4021
TRAES_3BF117500020CFD_c1	A0A077S4P4	A0A077S4P4_WHEAT UDP-glucuronate decarboxylase OS=Triticum aestivum OX=4565 GN=TRAES_3BF117500020CFD_c1 PE=3 SV=1	24.7328	27.3239	0.609556	0.893007		1.10476	0.143738	29.528	24.5939	20.0765	19.7796	31.9727	30.2194	29.528	24.5939	20.0765	19.7796	31.9727	30.2194
CFC21_042838	A0A077S4P9	A0A077S4P9_WHEAT ABC transporter domain-containing protein OS=Triticum aestivum OX=4565 GN=CFC21_042838 PE=4 SV=1	23.6049	27.9733	0.638067	0.89585		1.18506	0.244963	28.306	11.6618	30.8469	25.4399	39.6452	18.8347	28.306	11.6618	30.8469	25.4399	39.6452	18.8347
TRAES_3BF099200050CFD_c1	A0A077S4Q2	A0A077S4Q2_WHEAT ADP-ribosylation factor OS=Triticum aestivum OX=4565 GN=TRAES_3BF099200050CFD_c1 PE=3 SV=1	182.346	157.608	0.266983	0.88084		0.864337	-0.210335	192.297	190.85	163.891	133.254	149.67	189.901	192.297	190.85	163.891	133.254	149.67	189.901
TRAES_3BF099000050CFD_c1	A0A077S4T0	A0A077S4T0_WHEAT PGG domain-containing protein OS=Triticum aestivum OX=4565 GN=TRAES_3BF099000050CFD_c1 PE=4 SV=1	1629.45	2539.82	0.169888	0.880731		1.5587	0.640345	1157.7	1740.79	1989.85	2947.93	3098.86	1572.69	1157.7	1740.79	1989.85	2947.93	3098.86	1572.69
CFC21_042742	A0A077S500	A0A077S500_WHEAT PX domain-containing protein OS=Triticum aestivum OX=4565 GN=CFC21_042742 PE=4 SV=1	92.8967	95.0844	0.848348	0.91959		1.02355	0.0335804	96.6624	74.2321	107.796	98.776	86.7061	99.771	96.6624	74.2321	107.796	98.776	86.7061	99.771
CFC21_043013	A0A077S593	A0A077S593_WHEAT Uncharacterized protein OS=Triticum aestivum OX=4565 GN=CFC21_043013 PE=4 SV=1	27.9703	32.2241	0.556591	0.888604		1.15209	0.204247	23.8516	32.6971	27.3622	44.4632	26.3678	25.8414	23.8516	32.6971	27.3622	44.4632	26.3678	25.8414
CFC21_043135	A0A077S5E3	A0A077S5E3_WHEAT Extradiol ring-cleavage dioxygenase class III enzyme subunit B domain-containing protein OS=Triticum aestivum OX=4565 GN=CFC21_043135 PE=3 SV=1	55.897	44.4824	0.288494	0.880854		0.795793	-0.329536	72.9639	50.1885	44.5386	44.5648	38.5306	50.3518	72.9639	50.1885	44.5386	44.5648	38.5306	50.3518
TRAES_3BF043700090CFD_c1	A0A077S5Z8	A0A077S5Z8_WHEAT protein-serine/threonine phosphatase OS=Triticum aestivum OX=4565 GN=TRAES_3BF043700090CFD_c1 PE=4 SV=1	23.2082	24.6907	0.753058	0.910327		1.06388	0.0893371	27.328	21.1286	21.1679	20.2122	21.4264	32.4336	27.328	21.1286	21.1679	20.2122	21.4264	32.4336
CFC21_043252	A0A077S6B3	A0A077S6B3_WHEAT fructokinase OS=Triticum aestivum OX=4565 GN=CFC21_043252 PE=3 SV=1	61.9488	42.3322	0.122233	0.880615		0.683342	-0.549321	67.6948	68.3765	49.7752	34.0854	58.2764	34.6349	67.6948	68.3765	49.7752	34.0854	58.2764	34.6349
ASR	A0A077S6T5	A0A077S6T5_WHEAT ABA/WDS induced protein OS=Triticum aestivum OX=4565 GN=ASR PE=2 SV=1	54.9507	60.4775	0.810572	0.916156		1.10058	0.138259	77.766	42.4848	44.6015	40.0252	97.0266	44.3806	77.766	42.4848	44.6015	40.0252	97.0266	44.3806
TRAES_3BF024300150CFD_c1	A0A077S6Z1	A0A077S6Z1_WHEAT Uncharacterized protein OS=Triticum aestivum OX=4565 GN=TRAES_3BF024300150CFD_c1 PE=3 SV=1	79.2967	93.9206	0.00283691	0.86351		1.18442	0.244181	80.7035	79.6054	77.5813	98.0045	92.0095	91.7478	80.7035	79.6054	77.5813	98.0045	92.0095	91.7478
TRAES_3BF072400140CFD_c1	A0A077S7A4	A0A077S7A4_WHEAT Carboxypeptidase OS=Triticum aestivum OX=4565 GN=TRAES_3BF072400140CFD_c1 PE=3 SV=1	29.2699	25.0067	0.33183	0.880877		0.85435	-0.227101	36.1864	24.4663	27.1571	22.0094	27.1138	25.8971	36.1864	24.4663	27.1571	22.0094	27.1138	25.8971
CFC21_044743	A0A077S7C3	A0A077S7C3_WHEAT Peroxidase OS=Triticum aestivum OX=4565 GN=CFC21_044743 PE=3 SV=1	637.611	486.243	0.577461	0.89043		0.762601	-0.390999	360.573	886.799	665.46	719.184	647.105	92.4389	360.573	886.799	665.46	719.184	647.105	92.4389
TRAES_3BF113200230CFD_c1	A0A077S7R5	A0A077S7R5_WHEAT Uncharacterized protein OS=Triticum aestivum OX=4565 GN=TRAES_3BF113200230CFD_c1 PE=3 SV=1	27.5885	40.8347	0.0275259	0.879191		1.48013	0.565729	25.5026	31.533	25.7299	35.9243	47.2941	39.2858	25.5026	31.533	25.7299	35.9243	47.2941	39.2858
CFC21_044296	A0A077S7T5	A0A077S7T5_WHEAT EF-hand domain-containing protein OS=Triticum aestivum OX=4565 GN=CFC21_044296 PE=4 SV=1	20.7799	30.6237	0.409954	0.882817		1.47372	0.559464	25.8688	10.4906	25.9801	39.3485	11.8572	40.6656	25.8688	10.4906	25.9801	39.3485	11.8572	40.6656
TRAES_3BF101100140CFD_c1	A0A077S7W9	A0A077S7W9_WHEAT Essential protein Yae1 N-terminal domain-containing protein OS=Triticum aestivum OX=4565 GN=TRAES_3BF101100140CFD_c1 PE=4 SV=1	81.2728	77.8945	0.701679	0.904389		0.958433	-0.0612509	71.7329	96.5298	75.5555	79.2667	72.4783	81.9384	71.7329	96.5298	75.5555	79.2667	72.4783	81.9384
TRAES_3BF118100030CFD_c1	A0A077S7Z9	A0A077S7Z9_WHEAT NAC-A/B domain-containing protein OS=Triticum aestivum OX=4565 GN=TRAES_3BF118100030CFD_c1 PE=4 SV=1	3390.1	3104.54	0.350487	0.880885		0.915767	-0.126948	3036.27	3340.75	3793.28	3415.94	2987.74	2909.94	3036.27	3340.75	3793.28	3415.94	2987.74	2909.94
TRAES_3BF080500070CFD_c1	A0A077S8L5	A0A077S8L5_WHEAT EGF domain-specific O-linked N-acetylglucosamine transferase OS=Triticum aestivum OX=4565 GN=TRAES_3BF080500070CFD_c1 PE=4 SV=1	25.7981	16.7917	0.126296	0.880628		0.650889	-0.619517	34.1249	21.3428	21.9265	14.7037	14.6423	21.029	34.1249	21.3428	21.9265	14.7037	14.6423	21.029
rca2_alpha	A0A078BQY4	A0A078BQY4_WHEAT Ribulose bisphosphate carboxylase/oxygenase activase, chloroplastic (Fragment) OS=Triticum aestivum OX=4565 GN=rca2_alpha PE=3 SV=1	682.276	592.887	0.457242	0.884364		0.868984	-0.202599	877.206	598.204	571.419	578.34	602.687	597.634	877.206	598.204	571.419	578.34	602.687	597.634
CFC21_044649	A0A080YTV0	A0A080YTV0_WHEAT Uncharacterized protein OS=Triticum aestivum OX=4565 GN=CFC21_044649 PE=4 SV=1	19.0983	18.1459	0.869169	0.921364		0.950135	-0.073795	17.898	25.3407	14.0561	18.7556	25.2628	10.4194	17.898	25.3407	14.0561	18.7556	25.2628	10.4194
TRAES_3BF063200010CFD_c1	A0A080YTW0	A0A080YTW0_WHEAT Histone H2A/H2B/H3 domain-containing protein OS=Triticum aestivum OX=4565 GN=TRAES_3BF063200010CFD_c1 PE=3 SV=1	70.553	60.8567	0.612465	0.893228		0.862567	-0.213292	91.6741	49.2385	70.7465	37.6151	63.4304	81.5246	91.6741	49.2385	70.7465	37.6151	63.4304	81.5246
CFC21_044729	A0A080YTZ8	A0A080YTZ8_WHEAT Ubiquitin-fold modifier 1 OS=Triticum aestivum OX=4565 GN=CFC21_044729 PE=3 SV=1	1235.86	3256.76	0.119073	0.880604		2.63523	1.39793	842.24	1563.56	1301.77	5237.96	2499.2	2033.11	842.24	1563.56	1301.77	5237.96	2499.2	2033.11
TRAES_3BF072500050CFD_c1	A0A080YU49	A0A080YU49_WHEAT Thioredoxin domain-containing protein OS=Triticum aestivum OX=4565 GN=TRAES_3BF072500050CFD_c1 PE=4 SV=1	214.38	236.761	0.757222	0.910776		1.1044	0.143266	124.797	314.074	204.268	242.203	302.284	165.797	124.797	314.074	204.268	242.203	302.284	165.797
CFC21_023556	A0A080YU56	A0A080YU56_WHEAT t-SNARE coiled-coil homology domain-containing protein OS=Triticum aestivum OX=4565 GN=CFC21_023556 PE=3 SV=1	26.3515	31.0317	0.3805	0.881663		1.17761	0.235861	27.4979	23.6115	27.945	34.5553	36.5345	22.0054	27.4979	23.6115	27.945	34.5553	36.5345	22.0054
TRAES_3BF271000010CFD_c1	A0A080YU61	A0A080YU61_WHEAT PRISE-like Rossmann-fold domain-containing protein OS=Triticum aestivum OX=4565 GN=TRAES_3BF271000010CFD_c1 PE=4 SV=1	21.9351	19.8464	0.571185	0.889894		0.904777	-0.144365	25.573	24.3317	15.9006	17.1545	20.0284	22.3562	25.573	24.3317	15.9006	17.1545	20.0284	22.3562
TRAES_3BF026000070CFD_c1	A0A080YUA1	A0A080YUA1_WHEAT PWWP domain-containing protein OS=Triticum aestivum OX=4565 GN=TRAES_3BF026000070CFD_c1 PE=4 SV=1	89.0581	90.8522	0.912212	0.924796		1.02015	0.0287754	68.0634	108.424	90.6869	108.341	89.993	74.2222	68.0634	108.424	90.6869	108.341	89.993	74.2222
TRAES_3BF040500030CFD_c1	A0A080YUA6	A0A080YUA6_WHEAT Barwin domain-containing protein OS=Triticum aestivum OX=4565 GN=TRAES_3BF040500030CFD_c1 PE=4 SV=1	67.3091	172.734	0.170924	0.880733		2.56628	1.35968	97.1567	54.9362	49.8345	254.463	52.3694	211.369	97.1567	54.9362	49.8345	254.463	52.3694	211.369
CFC21_044864	A0A080YUG0	A0A080YUG0_WHEAT NAD-dependent epimerase/dehydratase domain-containing protein OS=Triticum aestivum OX=4565 GN=CFC21_044864 PE=4 SV=1	98.5131	82.7907	0.306298	0.880864		0.840403	-0.250847	111.662	96.1688	87.7081	64.0445	80.8102	103.517	111.662	96.1688	87.7081	64.0445	80.8102	103.517
CFC21_044954	A0A080YUL6	A0A080YUL6_WHEAT Uncharacterized protein OS=Triticum aestivum OX=4565 GN=CFC21_044954 PE=4 SV=1	25.7009	23.9082	0.709806	0.90538		0.93025	-0.10431	27.683	31.6945	17.7251	26.5377	24.4452	20.7418	27.683	31.6945	17.7251	26.5377	24.4452	20.7418
TRAES_3BF153400070CFD_c1	A0A080YUM6	A0A080YUM6_WHEAT 40S ribosomal protein S28 OS=Triticum aestivum OX=4565 GN=TRAES_3BF153400070CFD_c1 PE=3 SV=1	397.88	414.54	0.789594	0.91412		1.04187	0.0591798	358.138	404.909	430.592	442.833	491.401	309.387	358.138	404.909	430.592	442.833	491.401	309.387
CFC21_045117	A0A080YUX3	A0A080YUX3_WHEAT Histone H2A OS=Triticum aestivum OX=4565 GN=CFC21_045117 PE=3 SV=1	7.11489	7.81986	0.869705	0.921409	0.273322	1.09908	0.136301	9.90714	0.109893	11.3276	11.4062	4.67583	7.37759	9.90714		11.3276	11.4062	4.67583	7.37759
CAMPLR22A2D_LOCUS3277	A0A096UL77	A0A096UL77_WHEAT 14-3-3 domain-containing protein OS=Triticum aestivum OX=4565 GN=CAMPLR22A2D_LOCUS3277 PE=3 SV=1	1204.18	1356.97	0.28195	0.88085		1.12688	0.17233	1068.55	1249.32	1294.69	1536.09	1183.79	1351.03	1068.55	1249.32	1294.69	1536.09	1183.79	1351.03
CFC21_018185	A0A096ULG3	A0A096ULG3_WHEAT Large ribosomal subunit protein eL14 domain-containing protein OS=Triticum aestivum OX=4565 GN=CFC21_018185 PE=3 SV=1	72.9691	60.6977	0.338224	0.88088		0.831828	-0.265644	81.2757	80.477	57.1545	44.8124	66.3012	70.9795	81.2757	80.477	57.1545	44.8124	66.3012	70.9795
CFC21_029610	A0A096ULI5	A0A096ULI5_WHEAT (S)-2-hydroxy-acid oxidase OS=Triticum aestivum OX=4565 GN=CFC21_029610 PE=3 SV=1	27.1888	26.4458	0.949369	0.927526		0.972673	-0.039973	48.8876	15.988	16.6909	23.3822	26.427	29.5282	48.8876	15.988	16.6909	23.3822	26.427	29.5282
CAMPLR22A2D_LOCUS3181	A0A096UMY8	A0A096UMY8_WHEAT Uncharacterized protein OS=Triticum aestivum OX=4565 GN=CAMPLR22A2D_LOCUS3181 PE=4 SV=1	745.464	1620.97	0.0184418	0.878288		2.17445	1.12065	452.52	599.643	1184.23	1612.26	1702.8	1547.85	452.52	599.643	1184.23	1612.26	1702.8	1547.85
CAMPLR22A2D_LOCUS4430	A0A096UNB2	A0A096UNB2_WHEAT Secretory carrier-associated membrane protein OS=Triticum aestivum OX=4565 GN=CAMPLR22A2D_LOCUS4430 PE=3 SV=1	60.1824	53.7558	0.271858	0.880843		0.893215	-0.162921	54.6386	62.2386	63.6701	54.1956	60.796	46.2759	54.6386	62.2386	63.6701	54.1956	60.796	46.2759
CAMPLR22A2D_LOCUS1179	A0A096UNF8	A0A096UNF8_WHEAT Uncharacterized protein OS=Triticum aestivum OX=4565 GN=CAMPLR22A2D_LOCUS1179 PE=3 SV=1	4.50921	14.1121	0.0396753	0.879753	0.273322	3.12963	1.64599	0.109893	4.57903	8.83869	17.8886	13.147	11.3008		4.57903	8.83869	17.8886	13.147	11.3008
CFC21_036881	A0A096UNN1	A0A096UNN1_WHEAT 60S ribosomal protein L36 OS=Triticum aestivum OX=4565 GN=CFC21_036881 PE=3 SV=1	118.239	110.538	0.817788	0.916835		0.934871	-0.0971613	136.157	80.9789	137.579	74.8763	97.6398	159.097	136.157	80.9789	137.579	74.8763	97.6398	159.097
CFC21_056838	A0A096URP1	A0A096URP1_WHEAT Chlorophyll a-b binding protein, chloroplastic OS=Triticum aestivum OX=4565 GN=CFC21_056838 PE=3 SV=1	1602.51	1409.21	0.441493	0.883885		0.879377	-0.185446	1957.06	1241.9	1608.58	1485.5	1518.14	1223.99	1957.06	1241.9	1608.58	1485.5	1518.14	1223.99
DEAD1-B	A0A096USR9	A0A096USR9_WHEAT RNA helicase OS=Triticum aestivum OX=4565 GN=DEAD1-B PE=2 SV=1	243.806	224.03	0.642713	0.896525		0.918888	-0.122039	310.648	208.046	212.724	183.482	235.062	253.548	310.648	208.046	212.724	183.482	235.062	253.548
CFC21_065434	A0A096UT45	A0A096UT45_WHEAT Trafficking protein particle complex subunit 6B OS=Triticum aestivum OX=4565 GN=CFC21_065434 PE=3 SV=1	63.2224	51.5727	0.3184	0.88087		0.815734	-0.293828	78.0792	63.8795	47.7086	44.6059	48.2232	61.889	78.0792	63.8795	47.7086	44.6059	48.2232	61.889
GAPC3	A0A096UTL2	A0A096UTL2_WHEAT Glyceraldehyde-3-phosphate dehydrogenase OS=Triticum aestivum OX=4565 GN=GAPC3 PE=2 SV=1	3507.82	2930.96	0.592472	0.891668		0.835552	-0.259198	5074.26	2595.38	2853.81	1945.95	2812.1	4034.83	5074.26	2595.38	2853.81	1945.95	2812.1	4034.83
ADF6	A0A097KUG3	A0A097KUG3_WHEAT Actin-depolymerizing factor 6 OS=Triticum aestivum OX=4565 GN=ADF6 PE=2 SV=1	280.267	261.388	0.173415	0.880737		0.932637	-0.100613	278.916	295.545	266.341	249.82	258.465	275.878	278.916	295.545	266.341	249.82	258.465	275.878
	A0A0A6ZL82	A0A0A6ZL82_WHEAT Starch synthase, chloroplastic/amyloplastic OS=Triticum aestivum OX=4565 PE=3 SV=1	72.6693	44.9396	0.132714	0.880647		0.618413	-0.693357	96.3822	71.3344	50.2912	32.5361	49.6261	52.6568	96.3822	71.3344	50.2912	32.5361	49.6261	52.6568
Wx-A1	A0A0A6ZLC5	A0A0A6ZLC5_WHEAT Starch synthase, chloroplastic/amyloplastic OS=Triticum aestivum OX=4565 GN=Wx-A1 PE=3 SV=1	26.9126	14.9267	0.168252	0.880728		0.554635	-0.850389	35.2121	29.5096	16.0163	6.38614	20.1004	18.2936	35.2121	29.5096	16.0163	6.38614	20.1004	18.2936
Gsp-1A	A0A0A7AA38	A0A0A7AA38_WHEAT Grain softness protein (Fragment) OS=Triticum aestivum OX=4565 GN=Gsp-1A PE=4 SV=1	1459.04	3200.52	0.0255389	0.879048		2.19359	1.13329	1091.32	2002.6	1283.19	2365.63	3652.63	3583.31	1091.32	2002.6	1283.19	2365.63	3652.63	3583.31
Gsp-1D	A0A0A7AA82	A0A0A7AA82_WHEAT Grain softness protein (Fragment) OS=Triticum aestivum OX=4565 GN=Gsp-1D PE=4 SV=1	5283.27	8792.87	0.268143	0.88084		1.66428	0.734902	2350.26	6904.49	6595.07	10394.2	11731	4253.46	2350.26	6904.49	6595.07	10394.2	11731	4253.46
Gsp1B	A0A0A7AAD5	A0A0A7AAD5_WHEAT Grain softness protein (Fragment) OS=Triticum aestivum OX=4565 GN=Gsp1B PE=4 SV=1	4994.2	8621.24	0.101629	0.880531		1.72625	0.787642	2287.63	6860.65	5834.32	9911.38	9316.39	6635.94	2287.63	6860.65	5834.32	9911.38	9316.39	6635.94
TCTP	A0A0A7C089	A0A0A7C089_WHEAT Translationally controlled tumor protein OS=Triticum aestivum OX=4565 GN=TCTP PE=2 SV=1	7120.16	7787.76	0.549725	0.887974		1.09376	0.129299	5237.46	8660.2	7462.84	7803.2	7427.63	8132.46	5237.46	8660.2	7462.84	7803.2	7427.63	8132.46
	A0A0A7C1B8	A0A0A7C1B8_WHEAT VIP1 OS=Triticum aestivum OX=4565 PE=2 SV=1	8.32224	10.7418	0.264687	0.880838		1.29073	0.368186	7.80051	9.06109	8.10511	7.73776	10.4396	14.0479	7.80051	9.06109	8.10511	7.73776	10.4396	14.0479
NFYC-A7	A0A0A7LU93	A0A0A7LU93_WHEAT CCAAT-binding transcription factor C OS=Triticum aestivum OX=4565 GN=NFYC-A7 PE=2 SV=1	17.7952	15.1899	0.388558	0.881995		0.853591	-0.228383	16.6188	15.4061	21.3608	14.5041	12.1345	18.931	16.6188	15.4061	21.3608	14.5041	12.1345	18.931
NFYC-D6	A0A0A7LUF6	A0A0A7LUF6_WHEAT CCAAT-binding transcription factor C OS=Triticum aestivum OX=4565 GN=NFYC-D6 PE=2 SV=1	15.8319	16.2386	0.909292	0.924572		1.02568	0.0365842	12.6386	21.2771	13.5801	19.5161	16.3843	12.8153	12.6386	21.2771	13.5801	19.5161	16.3843	12.8153
NFYB-A1	A0A0A7LWQ8	A0A0A7LWQ8_WHEAT CCAAT-binding transcription factor A OS=Triticum aestivum OX=4565 GN=NFYB-A1 PE=2 SV=1	16.651	19.2088	0.583941	0.890972		1.15361	0.206157	18.0817	11.8364	20.0349	16.9419	14.5743	26.11	18.0817	11.8364	20.0349	16.9419	14.5743	26.11
	A0A0A7MA13	A0A0A7MA13_WHEAT Catalase (Fragment) OS=Triticum aestivum OX=4565 PE=2 SV=1	84.029	69.3838	0.50372	0.885605		0.825712	-0.276289	117.102	49.0221	85.9626	72.9099	62.736	72.5055	117.102	49.0221	85.9626	72.9099	62.736	72.5055
ADF3	A0A0A7NVN8	A0A0A7NVN8_WHEAT Actin-depolymerizing factor 3 OS=Triticum aestivum OX=4565 GN=ADF3 PE=2 SV=1	1436.69	1575.38	0.232353	0.880811		1.09654	0.132954	1268.3	1541.72	1500.04	1655.04	1483.41	1587.69	1268.3	1541.72	1500.04	1655.04	1483.41	1587.69
TPR_1	A0A0B4SVF0	A0A0B4SVF0_WHEAT Tetratricopeptide repeat domain containing protein OS=Triticum aestivum OX=4565 GN=TPR_1 PE=4 SV=1	30.3189	36.7364	0.349714	0.880884		1.21167	0.276995	33.414	24.9476	32.5951	42.0327	42.3062	25.8704	33.414	24.9476	32.5951	42.0327	42.3062	25.8704
	A0A0B4V0Y6	A0A0B4V0Y6_WHEAT peptidylprolyl isomerase (Fragment) OS=Triticum aestivum OX=4565 PE=2 SV=1	23.0053	21.0443	0.675654	0.90107		0.91476	-0.128535	27.5025	16.8056	24.7077	20.413	26.4345	16.2854	27.5025	16.8056	24.7077	20.413	26.4345	16.2854
CFC21_006009	A0A0C4BIR6	A0A0C4BIR6_WHEAT Uncharacterized protein OS=Triticum aestivum OX=4565 GN=CFC21_006009 PE=3 SV=1	67.7295	48.847	0.259174	0.880834		0.721207	-0.471514	90.5723	51.7827	60.8336	32.2954	58.6521	55.5937	90.5723	51.7827	60.8336	32.2954	58.6521	55.5937
CFC21_009063	A0A0C4BIT2	A0A0C4BIT2_WHEAT NAD-dependent epimerase/dehydratase domain-containing protein OS=Triticum aestivum OX=4565 GN=CFC21_009063 PE=3 SV=1	26.8367	19.8259	0.291544	0.880856		0.738759	-0.436824	36.8608	21.3381	22.3111	15.9509	18.1298	25.3969	36.8608	21.3381	22.3111	15.9509	18.1298	25.3969
CAMPLR22A2D_LOCUS2947	A0A0C4BIW4	A0A0C4BIW4_WHEAT 30S ribosomal protein S11, chloroplastic OS=Triticum aestivum OX=4565 GN=CAMPLR22A2D_LOCUS2947 PE=3 SV=1	328.651	251.527	0.183269	0.880753		0.765332	-0.385843	419.916	261.323	304.714	267.429	243.528	243.625	419.916	261.323	304.714	267.429	243.528	243.625
CFC21_028682	A0A0C4BIZ6	A0A0C4BIZ6_WHEAT UMP-CMP kinase OS=Triticum aestivum OX=4565 GN=CFC21_028682 PE=3 SV=1	418.774	429.91	0.810299	0.916131		1.02659	0.0378605	354.245	490.724	411.354	432.302	459.646	397.782	354.245	490.724	411.354	432.302	459.646	397.782
CAMPLR22A2D_LOCUS2968	A0A0C4BJ55	A0A0C4BJ55_WHEAT thioredoxin-dependent peroxiredoxin OS=Triticum aestivum OX=4565 GN=CAMPLR22A2D_LOCUS2968 PE=3 SV=1	747.743	579.823	0.106246	0.880552		0.775431	-0.366929	903.044	648.524	691.661	558.525	616.799	564.147	903.044	648.524	691.661	558.525	616.799	564.147
CFC21_015503	A0A0C4BJ86	A0A0C4BJ86_WHEAT 40S ribosomal protein S21 OS=Triticum aestivum OX=4565 GN=CFC21_015503 PE=1 SV=1	118.619	130.372	0.165473	0.880723		1.09908	0.136297	128.124	108.297	119.436	128.33	124.876	137.909	128.124	108.297	119.436	128.33	124.876	137.909
CFC21_053242	A0A0C4BJE5	A0A0C4BJE5_WHEAT Serine hydroxymethyltransferase OS=Triticum aestivum OX=4565 GN=CFC21_053242 PE=3 SV=1	78.5836	51.9713	0.199896	0.880776		0.661351	-0.596512	111.228	57.8355	66.6872	41.5051	58.7258	55.6831	111.228	57.8355	66.6872	41.5051	58.7258	55.6831
CFC21_052167	A0A0C4BJJ8	A0A0C4BJJ8_WHEAT fumarate hydratase OS=Triticum aestivum OX=4565 GN=CFC21_052167 PE=3 SV=1	123.06	118.104	0.721378	0.906756		0.959724	-0.0593087	136.688	123.291	109.201	98.8417	121.745	133.725	136.688	123.291	109.201	98.8417	121.745	133.725
CFC21_089633	A0A0C4BK41	A0A0C4BK41_WHEAT AAA+ ATPase domain-containing protein OS=Triticum aestivum OX=4565 GN=CFC21_089633 PE=3 SV=1	121.037	131.179	0.699774	0.904153		1.08379	0.11609	156.688	98.6191	107.804	109.993	119.747	163.798	156.688	98.6191	107.804	109.993	119.747	163.798
CFC21_083036	A0A0C4BKB7	A0A0C4BKB7_WHEAT Glycine cleavage system H protein OS=Triticum aestivum OX=4565 GN=CFC21_083036 PE=3 SV=1	980.798	1021.7	0.787273	0.913889		1.0417	0.0589395	807.536	1203.93	930.927	1004.62	1167.75	892.72	807.536	1203.93	930.927	1004.62	1167.75	892.72
CFC21_099282	A0A0C4BKH5	A0A0C4BKH5_WHEAT RNA helicase OS=Triticum aestivum OX=4565 GN=CFC21_099282 PE=2 SV=1	390.121	300.255	0.204369	0.880781		0.769644	-0.377736	472.014	360.205	338.145	224.263	305.47	371.031	472.014	360.205	338.145	224.263	305.47	371.031
CFC21_096551	A0A0C4BKI1	A0A0C4BKI1_WHEAT Ribosomal protein L35A OS=Triticum aestivum OX=4565 GN=CFC21_096551 PE=3 SV=1	38.3615	23.4519	0.366879	0.881067		0.61134	-0.709953	63.8377	28.8322	22.4146	9.42154	31.3086	29.6257	63.8377	28.8322	22.4146	9.42154	31.3086	29.6257
CFC21_103936	A0A0C4BKL3	A0A0C4BKL3_WHEAT AAA+ ATPase domain-containing protein OS=Triticum aestivum OX=4565 GN=CFC21_103936 PE=3 SV=1	123.761	129.608	0.823266	0.917342		1.04725	0.0666005	154.574	94.1715	122.538	122.807	103.745	162.273	154.574	94.1715	122.538	122.807	103.745	162.273
CFC21_006236	A0A0C4BKM5	A0A0C4BKM5_WHEAT Histone H2A OS=Triticum aestivum OX=4565 GN=CFC21_006236 PE=3 SV=1	40.8142	62.3634	0.215509	0.880794		1.52798	0.611628	47.2722	25.989	49.1816	73.2387	37.1713	76.6803	47.2722	25.989	49.1816	73.2387	37.1713	76.6803
SGT1	A0A0D3MT28	A0A0D3MT28_WHEAT SGT1 OS=Triticum aestivum OX=4565 GN=SGT1 PE=2 SV=1	464.765	493.361	0.339426	0.88088		1.06153	0.0861424	424.663	481.755	487.876	527.219	480.092	472.771	424.663	481.755	487.876	527.219	480.092	472.771
RAR1	A0A0D3MT32	A0A0D3MT32_WHEAT RAR1 OS=Triticum aestivum OX=4565 GN=RAR1 PE=2 SV=1	88.7902	84.634	0.662578	0.899315		0.953191	-0.0691629	95.8098	72.5152	98.0455	82.9169	84.091	86.894	95.8098	72.5152	98.0455	82.9169	84.091	86.894
	A0A0E3UR66	A0A0E3UR66_WHEAT Prolamin (Fragment) OS=Triticum aestivum OX=4565 PE=3 SV=1	837.781	1332.97	0.520621	0.886002		1.59107	0.669997	229.841	1237.54	1045.96	2496.79	1180.94	321.175	229.841	1237.54	1045.96	2496.79	1180.94	321.175
	A0A0E3UR75	A0A0E3UR75_WHEAT Prolamin (Fragment) OS=Triticum aestivum OX=4565 PE=3 SV=1	78.2451	86.557	0.810598	0.916159		1.10623	0.14565	47.1891	94.9078	92.6385	143.209	52.6156	63.846	47.1891	94.9078	92.6385	143.209	52.6156	63.846
	A0A0E3Z516	A0A0E3Z516_WHEAT Prolamin (Fragment) OS=Triticum aestivum OX=4565 PE=3 SV=1	2252.69	2212.57	0.963728	0.928529		0.98219	-0.0259259	1164.85	2809.17	2784.06	3092.92	2542.88	1001.92	1164.85	2809.17	2784.06	3092.92	2542.88	1001.92
	A0A0E3Z6N1	A0A0E3Z6N1_WHEAT Prolamin (Fragment) OS=Triticum aestivum OX=4565 PE=3 SV=1	4949.73	5266.19	0.850551	0.919781		1.06393	0.0894085	3284.98	6072.52	5491.7	6054.1	7065.95	2678.52	3284.98	6072.52	5491.7	6054.1	7065.95	2678.52
p-apx	A0A0F6MVY0	A0A0F6MVY0_WHEAT L-ascorbate peroxidase OS=Triticum aestivum OX=4565 GN=p-apx PE=2 SV=1	218.436	219.084	0.968049	0.928825		1.00297	0.00427167	224.52	210.134	220.654	216.147	195.43	245.674	224.52	210.134	220.654	216.147	195.43	245.674
ALDH7B1	A0A0F6QT98	A0A0F6QT98_WHEAT aldehyde dehydrogenase (NAD(+)) OS=Triticum aestivum OX=4565 GN=ALDH7B1 PE=2 SV=1	215.841	157.444	0.145497	0.880681		0.729445	-0.455128	256.79	204.392	186.341	113.651	160.239	198.442	256.79	204.392	186.341	113.651	160.239	198.442
	A0A0F7G9F3	A0A0F7G9F3_WHEAT WSI18 protein OS=Triticum aestivum OX=4565 PE=2 SV=1	1285.24	1401.25	0.78014	0.91317		1.09026	0.124676	862.732	1526.41	1466.57	1899.52	1515.35	788.871	862.732	1526.41	1466.57	1899.52	1515.35	788.871
	A0A0F7G9R9	A0A0F7G9R9_WHEAT WSI18 protein OS=Triticum aestivum OX=4565 PE=2 SV=1	263.988	313.222	0.503134	0.885591		1.1865	0.246711	193.085	306.204	292.676	325.613	404.655	209.398	193.085	306.204	292.676	325.613	404.655	209.398
FBA	A0A0F7INH2	A0A0F7INH2_WHEAT Fructose-bisphosphate aldolase OS=Triticum aestivum OX=4565 GN=FBA PE=3 SV=1	301.867	172.92	0.189075	0.880761		0.572837	-0.803804	456.269	219.703	229.627	120.572	199.974	198.215	456.269	219.703	229.627	120.572	199.974	198.215
MnSOD	A0A0F7KKA2	A0A0F7KKA2_WHEAT Superoxide dismutase OS=Triticum aestivum OX=4565 GN=MnSOD PE=2 SV=1	558.231	537.166	0.771446	0.912277		0.962264	-0.0554946	638.428	534.154	502.111	483.236	483.41	644.852	638.428	534.154	502.111	483.236	483.41	644.852
	A0A0G2QKG4	A0A0G2QKG4_WHEAT Vacuolar ATPase subunit D1 OS=Triticum aestivum OX=4565 PE=2 SV=1	36.6082	29.3806	0.450345	0.884158		0.80257	-0.317301	41.5731	26.5092	41.7422	16.4133	31.1965	40.532	41.5731	26.5092	41.7422	16.4133	31.1965	40.532
	A0A0G3F720	A0A0G3F720_WHEAT Endosperm transfer cell specific PR60 OS=Triticum aestivum OX=4565 PE=2 SV=1	835.901	946.005	0.796797	0.91483		1.13172	0.178514	367.101	1094.54	1046.07	1499.5	960.869	377.649	367.101	1094.54	1046.07	1499.5	960.869	377.649
Wdhn1	A0A0H4MAT1	A0A0H4MAT1_WHEAT Dehydrin OS=Triticum aestivum OX=4565 GN=Wdhn1 PE=2 SV=1	104.836	155.138	0.371387	0.881269		1.47981	0.565416	38.4422	131.394	144.673	210.455	170.577	84.3836	38.4422	131.394	144.673	210.455	170.577	84.3836
Cat3-A1	A0A0H4MC33	A0A0H4MC33_WHEAT Catalase OS=Triticum aestivum OX=4565 GN=Cat3-A1 PE=2 SV=1	553.743	528.794	0.699813	0.904158		0.954946	-0.0665085	596.131	541.358	523.739	447.692	502.169	636.522	596.131	541.358	523.739	447.692	502.169	636.522
	A0A0K0KDM6	A0A0K0KDM6_WHEAT High molecular weight glutenin subunit 1Dy3 OS=Triticum aestivum OX=4565 PE=3 SV=1	57954.2	76436.4	0.531685	0.886249		1.31891	0.399345	27337.8	80855.7	65669.3	104644	91220.3	33445	27337.8	80855.7	65669.3	104644	91220.3	33445
	A0A0K0VHI4	A0A0K0VHI4_WHEAT Prolamin (Fragment) OS=Triticum aestivum OX=4565 PE=2 SV=1	9287.83	9986.89	0.906853	0.924385		1.07527	0.104694	1970.29	16461.9	9431.26	16703.2	9472.02	3785.41	1970.29	16461.9	9431.26	16703.2	9472.02	3785.41
	A0A0K2QJ82	A0A0K2QJ82_WHEAT Prolamin OS=Triticum aestivum OX=4565 PE=3 SV=1	1071.77	1355.32	0.440922	0.883867		1.26457	0.338645	566.886	1294.5	1353.91	1768.76	1248.54	1048.66	566.886	1294.5	1353.91	1768.76	1248.54	1048.66
	A0A0K2RVH0	A0A0K2RVH0_WHEAT MFT-3D OS=Triticum aestivum OX=4565 PE=3 SV=1	103.938	94.5017	0.585534	0.891103		0.909214	-0.137309	84.2995	126.368	101.145	90.9222	78.8667	113.716	84.2995	126.368	101.145	90.9222	78.8667	113.716
ARP1	A0A0M3LQU0	A0A0M3LQU0_WHEAT Auxin-repressed protein OS=Triticum aestivum OX=4565 GN=ARP1 PE=2 SV=1	251.949	280.159	0.318567	0.88087		1.11197	0.153115	220.112	280.96	254.775	309.318	282.117	249.042	220.112	280.96	254.775	309.318	282.117	249.042
	A0A0M5JP75	A0A0M5JP75_WHEAT Ribulose bisphosphate carboxylase/oxygenase activase, chloroplastic OS=Triticum aestivum OX=4565 PE=2 SV=1	170.218	166.11	0.952074	0.927717		0.975865	-0.0352464	268.479	59.352	182.824	194.642	125.098	178.59	268.479	59.352	182.824	194.642	125.098	178.59
epsps	A0A0P0KDX1	A0A0P0KDX1_WHEAT 3-phosphoshikimate 1-carboxyvinyltransferase (Fragment) OS=Triticum aestivum OX=4565 GN=epsps PE=3 SV=1	26.133	17.3078	0.265117	0.880838		0.662295	-0.594453	36.8707	24.7513	16.7771	10.8808	18.0613	22.9813	36.8707	24.7513	16.7771	10.8808	18.0613	22.9813
LMW-GS	A0A0S2GJQ3	A0A0S2GJQ3_WHEAT Low-molecular-weight glutenin subunit OS=Triticum aestivum OX=4565 GN=LMW-GS PE=3 SV=1	1031.22	878.011	0.754669	0.910501		0.851427	-0.232045	503.882	1749.51	840.275	1275.14	987.854	371.039	503.882	1749.51	840.275	1275.14	987.854	371.039
	A0A0S2I9Y3	A0A0S2I9Y3_WHEAT Starch synthase, chloroplastic/amyloplastic (Fragment) OS=Triticum aestivum OX=4565 PE=2 SV=1	18.2353	22.2914	0.718264	0.90639		1.22243	0.289755	17.8384	27.5262	9.34135	15.2623	40.27	11.3421	17.8384	27.5262	9.34135	15.2623	40.27	11.3421
rbcS	A0A0U2V4D5	A0A0U2V4D5_WHEAT Ribulose bisphosphate carboxylase small subunit, chloroplastic OS=Triticum aestivum OX=4565 GN=rbcS PE=3 SV=1	65.4842	46.0961	0.362787	0.88089		0.703928	-0.506501	98.5583	46.7619	51.1324	44.5892	44.8476	48.8515	98.5583	46.7619	51.1324	44.5892	44.8476	48.8515
Glu-Ax	A0A0X9ARV2	A0A0X9ARV2_WHEAT High molecular weight glutenin subunit OS=Triticum aestivum OX=4565 GN=Glu-Ax PE=3 SV=1	329.85	404.752	0.123483	0.880619		1.22708	0.295229	316.785	307.888	364.875	470.162	389.206	354.887	316.785	307.888	364.875	470.162	389.206	354.887
	A0A125RLL7	A0A125RLL7_WHEAT MBD6-5BS OS=Triticum aestivum OX=4565 PE=2 SV=1	400.774	413.096	0.897834	0.923683		1.03074	0.0436864	324.036	458.648	419.639	563.593	388.549	287.146	324.036	458.648	419.639	563.593	388.549	287.146
	A0A125RLL8	A0A125RLL8_WHEAT MBD6-5AS OS=Triticum aestivum OX=4565 PE=2 SV=1	141.983	147.096	0.896206	0.923555		1.03601	0.0510367	107.728	178.037	140.184	181.258	174.153	85.8758	107.728	178.037	140.184	181.258	174.153	85.8758
ABP1	A0A127LA90	A0A127LA90_WHEAT Auxin-binding protein OS=Triticum aestivum OX=4565 GN=ABP1 PE=2 SV=1	27.1347	26.0614	0.821203	0.917152		0.960444	-0.0582265	29.6797	21.955	29.7695	25.9041	32.4031	19.877	29.6797	21.955	29.7695	25.9041	32.4031	19.877
CFC21_085409	A0A140CQF9	A0A140CQF9_WHEAT SNARE OS=Triticum aestivum OX=4565 GN=CFC21_085409 PE=2 SV=1	256.182	252.448	0.84429	0.919234		0.985422	-0.0211865	228.577	266.371	273.599	249.909	272.791	234.642	228.577	266.371	273.599	249.909	272.791	234.642
CFC21_090262	A0A140CQG0	A0A140CQG0_WHEAT SNARE OS=Triticum aestivum OX=4565 GN=CFC21_090262 PE=2 SV=1	135.012	130.725	0.656282	0.898447		0.96825	-0.046549	122.15	151.436	131.449	134.964	127.252	129.959	122.15	151.436	131.449	134.964	127.252	129.959
GA3ox-B3	A0A140KPV0	A0A140KPV0_WHEAT GA3ox-B3 protein OS=Triticum aestivum OX=4565 GN=GA3ox-B3 PE=3 SV=1	49.1471	43.7857	0.611782	0.893176		0.890912	-0.166645	56.2973	45.4074	45.7366	25.696	51.57	54.0913	56.2973	45.4074	45.7366	25.696	51.57	54.0913
	A0A158N6J5	A0A158N6J5_WHEAT ATP-dependent Clp protease proteolytic subunit OS=Triticum aestivum OX=4565 PE=2 SV=1	13.1433	11.9745	0.700378	0.904228		0.911078	-0.134354	18.4288	9.47149	11.5295	13.3858	10.5988	11.939	18.4288	9.47149	11.5295	13.3858	10.5988	11.939
	A0A160EE37	A0A160EE37_WHEAT LEA-3 protein OS=Triticum aestivum OX=4565 PE=2 SV=1	2159.28	3023.93	0.49352	0.885353		1.40044	0.485878	744.062	3064.38	2669.38	4255.53	3539.66	1276.6	744.062	3064.38	2669.38	4255.53	3539.66	1276.6
SST-A1	A0A161H5V1	A0A161H5V1_WHEAT Sucrose:sucrose-1-fructosyltransferase OS=Triticum aestivum OX=4565 GN=SST-A1 PE=3 SV=1	11.763	18.4028	0.12442	0.880622		1.56446	0.645669	9.46034	12.6413	13.1874	24.8306	14.8504	15.5274	9.46034	12.6413	13.1874	24.8306	14.8504	15.5274
NAS9-A	A0A172Q4F0	A0A172Q4F0_WHEAT Nicotianamine synthase OS=Triticum aestivum OX=4565 GN=NAS9-A PE=3 SV=1	78.7626	70.3155	0.597724	0.892088		0.892752	-0.163668	71.6508	106.498	58.1386	73.7986	73.2407	63.9071	71.6508	106.498	58.1386	73.7986	73.2407	63.9071
tsk1	A0A173FEH2	A0A173FEH2_WHEAT SKP1-like protein OS=Triticum aestivum OX=4565 GN=tsk1 PE=2 SV=1	67.4094	83.5158	0.374773	0.881417		1.23893	0.309099	60.9548	78.3726	62.9008	109.537	56.996	84.0144	60.9548	78.3726	62.9008	109.537	56.996	84.0144
AEX81_00024	A0A182BG18	A0A182BG18_WHEAT Putative GDSL lipase acylhydrolase OS=Triticum aestivum OX=4565 GN=AEX81_00024 PE=3 SV=1	37.1431	27.2373	0.17143	0.880734		0.733307	-0.44751	40.3714	32.21	38.8479	16.4393	32.7967	32.476	40.3714	32.21	38.8479	16.4393	32.7967	32.476
	A0A193DQK1	A0A193DQK1_WHEAT Trihelix transcription factor OS=Triticum aestivum OX=4565 PE=2 SV=1	112.104	121.041	0.656596	0.89849		1.07973	0.110665	101.436	131.328	103.547	151.943	112.492	98.6884	101.436	131.328	103.547	151.943	112.492	98.6884
GAPC1	A0A1B1V4Q3	A0A1B1V4Q3_WHEAT Glyceraldehyde-3-phosphate dehydrogenase OS=Triticum aestivum OX=4565 GN=GAPC1 PE=2 SV=1	2927.36	2309.27	0.357667	0.880888		0.788857	-0.342164	3897.49	2344.5	2540.1	1672.29	2420.73	2834.8	3897.49	2344.5	2540.1	1672.29	2420.73	2834.8
	A0A1B2IM21	A0A1B2IM21_WHEAT Alpha-amylase (Fragment) OS=Triticum aestivum OX=4565 PE=3 SV=1	89.7346	66.7947	0.427693	0.883437		0.744358	-0.425932	138.614	60.8089	69.7814	50.1038	78.2129	72.0675	138.614	60.8089	69.7814	50.1038	78.2129	72.0675
Clo11	A0A1B5GDR6	A0A1B5GDR6_WHEAT Caleosin OS=Triticum aestivum OX=4565 GN=Clo11 PE=2 SV=1	28.3562	34.4763	0.0891688	0.880461		1.21583	0.281942	31.6441	23.6595	29.7649	31.8744	35.8186	35.7359	31.6441	23.6595	29.7649	31.8744	35.8186	35.7359
Clo3	A0A1B5GE54	A0A1B5GE54_WHEAT Caleosin OS=Triticum aestivum OX=4565 GN=Clo3 PE=2 SV=1	82.8699	64.1384	0.277637	0.880847		0.773965	-0.369659	96.3077	68.1931	84.1088	39.4896	72.8092	80.1164	96.3077	68.1931	84.1088	39.4896	72.8092	80.1164
Clo2	A0A1B5GE57	A0A1B5GE57_WHEAT Caleosin OS=Triticum aestivum OX=4565 GN=Clo2 PE=2 SV=1	7412.09	9875.33	0.333067	0.880877		1.33233	0.413948	4066.66	8338.7	9830.92	12152.4	10221	7252.58	4066.66	8338.7	9830.92	12152.4	10221	7252.58
Clo5	A0A1B5GEN6	A0A1B5GEN6_WHEAT Caleosin OS=Triticum aestivum OX=4565 GN=Clo5 PE=2 SV=1	26.7202	31.7147	0.26479	0.880838		1.18692	0.247223	28.2906	21.3176	30.5523	28.6551	29.4517	37.0373	28.2906	21.3176	30.5523	28.6551	29.4517	37.0373
Clo9	A0A1B5GEP3	A0A1B5GEP3_WHEAT Caleosin OS=Triticum aestivum OX=4565 GN=Clo9 PE=2 SV=1	48.6888	44.5966	0.686644	0.902499		0.915951	-0.126658	32.0685	61.6177	52.3803	42.5036	46.9388	44.3472	32.0685	61.6177	52.3803	42.5036	46.9388	44.3472
Clo6	A0A1B5GEP8	A0A1B5GEP8_WHEAT Caleosin OS=Triticum aestivum OX=4565 GN=Clo6 PE=2 SV=1	37.8505	38.4052	0.958073	0.928137		1.01466	0.0209903	47.2747	21.9817	44.295	46.3127	26.8994	42.0035	47.2747	21.9817	44.295	46.3127	26.8994	42.0035
Clo11	A0A1B5GEQ5	A0A1B5GEQ5_WHEAT Caleosin OS=Triticum aestivum OX=4565 GN=Clo11 PE=2 SV=1	393.657	418.792	0.551963	0.888181		1.06385	0.0892951	332.146	446.336	402.49	457.94	405.371	393.067	332.146	446.336	402.49	457.94	405.371	393.067
Clo9	A0A1B5GEW3	A0A1B5GEW3_WHEAT Caleosin OS=Triticum aestivum OX=4565 GN=Clo9 PE=2 SV=1	88.6179	109.827	0.25149	0.880828		1.23934	0.30957	62.2873	105.609	97.9576	113.717	108.629	107.137	62.2873	105.609	97.9576	113.717	108.629	107.137
Clo6	A0A1B5GFV1	A0A1B5GFV1_WHEAT Caleosin OS=Triticum aestivum OX=4565 GN=Clo6 PE=2 SV=1	62.197	44.114	0.100555	0.880525		0.709262	-0.495609	70.0442	47.6918	68.855	35.2675	48.5568	48.5177	70.0442	47.6918	68.855	35.2675	48.5568	48.5177
CBL3	A0A1C9HJH6	A0A1C9HJH6_WHEAT Calcineurin B-like protein OS=Triticum aestivum OX=4565 GN=CBL3 PE=2 SV=1	56.7755	75.847	0.270065	0.880842		1.33591	0.417825	55.7837	35.6604	78.8824	72.7828	63.5136	91.2447	55.7837	35.6604	78.8824	72.7828	63.5136	91.2447
CFC21_009072	A0A1D5RS51	A0A1D5RS51_WHEAT Chlorophyll a-b binding protein, chloroplastic OS=Triticum aestivum OX=4565 GN=CFC21_009072 PE=3 SV=1	818.36	612.906	0.510279	0.885762		0.748944	-0.41707	1361.62	422.804	670.658	542.923	597.024	698.772	1361.62	422.804	670.658	542.923	597.024	698.772
CFC21_013384	A0A1D5RU47	A0A1D5RU47_WHEAT Nucleosome assembly protein OS=Triticum aestivum OX=4565 GN=CFC21_013384 PE=3 SV=1	122.997	123.424	0.985246	0.92998		1.00347	0.00499724	114.422	150.631	103.938	152.324	95.368	122.579	114.422	150.631	103.938	152.324	95.368	122.579
Trxh9-1DS	A0A1D5S567	A0A1D5S567_WHEAT Thioredoxin OS=Triticum aestivum OX=4565 GN=Trxh9-1DS PE=4 SV=1	88.5012	115.89	0.163302	0.880719		1.30948	0.388992	68.3059	109.232	87.9659	100.377	110.446	136.848	68.3059	109.232	87.9659	100.377	110.446	136.848
CFC21_007625	A0A1D5SB44	A0A1D5SB44_WHEAT GINS subunit domain-containing protein OS=Triticum aestivum OX=4565 GN=CFC21_007625 PE=3 SV=1	37.6804	34.8134	0.599957	0.892264		0.923911	-0.114174	46.5614	30.5673	35.9126	31.3541	37.5286	35.5574	46.5614	30.5673	35.9126	31.3541	37.5286	35.5574
CFC21_008235	A0A1D5SB94	A0A1D5SB94_WHEAT Ras-related protein Rab7 OS=Triticum aestivum OX=4565 GN=CFC21_008235 PE=3 SV=1	73.7392	69.9436	0.5655	0.889399		0.948526	-0.0762402	73.5364	64.1453	83.5359	66.8156	68.4968	74.5183	73.5364	64.1453	83.5359	66.8156	68.4968	74.5183
CFC21_008140	A0A1D5SBE7	A0A1D5SBE7_WHEAT Uncharacterized protein OS=Triticum aestivum OX=4565 GN=CFC21_008140 PE=3 SV=1	27.3543	23.7465	0.485938	0.885158		0.868108	-0.204054	34.3266	26.4901	21.2462	25.4679	18.3196	27.452	34.3266	26.4901	21.2462	25.4679	18.3196	27.452
CFC21_007683	A0A1D5SG47	A0A1D5SG47_WHEAT Uncharacterized protein OS=Triticum aestivum OX=4565 GN=CFC21_007683 PE=3 SV=1	58.9678	48.9237	0.399973	0.882444		0.829667	-0.269395	53.387	75.579	47.9374	35.8904	55.3808	55.4999	53.387	75.579	47.9374	35.8904	55.3808	55.4999
CFC21_008053	A0A1D5SGL2	A0A1D5SGL2_WHEAT NAD(P)H dehydrogenase (quinone) OS=Triticum aestivum OX=4565 GN=CFC21_008053 PE=3 SV=1	1195.67	1201.14	0.910766	0.924685		1.00458	0.00658551	1193.05	1256.73	1137.22	1211.2	1144.6	1247.61	1193.05	1256.73	1137.22	1211.2	1144.6	1247.61
CFC21_006837	A0A1D5SH22	A0A1D5SH22_WHEAT ADP-ribosylation factor OS=Triticum aestivum OX=4565 GN=CFC21_006837 PE=3 SV=1	27.3644	15.3566	0.0835982	0.880423		0.56119	-0.833439	22.0777	32.3404	27.6751	9.63778	23.8153	12.6168	22.0777	32.3404	27.6751	9.63778	23.8153	12.6168
CFC21_004614	A0A1D5SLF7	A0A1D5SLF7_WHEAT Single-stranded DNA binding protein Ssb-like OB fold domain-containing protein OS=Triticum aestivum OX=4565 GN=CFC21_004614 PE=4 SV=1	207.601	200.164	0.84892	0.919639		0.964175	-0.0526326	263.443	156.437	202.923	187.824	174.289	238.378	263.443	156.437	202.923	187.824	174.289	238.378
CFC21_005863	A0A1D5SLI4	A0A1D5SLI4_WHEAT 40S ribosomal protein S4 OS=Triticum aestivum OX=4565 GN=CFC21_005863 PE=1 SV=1	218.026	159.64	0.388614	0.881998		0.732207	-0.449677	308.699	176.062	169.316	97.9463	146.666	234.308	308.699	176.062	169.316	97.9463	146.666	234.308
CFC21_006449	A0A1D5SRA5	A0A1D5SRA5_WHEAT Coatomer subunit gamma OS=Triticum aestivum OX=4565 GN=CFC21_006449 PE=3 SV=1	35.7001	28.7902	0.251214	0.880828		0.806445	-0.310352	44.5163	31.6483	30.9357	23.5727	30.4499	32.348	44.5163	31.6483	30.9357	23.5727	30.4499	32.348
CFC21_013801	A0A1D5SRX8	A0A1D5SRX8_WHEAT 60S ribosomal protein L18a OS=Triticum aestivum OX=4565 GN=CFC21_013801 PE=3 SV=1	165.582	79.6667	0.105316	0.880548		0.481132	-1.0555	229.253	145.489	122.004	37.4052	76.8911	124.704	229.253	145.489	122.004	37.4052	76.8911	124.704
CFC21_007438	A0A1D5SSE6	A0A1D5SSE6_WHEAT Guanosine nucleotide diphosphate dissociation inhibitor OS=Triticum aestivum OX=4565 GN=CFC21_007438 PE=3 SV=1	73.6081	56.614	0.145642	0.880681		0.769126	-0.378707	66.9857	84.2144	69.6243	49.1939	72.1124	48.5356	66.9857	84.2144	69.6243	49.1939	72.1124	48.5356
CFC21_007145	A0A1D5SSK4	A0A1D5SSK4_WHEAT Complex 1 LYR protein domain-containing protein OS=Triticum aestivum OX=4565 GN=CFC21_007145 PE=4 SV=1	45.6399	42.6335	0.759862	0.911059		0.934128	-0.098308	37.0378	60.4822	39.3998	45.3567	50.2697	32.2742	37.0378	60.4822	39.3998	45.3567	50.2697	32.2742
CFC21_013747	A0A1D5STP8	A0A1D5STP8_WHEAT UBC core domain-containing protein OS=Triticum aestivum OX=4565 GN=CFC21_013747 PE=3 SV=1	139.395	147.577	0.558241	0.888753		1.05869	0.0822852	127.215	151.394	139.577	131.096	143.831	167.803	127.215	151.394	139.577	131.096	143.831	167.803
CFC21_009262	A0A1D5SV65	A0A1D5SV65_WHEAT Chlorophyll a-b binding protein, chloroplastic OS=Triticum aestivum OX=4565 GN=CFC21_009262 PE=3 SV=1	90.5521	86.9351	0.688475	0.902734		0.960056	-0.058809	100.579	75.283	95.7943	87.6797	84.5438	88.5818	100.579	75.283	95.7943	87.6797	84.5438	88.5818
CFC21_008836	A0A1D5SWM0	A0A1D5SWM0_WHEAT DNA replication complex GINS protein PSF2 OS=Triticum aestivum OX=4565 GN=CFC21_008836 PE=3 SV=1	24.6315	24.8248	0.971739	0.929076		1.00785	0.0112778	30.9596	19.031	23.9038	32.3764	21.453	20.6448	30.9596	19.031	23.9038	32.3764	21.453	20.6448
CFC21_012811	A0A1D5SXM7	A0A1D5SXM7_WHEAT Endoplasmic reticulum vesicle transporter C-terminal domain-containing protein OS=Triticum aestivum OX=4565 GN=CFC21_012811 PE=4 SV=1	30.4619	30.6697	0.965057	0.92862		1.00682	0.00981145	35.9039	25.3299	30.1518	24.602	31.697	35.7102	35.9039	25.3299	30.1518	24.602	31.697	35.7102
CFC21_007156	A0A1D5T0F9	A0A1D5T0F9_WHEAT Nucleolar protein 16 OS=Triticum aestivum OX=4565 GN=CFC21_007156 PE=3 SV=1	8.2535	12.5526	0.210989	0.880789		1.52088	0.604908	9.52247	2.88772	12.3503	12.2841	13.8691	11.5046	9.52247	2.88772	12.3503	12.2841	13.8691	11.5046
CFC21_009814	A0A1D5T1X1	A0A1D5T1X1_WHEAT V-type proton ATPase proteolipid subunit OS=Triticum aestivum OX=4565 GN=CFC21_009814 PE=3 SV=1	297.804	224.34	0.620062	0.893796		0.753314	-0.408676	115.043	448.587	329.783	272.147	361.55	39.3236	115.043	448.587	329.783	272.147	361.55	39.3236
CFC21_017078	A0A1D5T8I8	A0A1D5T8I8_WHEAT Ribosomal protein/NADH dehydrogenase domain-containing protein OS=Triticum aestivum OX=4565 GN=CFC21_017078 PE=3 SV=1	43.5007	41.3846	0.856621	0.920304		0.951355	-0.0719443	36.9907	47.61	45.9015	55.0175	48.3543	20.7821	36.9907	47.61	45.9015	55.0175	48.3543	20.7821
CFC21_016647	A0A1D5TIT6	A0A1D5TIT6_WHEAT Uncharacterized protein OS=Triticum aestivum OX=4565 GN=CFC21_016647 PE=4 SV=1	97.7857	100.336	0.854887	0.920156		1.02608	0.0371432	78.3962	103.055	111.906	109.086	108.373	83.5482	78.3962	103.055	111.906	109.086	108.373	83.5482
CAMPLR22A2D_LOCUS1713	A0A1D5TKM2	A0A1D5TKM2_WHEAT Eukaryotic translation initiation factor 5A OS=Triticum aestivum OX=4565 GN=CAMPLR22A2D_LOCUS1713 PE=3 SV=1	849.706	1018.14	0.452252	0.884216		1.19823	0.260902	569.489	1002.16	977.467	1239.21	1072.79	742.416	569.489	1002.16	977.467	1239.21	1072.79	742.416
GRF8-A1	A0A1D5TQE5	A0A1D5TQE5_WHEAT Growth-regulating factor OS=Triticum aestivum OX=4565 GN=GRF8-A1 PE=3 SV=1	42.0375	32.2087	0.280258	0.880849		0.766191	-0.384225	33.2098	56.1333	36.7693	25.5576	34.6092	36.4593	33.2098	56.1333	36.7693	25.5576	34.6092	36.4593
CFC21_024021	A0A1D5TTT2	A0A1D5TTT2_WHEAT Glyceraldehyde-3-phosphate dehydrogenase OS=Triticum aestivum OX=4565 GN=CFC21_024021 PE=3 SV=1	70.5343	38.8218	0.22065	0.8808		0.550395	-0.86146	112.234	50.1776	49.1911	25.7187	44.0634	46.6832	112.234	50.1776	49.1911	25.7187	44.0634	46.6832
CFC21_025042	A0A1D5TVU8	A0A1D5TVU8_WHEAT Vacuolar ATPase assembly integral membrane protein VMA21 homolog OS=Triticum aestivum OX=4565 GN=CFC21_025042 PE=3 SV=1	39.2074	38.0872	0.838983	0.918765		0.971428	-0.0418213	36.6328	43.0984	37.8911	29.1026	45.3752	39.7838	36.6328	43.0984	37.8911	29.1026	45.3752	39.7838
CFC21_016807	A0A1D5U0A3	A0A1D5U0A3_WHEAT Prefoldin subunit 1 OS=Triticum aestivum OX=4565 GN=CFC21_016807 PE=3 SV=1	359.189	398.371	0.734305	0.908247		1.10909	0.149371	237.802	463.845	375.92	403.465	543.351	248.297	237.802	463.845	375.92	403.465	543.351	248.297
CFC21_018775	A0A1D5U586	A0A1D5U586_WHEAT Wound-induced basic protein OS=Triticum aestivum OX=4565 GN=CFC21_018775 PE=4 SV=1	82.0453	132.497	0.299736	0.88086		1.61492	0.691463	54.7322	85.7487	105.655	141.853	196.121	59.5166	54.7322	85.7487	105.655	141.853	196.121	59.5166
CAMPLR22A2D_LOCUS742	A0A1D5U7G3	A0A1D5U7G3_WHEAT AAA+ ATPase domain-containing protein OS=Triticum aestivum OX=4565 GN=CAMPLR22A2D_LOCUS742 PE=3 SV=1	108.976	111.792	0.945311	0.927237		1.02584	0.0368047	167.093	65.3473	94.4894	92.696	83.3288	159.352	167.093	65.3473	94.4894	92.696	83.3288	159.352
CFC21_021596	A0A1D5U807	A0A1D5U807_WHEAT Ribosomal protein L19 OS=Triticum aestivum OX=4565 GN=CFC21_021596 PE=3 SV=1	73.1251	69.5949	0.860927	0.920671		0.951724	-0.0713851	95.7808	41.7068	81.8875	85.3355	51.8605	71.5886	95.7808	41.7068	81.8875	85.3355	51.8605	71.5886
CFC21_020496	A0A1D5UB33	A0A1D5UB33_WHEAT Bifunctional inhibitor/plant lipid transfer protein/seed storage helical domain-containing protein OS=Triticum aestivum OX=4565 GN=CFC21_020496 PE=3 SV=1	66.6805	62.443	0.915435	0.925041		0.936451	-0.0947249	21.0084	126.956	52.0768	100.269	56.7777	30.2829	21.0084	126.956	52.0768	100.269	56.7777	30.2829
CAMPLR22A2D_LOCUS3755	A0A1D5UFU5	A0A1D5UFU5_WHEAT ATP-dependent Clp protease proteolytic subunit OS=Triticum aestivum OX=4565 GN=CAMPLR22A2D_LOCUS3755 PE=3 SV=1	74.8153	77.5639	0.693736	0.9034		1.03674	0.0520525	65.6257	84.3674	74.4528	82.6234	70.6429	79.4255	65.6257	84.3674	74.4528	82.6234	70.6429	79.4255
CAMPLR22A2D_LOCUS5740	A0A1D5UG55	A0A1D5UG55_WHEAT Peroxidase OS=Triticum aestivum OX=4565 GN=CAMPLR22A2D_LOCUS5740 PE=3 SV=1	67.4007	89.2317	0.203159	0.88078		1.3239	0.404793	42.6232	76.0711	83.5078	76.9521	100.987	89.7561	42.6232	76.0711	83.5078	76.9521	100.987	89.7561
PHGPX6	A0A1D5UGB6	A0A1D5UGB6_WHEAT Glutathione peroxidase OS=Triticum aestivum OX=4565 GN=PHGPX6 PE=2 SV=1	1640.72	1937.61	0.204098	0.880781		1.18095	0.239949	1477.13	1664.06	1780.95	2134.64	2088.99	1589.19	1477.13	1664.06	1780.95	2134.64	2088.99	1589.19
CAMPLR22A2D_LOCUS2836	A0A1D5UGF0	A0A1D5UGF0_WHEAT Uncharacterized protein OS=Triticum aestivum OX=4565 GN=CAMPLR22A2D_LOCUS2836 PE=3 SV=1	6.34637	0.690592	0.00293305	0.864073	0.0832645	0.108817	-3.20003	5.61275	5.77818	7.64818	0.109893	0.109893	1.85199	5.61275	5.77818	7.64818			1.85199
CAMPLR22A2D_LOCUS3650	A0A1D5UGN6	A0A1D5UGN6_WHEAT Uncharacterized protein OS=Triticum aestivum OX=4565 GN=CAMPLR22A2D_LOCUS3650 PE=4 SV=1	8.02374	9.89855	0.715834	0.906102	0.273322	1.23366	0.302942	0.109893	13.451	10.5103	15.0487	7.30278	7.34416		13.451	10.5103	15.0487	7.30278	7.34416
CAMPLR22A2D_LOCUS3820	A0A1D5UGP2	A0A1D5UGP2_WHEAT Peptidoglycan binding-like domain-containing protein OS=Triticum aestivum OX=4565 GN=CAMPLR22A2D_LOCUS3820 PE=4 SV=1	20.4636	25.8808	0.165674	0.880723		1.26473	0.338825	25.7754	14.8897	20.7257	24.7579	26.1469	26.7377	25.7754	14.8897	20.7257	24.7579	26.1469	26.7377
CAMPLR22A2D_LOCUS3529	A0A1D5UGR3	A0A1D5UGR3_WHEAT 6,7-dimethyl-8-ribityllumazine synthase OS=Triticum aestivum OX=4565 GN=CAMPLR22A2D_LOCUS3529 PE=3 SV=1	52.5553	44.5738	0.236359	0.880815		0.848131	-0.237641	63.5001	46.6753	47.4905	41.2571	46.8569	45.6073	63.5001	46.6753	47.4905	41.2571	46.8569	45.6073
CAMPLR22A2D_LOCUS3238	A0A1D5UH45	A0A1D5UH45_WHEAT Aldose 1-epimerase OS=Triticum aestivum OX=4565 GN=CAMPLR22A2D_LOCUS3238 PE=3 SV=1	51.9469	32.3289	0.190348	0.880763		0.622345	-0.684213	73.0278	40.8336	41.9792	19.8048	42.3457	34.8361	73.0278	40.8336	41.9792	19.8048	42.3457	34.8361
CAMPLR22A2D_LOCUS2859	A0A1D5UH61	A0A1D5UH61_WHEAT Uncharacterized protein OS=Triticum aestivum OX=4565 GN=CAMPLR22A2D_LOCUS2859 PE=3 SV=1	220.674	191.147	0.196815	0.880772		0.866196	-0.207235	252.535	195.568	213.92	186.69	178.12	208.632	252.535	195.568	213.92	186.69	178.12	208.632
CAMPLR22A2D_LOCUS3387	A0A1D5UHB1	A0A1D5UHB1_WHEAT Uncharacterized protein OS=Triticum aestivum OX=4565 GN=CAMPLR22A2D_LOCUS3387 PE=4 SV=1	17.126	15.8301	0.600018	0.892268		0.924332	-0.113517	13.0137	19.4759	18.8885	16.6883	16.9042	13.8979	13.0137	19.4759	18.8885	16.6883	16.9042	13.8979
CAMPLR22A2D_LOCUS3624	A0A1D5UHE2	A0A1D5UHE2_WHEAT TOG domain-containing protein OS=Triticum aestivum OX=4565 GN=CAMPLR22A2D_LOCUS3624 PE=4 SV=1	30.6187	24.5672	0.0497403	0.880011		0.80236	-0.317679	32.4821	27.7447	31.6293	27.4015	24.4909	21.8092	32.4821	27.7447	31.6293	27.4015	24.4909	21.8092
CAMPLR22A2D_LOCUS4333	A0A1D5UHN2	A0A1D5UHN2_WHEAT peptidyl-tRNA hydrolase OS=Triticum aestivum OX=4565 GN=CAMPLR22A2D_LOCUS4333 PE=4 SV=1	8.7339	3.90709	0.369398	0.881181	0.0832645	0.447347	-1.16053	5.22181	14.482	6.49791	11.5015	0.109893	0.109893	5.22181	14.482	6.49791	11.5015
CAMPLR22A2D_LOCUS3546	A0A1D5UHW9	A0A1D5UHW9_WHEAT Enhancer of rudimentary homolog OS=Triticum aestivum OX=4565 GN=CAMPLR22A2D_LOCUS3546 PE=3 SV=1	13.0151	12.322	0.819787	0.917021		0.946752	-0.0789421	9.14014	16.677	13.228	14.887	13.3166	8.76256	9.14014	16.677	13.228	14.887	13.3166	8.76256
CAMPLR22A2D_LOCUS3462	A0A1D5UI64	A0A1D5UI64_WHEAT Uncharacterized protein OS=Triticum aestivum OX=4565 GN=CAMPLR22A2D_LOCUS3462 PE=4 SV=1	15.3317	19.2836	0.573233	0.89007		1.25775	0.33085	12.0087	16.6728	17.3137	19.0157	30.2058	8.62912	12.0087	16.6728	17.3137	19.0157	30.2058	8.62912
CAMPLR22A2D_LOCUS2628	A0A1D5UIU1	A0A1D5UIU1_WHEAT PCI domain-containing protein OS=Triticum aestivum OX=4565 GN=CAMPLR22A2D_LOCUS2628 PE=3 SV=1	24.6357	22.9808	0.801025	0.915242		0.932823	-0.100325	27.6896	25.4417	20.7758	14.2331	20.761	33.9482	27.6896	25.4417	20.7758	14.2331	20.761	33.9482
CAMPLR22A2D_LOCUS5684	A0A1D5UJ66	A0A1D5UJ66_WHEAT Zinc finger ZPR1-type domain-containing protein OS=Triticum aestivum OX=4565 GN=CAMPLR22A2D_LOCUS5684 PE=3 SV=1	28.6772	32.1992	0.705359	0.90484		1.12282	0.167122	28.6387	20.1366	37.2562	46.2546	23.1579	27.185	28.6387	20.1366	37.2562	46.2546	23.1579	27.185
CAMPLR22A2D_LOCUS5850	A0A1D5UJ71	A0A1D5UJ71_WHEAT Late embryogenesis abundant protein LEA-2 subgroup domain-containing protein OS=Triticum aestivum OX=4565 GN=CAMPLR22A2D_LOCUS5850 PE=4 SV=1	30.1988	25.3969	0.401483	0.882502		0.840993	-0.249835	36.4575	27.9127	26.2262	17.5963	27.5822	31.0123	36.4575	27.9127	26.2262	17.5963	27.5822	31.0123
CAMPLR22A2D_LOCUS3692	A0A1D5UJQ4	A0A1D5UJQ4_WHEAT Uncharacterized protein OS=Triticum aestivum OX=4565 GN=CAMPLR22A2D_LOCUS3692 PE=3 SV=1	30.4235	29.4937	0.866583	0.921148		0.969438	-0.0447796	25.4017	36.0523	29.8164	28.2456	37.2644	22.971	25.4017	36.0523	29.8164	28.2456	37.2644	22.971
CAMPLR22A2D_LOCUS3417	A0A1D5UJR2	A0A1D5UJR2_WHEAT MI domain-containing protein OS=Triticum aestivum OX=4565 GN=CAMPLR22A2D_LOCUS3417 PE=3 SV=1	282.796	305.856	0.311916	0.880867		1.08154	0.113093	297.262	255.001	296.124	302.994	282.643	331.93	297.262	255.001	296.124	302.994	282.643	331.93
CAMPLR22A2D_LOCUS4271	A0A1D5UJW2	A0A1D5UJW2_WHEAT coproporphyrinogen oxidase OS=Triticum aestivum OX=4565 GN=CAMPLR22A2D_LOCUS4271 PE=3 SV=1	77.8098	84.8506	0.49892	0.885488		1.09049	0.124973	78.9934	86.5606	67.8755	72.8535	99.4131	82.2852	78.9934	86.5606	67.8755	72.8535	99.4131	82.2852
CAMPLR22A2D_LOCUS3535	A0A1D5UJY7	A0A1D5UJY7_WHEAT Peroxidase OS=Triticum aestivum OX=4565 GN=CAMPLR22A2D_LOCUS3535 PE=3 SV=1	77.546	79.5786	0.890119	0.923073		1.02621	0.0373288	90.3777	73.8559	68.4044	69.7818	103.696	65.2578	90.3777	73.8559	68.4044	69.7818	103.696	65.2578
CAMPLR22A2D_LOCUS4321	A0A1D5UKE1	A0A1D5UKE1_WHEAT alpha-1,2-Mannosidase OS=Triticum aestivum OX=4565 GN=CAMPLR22A2D_LOCUS4321 PE=3 SV=1	142.545	138.556	0.801888	0.915325		0.972013	-0.0409521	118.807	150.231	158.597	145.612	148.696	121.358	118.807	150.231	158.597	145.612	148.696	121.358
CAMPLR22A2D_LOCUS3168	A0A1D5UKJ3	A0A1D5UKJ3_WHEAT Uncharacterized protein OS=Triticum aestivum OX=4565 GN=CAMPLR22A2D_LOCUS3168 PE=3 SV=1	3.76823	0.727756	0.213919	0.880792	0.414216	0.19313	-2.37236	4.35529	0.109893	6.83949	0.109893	0.109893	1.96348	4.35529		6.83949			1.96348
CAMPLR22A2D_LOCUS5523	A0A1D5UKM6	A0A1D5UKM6_WHEAT Uncharacterized protein OS=Triticum aestivum OX=4565 GN=CAMPLR22A2D_LOCUS5523 PE=4 SV=1	61.1329	73.6494	0.163015	0.880718		1.20474	0.268725	57.2728	65.8858	60.2401	86.6113	71.1865	63.1504	57.2728	65.8858	60.2401	86.6113	71.1865	63.1504
CAMPLR22A2D_LOCUS4394	A0A1D5UKQ5	A0A1D5UKQ5_WHEAT ENTH domain-containing protein OS=Triticum aestivum OX=4565 GN=CAMPLR22A2D_LOCUS4394 PE=4 SV=1	81.5121	80.508	0.918245	0.925253		0.987681	-0.0178823	72.3989	98.5678	73.5697	77.1946	87.3169	77.0125	72.3989	98.5678	73.5697	77.1946	87.3169	77.0125
CAMPLR22A2D_LOCUS4529	A0A1D5UKU8	A0A1D5UKU8_WHEAT Pectinesterase inhibitor domain-containing protein OS=Triticum aestivum OX=4565 GN=CAMPLR22A2D_LOCUS4529 PE=3 SV=1	41.8815	31.3027	0.336163	0.880879		0.74741	-0.420029	29.548	45.2113	50.8853	38.8854	38.2931	16.7295	29.548	45.2113	50.8853	38.8854	38.2931	16.7295
CAMPLR22A2D_LOCUS4911	A0A1D5UKX4	A0A1D5UKX4_WHEAT Adenosylhomocysteinase OS=Triticum aestivum OX=4565 GN=CAMPLR22A2D_LOCUS4911 PE=3 SV=1	152.756	91.7598	0.158737	0.88071		0.600695	-0.735295	211.241	127.727	119.301	59.1583	89.3412	126.78	211.241	127.727	119.301	59.1583	89.3412	126.78
CAMPLR22A2D_LOCUS2741	A0A1D5UKZ4	A0A1D5UKZ4_WHEAT 40S ribosomal protein S8 OS=Triticum aestivum OX=4565 GN=CAMPLR22A2D_LOCUS2741 PE=1 SV=1	61.2274	52.6163	0.575373	0.890253		0.859359	-0.218668	78.1344	51.6544	53.8935	42.4828	40.1616	75.2046	78.1344	51.6544	53.8935	42.4828	40.1616	75.2046
CAMPLR22A2D_LOCUS5531	A0A1D5UKZ7	A0A1D5UKZ7_WHEAT RanBD1 domain-containing protein OS=Triticum aestivum OX=4565 GN=CAMPLR22A2D_LOCUS5531 PE=4 SV=1	40.2599	47.0468	0.331804	0.880877		1.16858	0.224755	37.4168	47.5864	35.7764	48.722	54.6048	37.8137	37.4168	47.5864	35.7764	48.722	54.6048	37.8137
CAMPLR22A2D_LOCUS2805	A0A1D5UL14	A0A1D5UL14_WHEAT CBS domain-containing protein OS=Triticum aestivum OX=4565 GN=CAMPLR22A2D_LOCUS2805 PE=4 SV=1	53.7962	55.2362	0.857989	0.920421		1.02677	0.0381113	43.8557	62.5647	54.968	60.8916	60.0507	44.7664	43.8557	62.5647	54.968	60.8916	60.0507	44.7664
CAMPLR22A2D_LOCUS5724	A0A1D5UL37	A0A1D5UL37_WHEAT Peroxidase OS=Triticum aestivum OX=4565 GN=CAMPLR22A2D_LOCUS5724 PE=3 SV=1	33.4789	32.2111	0.951249	0.927659	0.273322	0.962129	-0.0556978	14.659	49.6331	36.1448	55.7037	40.8196	0.109893	14.659	49.6331	36.1448	55.7037	40.8196
CAMPLR22A2D_LOCUS5575	A0A1D5ULD6	A0A1D5ULD6_WHEAT Uncharacterized protein OS=Triticum aestivum OX=4565 GN=CAMPLR22A2D_LOCUS5575 PE=4 SV=1	104.892	99.1964	0.874397	0.921798		0.9457	-0.0805462	60.0324	166.14	88.5036	106.198	95.3166	96.0744	60.0324	166.14	88.5036	106.198	95.3166	96.0744
CAMPLR22A2D_LOCUS4402	A0A1D5ULL8	A0A1D5ULL8_WHEAT Uncharacterized protein OS=Triticum aestivum OX=4565 GN=CAMPLR22A2D_LOCUS4402 PE=4 SV=1	119.702	115.804	0.817227	0.916782		0.967439	-0.0477576	119.862	135.828	103.415	97.3809	140.219	109.813	119.862	135.828	103.415	97.3809	140.219	109.813
CAMPLR22A2D_LOCUS3739	A0A1D5ULR8	A0A1D5ULR8_WHEAT Uncharacterized protein OS=Triticum aestivum OX=4565 GN=CAMPLR22A2D_LOCUS3739 PE=3 SV=1	58.968	65.2629	0.758697	0.910934		1.10675	0.14633	29.1746	90.9869	56.7425	69.9916	73.9862	51.8109	29.1746	90.9869	56.7425	69.9916	73.9862	51.8109
CAMPLR22A2D_LOCUS3974	A0A1D5ULT3	A0A1D5ULT3_WHEAT H15 domain-containing protein OS=Triticum aestivum OX=4565 GN=CAMPLR22A2D_LOCUS3974 PE=3 SV=1	121.154	131.02	0.835947	0.918494		1.08143	0.112945	92.0069	108.218	163.236	208.25	103.075	81.7338	92.0069	108.218	163.236	208.25	103.075	81.7338
CAMPLR22A2D_LOCUS4475	A0A1D5UM13	A0A1D5UM13_WHEAT Uncharacterized protein OS=Triticum aestivum OX=4565 GN=CAMPLR22A2D_LOCUS4475 PE=4 SV=1	50.6059	43.3372	0.411549	0.882875		0.856367	-0.223699	47.9461	61.7583	42.1134	39.1954	54.0279	36.7885	47.9461	61.7583	42.1134	39.1954	54.0279	36.7885
CAMPLR22A2D_LOCUS3635	A0A1D5UM70	A0A1D5UM70_WHEAT Isocitrate dehydrogenase [NADP] OS=Triticum aestivum OX=4565 GN=CAMPLR22A2D_LOCUS3635 PE=3 SV=1	15.9098	9.71914	0.567003	0.889531	1	0.61089	-0.711016	29.7301	0.109893	17.8895	0.109893	12.3731	16.6744	29.7301		17.8895		12.3731	16.6744
CAMPLR22A2D_LOCUS3538	A0A1D5UMI8	A0A1D5UMI8_WHEAT PsbP C-terminal domain-containing protein OS=Triticum aestivum OX=4565 GN=CAMPLR22A2D_LOCUS3538 PE=4 SV=1	80.0207	77.1577	0.763864	0.911483		0.964222	-0.0525625	96.4956	66.7416	76.8248	73.9835	79.8473	77.6422	96.4956	66.7416	76.8248	73.9835	79.8473	77.6422
CAMPLR22A2D_LOCUS2516	A0A1D5UMS2	A0A1D5UMS2_WHEAT PH domain-containing protein OS=Triticum aestivum OX=4565 GN=CAMPLR22A2D_LOCUS2516 PE=4 SV=1	10.0964	12.5829	0.384623	0.881835		1.24628	0.317626	7.92965	14.4111	7.94836	11.2877	15.2987	11.1622	7.92965	14.4111	7.94836	11.2877	15.2987	11.1622
CAMPLR22A2D_LOCUS5603	A0A1D5UMU4	A0A1D5UMU4_WHEAT Methyltransferase OS=Triticum aestivum OX=4565 GN=CAMPLR22A2D_LOCUS5603 PE=3 SV=1	25.9258	32.6071	0.506674	0.885677		1.25771	0.330796	19.9324	30.0057	27.8393	23.1678	49.8729	24.7805	19.9324	30.0057	27.8393	23.1678	49.8729	24.7805
CFC21_040482	A0A1D5UMU8	A0A1D5UMU8_WHEAT Plasma membrane ATPase OS=Triticum aestivum OX=4565 GN=CFC21_040482 PE=3 SV=1	31.9455	22.162	0.150498	0.880693		0.693743	-0.527526	39.2797	29.859	26.6978	14.4431	27.913	24.1299	39.2797	29.859	26.6978	14.4431	27.913	24.1299
CAMPLR22A2D_LOCUS4236	A0A1D5UN14	A0A1D5UN14_WHEAT Rhamnogalacturonase A/B/Epimerase-like pectate lyase domain-containing protein OS=Triticum aestivum OX=4565 GN=CAMPLR22A2D_LOCUS4236 PE=4 SV=1	30.8591	27.7774	0.571381	0.889911		0.900135	-0.151787	39.6707	29.5947	23.3119	25.0273	27.9788	30.326	39.6707	29.5947	23.3119	25.0273	27.9788	30.326
CAMPLR22A2D_LOCUS4329	A0A1D5UNV1	A0A1D5UNV1_WHEAT HP domain-containing protein OS=Triticum aestivum OX=4565 GN=CAMPLR22A2D_LOCUS4329 PE=3 SV=1	15.2036	15.2023	0.999634	0.930918		0.999916	-0.000121088	10.8535	18.1387	16.6186	16.9052	16.2309	12.4709	10.8535	18.1387	16.6186	16.9052	16.2309	12.4709
CAMPLR22A2D_LOCUS3843	A0A1D5UNY7	A0A1D5UNY7_WHEAT Legumain prodomain domain-containing protein OS=Triticum aestivum OX=4565 GN=CAMPLR22A2D_LOCUS3843 PE=3 SV=1	46.2714	52.852	0.419888	0.88317		1.14222	0.191836	42.9461	36.7194	59.1487	47.2043	57.427	53.9245	42.9461	36.7194	59.1487	47.2043	57.427	53.9245
PFK	A0A1D5UP90	A0A1D5UP90_WHEAT ATP-dependent 6-phosphofructokinase OS=Triticum aestivum OX=4565 GN=PFK PE=3 SV=1	16.7833	13.514	0.517043	0.88592		0.805203	-0.312575	20.2063	17.1004	13.0433	9.63554	21.7358	9.17069	20.2063	17.1004	13.0433	9.63554	21.7358	9.17069
CAMPLR22A2D_LOCUS2932	A0A1D5UPC7	A0A1D5UPC7_WHEAT Uncharacterized protein OS=Triticum aestivum OX=4565 GN=CAMPLR22A2D_LOCUS2932 PE=3 SV=1	98.8539	66.485	0.0229899	0.878829		0.672558	-0.57227	101.355	106.806	88.4007	53.3368	78.063	68.0552	101.355	106.806	88.4007	53.3368	78.063	68.0552
CAMPLR22A2D_LOCUS5848	A0A1D5UPG4	A0A1D5UPG4_WHEAT Exocyst subunit Exo70 family protein OS=Triticum aestivum OX=4565 GN=CAMPLR22A2D_LOCUS5848 PE=3 SV=1	15.7602	17.1155	0.685768	0.902387		1.086	0.119018	20.9037	14.0657	12.3113	17.9354	13.8843	19.527	20.9037	14.0657	12.3113	17.9354	13.8843	19.527
CAMPLR22A2D_LOCUS2813	A0A1D5UPH0	A0A1D5UPH0_WHEAT Branchpoint-bridging protein OS=Triticum aestivum OX=4565 GN=CAMPLR22A2D_LOCUS2813 PE=3 SV=1	65.0799	52.0012	0.0242451	0.878943		0.799036	-0.323668	61.2219	72.2386	61.7791	51.2057	53.8851	50.9127	61.2219	72.2386	61.7791	51.2057	53.8851	50.9127
CAMPLR22A2D_LOCUS5537	A0A1D5UPJ6	A0A1D5UPJ6_WHEAT Pyruvate kinase OS=Triticum aestivum OX=4565 GN=CAMPLR22A2D_LOCUS5537 PE=3 SV=1	60.2805	64.6807	0.786338	0.913795		1.073	0.101645	71.8059	55.7187	53.317	37.3136	73.0144	83.7142	71.8059	55.7187	53.317	37.3136	73.0144	83.7142
CAMPLR22A2D_LOCUS5422	A0A1D5UPJ9	A0A1D5UPJ9_WHEAT UBX domain-containing protein OS=Triticum aestivum OX=4565 GN=CAMPLR22A2D_LOCUS5422 PE=4 SV=1	57.9103	61.5611	0.860432	0.920629		1.06304	0.0881986	32.0444	85.4501	56.2364	47.9016	85.2094	51.5723	32.0444	85.4501	56.2364	47.9016	85.2094	51.5723
CAMPLR22A2D_LOCUS2500	A0A1D5UPL0	A0A1D5UPL0_WHEAT Photosystem II 10 kDa polypeptide, chloroplastic OS=Triticum aestivum OX=4565 GN=CAMPLR22A2D_LOCUS2500 PE=3 SV=1	37.6429	30.272	0.663211	0.899401		0.804189	-0.314393	54.5281	8.78014	49.6206	21.0101	41.5736	28.2324	54.5281	8.78014	49.6206	21.0101	41.5736	28.2324
CAMPLR22A2D_LOCUS2901	A0A1D5UPP8	A0A1D5UPP8_WHEAT SAM domain-containing protein OS=Triticum aestivum OX=4565 GN=CAMPLR22A2D_LOCUS2901 PE=4 SV=1	112.727	103.108	0.578451	0.890514		0.914675	-0.12867	88.0259	135.177	114.976	98.7433	118.965	91.6165	88.0259	135.177	114.976	98.7433	118.965	91.6165
CAMPLR22A2D_LOCUS2824	A0A1D5UPR1	A0A1D5UPR1_WHEAT Uncharacterized protein OS=Triticum aestivum OX=4565 GN=CAMPLR22A2D_LOCUS2824 PE=4 SV=1	36.9258	30.0534	0.219055	0.880798		0.813886	-0.297101	34.4564	41.7567	34.5644	29.8044	37.197	23.1588	34.4564	41.7567	34.5644	29.8044	37.197	23.1588
CAMPLR22A2D_LOCUS3887	A0A1D5UPS6	A0A1D5UPS6_WHEAT EndoU domain-containing protein OS=Triticum aestivum OX=4565 GN=CAMPLR22A2D_LOCUS3887 PE=3 SV=1	23.952	30.763	0.311092	0.880866		1.28436	0.361051	15.7953	30.4075	25.6531	28.9151	38.4376	24.9362	15.7953	30.4075	25.6531	28.9151	38.4376	24.9362
CAMPLR22A2D_LOCUS4912	A0A1D5UPW5	A0A1D5UPW5_WHEAT Serine hydroxymethyltransferase OS=Triticum aestivum OX=4565 GN=CAMPLR22A2D_LOCUS4912 PE=3 SV=1	53.9284	27.0825	0.113878	0.880584		0.502194	-0.993683	75.9938	47.9139	37.8776	15.3865	26.7273	39.1337	75.9938	47.9139	37.8776	15.3865	26.7273	39.1337
CAMPLR22A2D_LOCUS4144	A0A1D5UQG8	A0A1D5UQG8_WHEAT Aspartate/glutamate/uridylate kinase domain-containing protein OS=Triticum aestivum OX=4565 GN=CAMPLR22A2D_LOCUS4144 PE=3 SV=1	74.2489	55.6416	0.134805	0.880653		0.749393	-0.416206	86.4144	63.7804	72.5519	47.3229	49.0844	70.5176	86.4144	63.7804	72.5519	47.3229	49.0844	70.5176
CAMPLR22A2D_LOCUS3567	A0A1D5UQZ5	A0A1D5UQZ5_WHEAT Large ribosomal subunit protein uL23 N-terminal domain-containing protein OS=Triticum aestivum OX=4565 GN=CAMPLR22A2D_LOCUS3567 PE=1 SV=1	594.479	454.493	0.485899	0.885157		0.764523	-0.387367	893.831	332.619	556.987	472.671	304.286	586.523	893.831	332.619	556.987	472.671	304.286	586.523
CAMPLR22A2D_LOCUS5867	A0A1D5UR34	A0A1D5UR34_WHEAT Uncharacterized protein OS=Triticum aestivum OX=4565 GN=CAMPLR22A2D_LOCUS5867 PE=3 SV=1	90.077	90.4457	0.985698	0.93001		1.00409	0.00589335	65.4961	115.946	88.7893	71.0729	114.358	85.9062	65.4961	115.946	88.7893	71.0729	114.358	85.9062
CAMPLR22A2D_LOCUS3112	A0A1D5URR5	A0A1D5URR5_WHEAT NADH:flavin oxidoreductase/NADH oxidase N-terminal domain-containing protein OS=Triticum aestivum OX=4565 GN=CAMPLR22A2D_LOCUS3112 PE=3 SV=1	28.5108	18.192	0.193305	0.880767		0.638072	-0.648209	39.1182	19.1407	27.2736	15.4	14.6739	24.5019	39.1182	19.1407	27.2736	15.4	14.6739	24.5019
CAMPLR22A2D_LOCUS5774	A0A1D5URR6	A0A1D5URR6_WHEAT DUF6598 domain-containing protein OS=Triticum aestivum OX=4565 GN=CAMPLR22A2D_LOCUS5774 PE=4 SV=1	75.5416	77.3194	0.937906	0.926705		1.02353	0.033558	81.621	64.6063	80.3976	114.633	74.3128	43.0123	81.621	64.6063	80.3976	114.633	74.3128	43.0123
CAMPLR22A2D_LOCUS3844	A0A1D5URZ6	A0A1D5URZ6_WHEAT STI1 domain-containing protein OS=Triticum aestivum OX=4565 GN=CAMPLR22A2D_LOCUS3844 PE=4 SV=1	330.948	366.493	0.474579	0.884855		1.1074	0.147179	326.78	338.707	327.358	356.425	301.63	441.423	326.78	338.707	327.358	356.425	301.63	441.423
CAMPLR22A2D_LOCUS3441	A0A1D5US00	A0A1D5US00_WHEAT UBX domain-containing protein OS=Triticum aestivum OX=4565 GN=CAMPLR22A2D_LOCUS3441 PE=4 SV=1	65.9552	78.7261	0.313618	0.880868		1.19363	0.255357	66.34	49.7088	81.8168	90.0015	77.054	69.1229	66.34	49.7088	81.8168	90.0015	77.054	69.1229
CAMPLR22A2D_LOCUS5863	A0A1D5US08	A0A1D5US08_WHEAT ACB domain-containing protein OS=Triticum aestivum OX=4565 GN=CAMPLR22A2D_LOCUS5863 PE=3 SV=1	104.292	116.677	0.438785	0.883799		1.11874	0.16188	90.7776	109.419	112.68	141.812	100.932	107.286	90.7776	109.419	112.68	141.812	100.932	107.286
CAMPLR22A2D_LOCUS3293	A0A1D5US77	A0A1D5US77_WHEAT Uncharacterized protein OS=Triticum aestivum OX=4565 GN=CAMPLR22A2D_LOCUS3293 PE=4 SV=1	183.826	202.291	0.377408	0.881531		1.10045	0.138089	176.232	193.985	181.262	221.132	219.134	166.608	176.232	193.985	181.262	221.132	219.134	166.608
CAMPLR22A2D_LOCUS3660	A0A1D5USC8	A0A1D5USC8_WHEAT Uncharacterized protein OS=Triticum aestivum OX=4565 GN=CAMPLR22A2D_LOCUS3660 PE=4 SV=1	40.6415	43.1815	0.671753	0.900553		1.0625	0.0874611	42.0827	48.0913	31.7504	46.8848	45.1114	37.5482	42.0827	48.0913	31.7504	46.8848	45.1114	37.5482
CAMPLR22A2D_LOCUS4148	A0A1D5USE9	A0A1D5USE9_WHEAT Uncharacterized protein OS=Triticum aestivum OX=4565 GN=CAMPLR22A2D_LOCUS4148 PE=3 SV=1	83.8444	85.0615	0.923869	0.925674		1.01452	0.0207922	66.3205	104.33	80.8824	93.1019	84.674	77.4087	66.3205	104.33	80.8824	93.1019	84.674	77.4087
CAMPLR22A2D_LOCUS3111	A0A1D5USW3	A0A1D5USW3_WHEAT NADH:flavin oxidoreductase/NADH oxidase N-terminal domain-containing protein OS=Triticum aestivum OX=4565 GN=CAMPLR22A2D_LOCUS3111 PE=3 SV=1	7.20585	7.70951	0.615395	0.893449		1.0699	0.0974704	8.29853	6.81102	6.50799	6.25213	8.19133	8.68507	8.29853	6.81102	6.50799	6.25213	8.19133	8.68507
CAMPLR22A2D_LOCUS3056	A0A1D5USX9	A0A1D5USX9_WHEAT PsbP C-terminal domain-containing protein OS=Triticum aestivum OX=4565 GN=CAMPLR22A2D_LOCUS3056 PE=4 SV=1	78.8663	118.796	0.230439	0.880809		1.5063	0.59101	81.4315	88.9267	66.2407	168.069	115.141	73.1799	81.4315	88.9267	66.2407	168.069	115.141	73.1799
CAMPLR22A2D_LOCUS4112	A0A1D5UT42	A0A1D5UT42_WHEAT Uncharacterized protein OS=Triticum aestivum OX=4565 GN=CAMPLR22A2D_LOCUS4112 PE=3 SV=1	8.04425	13.1965	0.540879	0.887141	1	1.64048	0.714122	0.109893	13.0482	10.9747	18.3625	0.109893	21.117		13.0482	10.9747	18.3625		21.117
CAMPLR22A2D_LOCUS2981	A0A1D5UTH5	A0A1D5UTH5_WHEAT Uncharacterized protein OS=Triticum aestivum OX=4565 GN=CAMPLR22A2D_LOCUS2981 PE=4 SV=1	15.4119	16.8631	0.822076	0.917233		1.09416	0.129824	11.91	24.9045	9.42126	9.54261	19.9789	21.0678	11.91	24.9045	9.42126	9.54261	19.9789	21.0678
CAMPLR22A2D_LOCUS2868	A0A1D5UTS3	A0A1D5UTS3_WHEAT glycine--tRNA ligase OS=Triticum aestivum OX=4565 GN=CAMPLR22A2D_LOCUS2868 PE=3 SV=1	25.6512	12.9947	0.407296	0.882719	0.0832645	0.506594	-0.981099	19.1356	34.5383	23.2796	0.109893	38.7643	0.109893	19.1356	34.5383	23.2796		38.7643
CAMPLR22A2D_LOCUS2615	A0A1D5UTZ2	A0A1D5UTZ2_WHEAT NAD(P)H dehydrogenase (quinone) OS=Triticum aestivum OX=4565 GN=CAMPLR22A2D_LOCUS2615 PE=3 SV=1	28.6242	30.9658	0.794676	0.914622		1.0818	0.11344	21.4982	36.3241	28.0504	27.8692	44.7699	20.2584	21.4982	36.3241	28.0504	27.8692	44.7699	20.2584
CAMPLR22A2D_LOCUS3233	A0A1D5UTZ4	A0A1D5UTZ4_WHEAT Glutathione hydrolase OS=Triticum aestivum OX=4565 GN=CAMPLR22A2D_LOCUS3233 PE=4 SV=1	151.665	138.442	0.628236	0.894392		0.912813	-0.131608	197.103	120.171	137.721	140.487	132.663	142.175	197.103	120.171	137.721	140.487	132.663	142.175
CAMPLR22A2D_LOCUS5726	A0A1D5UU04	A0A1D5UU04_WHEAT Peroxidase OS=Triticum aestivum OX=4565 GN=CAMPLR22A2D_LOCUS5726 PE=3 SV=1	35.6114	34.6803	0.950537	0.927608		0.973854	-0.0382231	21.4292	51.1322	34.2727	52.8738	36.8403	14.3267	21.4292	51.1322	34.2727	52.8738	36.8403	14.3267
CAMPLR22A2D_LOCUS2891	A0A1D5UU14	A0A1D5UU14_WHEAT Uncharacterized protein OS=Triticum aestivum OX=4565 GN=CAMPLR22A2D_LOCUS2891 PE=4 SV=1	17.1841	35.161	0.178079	0.880745		2.04613	1.0329	21.4208	5.82897	24.3026	16.3865	45.5473	43.5492	21.4208	5.82897	24.3026	16.3865	45.5473	43.5492
CAMPLR22A2D_LOCUS5391	A0A1D5UU18	A0A1D5UU18_WHEAT Uncharacterized protein OS=Triticum aestivum OX=4565 GN=CAMPLR22A2D_LOCUS5391 PE=3 SV=1	43.3774	42.9724	0.927594	0.925951		0.990663	-0.0135338	42.9786	47.483	39.6708	46.7891	46.1919	35.9363	42.9786	47.483	39.6708	46.7891	46.1919	35.9363
CAMPLR22A2D_LOCUS5681	A0A1D5UUC8	A0A1D5UUC8_WHEAT Uncharacterized protein OS=Triticum aestivum OX=4565 GN=CAMPLR22A2D_LOCUS5681 PE=4 SV=1	21.0441	19.6338	0.789142	0.914075		0.932984	-0.100076	16.7392	27.7676	18.6254	26.6095	17.4516	14.8403	16.7392	27.7676	18.6254	26.6095	17.4516	14.8403
CAMPLR22A2D_LOCUS1332	A0A1D5UUP8	A0A1D5UUP8_WHEAT Plastid lipid-associated protein/fibrillin conserved domain-containing protein OS=Triticum aestivum OX=4565 GN=CAMPLR22A2D_LOCUS1332 PE=4 SV=1	38.094	30.5379	0.0706062	0.880312		0.801645	-0.318965	40.9596	38.2896	35.0329	35.5447	27.0477	29.0212	40.9596	38.2896	35.0329	35.5447	27.0477	29.0212
CAMPLR22A2D_LOCUS1333	A0A1D5UUP9	A0A1D5UUP9_WHEAT Uncharacterized protein OS=Triticum aestivum OX=4565 GN=CAMPLR22A2D_LOCUS1333 PE=3 SV=1	1753.39	2292.24	0.2052	0.880782		1.30732	0.38661	1320.27	1847	2092.91	2808.87	2192.97	1874.89	1320.27	1847	2092.91	2808.87	2192.97	1874.89
CAMPLR22A2D_LOCUS550	A0A1D5UUT1	A0A1D5UUT1_WHEAT Uncharacterized protein OS=Triticum aestivum OX=4565 GN=CAMPLR22A2D_LOCUS550 PE=4 SV=1	9.58942	15.068	0.0295322	0.879316		1.57131	0.651971	12.4987	8.45935	7.81023	15.7637	15.8951	13.5451	12.4987	8.45935	7.81023	15.7637	15.8951	13.5451
CAMPLR22A2D_LOCUS1889	A0A1D5UV55	A0A1D5UV55_WHEAT Uncharacterized protein OS=Triticum aestivum OX=4565 GN=CAMPLR22A2D_LOCUS1889 PE=3 SV=1	75.8557	64.964	0.589428	0.891422		0.856415	-0.223617	58.1564	104.65	64.7605	65.1312	84.9821	44.7786	58.1564	104.65	64.7605	65.1312	84.9821	44.7786
CAMPLR22A2D_LOCUS410	A0A1D5UV66	A0A1D5UV66_WHEAT Uncharacterized protein OS=Triticum aestivum OX=4565 GN=CAMPLR22A2D_LOCUS410 PE=3 SV=1	5.31718	0.109893	0.223118	0.880802	0.0832645	0.0206676	-5.59648	10.4468	0.109893	5.39481	0.109893	0.109893	0.109893	10.4468		5.39481
CAMPLR22A2D_LOCUS1644	A0A1D5UVD9	A0A1D5UVD9_WHEAT Uncharacterized protein OS=Triticum aestivum OX=4565 GN=CAMPLR22A2D_LOCUS1644 PE=3 SV=1	33.6041	27.8487	0.367398	0.881091		0.828728	-0.271029	41.8928	24.8279	34.0917	28.9531	22.5516	32.0413	41.8928	24.8279	34.0917	28.9531	22.5516	32.0413
CAMPLR22A2D_LOCUS91	A0A1D5UVK8	A0A1D5UVK8_WHEAT tRNA-dihydrouridine(47) synthase [NAD(P)(+)] OS=Triticum aestivum OX=4565 GN=CAMPLR22A2D_LOCUS91 PE=3 SV=1	10.1117	18.3299	0.209095	0.880787	0.273322	1.81274	0.858174	18.2949	0.109893	11.9302	20.2152	19.0507	15.7236	18.2949		11.9302	20.2152	19.0507	15.7236
CAMPLR22A2D_LOCUS569	A0A1D5UVT6	A0A1D5UVT6_WHEAT Enoyl reductase (ER) domain-containing protein OS=Triticum aestivum OX=4565 GN=CAMPLR22A2D_LOCUS569 PE=4 SV=1	24.1023	22.9678	0.877615	0.922062		0.952929	-0.0695595	28.2509	23.1328	20.9232	9.86854	30.2809	28.7539	28.2509	23.1328	20.9232	9.86854	30.2809	28.7539
CAMPLR22A2D_LOCUS339	A0A1D5UVY4	A0A1D5UVY4_WHEAT dihydrolipoyllysine-residue succinyltransferase OS=Triticum aestivum OX=4565 GN=CAMPLR22A2D_LOCUS339 PE=3 SV=1	66.6062	59.2245	0.348266	0.880884		0.889173	-0.169464	73.7457	61.1877	64.8853	48.38	68.546	60.7474	73.7457	61.1877	64.8853	48.38	68.546	60.7474
CAMPLR22A2D_LOCUS151	A0A1D5UW06	A0A1D5UW06_WHEAT Uncharacterized protein OS=Triticum aestivum OX=4565 GN=CAMPLR22A2D_LOCUS151 PE=3 SV=1	61.5845	22.9124	0.313994	0.880868	0.273322	0.372048	-1.42644	69.3895	5.2567	110.107	20.0035	48.6238	0.109893	69.3895	5.2567	110.107	20.0035	48.6238
CAMPLR22A2D_LOCUS653	A0A1D5UW60	A0A1D5UW60_WHEAT LITAF domain-containing protein OS=Triticum aestivum OX=4565 GN=CAMPLR22A2D_LOCUS653 PE=3 SV=1	140.64	128.987	0.694339	0.903476		0.917142	-0.124782	155.292	94.8425	171.785	144.627	142.544	99.7895	155.292	94.8425	171.785	144.627	142.544	99.7895
CAMPLR22A2D_LOCUS255	A0A1D5UWM5	A0A1D5UWM5_WHEAT Uncharacterized protein OS=Triticum aestivum OX=4565 GN=CAMPLR22A2D_LOCUS255 PE=4 SV=1	40.0052	31.6561	0.281094	0.880849		0.791299	-0.337705	44.6062	37.7485	37.6608	20.0854	41.7577	33.1252	44.6062	37.7485	37.6608	20.0854	41.7577	33.1252
CAMPLR22A2D_LOCUS1520	A0A1D5UWN7	A0A1D5UWN7_WHEAT Phospho-2-dehydro-3-deoxyheptonate aldolase OS=Triticum aestivum OX=4565 GN=CAMPLR22A2D_LOCUS1520 PE=3 SV=1	39.0865	36.1402	0.629125	0.894525		0.924621	-0.113066	40.9342	42.4681	33.8571	26.7316	43.6759	38.013	40.9342	42.4681	33.8571	26.7316	43.6759	38.013
CAMPLR22A2D_LOCUS1297	A0A1D5UWX6	A0A1D5UWX6_WHEAT Uncharacterized protein OS=Triticum aestivum OX=4565 GN=CAMPLR22A2D_LOCUS1297 PE=3 SV=1	7.83341	8.57397	0.892775	0.923284	0.273322	1.09454	0.130324	7.61953	10.0926	5.78807	8.17855	17.4335	0.109893	7.61953	10.0926	5.78807	8.17855	17.4335
CAMPLR22A2D_LOCUS1958	A0A1D5UX39	A0A1D5UX39_WHEAT SEC7 domain-containing protein OS=Triticum aestivum OX=4565 GN=CAMPLR22A2D_LOCUS1958 PE=4 SV=1	91.3215	87.9829	0.616832	0.893556		0.963442	-0.0537307	101.165	88.2622	84.5378	89.6089	81.1811	93.1588	101.165	88.2622	84.5378	89.6089	81.1811	93.1588
CAMPLR22A2D_LOCUS2165	A0A1D5UXB2	A0A1D5UXB2_WHEAT Thioredoxin domain-containing protein OS=Triticum aestivum OX=4565 GN=CAMPLR22A2D_LOCUS2165 PE=3 SV=1	54.1113	39.7504	0.0699747	0.880305		0.734604	-0.44496	45.3089	54.1015	62.9237	34.7895	39.6766	44.7852	45.3089	54.1015	62.9237	34.7895	39.6766	44.7852
CAMPLR22A2D_LOCUS627	A0A1D5UXN7	A0A1D5UXN7_WHEAT Amine oxidase OS=Triticum aestivum OX=4565 GN=CAMPLR22A2D_LOCUS627 PE=3 SV=1	445.583	379.597	0.240484	0.880819		0.85191	-0.231227	455.344	518.88	362.525	351.117	384.082	403.591	455.344	518.88	362.525	351.117	384.082	403.591
CAMPLR22A2D_LOCUS1134	A0A1D5UXT7	A0A1D5UXT7_WHEAT Cysteine proteinase inhibitor OS=Triticum aestivum OX=4565 GN=CAMPLR22A2D_LOCUS1134 PE=3 SV=1	1951.95	2075.85	0.504932	0.885635		1.06347	0.0887829	1691.87	1935.23	2228.76	2208.18	1984.86	2034.51	1691.87	1935.23	2228.76	2208.18	1984.86	2034.51
CFC21_023226	A0A1D5UYA3	A0A1D5UYA3_WHEAT Ribosomal protein L15 OS=Triticum aestivum OX=4565 GN=CFC21_023226 PE=3 SV=1	85.9768	50.5879	0.357716	0.880888		0.58839	-0.765155	138.268	66.8441	52.8185	15.6718	46.3695	89.7225	138.268	66.8441	52.8185	15.6718	46.3695	89.7225
CAMPLR22A2D_LOCUS1407	A0A1D5UYU5	A0A1D5UYU5_WHEAT Uncharacterized protein OS=Triticum aestivum OX=4565 GN=CAMPLR22A2D_LOCUS1407 PE=4 SV=1	91.3492	98.0217	0.790791	0.914239		1.07304	0.10171	52.5166	105.5	116.031	121.643	95.3514	77.0708	52.5166	105.5	116.031	121.643	95.3514	77.0708
CAMPLR22A2D_LOCUS123	A0A1D5UZ29	A0A1D5UZ29_WHEAT Uncharacterized protein OS=Triticum aestivum OX=4565 GN=CAMPLR22A2D_LOCUS123 PE=3 SV=1	32.9441	20.1627	0.203486	0.88078		0.612026	-0.708336	46.5328	28.6554	23.6442	10.6889	24.2328	25.5662	46.5328	28.6554	23.6442	10.6889	24.2328	25.5662
CAMPLR22A2D_LOCUS956	A0A1D5UZ50	A0A1D5UZ50_WHEAT Uncharacterized protein OS=Triticum aestivum OX=4565 GN=CAMPLR22A2D_LOCUS956 PE=4 SV=1	50.9149	44.7474	0.604877	0.892648		0.878866	-0.186284	32.714	60.9784	59.0524	43.7393	55.8694	34.6336	32.714	60.9784	59.0524	43.7393	55.8694	34.6336
CAMPLR22A2D_LOCUS1109	A0A1D5UZ80	A0A1D5UZ80_WHEAT NAD(P)H dehydrogenase (quinone) OS=Triticum aestivum OX=4565 GN=CAMPLR22A2D_LOCUS1109 PE=3 SV=1	37.5354	40.4617	0.726506	0.907353		1.07796	0.108307	25.6655	46.229	40.7118	50.0474	36.142	35.1958	25.6655	46.229	40.7118	50.0474	36.142	35.1958
CAMPLR22A2D_LOCUS1819	A0A1D5UZ96	A0A1D5UZ96_WHEAT RuvB-like helicase OS=Triticum aestivum OX=4565 GN=CAMPLR22A2D_LOCUS1819 PE=3 SV=1	26.9458	24.6622	0.710912	0.905513		0.915251	-0.12776	33.6618	28.5385	18.6372	17.4034	29.2279	27.3553	33.6618	28.5385	18.6372	17.4034	29.2279	27.3553
CAMPLR22A2D_LOCUS1148	A0A1D5UZA2	A0A1D5UZA2_WHEAT Uncharacterized protein OS=Triticum aestivum OX=4565 GN=CAMPLR22A2D_LOCUS1148 PE=3 SV=1	11.5915	4.6749	0.234907	0.880814	0.0832645	0.403302	-1.31007	8.70505	15.2173	10.8523	13.8049	0.109893	0.109893	8.70505	15.2173	10.8523	13.8049
CAMPLR22A2D_LOCUS1821	A0A1D5UZD7	A0A1D5UZD7_WHEAT Uncharacterized protein OS=Triticum aestivum OX=4565 GN=CAMPLR22A2D_LOCUS1821 PE=3 SV=1	94.7441	82.1867	0.237101	0.880816		0.86746	-0.205131	102.83	103.73	77.6732	80.6655	77.9855	87.9091	102.83	103.73	77.6732	80.6655	77.9855	87.9091
CAMPLR22A2D_LOCUS1599	A0A1D5UZR4	A0A1D5UZR4_WHEAT VWFA domain-containing protein OS=Triticum aestivum OX=4565 GN=CAMPLR22A2D_LOCUS1599 PE=4 SV=1	6.90205	26.7206	0.0831769	0.88042	0.273322	3.87139	1.95285	0.109893	9.24613	11.3501	42.2941	16.5586	21.309		9.24613	11.3501	42.2941	16.5586	21.309
CAMPLR22A2D_LOCUS648	A0A1D5UZY9	A0A1D5UZY9_WHEAT oxoglutarate dehydrogenase (succinyl-transferring) OS=Triticum aestivum OX=4565 GN=CAMPLR22A2D_LOCUS648 PE=3 SV=1	34.4311	26.7723	0.216913	0.880796		0.777562	-0.362971	38.4021	31.1681	33.7232	17.2357	30.925	32.1562	38.4021	31.1681	33.7232	17.2357	30.925	32.1562
CAMPLR22A2D_LOCUS1534	A0A1D5V018	A0A1D5V018_WHEAT J domain-containing protein OS=Triticum aestivum OX=4565 GN=CAMPLR22A2D_LOCUS1534 PE=4 SV=1	92.7385	59.1028	0.109166	0.880565		0.637306	-0.649942	108.62	74.3815	95.2144	84.726	42.5163	50.066	108.62	74.3815	95.2144	84.726	42.5163	50.066
CAMPLR22A2D_LOCUS1618	A0A1D5V029	A0A1D5V029_WHEAT PHD finger protein ALFIN-LIKE OS=Triticum aestivum OX=4565 GN=CAMPLR22A2D_LOCUS1618 PE=3 SV=1	12.3942	28.952	0.344647	0.880882		2.33593	1.224	6.75515	17.8986	12.5289	23.0402	57.6042	6.21152	6.75515	17.8986	12.5289	23.0402	57.6042	6.21152
CAMPLR22A2D_LOCUS1603	A0A1D5V0B3	A0A1D5V0B3_WHEAT Strictosidine synthase conserved region domain-containing protein OS=Triticum aestivum OX=4565 GN=CAMPLR22A2D_LOCUS1603 PE=3 SV=1	120.684	93.2078	0.374	0.881384		0.772327	-0.372716	148.032	123.96	90.0612	54.2511	95.9671	129.405	148.032	123.96	90.0612	54.2511	95.9671	129.405
CAMPLR22A2D_LOCUS878	A0A1D5V0E6	A0A1D5V0E6_WHEAT Homeobox domain-containing protein OS=Triticum aestivum OX=4565 GN=CAMPLR22A2D_LOCUS878 PE=3 SV=1	10.6413	9.33606	0.750531	0.910052		0.877346	-0.188783	10.1041	10.6817	11.138	15.897	8.5236	3.58756	10.1041	10.6817	11.138	15.897	8.5236	3.58756
CAMPLR22A2D_LOCUS1484	A0A1D5V0H4	A0A1D5V0H4_WHEAT 4-alpha-glucanotransferase OS=Triticum aestivum OX=4565 GN=CAMPLR22A2D_LOCUS1484 PE=3 SV=1	123.969	91.263	0.0752734	0.880356		0.736175	-0.441879	100.185	135.195	136.528	94.0573	78.3836	101.348	100.185	135.195	136.528	94.0573	78.3836	101.348
CAMPLR22A2D_LOCUS1202	A0A1D5V0T8	A0A1D5V0T8_WHEAT Uncharacterized protein OS=Triticum aestivum OX=4565 GN=CAMPLR22A2D_LOCUS1202 PE=3 SV=1	215.916	214.992	0.987382	0.930121		0.99572	-0.00618785	207.676	212.252	227.821	120.679	298.357	225.941	207.676	212.252	227.821	120.679	298.357	225.941
CAMPLR22A2D_LOCUS1601	A0A1D5V0W9	A0A1D5V0W9_WHEAT Strictosidine synthase conserved region domain-containing protein OS=Triticum aestivum OX=4565 GN=CAMPLR22A2D_LOCUS1601 PE=3 SV=1	14.4992	10.598	0.157178	0.880707		0.730941	-0.452174	12.8222	13.7278	16.9474	8.48384	14.312	8.99817	12.8222	13.7278	16.9474	8.48384	14.312	8.99817
CAMPLR22A2D_LOCUS710	A0A1D5V177	A0A1D5V177_WHEAT AAA+ ATPase domain-containing protein OS=Triticum aestivum OX=4565 GN=CAMPLR22A2D_LOCUS710 PE=3 SV=1	39.9087	34.1724	0.619817	0.893778		0.856264	-0.223873	57.0224	31.1333	31.5704	23.0914	34.1747	45.2511	57.0224	31.1333	31.5704	23.0914	34.1747	45.2511
CAMPLR22A2D_LOCUS844	A0A1D5V186	A0A1D5V186_WHEAT Uncharacterized protein OS=Triticum aestivum OX=4565 GN=CAMPLR22A2D_LOCUS844 PE=4 SV=1	88.8742	89.8604	0.889596	0.923031		1.0111	0.0159205	85.3184	94.723	86.5812	95.7315	95.9537	77.896	85.3184	94.723	86.5812	95.7315	95.9537	77.896
CAMPLR22A2D_LOCUS843	A0A1D5V187	A0A1D5V187_WHEAT Uncharacterized protein OS=Triticum aestivum OX=4565 GN=CAMPLR22A2D_LOCUS843 PE=3 SV=1	101.775	95.5006	0.424464	0.883328		0.938346	-0.0918084	106.786	104.452	94.0886	106.044	85.6937	94.7638	106.786	104.452	94.0886	106.044	85.6937	94.7638
CAMPLR22A2D_LOCUS1931	A0A1D5V1G5	A0A1D5V1G5_WHEAT Chlorophyll a-b binding protein, chloroplastic OS=Triticum aestivum OX=4565 GN=CAMPLR22A2D_LOCUS1931 PE=3 SV=1	1654.28	1610.95	0.90665	0.924369		0.973807	-0.0382924	2215.1	1173.93	1573.81	1674.02	1866.45	1292.38	2215.1	1173.93	1573.81	1674.02	1866.45	1292.38
CAMPLR22A2D_LOCUS630	A0A1D5V1L1	A0A1D5V1L1_WHEAT Tr-type G domain-containing protein OS=Triticum aestivum OX=4565 GN=CAMPLR22A2D_LOCUS630 PE=3 SV=1	160.117	158.618	0.885735	0.922721		0.990641	-0.0135652	146.679	174.394	159.277	152.724	169.859	153.272	146.679	174.394	159.277	152.724	169.859	153.272
CAMPLR22A2D_LOCUS1877	A0A1D5V1R8	A0A1D5V1R8_WHEAT Pre-mRNA-splicing factor 18 OS=Triticum aestivum OX=4565 GN=CAMPLR22A2D_LOCUS1877 PE=3 SV=1	69.4026	85.0115	0.0346274	0.879567		1.2249	0.292669	74.6817	65.7304	67.7956	93.296	80.2536	81.4848	74.6817	65.7304	67.7956	93.296	80.2536	81.4848
CAMPLR22A2D_LOCUS1663	A0A1D5V1Z5	A0A1D5V1Z5_WHEAT Ninja-family protein OS=Triticum aestivum OX=4565 GN=CAMPLR22A2D_LOCUS1663 PE=3 SV=1	5.66788	10.038	0.574523	0.89018	1	1.77103	0.824592	0.109893	11.8258	5.06797	21.7265	0.109893	8.27762		11.8258	5.06797	21.7265		8.27762
CAMPLR22A2D_LOCUS530	A0A1D5V258	A0A1D5V258_WHEAT Prostaglandin E synthase 2 OS=Triticum aestivum OX=4565 GN=CAMPLR22A2D_LOCUS530 PE=3 SV=1	516.279	473.144	0.265124	0.880838		0.916452	-0.125869	485.871	555.405	507.56	465.496	521.919	432.018	485.871	555.405	507.56	465.496	521.919	432.018
FKBP19-2AS	A0A1D5V2F8	A0A1D5V2F8_WHEAT peptidylprolyl isomerase OS=Triticum aestivum OX=4565 GN=FKBP19-2AS PE=2 SV=1	25.0434	14.4528	0.233937	0.880813		0.577111	-0.79308	34.327	25.4911	15.3123	7.60973	24.6471	11.1017	34.327	25.4911	15.3123	7.60973	24.6471	11.1017
CAMPLR22A2D_LOCUS1579	A0A1D5V2G6	A0A1D5V2G6_WHEAT Small ribosomal subunit protein uS2 OS=Triticum aestivum OX=4565 GN=CAMPLR22A2D_LOCUS1579 PE=3 SV=1	845.619	769.971	0.0253798	0.879036		0.910541	-0.135205	840.445	868.582	827.831	754.752	806.035	749.125	840.445	868.582	827.831	754.752	806.035	749.125
CAMPLR22A2D_LOCUS1536	A0A1D5V2H3	A0A1D5V2H3_WHEAT Uncharacterized protein OS=Triticum aestivum OX=4565 GN=CAMPLR22A2D_LOCUS1536 PE=3 SV=1	129.756	126.636	0.852809	0.919977		0.975953	-0.0351166	159.069	108.094	122.105	132.015	118.384	129.508	159.069	108.094	122.105	132.015	118.384	129.508
CAMPLR22A2D_LOCUS1516	A0A1D5V2K0	A0A1D5V2K0_WHEAT Uncharacterized protein OS=Triticum aestivum OX=4565 GN=CAMPLR22A2D_LOCUS1516 PE=3 SV=1	90.0697	110.549	0.179604	0.880747		1.22737	0.295573	84.1177	107.073	79.0184	116.747	122.439	92.4613	84.1177	107.073	79.0184	116.747	122.439	92.4613
CAMPLR22A2D_LOCUS1857	A0A1D5V2T0	A0A1D5V2T0_WHEAT DUF2470 domain-containing protein OS=Triticum aestivum OX=4565 GN=CAMPLR22A2D_LOCUS1857 PE=4 SV=1	83.6194	99.6517	0.163862	0.88072		1.19173	0.253057	77.6506	77.8765	95.3312	112.373	99.7533	86.829	77.6506	77.8765	95.3312	112.373	99.7533	86.829
CAMPLR22A2D_LOCUS610	A0A1D5V2W7	A0A1D5V2W7_WHEAT Dihydrolipoamide acetyltransferase component of pyruvate dehydrogenase complex OS=Triticum aestivum OX=4565 GN=CAMPLR22A2D_LOCUS610 PE=3 SV=1	14.7365	20.3079	0.301529	0.880861		1.37807	0.462651	10.9914	22.2135	11.0044	25.1969	15.3268	20.4	10.9914	22.2135	11.0044	25.1969	15.3268	20.4
CAMPLR22A2D_LOCUS1524	A0A1D5V328	A0A1D5V328_WHEAT Uncharacterized protein OS=Triticum aestivum OX=4565 GN=CAMPLR22A2D_LOCUS1524 PE=4 SV=1	323.705	352.536	0.431853	0.883575		1.08907	0.123094	277.691	362.19	331.233	366.094	381.889	309.627	277.691	362.19	331.233	366.094	381.889	309.627
CAMPLR22A2D_LOCUS306	A0A1D5V3A3	A0A1D5V3A3_WHEAT Pectinesterase inhibitor domain-containing protein OS=Triticum aestivum OX=4565 GN=CAMPLR22A2D_LOCUS306 PE=4 SV=1	10.1805	9.75117	0.832667	0.918199		0.957832	-0.0621553	12.0827	7.69798	10.7607	7.44052	12.2527	9.56026	12.0827	7.69798	10.7607	7.44052	12.2527	9.56026
CAMPLR22A2D_LOCUS1955	A0A1D5V3J0	A0A1D5V3J0_WHEAT Secretory carrier-associated membrane protein OS=Triticum aestivum OX=4565 GN=CAMPLR22A2D_LOCUS1955 PE=3 SV=1	28.0947	25.9065	0.354752	0.880887		0.922116	-0.11698	30.4454	25.5367	28.302	22.8624	27.7908	27.0664	30.4454	25.5367	28.302	22.8624	27.7908	27.0664
CAMPLR22A2D_LOCUS1326	A0A1D5V3K8	A0A1D5V3K8_WHEAT Uncharacterized protein OS=Triticum aestivum OX=4565 GN=CAMPLR22A2D_LOCUS1326 PE=3 SV=1	76.9573	85.4263	0.266608	0.880839		1.11005	0.150622	74.6064	87.6705	68.5949	86.8877	90.4057	78.9854	74.6064	87.6705	68.5949	86.8877	90.4057	78.9854
CAMPLR22A2D_LOCUS1885	A0A1D5V3M3	A0A1D5V3M3_WHEAT Ribosome-recycling factor, chloroplastic OS=Triticum aestivum OX=4565 GN=CAMPLR22A2D_LOCUS1885 PE=3 SV=1	338.125	332.468	0.853132	0.920004		0.983268	-0.0243439	383.994	302.009	328.373	304.182	357.208	336.013	383.994	302.009	328.373	304.182	357.208	336.013
CFC21_035403	A0A1D5V616	A0A1D5V616_WHEAT Uncharacterized protein OS=Triticum aestivum OX=4565 GN=CFC21_035403 PE=3 SV=1	204.571	277.902	0.48251	0.885068		1.35846	0.441976	89.9288	273.423	250.361	421.732	244.37	167.605	89.9288	273.423	250.361	421.732	244.37	167.605
CFC21_037065	A0A1D5VCR6	A0A1D5VCR6_WHEAT fructose-bisphosphatase OS=Triticum aestivum OX=4565 GN=CFC21_037065 PE=3 SV=1	138.371	85.4863	0.218647	0.880798		0.617805	-0.694778	208.429	111.021	95.6627	69.3621	89.9149	97.1819	208.429	111.021	95.6627	69.3621	89.9149	97.1819
FBA11	A0A1D5VD11	A0A1D5VD11_WHEAT Fructose-bisphosphate aldolase OS=Triticum aestivum OX=4565 GN=FBA11 PE=3 SV=1	905.099	834.229	0.778543	0.913007		0.9217	-0.117631	1119.98	702.919	892.398	562.253	710.556	1229.88	1119.98	702.919	892.398	562.253	710.556	1229.88
FBA10	A0A1D5VE13	A0A1D5VE13_WHEAT Fructose-bisphosphate aldolase OS=Triticum aestivum OX=4565 GN=FBA10 PE=3 SV=1	2382.65	2326.13	0.910153	0.924638		0.976277	-0.0346376	2888.74	1943.11	2316.1	1988	1902.52	3087.86	2888.74	1943.11	2316.1	1988	1902.52	3087.86
AGO4	A0A1D5VIV1	A0A1D5VIV1_WHEAT Argonaute 4 OS=Triticum aestivum OX=4565 GN=AGO4 PE=2 SV=1	77.667	56.6857	0.216306	0.880795		0.729856	-0.454317	99.2089	75.2037	58.5884	57.8832	57.6557	54.5181	99.2089	75.2037	58.5884	57.8832	57.6557	54.5181
CFC21_007387	A0A1D5VQ90	A0A1D5VQ90_WHEAT Secretory carrier-associated membrane protein OS=Triticum aestivum OX=4565 GN=CFC21_007387 PE=3 SV=1	55.9721	41.9501	0.113876	0.880584		0.749481	-0.416036	44.9793	67.3677	55.5694	38.1697	40.8692	46.8113	44.9793	67.3677	55.5694	38.1697	40.8692	46.8113
CAMPLR22A2D_LOCUS4620	A0A1D5VSP7	A0A1D5VSP7_WHEAT Uncharacterized protein OS=Triticum aestivum OX=4565 GN=CAMPLR22A2D_LOCUS4620 PE=3 SV=1	18.0647	16.0688	0.703452	0.904607		0.889512	-0.168914	14.2125	14.3424	25.6393	11.8918	22.0693	14.2453	14.2125	14.3424	25.6393	11.8918	22.0693	14.2453
CFC21_043473	A0A1D5W6Q2	A0A1D5W6Q2_WHEAT 60S ribosomal protein L38 OS=Triticum aestivum OX=4565 GN=CFC21_043473 PE=1 SV=1	20.0437	23.1898	0.59313	0.891721		1.15696	0.21034	22.1936	15.8451	22.0924	26.6385	13.3303	29.6006	22.1936	15.8451	22.0924	26.6385	13.3303	29.6006
CFC21_037018	A0A1D5W7I4	A0A1D5W7I4_WHEAT Ribosomal protein OS=Triticum aestivum OX=4565 GN=CFC21_037018 PE=3 SV=1	29.9524	17.3964	0.225703	0.880805		0.580801	-0.783884	46.9008	20.5504	22.4059	16.4299	14.1381	21.6211	46.9008	20.5504	22.4059	16.4299	14.1381	21.6211
CFC21_041242	A0A1D5W7M8	A0A1D5W7M8_WHEAT Uncharacterized protein OS=Triticum aestivum OX=4565 GN=CFC21_041242 PE=4 SV=1	462.008	597.765	0.264811	0.880838		1.29384	0.371659	510.376	315.065	560.583	576.742	733.897	482.656	510.376	315.065	560.583	576.742	733.897	482.656
CFC21_044880	A0A1D5W940	A0A1D5W940_WHEAT PUA domain-containing protein OS=Triticum aestivum OX=4565 GN=CFC21_044880 PE=4 SV=1	190.008	197.468	0.774433	0.912586		1.03926	0.055561	183.48	194.74	191.803	232.158	205.377	154.869	183.48	194.74	191.803	232.158	205.377	154.869
CFC21_036157	A0A1D5W9E8	A0A1D5W9E8_WHEAT NADH:ubiquinone oxidoreductase-like 20kDa subunit domain-containing protein OS=Triticum aestivum OX=4565 GN=CFC21_036157 PE=3 SV=1	15.629	11.5625	0.444935	0.883992		0.739811	-0.434772	24.6879	10.1646	12.0344	8.55982	13.2738	12.8538	24.6879	10.1646	12.0344	8.55982	13.2738	12.8538
FBA15	A0A1D5WIS4	A0A1D5WIS4_WHEAT Fructose-bisphosphate aldolase OS=Triticum aestivum OX=4565 GN=FBA15 PE=3 SV=1	115.679	119.864	0.915897	0.925076		1.03618	0.0512679	162.425	75.3568	109.255	100.736	85.2084	173.647	162.425	75.3568	109.255	100.736	85.2084	173.647
CFC21_035334	A0A1D5WJD9	A0A1D5WJD9_WHEAT 3'-5' exonuclease domain-containing protein OS=Triticum aestivum OX=4565 GN=CFC21_035334 PE=4 SV=1	85.9082	57.5875	0.18716	0.880759		0.670338	-0.57704	97.3433	106.409	53.9721	46.2136	71.6364	54.9126	97.3433	106.409	53.9721	46.2136	71.6364	54.9126
CFC21_037079	A0A1D5WMA7	A0A1D5WMA7_WHEAT Protein YIP OS=Triticum aestivum OX=4565 GN=CFC21_037079 PE=3 SV=1	4.71638	6.42404	0.642108	0.896437	0.273322	1.36207	0.445803	2.97413	0.109893	11.0651	6.25875	8.06497	4.94842	2.97413		11.0651	6.25875	8.06497	4.94842
FBA14	A0A1D5WMF1	A0A1D5WMF1_WHEAT Fructose-bisphosphate aldolase OS=Triticum aestivum OX=4565 GN=FBA14 PE=3 SV=1	25.6673	24.9097	0.901258	0.923951		0.970482	-0.0432272	21.6865	36.3493	18.9662	24.6648	25.0727	24.9916	21.6865	36.3493	18.9662	24.6648	25.0727	24.9916
CFC21_048239	A0A1D5WMG7	A0A1D5WMG7_WHEAT Mitochondrial acidic protein mam33 OS=Triticum aestivum OX=4565 GN=CFC21_048239 PE=4 SV=1	30.3349	23.4956	0.267123	0.88084		0.77454	-0.368588	38.6963	27.884	24.4243	18.67	22.4933	29.3234	38.6963	27.884	24.4243	18.67	22.4933	29.3234
CFC21_045579	A0A1D5WW00	A0A1D5WW00_WHEAT SHSP domain-containing protein OS=Triticum aestivum OX=4565 GN=CFC21_045579 PE=3 SV=1	4556.01	4028.75	0.354648	0.880886		0.88427	-0.177442	4394.98	4090.16	5182.9	3585.51	3705.25	4795.47	4394.98	4090.16	5182.9	3585.51	3705.25	4795.47
FBA3	A0A1D5WW19	A0A1D5WW19_WHEAT Fructose-bisphosphate aldolase OS=Triticum aestivum OX=4565 GN=FBA3 PE=3 SV=1	124.748	89.1391	0.190022	0.880763		0.714551	-0.484892	161.842	115.392	97.0119	65.9194	97.6351	103.863	161.842	115.392	97.0119	65.9194	97.6351	103.863
CFC21_052629	A0A1D5X2E0	A0A1D5X2E0_WHEAT Protein transport protein Sec61 subunit beta OS=Triticum aestivum OX=4565 GN=CFC21_052629 PE=3 SV=1	297.749	365.403	0.138299	0.880663		1.22722	0.295393	305.529	243.729	343.988	406.772	331.355	358.082	305.529	243.729	343.988	406.772	331.355	358.082
CFC21_057382	A0A1D5X4P8	A0A1D5X4P8_WHEAT Uncharacterized protein OS=Triticum aestivum OX=4565 GN=CFC21_057382 PE=3 SV=1	18.5404	19.7021	0.799932	0.915136		1.06266	0.0876809	20.9334	21.4268	13.2609	13.1421	21.5801	24.3842	20.9334	21.4268	13.2609	13.1421	21.5801	24.3842
CFC21_074744	A0A1D5X5C6	A0A1D5X5C6_WHEAT Actin OS=Triticum aestivum OX=4565 GN=CFC21_074744 PE=3 SV=1	100.595	79.2097	0.366908	0.881069		0.787409	-0.344814	138.478	90.1187	73.1889	68.8304	74.4369	94.3619	138.478	90.1187	73.1889	68.8304	74.4369	94.3619
CFC21_053589	A0A1D5X5V5	A0A1D5X5V5_WHEAT Costars domain-containing protein OS=Triticum aestivum OX=4565 GN=CFC21_053589 PE=3 SV=1	315.409	340.121	0.64132	0.896323		1.07835	0.108822	242.109	384.567	319.551	392.298	324.47	303.594	242.109	384.567	319.551	392.298	324.47	303.594
CFC21_053790	A0A1D5X9Q2	A0A1D5X9Q2_WHEAT Histidine-containing phosphotransfer protein OS=Triticum aestivum OX=4565 GN=CFC21_053790 PE=4 SV=1	22.4957	25.5901	0.82857	0.917828		1.13756	0.185941	35.4261	9.57882	22.4821	15.7256	13.2641	47.7807	35.4261	9.57882	22.4821	15.7256	13.2641	47.7807
CFC21_051878	A0A1D5XDB6	A0A1D5XDB6_WHEAT Elongation factor 1-alpha OS=Triticum aestivum OX=4565 GN=CFC21_051878 PE=3 SV=1	4293.95	3225.38	0.225996	0.880805		0.751146	-0.412834	5356.68	3877.01	3648.14	2293.9	3285.29	4096.96	5356.68	3877.01	3648.14	2293.9	3285.29	4096.96
CFC21_053225	A0A1D5XRD4	A0A1D5XRD4_WHEAT Uncharacterized protein OS=Triticum aestivum OX=4565 GN=CFC21_053225 PE=4 SV=1	188.81	278.67	0.111401	0.880574		1.47593	0.561622	180.244	139.102	247.084	339.216	237.343	259.45	180.244	139.102	247.084	339.216	237.343	259.45
CFC21_005957	A0A1D5XV56	A0A1D5XV56_WHEAT Elongation factor P OS=Triticum aestivum OX=4565 GN=CFC21_005957 PE=3 SV=1	21.0183	18.1368	0.421025	0.88321		0.862904	-0.212728	25.5551	16.1265	21.3734	20.6412	14.8789	18.8903	25.5551	16.1265	21.3734	20.6412	14.8789	18.8903
TPL	A0A1D5XWZ6	A0A1D5XWZ6_WHEAT TOPLESS OS=Triticum aestivum OX=4565 GN=TPL PE=2 SV=1	48.8165	48.4878	0.951409	0.92767		0.993268	-0.00974563	45.3536	52.2522	48.8436	43.0318	57.7609	44.6707	45.3536	52.2522	48.8436	43.0318	57.7609	44.6707
CFC21_059412	A0A1D5Y0E3	A0A1D5Y0E3_WHEAT UBC core domain-containing protein OS=Triticum aestivum OX=4565 GN=CFC21_059412 PE=3 SV=1	26.1068	28.2037	0.838269	0.918701		1.08032	0.111461	31.8962	23.1932	23.2308	20.4257	17.6823	46.5031	31.8962	23.1932	23.2308	20.4257	17.6823	46.5031
CFC21_053441	A0A1D5Y644	A0A1D5Y644_WHEAT UBC core domain-containing protein OS=Triticum aestivum OX=4565 GN=CFC21_053441 PE=4 SV=1	20.8878	24.1415	0.430033	0.883515		1.15577	0.208856	24.5438	21.5357	16.5839	23.996	19.2014	29.2271	24.5438	21.5357	16.5839	23.996	19.2014	29.2271
CFC21_053708	A0A1D5Y749	A0A1D5Y749_WHEAT Uncharacterized protein OS=Triticum aestivum OX=4565 GN=CFC21_053708 PE=3 SV=1	54.807	55.0277	0.959482	0.928235		1.00403	0.00579601	52.6677	52.7307	59.0228	52.7524	61.889	50.4416	52.6677	52.7307	59.0228	52.7524	61.889	50.4416
CFC21_060041	A0A1D5Y7B6	A0A1D5Y7B6_WHEAT Formate dehydrogenase, mitochondrial OS=Triticum aestivum OX=4565 GN=CFC21_060041 PE=3 SV=1	80.1979	118.86	0.123958	0.880621		1.48208	0.567622	82.5708	62.7591	95.2638	85.0003	128.066	143.513	82.5708	62.7591	95.2638	85.0003	128.066	143.513
CFC21_068598	A0A1D5YF62	A0A1D5YF62_WHEAT Uncharacterized protein OS=Triticum aestivum OX=4565 GN=CFC21_068598 PE=3 SV=1	50.8221	21.5773	0.155384	0.880703		0.424566	-1.23594	82.4142	30.2315	39.8207	12.7001	29.0347	22.9973	82.4142	30.2315	39.8207	12.7001	29.0347	22.9973
CFC21_068027	A0A1D5YHU5	A0A1D5YHU5_WHEAT Endoplasmic reticulum vesicle transporter C-terminal domain-containing protein OS=Triticum aestivum OX=4565 GN=CFC21_068027 PE=3 SV=1	61.0806	47.2608	0.237332	0.880816		0.773745	-0.37007	74.1961	62.7309	46.3149	35.6718	53.399	52.7117	74.1961	62.7309	46.3149	35.6718	53.399	52.7117
CFC21_079177	A0A1D5YJK2	A0A1D5YJK2_WHEAT Signal peptidase complex subunit 3 OS=Triticum aestivum OX=4565 GN=CFC21_079177 PE=3 SV=1	123.657	104.016	0.141358	0.880671		0.841169	-0.249532	139.114	124.828	107.028	102.596	113.996	95.4567	139.114	124.828	107.028	102.596	113.996	95.4567
CFC21_067560	A0A1D5YLA4	A0A1D5YLA4_WHEAT G protein gamma domain-containing protein OS=Triticum aestivum OX=4565 GN=CFC21_067560 PE=4 SV=1	26.6027	23.804	0.796322	0.914784		0.894794	-0.160372	15.9526	42.2696	21.5859	33.4776	25.7932	12.1411	15.9526	42.2696	21.5859	33.4776	25.7932	12.1411
CFC21_059903	A0A1D5YNP5	A0A1D5YNP5_WHEAT Small nuclear ribonucleoprotein Sm D3 OS=Triticum aestivum OX=4565 GN=CFC21_059903 PE=3 SV=1	17.9768	12.4642	0.151262	0.880694		0.693349	-0.528347	22.5013	16.0831	15.346	8.23818	15.0054	14.149	22.5013	16.0831	15.346	8.23818	15.0054	14.149
Fer-5B	A0A1D5YQ12	A0A1D5YQ12_WHEAT Ferritin OS=Triticum aestivum OX=4565 GN=Fer-5B PE=2 SV=1	24.3547	23.7723	0.921046	0.925463		0.976088	-0.0349167	25.8098	29.9589	17.2954	29.8313	25.4516	16.034	25.8098	29.9589	17.2954	29.8313	25.4516	16.034
	A0A1D5YUV5	A0A1D5YUV5_WHEAT AAA+ ATPase domain-containing protein OS=Triticum aestivum OX=4565 PE=3 SV=1	45.8203	57.0089	0.0561762	0.880128		1.24419	0.315201	52.8963	43.0442	41.5203	54.2625	61.4056	55.3585	52.8963	43.0442	41.5203	54.2625	61.4056	55.3585
CFC21_064642	A0A1D5YVB5	A0A1D5YVB5_WHEAT Cytochrome c oxidase subunit 5C OS=Triticum aestivum OX=4565 GN=CFC21_064642 PE=3 SV=1	153.65	191.625	0.331023	0.880876		1.24715	0.318639	99.8115	168.704	192.435	231.344	178.331	165.201	99.8115	168.704	192.435	231.344	178.331	165.201
CFC21_072551	A0A1D5YYZ5	A0A1D5YYZ5_WHEAT 2Fe-2S ferredoxin-type domain-containing protein OS=Triticum aestivum OX=4565 GN=CFC21_072551 PE=4 SV=1	118.086	153.29	0.261718	0.880836		1.29813	0.376431	101.449	139.202	113.607	201.944	134.834	123.093	101.449	139.202	113.607	201.944	134.834	123.093
CFC21_072707	A0A1D5Z0Z0	A0A1D5Z0Z0_WHEAT RING-type domain-containing protein OS=Triticum aestivum OX=4565 GN=CFC21_072707 PE=4 SV=1	22.61	20.8654	0.724986	0.907177		0.922838	-0.115851	25.1619	26.5219	16.1462	17.4729	27.4249	17.6984	25.1619	26.5219	16.1462	17.4729	27.4249	17.6984
CFC21_066623	A0A1D5Z340	A0A1D5Z340_WHEAT 60S ribosomal protein L7a OS=Triticum aestivum OX=4565 GN=CFC21_066623 PE=3 SV=1	119.891	88.5328	0.513203	0.885831		0.738446	-0.437435	200.334	75.2037	84.1343	58.5281	89.5635	117.507	200.334	75.2037	84.1343	58.5281	89.5635	117.507
CFC21_066758	A0A1D5Z3E7	A0A1D5Z3E7_WHEAT Proteasome subunit beta OS=Triticum aestivum OX=4565 GN=CFC21_066758 PE=3 SV=1	86.2906	55.6362	0.0952396	0.880497		0.644754	-0.633179	111.277	71.9582	75.6366	42.9815	63.9657	59.9614	111.277	71.9582	75.6366	42.9815	63.9657	59.9614
CFC21_072812	A0A1D5Z480	A0A1D5Z480_WHEAT Transcription initiation factor IIB OS=Triticum aestivum OX=4565 GN=CFC21_072812 PE=3 SV=1	31.692	28.757	0.769622	0.912087		0.907391	-0.140204	31.9038	31.1045	32.0676	39.2732	11.3555	35.6424	31.9038	31.1045	32.0676	39.2732	11.3555	35.6424
CFC21_065629	A0A1D5Z6M0	A0A1D5Z6M0_WHEAT Cytochrome b5 heme-binding domain-containing protein OS=Triticum aestivum OX=4565 GN=CFC21_065629 PE=3 SV=1	31.0423	29.2145	0.809609	0.916065		0.941117	-0.0875542	21.2165	43.5708	28.3397	32.2653	31.4255	23.9526	21.2165	43.5708	28.3397	32.2653	31.4255	23.9526
CFC21_071419	A0A1D5Z7B0	A0A1D5Z7B0_WHEAT Uncharacterized protein OS=Triticum aestivum OX=4565 GN=CFC21_071419 PE=4 SV=1	16.7576	16.1803	0.947437	0.927389		0.965549	-0.0505782	10.5884	28.4108	11.2735	14.1818	27.0884	7.27065	10.5884	28.4108	11.2735	14.1818	27.0884	7.27065
CFC21_074151	A0A1D5ZBB4	A0A1D5ZBB4_WHEAT Uncharacterized protein OS=Triticum aestivum OX=4565 GN=CFC21_074151 PE=3 SV=1	92.7659	75.0864	0.715728	0.906089		0.809419	-0.305042	31.0406	156.901	90.3559	84.0907	116.497	24.6717	31.0406	156.901	90.3559	84.0907	116.497	24.6717
CFC21_072226	A0A1D5ZBZ9	A0A1D5ZBZ9_WHEAT Uncharacterized protein OS=Triticum aestivum OX=4565 GN=CFC21_072226 PE=4 SV=1	40.5546	130.352	0.385237	0.88186		3.21422	1.68447	40.869	39.3473	41.4476	37.4756	292.716	60.8633	40.869	39.3473	41.4476	37.4756	292.716	60.8633
CFC21_064821	A0A1D5ZHG4	A0A1D5ZHG4_WHEAT Eukaryotic translation initiation factor 5A OS=Triticum aestivum OX=4565 GN=CFC21_064821 PE=3 SV=1	171.619	173.683	0.847179	0.919488		1.01203	0.0172455	157.463	182.132	175.264	187.267	168.283	165.5	157.463	182.132	175.264	187.267	168.283	165.5
CFC21_067854	A0A1D5ZKM9	A0A1D5ZKM9_WHEAT 40S ribosomal protein S29 OS=Triticum aestivum OX=4565 GN=CFC21_067854 PE=1 SV=1	195.348	196.494	0.98733	0.930118		1.00587	0.0084376	298.648	112.783	174.614	198.342	126.007	265.133	298.648	112.783	174.614	198.342	126.007	265.133
CFC21_080469	A0A1D5ZL98	A0A1D5ZL98_WHEAT rRNA N-glycosylase OS=Triticum aestivum OX=4565 GN=CFC21_080469 PE=3 SV=1	68.3077	81.9667	0.71099	0.905523		1.19996	0.26299	97.0072	21.4204	86.4955	57.4772	56.6881	131.735	97.0072	21.4204	86.4955	57.4772	56.6881	131.735
CFC21_067283	A0A1D5ZLT0	A0A1D5ZLT0_WHEAT Chlorophyll a-b binding protein, chloroplastic OS=Triticum aestivum OX=4565 GN=CFC21_067283 PE=3 SV=1	763.451	454.79	0.0807649	0.880402		0.595703	-0.747334	923.33	575.71	791.314	340.576	622.959	400.836	923.33	575.71	791.314	340.576	622.959	400.836
CFC21_051181	A0A1D5ZUZ5	A0A1D5ZUZ5_WHEAT Uncharacterized protein OS=Triticum aestivum OX=4565 GN=CFC21_051181 PE=4 SV=1	14.8204	19.3075	0.43385	0.88364		1.30276	0.381572	16.542	11.6362	16.2831	17.7156	28.4969	11.7099	16.542	11.6362	16.2831	17.7156	28.4969	11.7099
CFC21_074556	A0A1D5ZW25	A0A1D5ZW25_WHEAT Ras-related protein Rab11C OS=Triticum aestivum OX=4565 GN=CFC21_074556 PE=3 SV=1	57.8635	53.04	0.29027	0.880855		0.91664	-0.125573	57.6642	63.4874	52.4389	50.9006	57.7285	50.4909	57.6642	63.4874	52.4389	50.9006	57.7285	50.4909
CFC21_064624	A0A1D6A3W9	A0A1D6A3W9_WHEAT Prefoldin subunit 3 OS=Triticum aestivum OX=4565 GN=CFC21_064624 PE=3 SV=1	632.416	675.747	0.586206	0.891159		1.06852	0.0956079	546.339	734.698	616.211	772.324	620.006	634.91	546.339	734.698	616.211	772.324	620.006	634.91
CFC21_085488	A0A1D6A5W6	A0A1D6A5W6_WHEAT Aquaporin OS=Triticum aestivum OX=4565 GN=CFC21_085488 PE=3 SV=1	58.8329	38.3854	0.0761887	0.880364		0.652449	-0.616063	69.4477	61.1894	45.8615	28.334	45.1042	41.7182	69.4477	61.1894	45.8615	28.334	45.1042	41.7182
CFC21_084629	A0A1D6ACE1	A0A1D6ACE1_WHEAT UspA domain-containing protein OS=Triticum aestivum OX=4565 GN=CFC21_084629 PE=4 SV=1	355.471	390.952	0.50915	0.885736		1.09981	0.137259	289.708	377.641	399.066	331.832	385.507	455.518	289.708	377.641	399.066	331.832	385.507	455.518
CFC21_084342	A0A1D6AKJ1	A0A1D6AKJ1_WHEAT Uncharacterized protein OS=Triticum aestivum OX=4565 GN=CFC21_084342 PE=3 SV=1	63.7085	54.2158	0.05564	0.880119		0.850998	-0.232772	64.863	62.6308	63.6316	51.7663	49.7758	61.1053	64.863	62.6308	63.6316	51.7663	49.7758	61.1053
CFC21_089107	A0A1D6AQK1	A0A1D6AQK1_WHEAT Uncharacterized protein OS=Triticum aestivum OX=4565 GN=CFC21_089107 PE=4 SV=1	7.63861	12.0424	0.527323	0.886153	0.273322	1.57652	0.656747	0.109893	12.8647	9.94123	22.1653	7.41962	6.54244		12.8647	9.94123	22.1653	7.41962	6.54244
CFC21_088178	A0A1D6AQW4	A0A1D6AQW4_WHEAT Uncharacterized protein OS=Triticum aestivum OX=4565 GN=CFC21_088178 PE=3 SV=1	17.6412	34.3679	0.406508	0.88269	0.0832645	1.94817	0.962116	52.7037	0.109893	0.109893	30.0297	42.9491	30.1249	52.7037			30.0297	42.9491	30.1249
CFC21_089776	A0A1D6ARS9	A0A1D6ARS9_WHEAT Photosystem II 10 kDa polypeptide, chloroplastic OS=Triticum aestivum OX=4565 GN=CFC21_089776 PE=3 SV=1	614.603	379.553	0.295854	0.880858		0.617558	-0.695352	966.976	322.176	554.657	277.517	411.042	450.101	966.976	322.176	554.657	277.517	411.042	450.101
CFC21_089034	A0A1D6ATN3	A0A1D6ATN3_WHEAT K Homology domain-containing protein OS=Triticum aestivum OX=4565 GN=CFC21_089034 PE=4 SV=1	18.5435	27.8348	0.0932512	0.880486		1.50105	0.585973	26.3085	13.8633	15.4588	25.1484	27.5903	30.7656	26.3085	13.8633	15.4588	25.1484	27.5903	30.7656
CFC21_086209	A0A1D6AWG3	A0A1D6AWG3_WHEAT Histone H2A OS=Triticum aestivum OX=4565 GN=CFC21_086209 PE=3 SV=1	126.083	134.755	0.871997	0.921599		1.06878	0.0959601	219.895	57.2876	101.067	142.401	107.976	153.887	219.895	57.2876	101.067	142.401	107.976	153.887
CFC21_087974	A0A1D6AX02	A0A1D6AX02_WHEAT DNA/RNA-binding protein Alba-like domain-containing protein OS=Triticum aestivum OX=4565 GN=CFC21_087974 PE=4 SV=1	52.0308	63.5692	0.0466702	0.879944		1.22176	0.288963	49.946	49.2608	56.8855	64.4027	68.7256	57.5793	49.946	49.2608	56.8855	64.4027	68.7256	57.5793
CFC21_092131	A0A1D6AYG3	A0A1D6AYG3_WHEAT Protein transport protein Sec61 subunit gamma OS=Triticum aestivum OX=4565 GN=CFC21_092131 PE=3 SV=1	176.277	234.252	0.421744	0.883234		1.32889	0.410222	75.908	225.655	227.267	246.51	298.418	157.829	75.908	225.655	227.267	246.51	298.418	157.829
CFC21_087271	A0A1D6B2F7	A0A1D6B2F7_WHEAT Cathepsin propeptide inhibitor domain-containing protein OS=Triticum aestivum OX=4565 GN=CFC21_087271 PE=4 SV=1	38.2959	38.5819	0.971942	0.92909		1.00747	0.0107335	30.2991	53.0748	31.5137	41.4594	39.3367	34.9495	30.2991	53.0748	31.5137	41.4594	39.3367	34.9495
CFC21_083678	A0A1D6B2M0	A0A1D6B2M0_WHEAT Succinate--CoA ligase [ADP-forming] subunit beta, mitochondrial OS=Triticum aestivum OX=4565 GN=CFC21_083678 PE=3 SV=1	144.928	137.098	0.73136	0.907912		0.945971	-0.0801318	169.831	118.984	145.969	107.436	144.892	158.966	169.831	118.984	145.969	107.436	144.892	158.966
CFC21_083898	A0A1D6B308	A0A1D6B308_WHEAT S-adenosylmethionine synthase OS=Triticum aestivum OX=4565 GN=CFC21_083898 PE=3 SV=1	26.8658	22.3996	0.503149	0.885591		0.833757	-0.2623	29.5657	32.279	18.7528	15.9821	20.2509	30.9657	29.5657	32.279	18.7528	15.9821	20.2509	30.9657
CFC21_084441	A0A1D6B959	A0A1D6B959_WHEAT Membrane-anchored ubiquitin-fold protein OS=Triticum aestivum OX=4565 GN=CFC21_084441 PE=4 SV=1	11.9602	17.1864	0.179424	0.880747		1.43696	0.523024	9.77514	8.47581	17.6298	19.4559	17.6722	14.4312	9.77514	8.47581	17.6298	19.4559	17.6722	14.4312
CFC21_098290	A0A1D6BIN9	A0A1D6BIN9_WHEAT Uncharacterized protein OS=Triticum aestivum OX=4565 GN=CFC21_098290 PE=3 SV=1	20.372	17.598	0.412107	0.882895		0.863834	-0.211175	25.4549	15.1005	20.5605	18.2077	17.9879	16.5983	25.4549	15.1005	20.5605	18.2077	17.9879	16.5983
CFC21_100091	A0A1D6BLB8	A0A1D6BLB8_WHEAT Glutaredoxin domain-containing protein OS=Triticum aestivum OX=4565 GN=CFC21_100091 PE=3 SV=1	1363.21	1432.85	0.59504	0.891874		1.05108	0.0718734	1207.84	1566.38	1315.42	1363.35	1546.75	1388.44	1207.84	1566.38	1315.42	1363.35	1546.75	1388.44
CFC21_100119	A0A1D6BMH1	A0A1D6BMH1_WHEAT Sm protein F OS=Triticum aestivum OX=4565 GN=CFC21_100119 PE=3 SV=1	37.3445	52.1798	0.141039	0.88067		1.39726	0.482597	40.7798	29.3544	41.8992	65.9419	47.8809	42.7165	40.7798	29.3544	41.8992	65.9419	47.8809	42.7165
CFC21_100374	A0A1D6BNE7	A0A1D6BNE7_WHEAT Proteasome subunit beta OS=Triticum aestivum OX=4565 GN=CFC21_100374 PE=3 SV=1	23.7929	41.5039	0.215719	0.880794		1.74438	0.802718	34.3629	16.9664	20.0493	44.5558	21.4624	58.4935	34.3629	16.9664	20.0493	44.5558	21.4624	58.4935
CFC21_098346	A0A1D6BPM7	A0A1D6BPM7_WHEAT V-SNARE coiled-coil homology domain-containing protein OS=Triticum aestivum OX=4565 GN=CFC21_098346 PE=3 SV=1	4.68909	9.77626	0.0418531	0.879819		2.08489	1.05997	4.84842	6.2035	3.01536	11.4891	6.88415	10.9556	4.84842	6.2035	3.01536	11.4891	6.88415	10.9556
CFC21_099789	A0A1D6BQY9	A0A1D6BQY9_WHEAT Tubulin beta chain OS=Triticum aestivum OX=4565 GN=CFC21_099789 PE=3 SV=1	113.047	109.532	0.750674	0.910068		0.968904	-0.0455741	130.853	110.287	98.0003	104.86	106.575	117.16	130.853	110.287	98.0003	104.86	106.575	117.16
Agp1	A0A1D6BV11	A0A1D6BV11_WHEAT Glucose-1-phosphate adenylyltransferase OS=Triticum aestivum OX=4565 GN=Agp1 PE=2 SV=1	129.971	112.64	0.57186	0.889952		0.866659	-0.206464	158.513	99.4469	131.952	81.6691	100.05	156.201	158.513	99.4469	131.952	81.6691	100.05	156.201
CFC21_043591	A0A1D6C087	A0A1D6C087_WHEAT spermidine synthase OS=Triticum aestivum OX=4565 GN=CFC21_043591 PE=3 SV=1	34.3313	27.9942	0.271572	0.880843		0.815413	-0.294396	39.5848	29.2027	34.2064	23.8199	35.9269	24.2358	39.5848	29.2027	34.2064	23.8199	35.9269	24.2358
NBP35	A0A1D6CA07	A0A1D6CA07_WHEAT Cytosolic Fe-S cluster assembly factor NBP35 OS=Triticum aestivum OX=4565 GN=NBP35 PE=3 SV=1	25.9412	32.7817	0.414963	0.882997		1.26369	0.337645	34.2975	24.3207	19.2054	31.9826	22.662	43.7006	34.2975	24.3207	19.2054	31.9826	22.662	43.7006
CFC21_110008	A0A1D6CB88	A0A1D6CB88_WHEAT lactoylglutathione lyase OS=Triticum aestivum OX=4565 GN=CFC21_110008 PE=3 SV=1	524.457	356.365	0.0656687	0.880258		0.679494	-0.557468	613.8	485.213	474.358	261.525	378.621	428.949	613.8	485.213	474.358	261.525	378.621	428.949
	A0A1D6CBE4	A0A1D6CBE4_WHEAT Reticulon-like protein OS=Triticum aestivum OX=4565 PE=4 SV=1	195.31	212.361	0.763817	0.911478		1.0873	0.120748	116.828	242.637	226.467	246.431	248.933	141.719	116.828	242.637	226.467	246.431	248.933	141.719
CFC21_098999	A0A1D6CCF1	A0A1D6CCF1_WHEAT Uncharacterized protein OS=Triticum aestivum OX=4565 GN=CFC21_098999 PE=4 SV=1	30.1991	37.8757	0.541409	0.887192		1.2542	0.326765	22.8612	31.1904	36.5458	47.228	50.0665	16.3326	22.8612	31.1904	36.5458	47.228	50.0665	16.3326
CFC21_096813	A0A1D6CJ08	A0A1D6CJ08_WHEAT Ribosomal protein/NADH dehydrogenase domain-containing protein OS=Triticum aestivum OX=4565 GN=CFC21_096813 PE=4 SV=1	29.8078	31.0127	0.799929	0.915136		1.04042	0.0571688	25.1705	30.4598	33.7929	33.5982	35.6749	23.7648	25.1705	30.4598	33.7929	33.5982	35.6749	23.7648
CFC21_098901	A0A1D6CQ74	A0A1D6CQ74_WHEAT NADH dehydrogenase [ubiquinone] 1 beta subcomplex subunit 9 OS=Triticum aestivum OX=4565 GN=CFC21_098901 PE=3 SV=1	1169.31	1343.65	0.461447	0.884486		1.1491	0.200506	905.461	1380.59	1221.87	1435.78	1567.45	1027.72	905.461	1380.59	1221.87	1435.78	1567.45	1027.72
CFC21_100660	A0A1D6CRV7	A0A1D6CRV7_WHEAT NADH dehydrogenase [ubiquinone] 1 beta subcomplex subunit 2 OS=Triticum aestivum OX=4565 GN=CFC21_100660 PE=4 SV=1	65.9403	75.3341	0.651001	0.897707		1.14246	0.192143	45.7572	91.859	60.2046	98.4781	76.142	51.3823	45.7572	91.859	60.2046	98.4781	76.142	51.3823
CFC21_098251	A0A1D6CTY7	A0A1D6CTY7_WHEAT Glycine zipper 2TM domain-containing protein OS=Triticum aestivum OX=4565 GN=CFC21_098251 PE=4 SV=1	355.572	419.836	0.0678905	0.880283		1.18074	0.239685	327.231	359.361	380.123	390.467	409.02	460.021	327.231	359.361	380.123	390.467	409.02	460.021
CFC21_102896	A0A1D6CVQ2	A0A1D6CVQ2_WHEAT ACT domain-containing protein ACR OS=Triticum aestivum OX=4565 GN=CFC21_102896 PE=4 SV=1	302.573	428.789	0.16837	0.880728		1.41714	0.502985	279.41	259.207	369.101	558.443	394.217	333.705	279.41	259.207	369.101	558.443	394.217	333.705
CFC21_097746	A0A1D6CXF2	A0A1D6CXF2_WHEAT Proteasome subunit alpha type OS=Triticum aestivum OX=4565 GN=CFC21_097746 PE=3 SV=1	132.916	89.1126	0.254045	0.88083		0.670442	-0.576816	187.546	97.4823	113.72	83.6074	91.8611	91.8694	187.546	97.4823	113.72	83.6074	91.8611	91.8694
CFC21_099360	A0A1D6CXJ5	A0A1D6CXJ5_WHEAT T-complex protein 1 subunit delta OS=Triticum aestivum OX=4565 GN=CFC21_099360 PE=3 SV=1	87.0842	58.1569	0.166911	0.880726		0.667824	-0.58246	114.776	67.9899	78.4868	39.1628	64.6556	70.6525	114.776	67.9899	78.4868	39.1628	64.6556	70.6525
CFC21_096304	A0A1D6CXT4	A0A1D6CXT4_WHEAT Proteasome subunit alpha type OS=Triticum aestivum OX=4565 GN=CFC21_096304 PE=3 SV=1	34.4643	15.965	0.197137	0.880772		0.463234	-1.11019	55.8788	25.0881	22.4259	7.31232	14.9988	25.5839	55.8788	25.0881	22.4259	7.31232	14.9988	25.5839
CFC21_109242	A0A1D6CYN6	A0A1D6CYN6_WHEAT Defective in cullin neddylation protein OS=Triticum aestivum OX=4565 GN=CFC21_109242 PE=4 SV=1	99.2801	112.863	0.492924	0.885337		1.13682	0.184999	92.0828	106.522	99.2352	142.052	115.093	81.4447	92.0828	106.522	99.2352	142.052	115.093	81.4447
CFC21_096989	A0A1D6CZK2	A0A1D6CZK2_WHEAT Uncharacterized protein OS=Triticum aestivum OX=4565 GN=CFC21_096989 PE=4 SV=1	32.22	31.5958	0.935112	0.926502		0.980626	-0.0282252	25.663	38.0815	32.9154	31.3372	42.5287	20.9214	25.663	38.0815	32.9154	31.3372	42.5287	20.9214
CFC21_096517	A0A1D6D0M4	A0A1D6D0M4_WHEAT Uncharacterized protein OS=Triticum aestivum OX=4565 GN=CFC21_096517 PE=4 SV=1	145.534	146.559	0.993514	0.930522		1.00704	0.010125	260.9	104.309	71.3943	352.728	40.35	46.6003	260.9	104.309	71.3943	352.728	40.35	46.6003
CFC21_109337	A0A1D6D173	A0A1D6D173_WHEAT Glutaredoxin domain-containing protein OS=Triticum aestivum OX=4565 GN=CFC21_109337 PE=3 SV=1	124.055	129.625	0.687893	0.902659		1.0449	0.0633678	146.873	117.319	107.971	125.916	140.18	122.779	146.873	117.319	107.971	125.916	140.18	122.779
CFC21_101611	A0A1D6D1N1	A0A1D6D1N1_WHEAT 20 kDa chaperonin, chloroplastic OS=Triticum aestivum OX=4565 GN=CFC21_101611 PE=3 SV=1	775.872	723.221	0.40033	0.882458		0.93214	-0.101381	814.188	836.071	677.356	729.715	709.445	730.503	814.188	836.071	677.356	729.715	709.445	730.503
PFP-BETA	A0A1D6D1Q3	A0A1D6D1Q3_WHEAT Pyrophosphate--fructose 6-phosphate 1-phosphotransferase subunit beta OS=Triticum aestivum OX=4565 GN=PFP-BETA PE=3 SV=1	239.019	188.708	0.521641	0.886026		0.789511	-0.340969	354.499	173.858	188.699	112.249	195.501	258.373	354.499	173.858	188.699	112.249	195.501	258.373
CFC21_095588	A0A1D6D2F0	A0A1D6D2F0_WHEAT T-complex protein 1 subunit alpha OS=Triticum aestivum OX=4565 GN=CFC21_095588 PE=3 SV=1	43.2651	38.3153	0.467353	0.884655		0.885593	-0.175285	49.9545	43.9742	35.8666	31.0419	36.9993	46.9045	49.9545	43.9742	35.8666	31.0419	36.9993	46.9045
CFC21_054508	A0A1D6D479	A0A1D6D479_WHEAT Uncharacterized protein OS=Triticum aestivum OX=4565 GN=CFC21_054508 PE=3 SV=1	10.8267	12.3054	0.397882	0.882364		1.13658	0.184693	9.06287	13.8148	9.60242	11.4834	12.9595	12.4732	9.06287	13.8148	9.60242	11.4834	12.9595	12.4732
CFC21_095441	A0A1D6D5I2	A0A1D6D5I2_WHEAT ACB domain-containing protein OS=Triticum aestivum OX=4565 GN=CFC21_095441 PE=3 SV=1	250.097	284.08	0.519145	0.885969		1.13588	0.183814	173.527	326.793	249.97	305.475	300.502	246.264	173.527	326.793	249.97	305.475	300.502	246.264
CAMPLR22A2D_LOCUS3980	A0A1D6DB09	A0A1D6DB09_WHEAT FAS1 domain-containing protein OS=Triticum aestivum OX=4565 GN=CAMPLR22A2D_LOCUS3980 PE=3 SV=1	97.8664	92.31	0.858	0.920422		0.943225	-0.0843268	63.8257	147.835	81.9386	95.477	114.87	66.5829	63.8257	147.835	81.9386	95.477	114.87	66.5829
CAMPLR22A2D_LOCUS4295	A0A1D6DCZ9	A0A1D6DCZ9_WHEAT CWF21 domain-containing protein OS=Triticum aestivum OX=4565 GN=CAMPLR22A2D_LOCUS4295 PE=3 SV=1	11.7979	11.0205	0.915084	0.925014	0.273322	0.934111	-0.0983339	6.08154	15.6838	13.6282	21.5567	11.395	0.109893	6.08154	15.6838	13.6282	21.5567	11.395
CAMPLR22A2D_LOCUS5881	A0A1D6DER2	A0A1D6DER2_WHEAT C2 domain-containing protein OS=Triticum aestivum OX=4565 GN=CAMPLR22A2D_LOCUS5881 PE=4 SV=1	28.6836	23.4184	0.704547	0.904741		0.81644	-0.292581	11.9975	48.6433	25.41	25.6328	34.702	9.92048	11.9975	48.6433	25.41	25.6328	34.702	9.92048
CAMPLR22A2D_LOCUS2139	A0A1D6DET0	A0A1D6DET0_WHEAT protein-serine/threonine phosphatase OS=Triticum aestivum OX=4565 GN=CAMPLR22A2D_LOCUS2139 PE=4 SV=1	22.243	21.8071	0.958189	0.928145		0.980401	-0.0285557	33.9932	9.65907	23.0769	17.9501	28.5825	18.8887	33.9932	9.65907	23.0769	17.9501	28.5825	18.8887
CAMPLR22A2D_LOCUS2138	A0A1D6DET1	A0A1D6DET1_WHEAT Uncharacterized protein OS=Triticum aestivum OX=4565 GN=CAMPLR22A2D_LOCUS2138 PE=3 SV=1	137.723	162.456	0.344219	0.880882		1.17958	0.238273	111.531	162.029	139.611	184.083	176.276	127.009	111.531	162.029	139.611	184.083	176.276	127.009
CAMPLR22A2D_LOCUS2370	A0A1D6DFP1	A0A1D6DFP1_WHEAT ATP synthase F1 complex delta/epsilon subunit N-terminal domain-containing protein OS=Triticum aestivum OX=4565 GN=CAMPLR22A2D_LOCUS2370 PE=3 SV=1	284.942	285.548	0.976012	0.929365		1.00213	0.00306295	252.032	297.521	305.274	282.559	271.516	302.568	252.032	297.521	305.274	282.559	271.516	302.568
CAMPLR22A2D_LOCUS3986	A0A1D6DFT2	A0A1D6DFT2_WHEAT Superoxide dismutase copper chaperone OS=Triticum aestivum OX=4565 GN=CAMPLR22A2D_LOCUS3986 PE=3 SV=1	24.2835	29.1642	0.230125	0.880809		1.20099	0.264224	21.883	23.0855	27.882	26.4431	35.0071	26.0424	21.883	23.0855	27.882	26.4431	35.0071	26.0424
CAMPLR22A2D_LOCUS1441	A0A1D6DI56	A0A1D6DI56_WHEAT Protein kinase domain-containing protein OS=Triticum aestivum OX=4565 GN=CAMPLR22A2D_LOCUS1441 PE=3 SV=1	23.0344	22.0489	0.729225	0.907667		0.957219	-0.0630789	20.0466	20.9452	28.1112	22.5323	20.6156	22.9989	20.0466	20.9452	28.1112	22.5323	20.6156	22.9989
CFC21_037507	A0A1D6DIM7	A0A1D6DIM7_WHEAT Obg-like ATPase 1 OS=Triticum aestivum OX=4565 GN=CFC21_037507 PE=3 SV=1	11.2894	7.45474	0.456307	0.884336		0.66033	-0.598741	18.3164	5.33743	10.2144	3.25084	12.5163	6.59706	18.3164	5.33743	10.2144	3.25084	12.5163	6.59706
CFC21_063752	A0A1D6DJ20	A0A1D6DJ20_WHEAT Actin OS=Triticum aestivum OX=4565 GN=CFC21_063752 PE=3 SV=1	590.146	518.838	0.184317	0.880754		0.879169	-0.185787	647.663	563.352	559.424	460.154	518.638	577.723	647.663	563.352	559.424	460.154	518.638	577.723
CFC21_051675	A0A1D6DJN2	A0A1D6DJN2_WHEAT Ubiquitin-like domain-containing protein OS=Triticum aestivum OX=4565 GN=CFC21_051675 PE=3 SV=1	9876.56	8903.8	0.440645	0.883858		0.901509	-0.149587	8634.84	11401.8	9593	8515.25	10437.5	7758.7	8634.84	11401.8	9593	8515.25	10437.5	7758.7
CFC21_042262	A0A1D6DK86	A0A1D6DK86_WHEAT 40S ribosomal protein S24 OS=Triticum aestivum OX=4565 GN=CFC21_042262 PE=3 SV=1	289.612	128.765	0.113448	0.880583		0.444613	-1.16938	425.501	271.287	172.049	82.15	119.315	184.831	425.501	271.287	172.049	82.15	119.315	184.831
CFC21_006532	A0A1D6DKE6	A0A1D6DKE6_WHEAT Ubiquitin-like domain-containing protein OS=Triticum aestivum OX=4565 GN=CFC21_006532 PE=3 SV=1	17.7095	22.4331	0.630297	0.894701		1.26673	0.341106	19.3461	13.0747	20.7077	39.4207	17.7093	10.1693	19.3461	13.0747	20.7077	39.4207	17.7093	10.1693
CFC21_097319	A0A1D6DKF8	A0A1D6DKF8_WHEAT Uncharacterized protein OS=Triticum aestivum OX=4565 GN=CFC21_097319 PE=3 SV=1	2800.13	3921.65	0.0992161	0.880519		1.40052	0.485967	1875.48	3119.76	3405.16	4384.94	3642.37	3737.65	1875.48	3119.76	3405.16	4384.94	3642.37	3737.65
CFC21_007022	A0A1D6RDB4	A0A1D6RDB4_WHEAT NADH dehydrogenase [ubiquinone] 1 beta subcomplex subunit 10-B OS=Triticum aestivum OX=4565 GN=CFC21_007022 PE=3 SV=1	490.383	515.016	0.360031	0.880889		1.05023	0.0707078	481.96	532.853	456.336	530.432	503.959	510.655	481.96	532.853	456.336	530.432	503.959	510.655
CFC21_007624	A0A1D6RE03	A0A1D6RE03_WHEAT UspA domain-containing protein OS=Triticum aestivum OX=4565 GN=CFC21_007624 PE=4 SV=1	328.891	375.947	0.466185	0.884622		1.14308	0.19292	244.463	385.51	356.7	364.129	449.713	314	244.463	385.51	356.7	364.129	449.713	314
Gli-1	A0A1D6RER0	A0A1D6RER0_WHEAT Delta gliadin-B1 OS=Triticum aestivum OX=4565 GN=Gli-1 PE=4 SV=1	3284.18	3493.37	0.86668	0.921156		1.0637	0.0890884	2140.78	3572.61	4139.15	5191.35	3580.86	1707.91	2140.78	3572.61	4139.15	5191.35	3580.86	1707.91
CFC21_010663	A0A1D6RH05	A0A1D6RH05_WHEAT Cullin family profile domain-containing protein OS=Triticum aestivum OX=4565 GN=CFC21_010663 PE=3 SV=1	52.9407	45.7649	0.658321	0.898729		0.864455	-0.210137	80.1806	41.8436	36.7981	38.0159	41.1937	58.085	80.1806	41.8436	36.7981	38.0159	41.1937	58.085
CAMPLR22A2D_LOCUS2828	A0A1D6RLM2	A0A1D6RLM2_WHEAT Sm domain-containing protein OS=Triticum aestivum OX=4565 GN=CAMPLR22A2D_LOCUS2828 PE=3 SV=1	39.1547	65.9195	0.366167	0.881035	0.273322	1.68357	0.75152	0.109893	46.2728	71.0815	80.4622	83.4907	33.8057		46.2728	71.0815	80.4622	83.4907	33.8057
CFC21_024177	A0A1D6RLV5	A0A1D6RLV5_WHEAT Isopropylmalate dehydrogenase-like domain-containing protein OS=Triticum aestivum OX=4565 GN=CFC21_024177 PE=3 SV=1	37.1512	30.8569	0.299933	0.88086		0.830576	-0.267816	43.5178	37.2334	30.7024	24.8034	29.957	37.8102	43.5178	37.2334	30.7024	24.8034	29.957	37.8102
CAMPLR22A2D_LOCUS3495	A0A1D6RNK4	A0A1D6RNK4_WHEAT RBR-type E3 ubiquitin transferase OS=Triticum aestivum OX=4565 GN=CAMPLR22A2D_LOCUS3495 PE=3 SV=1	27.1902	38.1712	0.0623429	0.880217		1.40386	0.489397	22.8378	24.7234	34.0094	40.5858	40.8198	33.1079	22.8378	24.7234	34.0094	40.5858	40.8198	33.1079
CAMPLR22A2D_LOCUS4595	A0A1D6RNP1	A0A1D6RNP1_WHEAT NAD-dependent epimerase/dehydratase domain-containing protein OS=Triticum aestivum OX=4565 GN=CAMPLR22A2D_LOCUS4595 PE=3 SV=1	7.29043	3.3607	0.290057	0.880855	0.273322	0.460974	-1.11724	12.682	5.81311	3.37621	0.109893	4.94147	5.03073	12.682	5.81311	3.37621		4.94147	5.03073
CAMPLR22A2D_LOCUS4068	A0A1D6RP61	A0A1D6RP61_WHEAT Coiled-coil domain-containing protein OS=Triticum aestivum OX=4565 GN=CAMPLR22A2D_LOCUS4068 PE=4 SV=1	311.126	429.921	0.0169847	0.878054		1.38182	0.466573	289.138	291.195	353.044	456.437	446.386	386.94	289.138	291.195	353.044	456.437	446.386	386.94
CAMPLR22A2D_LOCUS5415	A0A1D6RP90	A0A1D6RP90_WHEAT adenylate kinase OS=Triticum aestivum OX=4565 GN=CAMPLR22A2D_LOCUS5415 PE=3 SV=1	13.9826	14.0769	0.980044	0.929635		1.00674	0.00968948	13.8167	16.9623	11.169	13.9141	19.56	8.75655	13.8167	16.9623	11.169	13.9141	19.56	8.75655
CAMPLR22A2D_LOCUS3206	A0A1D6RPI3	A0A1D6RPI3_WHEAT DUF4057 domain-containing protein OS=Triticum aestivum OX=4565 GN=CAMPLR22A2D_LOCUS3206 PE=4 SV=1	382.674	389.399	0.911368	0.924731		1.01757	0.0251337	397.961	384.044	366.016	457.671	432.116	278.41	397.961	384.044	366.016	457.671	432.116	278.41
CAMPLR22A2D_LOCUS3826	A0A1D6RPI5	A0A1D6RPI5_WHEAT Uncharacterized protein OS=Triticum aestivum OX=4565 GN=CAMPLR22A2D_LOCUS3826 PE=4 SV=1	180.981	206.126	0.323778	0.880873		1.13894	0.187691	146.193	217.128	179.621	224.053	197.563	196.762	146.193	217.128	179.621	224.053	197.563	196.762
CAMPLR22A2D_LOCUS3512	A0A1D6RPJ3	A0A1D6RPJ3_WHEAT Uncharacterized protein OS=Triticum aestivum OX=4565 GN=CAMPLR22A2D_LOCUS3512 PE=4 SV=1	16.4062	22.737	0.475404	0.884877		1.38587	0.470797	18.108	16.844	14.2667	26.6478	32.8691	8.69405	18.108	16.844	14.2667	26.6478	32.8691	8.69405
CAMPLR22A2D_LOCUS2347	A0A1D6RPU9	A0A1D6RPU9_WHEAT RRM domain-containing protein OS=Triticum aestivum OX=4565 GN=CAMPLR22A2D_LOCUS2347 PE=4 SV=1	66.0172	53.2389	0.0154479	0.877759		0.80644	-0.31036	69.9434	67.2454	60.8628	52.0308	56.4872	51.1987	69.9434	67.2454	60.8628	52.0308	56.4872	51.1987
CFC21_035171	A0A1D6RQA5	A0A1D6RQA5_WHEAT COP9 signalosome complex subunit 2 OS=Triticum aestivum OX=4565 GN=CFC21_035171 PE=3 SV=1	22.8659	27.1759	0.082009	0.880412		1.18849	0.249133	24.7714	20.7051	23.1211	27.6149	24.4837	29.4292	24.7714	20.7051	23.1211	27.6149	24.4837	29.4292
CFC21_068238	A0A1D6S1Y9	A0A1D6S1Y9_WHEAT 40S ribosomal protein S15 OS=Triticum aestivum OX=4565 GN=CFC21_068238 PE=3 SV=1	64.3746	81.5924	0.418809	0.883133		1.26746	0.341944	83.5711	37.9559	71.5967	83.5371	57.4938	103.746	83.5711	37.9559	71.5967	83.5371	57.4938	103.746
CFC21_042683	A0A1D6S251	A0A1D6S251_WHEAT Uncharacterized protein OS=Triticum aestivum OX=4565 GN=CFC21_042683 PE=3 SV=1	23.1394	27.2657	0.230345	0.880809		1.17832	0.236731	23.0612	21.9087	24.4484	21.8186	28.6899	31.2884	23.0612	21.9087	24.4484	21.8186	28.6899	31.2884
CFC21_072868	A0A1D6S4Q1	A0A1D6S4Q1_WHEAT Peptidyl-prolyl cis-trans isomerase OS=Triticum aestivum OX=4565 GN=CFC21_072868 PE=3 SV=1	15.4974	13.9925	0.750496	0.910048		0.902891	-0.147377	17.7483	18.5165	10.2275	11.8629	9.2118	20.9027	17.7483	18.5165	10.2275	11.8629	9.2118	20.9027
CFC21_046993	A0A1D6S518	A0A1D6S518_WHEAT UTP--glucose-1-phosphate uridylyltransferase OS=Triticum aestivum OX=4565 GN=CFC21_046993 PE=3 SV=1	450.951	292.196	0.212127	0.88079		0.647955	-0.626035	644.477	367.959	340.417	202.882	326.84	346.865	644.477	367.959	340.417	202.882	326.84	346.865
CFC21_067106	A0A1D6S561	A0A1D6S561_WHEAT UspA domain-containing protein OS=Triticum aestivum OX=4565 GN=CFC21_067106 PE=4 SV=1	96.2281	85.4857	0.686622	0.902497		0.888366	-0.170774	102.585	111.274	74.8256	80.6066	49.7536	126.097	102.585	111.274	74.8256	80.6066	49.7536	126.097
CFC21_054355	A0A1D6S634	A0A1D6S634_WHEAT CMP/dCMP-type deaminase domain-containing protein OS=Triticum aestivum OX=4565 GN=CFC21_054355 PE=4 SV=1	67.6468	56.3959	0.298707	0.88086		0.833682	-0.262432	59.7619	84.2181	58.9603	48.0352	57.7193	63.4332	59.7619	84.2181	58.9603	48.0352	57.7193	63.4332
CFC21_099181	A0A1D6SBT2	A0A1D6SBT2_WHEAT Protein RER1 OS=Triticum aestivum OX=4565 GN=CFC21_099181 PE=3 SV=1	192.173	203.304	0.564513	0.889312		1.05792	0.0812345	159.138	208.694	208.687	199.462	194.494	215.957	159.138	208.694	208.687	199.462	194.494	215.957
CFC21_103317	A0A1D6SDQ8	A0A1D6SDQ8_WHEAT Uncharacterized protein OS=Triticum aestivum OX=4565 GN=CFC21_103317 PE=4 SV=1	36.0554	40.3615	0.450485	0.884162		1.11943	0.162766	34.8351	37.8834	35.4476	43.1537	47.407	30.5238	34.8351	37.8834	35.4476	43.1537	47.407	30.5238
CFC21_096365	A0A1D6SEC2	A0A1D6SEC2_WHEAT V-SNARE coiled-coil homology domain-containing protein OS=Triticum aestivum OX=4565 GN=CFC21_096365 PE=3 SV=1	31.6666	36.4509	0.397159	0.882336		1.15108	0.202994	34.735	38.3476	21.9172	35.4931	35.7916	38.068	34.735	38.3476	21.9172	35.4931	35.7916	38.068
Glu-1Vb	A0A1D8V7C6	A0A1D8V7C6_WHEAT High molecular weight glutenin subunit OS=Triticum aestivum OX=4565 GN=Glu-1Vb PE=3 SV=1	32.0871	42.2757	0.724104	0.907075	0.273322	1.31753	0.397835	10.0872	58.0272	28.1469	47.5156	79.2016	0.109893	10.0872	58.0272	28.1469	47.5156	79.2016
Glu-1Ax	A0A1G4P1V3	A0A1G4P1V3_WHEAT HMW glutenin x-type subunit 1Ax21 OS=Triticum aestivum OX=4565 GN=Glu-1Ax PE=3 SV=1	66.9195	93.791	0.52213	0.886037		1.40155	0.487022	30.5506	86.8229	83.385	132.489	122.342	26.5418	30.5506	86.8229	83.385	132.489	122.342	26.5418
Glu-1B	A0A1G4P219	A0A1G4P219_WHEAT HMW glutenin x-type subunit Bx7 OS=Triticum aestivum OX=4565 GN=Glu-1B PE=3 SV=1	17.167	21.8713	0.328017	0.880875		1.27403	0.3494	13.3123	18.9805	19.2081	22.8517	27.8386	14.9235	13.3123	18.9805	19.2081	22.8517	27.8386	14.9235
	A0A1I9RW80	A0A1I9RW80_WHEAT HMW glutenin 1Ugx OS=Triticum aestivum OX=4565 PE=3 SV=1	758.647	817.6	0.888712	0.92296		1.07771	0.107965	441.753	954.945	879.245	1100.06	1253.08	99.659	441.753	954.945	879.245	1100.06	1253.08	99.659
Gli-D2-14	A0A1K0IT13	A0A1K0IT13_WHEAT Prolamin OS=Triticum aestivum OX=4565 GN=Gli-D2-14 PE=3 SV=1	156.271	196.824	0.719887	0.906581		1.2595	0.332855	46.5887	231.813	190.413	335.901	223.932	30.6403	46.5887	231.813	190.413	335.901	223.932	30.6403
Gli-A2-5	A0A1K0JNC7	A0A1K0JNC7_WHEAT Prolamin OS=Triticum aestivum OX=4565 GN=Gli-A2-5 PE=3 SV=1	38.9671	45.2841	0.733931	0.908205		1.16211	0.216747	25.7708	49.6122	41.5183	76.1889	35.9699	23.6935	25.7708	49.6122	41.5183	76.1889	35.9699	23.6935
Gli-D2-13	A0A1K0JSA4	A0A1K0JSA4_WHEAT Prolamin OS=Triticum aestivum OX=4565 GN=Gli-D2-13 PE=3 SV=1	113.945	201.062	0.4359	0.883707		1.76456	0.819308	27.5107	181.768	132.555	348.849	215.771	38.5667	27.5107	181.768	132.555	348.849	215.771	38.5667
FKBP62c-2B	A0A1L6Z3R1	A0A1L6Z3R1_WHEAT peptidylprolyl isomerase OS=Triticum aestivum OX=4565 GN=FKBP62c-2B PE=2 SV=1	13.5787	13.2291	0.933746	0.926402		0.974255	-0.0376291	18.1082	8.09128	14.5366	14.6643	8.09436	16.9286	18.1082	8.09128	14.5366	14.6643	8.09436	16.9286
	A0A1V0S7E7	A0A1V0S7E7_WHEAT Cellulose synthase-like protein OS=Triticum aestivum OX=4565 PE=4 SV=1	21.5534	25.6963	0.410446	0.882835		1.19222	0.253646	23.2432	25.7501	15.6669	19.2099	30.3369	27.5422	23.2432	25.7501	15.6669	19.2099	30.3369	27.5422
	A0A1W5RME7	A0A1W5RME7_WHEAT Translocase of chloroplast OS=Triticum aestivum OX=4565 PE=2 SV=1	59.8529	51.5164	0.393041	0.882175		0.860717	-0.216388	58.0308	69.7036	51.8242	45.3986	65.4134	43.7372	58.0308	69.7036	51.8242	45.3986	65.4134	43.7372
	A0A1W5RML9	A0A1W5RML9_WHEAT Small ribosomal subunit protein uS2 OS=Triticum aestivum OX=4565 PE=2 SV=1	558.382	568.045	0.921788	0.925519		1.01731	0.0247543	397.97	615.125	662.05	628.494	593.092	482.55	397.97	615.125	662.05	628.494	593.092	482.55
LMW-G	A0A1W6C2K5	A0A1W6C2K5_WHEAT Low molecular weight glutenin OS=Triticum aestivum OX=4565 GN=LMW-G PE=3 SV=1	319.439	380.45	0.726152	0.907313		1.19099	0.252165	146.75	467.24	344.328	601.138	398.186	142.026	146.75	467.24	344.328	601.138	398.186	142.026
Pro7	A0A1Y0AUB0	A0A1Y0AUB0_WHEAT Profilin OS=Triticum aestivum OX=4565 GN=Pro7 PE=2 SV=1	2268.69	2427.77	0.800511	0.915192		1.07012	0.0977754	1395.71	2861.75	2548.61	3021.58	2556.17	1705.58	1395.71	2861.75	2548.61	3021.58	2556.17	1705.58
	A0A1Y0JYZ6	A0A1Y0JYZ6_WHEAT BZIP transcription factor OS=Triticum aestivum OX=4565 PE=2 SV=1	9.1225	14.1295	0.033829	0.879533		1.54886	0.631207	7.69331	11.1856	8.48859	16.3758	13.5939	12.4187	7.69331	11.1856	8.48859	16.3758	13.5939	12.4187
psbC	A0A218LVA0	A0A218LVA0_WHEAT Photosystem II CP43 reaction center protein OS=Triticum aestivum OX=4565 GN=psbC PE=3 SV=1	237.898	134.564	0.30261	0.880862		0.565636	-0.822054	402.846	153.751	157.097	77.1602	156.814	169.717	402.846	153.751	157.097	77.1602	156.814	169.717
petA	A0A218LVB2	A0A218LVB2_WHEAT Cytochrome f (Fragment) OS=Triticum aestivum OX=4565 GN=petA PE=4 SV=1	1673.83	1806.97	0.461718	0.884494		1.07954	0.110418	1919.89	1386.84	1714.76	1885.66	1826.56	1708.69	1919.89	1386.84	1714.76	1885.66	1826.56	1708.69
psaA	A0A218LVL9	A0A218LVL9_WHEAT Photosystem I P700 chlorophyll a apoprotein A1 OS=Triticum aestivum OX=4565 GN=psaA PE=3 SV=1	112.838	69.3125	0.352994	0.880886		0.614266	-0.703066	190.419	80.5163	67.5787	44.2093	93.1373	70.5909	190.419	80.5163	67.5787	44.2093	93.1373	70.5909
psbA	A0A218LW49	A0A218LW49_WHEAT Photosystem II protein D1 (Fragment) OS=Triticum aestivum OX=4565 GN=psbA PE=3 SV=1	248.223	132.141	0.19414	0.880768		0.532349	-0.909556	391.76	161.721	191.189	104.289	165.923	126.213	391.76	161.721	191.189	104.289	165.923	126.213
P5CS	A0A219TZ91	A0A219TZ91_WHEAT Delta-1-pyrroline-5-carboxylate synthase OS=Triticum aestivum OX=4565 GN=P5CS PE=3 SV=1	78.9232	71.4159	0.65866	0.898776		0.904878	-0.144204	97.6136	59.1895	79.9666	49.4768	78.6249	86.146	97.6136	59.1895	79.9666	49.4768	78.6249	86.146
	A0A290XYV6	A0A290XYV6_WHEAT Gamma-gliadin (Fragment) OS=Triticum aestivum OX=4565 PE=3 SV=1	368.195	453.901	0.749935	0.909987		1.23277	0.301906	474.716	143.964	485.904	353.421	125.093	883.188	474.716	143.964	485.904	353.421	125.093	883.188
wsh1	A0A2D2ANS8	A0A2D2ANS8_WHEAT LEA-like protein 1 OS=Triticum aestivum OX=4565 GN=wsh1 PE=2 SV=1	88.0966	180.921	0.10604	0.880551		2.05367	1.0382	74.1046	67.1174	123.068	207.524	234.816	100.423	74.1046	67.1174	123.068	207.524	234.816	100.423
cpn60	A0A2I4JD18	A0A2I4JD18_WHEAT Chaperonin 60-like protein OS=Triticum aestivum OX=4565 GN=cpn60 PE=2 SV=1	207.844	175.564	0.571927	0.889958		0.844691	-0.243505	299.76	148.398	175.373	133.105	176.809	216.778	299.76	148.398	175.373	133.105	176.809	216.778
ARD	A0A2I4JE52	A0A2I4JE52_WHEAT Acireductone dioxygenase OS=Triticum aestivum OX=4565 GN=ARD PE=2 SV=1	76.5204	81.6403	0.792351	0.914393		1.06691	0.0934361	45.9891	104.762	78.81	81.067	85.0683	78.7855	45.9891	104.762	78.81	81.067	85.0683	78.7855
psbD	A0A2I4R1Q4	A0A2I4R1Q4_WHEAT Photosystem II D2 protein OS=Triticum aestivum subsp. tibeticum OX=231718 GN=psbD PE=3 SV=1	27.8238	19.803	0.4021	0.882525		0.711729	-0.4906	43.4479	20.0032	20.0201	14.6141	26.5019	18.2929	43.4479	20.0032	20.0201	14.6141	26.5019	18.2929
atpA	A0A2I4R1R1	A0A2I4R1R1_WHEAT ATP synthase subunit alpha, chloroplastic OS=Triticum aestivum subsp. tibeticum OX=231718 GN=atpA PE=3 SV=1	170.039	97.3778	0.301697	0.880861		0.57268	-0.804198	281.057	100.432	128.627	47.8675	123.873	120.393	281.057	100.432	128.627	47.8675	123.873	120.393
psaB	A0A2I4R1R2	A0A2I4R1R2_WHEAT Photosystem I P700 chlorophyll a apoprotein A2 OS=Triticum aestivum subsp. tibeticum OX=231718 GN=psaB PE=3 SV=1	89.2828	52.8093	0.299553	0.88086		0.591483	-0.757591	146.401	57.1178	64.3295	31.2744	61.0063	66.1471	146.401	57.1178	64.3295	31.2744	61.0063	66.1471
atpE	A0A2I4R1S1	A0A2I4R1S1_WHEAT ATP synthase epsilon chain, chloroplastic OS=Triticum aestivum subsp. tibeticum OX=231718 GN=atpE PE=3 SV=1	34.6398	28.5458	0.59541	0.891904		0.824075	-0.279152	49.6716	18.5747	35.6732	22.9844	22.964	39.6891	49.6716	18.5747	35.6732	22.9844	22.964	39.6891
rbcL	A0A2I4R1S4	A0A2I4R1S4_WHEAT Ribulose bisphosphate carboxylase large chain OS=Triticum aestivum subsp. tibeticum OX=231718 GN=rbcL PE=3 SV=1	747.095	419.193	0.342569	0.880881		0.561097	-0.833679	1295.95	446.387	498.952	170.62	467.752	619.206	1295.95	446.387	498.952	170.62	467.752	619.206
psbE	A0A2I4R1T0	A0A2I4R1T0_WHEAT Cytochrome b559 subunit alpha OS=Triticum aestivum subsp. tibeticum OX=231718 GN=psbE PE=3 SV=1	1829.39	1590.78	0.580502	0.890686		0.869567	-0.201631	1538.29	1723.54	2226.34	1753.99	2080.88	937.465	1538.29	1723.54	2226.34	1753.99	2080.88	937.465
psbH	A0A2I4R1U1	A0A2I4R1U1_WHEAT Photosystem II reaction center protein H OS=Triticum aestivum subsp. tibeticum OX=231718 GN=psbH PE=3 SV=1	231.694	226.785	0.871684	0.921574		0.978812	-0.0308959	242.729	211.508	240.845	225.592	273.557	181.206	242.729	211.508	240.845	225.592	273.557	181.206
psbB	A0A2I4R1U4	A0A2I4R1U4_WHEAT Photosystem II CP47 reaction center protein OS=Triticum aestivum subsp. tibeticum OX=231718 GN=psbB PE=3 SV=1	155.926	90.5408	0.337439	0.880879		0.580666	-0.784221	267.629	91.5592	108.59	47.7811	115.981	107.86	267.629	91.5592	108.59	47.7811	115.981	107.86
rps15	A0A2I4R1X4	A0A2I4R1X4_WHEAT Small ribosomal subunit protein uS15c OS=Triticum aestivum subsp. tibeticum OX=231718 GN=rps15 PE=3 SV=1	20.184	16.3697	0.731091	0.907881	0.273322	0.811024	-0.302183	27.6417	0.109893	32.8004	20.2287	13.3636	15.5168	27.6417		32.8004	20.2287	13.3636	15.5168
NAC014_7B.2	A0A2P0YPE1	A0A2P0YPE1_WHEAT NAC domain-containing protein 14 OS=Triticum aestivum OX=4565 GN=NAC014_7B.2 PE=2 SV=1	14.3184	15.5191	0.815282	0.9166		1.08386	0.116175	15.6114	9.78617	17.5578	15.2435	22.9429	8.37113	15.6114	9.78617	17.5578	15.2435	22.9429	8.37113
CFC21_102846	A0A2P1AAS7	A0A2P1AAS7_WHEAT ABCF1b OS=Triticum aestivum OX=4565 GN=CFC21_102846 PE=2 SV=1	18.9969	16.3321	0.554755	0.888437		0.859726	-0.218051	21.2306	14.404	21.3562	10.9861	22.7649	15.2455	21.2306	14.404	21.3562	10.9861	22.7649	15.2455
	A0A2P1DP45	A0A2P1DP45_WHEAT Serine/threonine-protein phosphatase OS=Triticum aestivum OX=4565 PE=3 SV=2	8.78963	12.1612	0.206854	0.880784		1.38359	0.468414	8.86358	7.49862	10.0067	10.5569	16.3628	9.564	8.86358	7.49862	10.0067	10.5569	16.3628	9.564
FBA20	A0A2P1E8T1	A0A2P1E8T1_WHEAT Fructose-1,6-bisphosphate aldolase 20 OS=Triticum aestivum OX=4565 GN=FBA20 PE=3 SV=1	26.4903	18.936	0.230742	0.88081		0.714826	-0.484336	29.7462	25.2208	24.5039	8.76486	23.6018	24.4412	29.7462	25.2208	24.5039	8.76486	23.6018	24.4412
Gli-2	A0A2R2Y425	A0A2R2Y425_WHEAT Prolamin OS=Triticum aestivum OX=4565 GN=Gli-2 PE=3 SV=1	446.55	513.533	0.789061	0.914067		1.15	0.201633	182.613	618.85	538.188	870.046	459.076	211.476	182.613	618.85	538.188	870.046	459.076	211.476
Gli-2	A0A2R2Y441	A0A2R2Y441_WHEAT Prolamin OS=Triticum aestivum OX=4565 GN=Gli-2 PE=3 SV=1	1610.24	1668.65	0.930135	0.926138		1.03627	0.0514066	778.56	2242.28	1809.89	2485.52	1590.87	929.578	778.56	2242.28	1809.89	2485.52	1590.87	929.578
Gli-1	A0A2U8JD37	A0A2U8JD37_WHEAT Delta gliadin-D1 OS=Triticum aestivum OX=4565 GN=Gli-1 PE=4 SV=1	2987.93	3807.71	0.425155	0.883351		1.27436	0.349777	2367.16	2490.86	4105.76	4599.17	4484.95	2339	2367.16	2490.86	4105.76	4599.17	4484.95	2339
Hsp90	A0A2U8M475	A0A2U8M475_WHEAT 90 kDa heat shock protein OS=Triticum aestivum OX=4565 GN=Hsp90 PE=2 SV=1	226.288	198.407	0.670673	0.900409		0.87679	-0.189696	297.865	174.178	206.822	129.523	174.149	291.55	297.865	174.178	206.822	129.523	174.149	291.55
1Ay	A0A2U8T924	A0A2U8T924_WHEAT High molecular weight glutenin subunit OS=Triticum aestivum OX=4565 GN=1Ay PE=3 SV=1	196.307	217.292	0.809184	0.916025		1.1069	0.146521	85.5062	297.152	206.263	289.551	249.482	112.842	85.5062	297.152	206.263	289.551	249.482	112.842
	A0A2U8U376	A0A2U8U376_WHEAT Glyceraldehyde-3-phosphate dehydrogenase (Fragment) OS=Triticum aestivum OX=4565 PE=2 SV=1	564.442	453.682	0.243886	0.880822		0.803771	-0.315144	708.283	529.411	455.632	393.221	472.863	494.961	708.283	529.411	455.632	393.221	472.863	494.961
ASP1	A0A2U9A1E9	A0A2U9A1E9_WHEAT Transcriptional co-repressor TPL (Fragment) OS=Triticum aestivum OX=4565 GN=ASP1 PE=2 SV=1	55.9997	63.1189	0.279806	0.880848		1.12713	0.172653	52.3218	52.385	63.2922	68.7689	66.0952	54.4924	52.3218	52.385	63.2922	68.7689	66.0952	54.4924
CAMPLR22A2D_LOCUS270	A0A2X0RYI9	A0A2X0RYI9_WHEAT Uncharacterized protein OS=Triticum aestivum OX=4565 GN=CAMPLR22A2D_LOCUS270 PE=4 SV=1	6.16233	6.11099	0.981397	0.929725		0.991669	-0.012069	7.50709	7.14457	3.83533	3.13925	9.05633	6.1374	7.50709	7.14457	3.83533	3.13925	9.05633	6.1374
CAMPLR22A2D_LOCUS301	A0A2X0RYL5	A0A2X0RYL5_WHEAT CP12 domain-containing protein OS=Triticum aestivum OX=4565 GN=CAMPLR22A2D_LOCUS301 PE=4 SV=1	90.9224	105.515	0.713483	0.905822		1.16049	0.214736	72.2455	82.0145	118.507	86.2674	172.029	58.2478	72.2455	82.0145	118.507	86.2674	172.029	58.2478
CAMPLR22A2D_LOCUS577	A0A2X0S089	A0A2X0S089_WHEAT Lactoylglutathione lyase OS=Triticum aestivum OX=4565 GN=CAMPLR22A2D_LOCUS577 PE=3 SV=1	293.728	253.621	0.00114969	0.839025		0.863456	-0.211806	290.745	291.759	298.682	261.896	249.399	249.569	290.745	291.759	298.682	261.896	249.399	249.569
CAMPLR22A2D_LOCUS1173	A0A2X0S1W6	A0A2X0S1W6_WHEAT glutamate synthase (ferredoxin) OS=Triticum aestivum OX=4565 GN=CAMPLR22A2D_LOCUS1173 PE=3 SV=1	19.2023	15.188	0.606292	0.892757		0.790947	-0.338346	28.7575	18.86	9.9895	9.37504	24.5365	11.6525	28.7575	18.86	9.9895	9.37504	24.5365	11.6525
CAMPLR22A2D_LOCUS1217	A0A2X0S283	A0A2X0S283_WHEAT Uncharacterized protein OS=Triticum aestivum OX=4565 GN=CAMPLR22A2D_LOCUS1217 PE=4 SV=1	4.46582	5.99658	0.230796	0.88081		1.34277	0.425216	2.7913	5.89647	4.70967	4.80192	6.60924	6.57858	2.7913	5.89647	4.70967	4.80192	6.60924	6.57858
CAMPLR22A2D_LOCUS1496	A0A2X0S2S5	A0A2X0S2S5_WHEAT Tim44-like domain-containing protein OS=Triticum aestivum OX=4565 GN=CAMPLR22A2D_LOCUS1496 PE=3 SV=1	8.3622	10.7844	0.271287	0.880843		1.28965	0.366984	9.99789	5.62169	9.46702	10.189	8.87854	13.2855	9.99789	5.62169	9.46702	10.189	8.87854	13.2855
CAMPLR22A2D_LOCUS1621	A0A2X0S374	A0A2X0S374_WHEAT Uncharacterized protein OS=Triticum aestivum OX=4565 GN=CAMPLR22A2D_LOCUS1621 PE=3 SV=1	20.1592	25.1416	0.562804	0.889161		1.24715	0.318634	17.7247	17.9226	24.8304	24.7629	12.2518	38.41	17.7247	17.9226	24.8304	24.7629	12.2518	38.41
CAMPLR22A2D_LOCUS1690	A0A2X0S3C3	A0A2X0S3C3_WHEAT Uncharacterized protein OS=Triticum aestivum OX=4565 GN=CAMPLR22A2D_LOCUS1690 PE=4 SV=1	20.5526	14.4081	0.264306	0.880838		0.701034	-0.512444	27.9994	18.7235	14.9349	9.27474	15.4378	18.5117	27.9994	18.7235	14.9349	9.27474	15.4378	18.5117
CAMPLR22A2D_LOCUS1770	A0A2X0S3J7	A0A2X0S3J7_WHEAT SUMO-activating enzyme subunit OS=Triticum aestivum OX=4565 GN=CAMPLR22A2D_LOCUS1770 PE=3 SV=1	21.0638	22.7307	0.687131	0.902562		1.07913	0.109872	27.8071	19.1772	16.2072	21.8161	20.4575	25.9184	27.8071	19.1772	16.2072	21.8161	20.4575	25.9184
CAMPLR22A2D_LOCUS1790	A0A2X0S3L7	A0A2X0S3L7_WHEAT C2 domain-containing protein OS=Triticum aestivum OX=4565 GN=CAMPLR22A2D_LOCUS1790 PE=4 SV=1	42.7248	43.3127	0.92857	0.926023		1.01376	0.0197169	35.2809	51.4914	41.402	47.8288	46.6743	35.4349	35.2809	51.4914	41.402	47.8288	46.6743	35.4349
CAMPLR22A2D_LOCUS1968	A0A2X0S3Q9	A0A2X0S3Q9_WHEAT Alpha 1,4-glycosyltransferase domain-containing protein OS=Triticum aestivum OX=4565 GN=CAMPLR22A2D_LOCUS1968 PE=4 SV=1	48.9537	41.327	0.105738	0.88055		0.844205	-0.244334	47.7259	48.2447	50.8905	35.2392	47.4637	41.2781	47.7259	48.2447	50.8905	35.2392	47.4637	41.2781
CAMPLR22A2D_LOCUS1913	A0A2X0S3V8	A0A2X0S3V8_WHEAT PPIase cyclophilin-type domain-containing protein OS=Triticum aestivum OX=4565 GN=CAMPLR22A2D_LOCUS1913 PE=4 SV=1	22.9867	11.9754	0.253883	0.88083		0.52097	-0.940728	38.2504	13.7434	16.9662	9.82944	8.10551	17.9911	38.2504	13.7434	16.9662	9.82944	8.10551	17.9911
CAMPLR22A2D_LOCUS1961	A0A2X0S408	A0A2X0S408_WHEAT Protein kinase domain-containing protein OS=Triticum aestivum OX=4565 GN=CAMPLR22A2D_LOCUS1961 PE=4 SV=1	109.779	87.5509	0.174188	0.880738		0.79752	-0.326407	85.691	122.156	121.49	92.6501	94.4534	75.5492	85.691	122.156	121.49	92.6501	94.4534	75.5492
CAMPLR22A2D_LOCUS1882	A0A2X0S4A0	A0A2X0S4A0_WHEAT Chalcone--flavanone isomerase OS=Triticum aestivum OX=4565 GN=CAMPLR22A2D_LOCUS1882 PE=3 SV=1	12.9637	12.6889	0.95931	0.928223		0.978799	-0.0309162	14.5742	15.2507	9.06632	9.98808	21.7801	6.2984	14.5742	15.2507	9.06632	9.98808	21.7801	6.2984
CAMPLR22A2D_LOCUS2046	A0A2X0S4A3	A0A2X0S4A3_WHEAT Uncharacterized protein OS=Triticum aestivum OX=4565 GN=CAMPLR22A2D_LOCUS2046 PE=4 SV=1	49.7553	57.6783	0.178267	0.880745		1.15924	0.213178	53.1761	47.3772	48.7127	65.3856	57.9522	49.6971	53.1761	47.3772	48.7127	65.3856	57.9522	49.6971
CAMPLR22A2D_LOCUS1932	A0A2X0S4F1	A0A2X0S4F1_WHEAT Uncharacterized protein OS=Triticum aestivum OX=4565 GN=CAMPLR22A2D_LOCUS1932 PE=3 SV=1	166.369	184.589	0.0703191	0.880309		1.10951	0.149929	179.995	155.641	163.471	184.467	181.318	187.982	179.995	155.641	163.471	184.467	181.318	187.982
CAMPLR22A2D_LOCUS2285	A0A2X0S595	A0A2X0S595_WHEAT NADH dehydrogenase [ubiquinone] flavoprotein 1, mitochondrial OS=Triticum aestivum OX=4565 GN=CAMPLR22A2D_LOCUS2285 PE=3 SV=1	24.1079	19.645	0.473192	0.884817		0.814876	-0.295348	33.5339	18.5221	20.2678	13.633	21.6556	23.6463	33.5339	18.5221	20.2678	13.633	21.6556	23.6463
CAMPLR22A2D_LOCUS2447	A0A2X0S5D0	A0A2X0S5D0_WHEAT ubiquitinyl hydrolase 1 OS=Triticum aestivum OX=4565 GN=CAMPLR22A2D_LOCUS2447 PE=3 SV=1	17.9985	16.6695	0.729904	0.907745		0.926157	-0.110671	24.1897	13.7487	16.0571	18.6386	18.0616	13.3082	24.1897	13.7487	16.0571	18.6386	18.0616	13.3082
CAMPLR22A2D_LOCUS2650	A0A2X0S5H9	A0A2X0S5H9_WHEAT PdxS/SNZ N-terminal domain-containing protein OS=Triticum aestivum OX=4565 GN=CAMPLR22A2D_LOCUS2650 PE=3 SV=1	46.3649	49.9367	0.509407	0.885742		1.07704	0.107067	54.6018	41.3946	43.0982	55.2885	47.4015	47.12	54.6018	41.3946	43.0982	55.2885	47.4015	47.12
CAMPLR22A2D_LOCUS2465	A0A2X0S5Q2	A0A2X0S5Q2_WHEAT Cytochrome c domain-containing protein OS=Triticum aestivum OX=4565 GN=CAMPLR22A2D_LOCUS2465 PE=3 SV=1	681.496	704.765	0.646256	0.897033		1.03414	0.0484373	661.11	640.681	742.696	715.512	759.531	639.251	661.11	640.681	742.696	715.512	759.531	639.251
CAMPLR22A2D_LOCUS2716	A0A2X0S5X8	A0A2X0S5X8_WHEAT NADP-dependent oxidoreductase domain-containing protein OS=Triticum aestivum OX=4565 GN=CAMPLR22A2D_LOCUS2716 PE=3 SV=1	22.3577	18.4181	0.343867	0.880882		0.823793	-0.279647	26.3916	24.779	15.9025	15.4817	18.4354	21.3372	26.3916	24.779	15.9025	15.4817	18.4354	21.3372
CAMPLR22A2D_LOCUS2816	A0A2X0S675	A0A2X0S675_WHEAT Uncharacterized protein OS=Triticum aestivum OX=4565 GN=CAMPLR22A2D_LOCUS2816 PE=4 SV=1	292.664	243.86	0.095863	0.880501		0.833245	-0.263188	253.385	312.589	312.017	224.19	262.102	245.289	253.385	312.589	312.017	224.19	262.102	245.289
CAMPLR22A2D_LOCUS2837	A0A2X0S694	A0A2X0S694_WHEAT Uncharacterized protein OS=Triticum aestivum OX=4565 GN=CAMPLR22A2D_LOCUS2837 PE=3 SV=1	41.67	23.2249	0.237088	0.880816		0.557353	-0.843337	27.0591	62.018	35.933	18.7539	39.0107	11.9101	27.0591	62.018	35.933	18.7539	39.0107	11.9101
CAMPLR22A2D_LOCUS2715	A0A2X0S6A4	A0A2X0S6A4_WHEAT Importin N-terminal domain-containing protein OS=Triticum aestivum OX=4565 GN=CAMPLR22A2D_LOCUS2715 PE=4 SV=1	39.1293	34.0055	0.445593	0.884013		0.869057	-0.202478	39.7647	33.6636	43.9595	35.315	24.2866	42.415	39.7647	33.6636	43.9595	35.315	24.2866	42.415
CAMPLR22A2D_LOCUS3278	A0A2X0S7E3	A0A2X0S7E3_WHEAT Prohibitin OS=Triticum aestivum OX=4565 GN=CAMPLR22A2D_LOCUS3278 PE=3 SV=1	641.423	651.275	0.777953	0.912947		1.01536	0.0219893	602.287	622.181	699.802	662.674	624.427	666.723	602.287	622.181	699.802	662.674	624.427	666.723
CAMPLR22A2D_LOCUS3604	A0A2X0S855	A0A2X0S855_WHEAT Polyadenylate-binding protein OS=Triticum aestivum OX=4565 GN=CAMPLR22A2D_LOCUS3604 PE=3 SV=1	258.734	277.467	0.333461	0.880877		1.0724	0.100848	277.431	238.431	260.34	268.174	261.506	302.722	277.431	238.431	260.34	268.174	261.506	302.722
CAMPLR22A2D_LOCUS3569	A0A2X0S8D4	A0A2X0S8D4_WHEAT Magnesium transporter OS=Triticum aestivum OX=4565 GN=CAMPLR22A2D_LOCUS3569 PE=3 SV=1	21.9563	25.0055	0.666546	0.899854		1.13888	0.187614	16.9524	33.6228	15.2936	30.8165	20.9728	23.2272	16.9524	33.6228	15.2936	30.8165	20.9728	23.2272
CAMPLR22A2D_LOCUS4031	A0A2X0S9F8	A0A2X0S9F8_WHEAT C2H2-type domain-containing protein OS=Triticum aestivum OX=4565 GN=CAMPLR22A2D_LOCUS4031 PE=4 SV=1	61.496	49.1926	0.154994	0.880702		0.79993	-0.322053	60.5364	52.2612	71.6905	56.3013	49.5496	41.7267	60.5364	52.2612	71.6905	56.3013	49.5496	41.7267
CAMPLR22A2D_LOCUS4244	A0A2X0SA24	A0A2X0SA24_WHEAT Uncharacterized protein OS=Triticum aestivum OX=4565 GN=CAMPLR22A2D_LOCUS4244 PE=3 SV=1	36.9442	45.5415	0.0537197	0.880086		1.23271	0.301831	37.7012	34.5659	38.5656	39.9221	46.8835	49.8188	37.7012	34.5659	38.5656	39.9221	46.8835	49.8188
CAMPLR22A2D_LOCUS4390	A0A2X0SAE3	A0A2X0SAE3_WHEAT Uncharacterized protein OS=Triticum aestivum OX=4565 GN=CAMPLR22A2D_LOCUS4390 PE=4 SV=1	13.9	16.3447	0.720046	0.9066		1.17588	0.233736	12.5002	12.0193	17.1805	10.8308	28.6002	9.60295	12.5002	12.0193	17.1805	10.8308	28.6002	9.60295
CAMPLR22A2D_LOCUS1188	A0A2X0SEJ8	A0A2X0SEJ8_WHEAT Ancestral coatomer element 1 Sec16/Sec31 domain-containing protein OS=Triticum aestivum OX=4565 GN=CAMPLR22A2D_LOCUS1188 PE=3 SV=1	12.3495	14.0508	0.489131	0.885241		1.13776	0.186201	11.387	12.0884	13.5731	14.956	17.2231	9.97332	11.387	12.0884	13.5731	14.956	17.2231	9.97332
CAMPLR22A2D_LOCUS1886	A0A2X0SG57	A0A2X0SG57_WHEAT Phytocyanin domain-containing protein OS=Triticum aestivum OX=4565 GN=CAMPLR22A2D_LOCUS1886 PE=4 SV=1	68.3567	78.8588	0.489499	0.88525		1.15364	0.206189	44.879	91.2191	68.9721	85.6886	76.15	74.7379	44.879	91.2191	68.9721	85.6886	76.15	74.7379
CAMPLR22A2D_LOCUS2019	A0A2X0SGG4	A0A2X0SGG4_WHEAT RRM domain-containing protein OS=Triticum aestivum OX=4565 GN=CAMPLR22A2D_LOCUS2019 PE=4 SV=1	36.4288	29.6509	0.398194	0.882376		0.813942	-0.297001	23.6057	41.9348	43.7459	33.1341	32.5032	23.3156	23.6057	41.9348	43.7459	33.1341	32.5032	23.3156
CAMPLR22A2D_LOCUS2028	A0A2X0SGH3	A0A2X0SGH3_WHEAT PI31 proteasome regulator N-terminal domain-containing protein OS=Triticum aestivum OX=4565 GN=CAMPLR22A2D_LOCUS2028 PE=3 SV=1	52.3859	61.9154	0.551372	0.888127		1.18191	0.241118	78.3718	39.8612	38.9249	55.9145	75.496	54.3357	78.3718	39.8612	38.9249	55.9145	75.496	54.3357
CAMPLR22A2D_LOCUS2870	A0A2X0SIM8	A0A2X0SIM8_WHEAT Cytochrome b-c1 complex subunit Rieske, mitochondrial OS=Triticum aestivum OX=4565 GN=CAMPLR22A2D_LOCUS2870 PE=3 SV=1	189.508	180.6	0.669584	0.900263		0.952993	-0.069463	174.528	197.545	196.451	191.437	204.672	145.69	174.528	197.545	196.451	191.437	204.672	145.69
CAMPLR22A2D_LOCUS2992	A0A2X0SIY5	A0A2X0SIY5_WHEAT ubiquitinyl hydrolase 1 OS=Triticum aestivum OX=4565 GN=CAMPLR22A2D_LOCUS2992 PE=3 SV=1	21.1632	18.8126	0.55496	0.888456		0.888933	-0.169853	15.2769	26.8463	21.3663	21.1807	16.1014	19.1558	15.2769	26.8463	21.3663	21.1807	16.1014	19.1558
CAMPLR22A2D_LOCUS1521	A0A2X0SLI3	A0A2X0SLI3_WHEAT 40S ribosomal protein S6 OS=Triticum aestivum OX=4565 GN=CAMPLR22A2D_LOCUS1521 PE=1 SV=1	55.0883	35.354	0.353457	0.880886		0.64177	-0.639872	86.4652	37.63	41.1696	19.2715	32.1424	54.6481	86.4652	37.63	41.1696	19.2715	32.1424	54.6481
CAMPLR22A2D_LOCUS4626	A0A2X0SMV0	A0A2X0SMV0_WHEAT Protein kinase domain-containing protein OS=Triticum aestivum OX=4565 GN=CAMPLR22A2D_LOCUS4626 PE=4 SV=1	18.7116	15.3224	0.622088	0.893945		0.818871	-0.288291	30.1485	12.4164	13.5699	18.6988	9.86794	17.4004	30.1485	12.4164	13.5699	18.6988	9.86794	17.4004
CAMPLR22A2D_LOCUS2141	A0A2X0SN52	A0A2X0SN52_WHEAT RRM domain-containing protein OS=Triticum aestivum OX=4565 GN=CAMPLR22A2D_LOCUS2141 PE=4 SV=1	7.73356	5.88881	0.77986	0.913141	0.0832645	0.761461	-0.393157	7.43096	8.01389	7.75583	17.4466	0.109893	0.109893	7.43096	8.01389	7.75583	17.4466
CAMPLR22A2D_LOCUS2301	A0A2X0SNJ0	A0A2X0SNJ0_WHEAT 40S ribosomal protein S12 OS=Triticum aestivum OX=4565 GN=CAMPLR22A2D_LOCUS2301 PE=3 SV=1	1681.81	1683.9	0.996659	0.930726		1.00124	0.00178613	1172.86	2086.87	1785.71	1758.36	2306.43	986.901	1172.86	2086.87	1785.71	1758.36	2306.43	986.901
CAMPLR22A2D_LOCUS3053	A0A2X0SQF2	A0A2X0SQF2_WHEAT TMEM205-like domain-containing protein OS=Triticum aestivum OX=4565 GN=CAMPLR22A2D_LOCUS3053 PE=4 SV=1	51.4566	45.8961	0.584919	0.891053		0.891939	-0.164983	42.9652	57.8866	53.5179	55.0474	53.2316	29.4093	42.9652	57.8866	53.5179	55.0474	53.2316	29.4093
CAMPLR22A2D_LOCUS3253	A0A2X0SQW4	A0A2X0SQW4_WHEAT Uncharacterized protein OS=Triticum aestivum OX=4565 GN=CAMPLR22A2D_LOCUS3253 PE=3 SV=1	34.1265	36.5398	0.851846	0.919893		1.07072	0.0985791	21.9155	48.7178	31.746	39.379	50.9505	19.2899	21.9155	48.7178	31.746	39.379	50.9505	19.2899
CAMPLR22A2D_LOCUS4199	A0A2X0ST42	A0A2X0ST42_WHEAT Uncharacterized protein OS=Triticum aestivum OX=4565 GN=CAMPLR22A2D_LOCUS4199 PE=4 SV=1	359.426	333.412	0.0873376	0.880449		0.927623	-0.10839	344.575	378.678	355.026	340.686	322.362	337.187	344.575	378.678	355.026	340.686	322.362	337.187
CAMPLR22A2D_LOCUS2148	A0A2X0TKP9	A0A2X0TKP9_WHEAT Uncharacterized protein OS=Triticum aestivum OX=4565 GN=CAMPLR22A2D_LOCUS2148 PE=3 SV=1	40.7393	37.4217	0.706427	0.90497		0.918565	-0.122547	54.001	26.7554	41.4616	33.1959	38.0269	41.0423	54.001	26.7554	41.4616	33.1959	38.0269	41.0423
CAMPLR22A2D_LOCUS2779	A0A2X0TM55	A0A2X0TM55_WHEAT Rab-GAP TBC domain-containing protein OS=Triticum aestivum OX=4565 GN=CAMPLR22A2D_LOCUS2779 PE=4 SV=1	13.8036	16.5093	0.260802	0.880835		1.19602	0.258238	15.0642	9.92689	16.4197	17.1638	15.3023	17.0618	15.0642	9.92689	16.4197	17.1638	15.3023	17.0618
CAMPLR22A2D_LOCUS2829	A0A2X0TM85	A0A2X0TM85_WHEAT 2-oxoglutarate dehydrogenase, mitochondrial OS=Triticum aestivum OX=4565 GN=CAMPLR22A2D_LOCUS2829 PE=3 SV=1	30.6332	20.4425	0.329578	0.880876		0.66733	-0.583527	45.679	22.3828	23.838	11.2607	20.5905	29.4762	45.679	22.3828	23.838	11.2607	20.5905	29.4762
CAMPLR22A2D_LOCUS3270	A0A2X0TNC4	A0A2X0TNC4_WHEAT Uncharacterized protein OS=Triticum aestivum OX=4565 GN=CAMPLR22A2D_LOCUS3270 PE=3 SV=1	103.461	98.7612	0.821377	0.917168		0.954572	-0.0670734	135.319	71.8	103.265	90.7221	111.916	93.6452	135.319	71.8	103.265	90.7221	111.916	93.6452
CAMPLR22A2D_LOCUS3522	A0A2X0TNX3	A0A2X0TNX3_WHEAT RRM domain-containing protein OS=Triticum aestivum OX=4565 GN=CAMPLR22A2D_LOCUS3522 PE=3 SV=1	47.8093	62.2949	0.0586562	0.880166		1.30299	0.381823	43.1521	45.5625	54.7132	70.2225	55.6467	61.0154	43.1521	45.5625	54.7132	70.2225	55.6467	61.0154
CAMPLR22A2D_LOCUS1992	A0A2X0TRX7	A0A2X0TRX7_WHEAT MI domain-containing protein OS=Triticum aestivum OX=4565 GN=CAMPLR22A2D_LOCUS1992 PE=3 SV=1	302.525	316.266	0.607203	0.892827		1.04542	0.064083	329.841	279.724	298.011	293.793	355.849	299.157	329.841	279.724	298.011	293.793	355.849	299.157
CAMPLR22A2D_LOCUS2785	A0A2X0TTV1	A0A2X0TTV1_WHEAT VDE lipocalin domain-containing protein OS=Triticum aestivum OX=4565 GN=CAMPLR22A2D_LOCUS2785 PE=4 SV=1	15.1204	11.2264	0.0783905	0.880383		0.74247	-0.429596	17.0516	15.5487	12.7609	10.6034	13.3256	9.75035	17.0516	15.5487	12.7609	10.6034	13.3256	9.75035
CAMPLR22A2D_LOCUS5802	A0A2X0TUF5	A0A2X0TUF5_WHEAT RCK N-terminal domain-containing protein OS=Triticum aestivum OX=4565 GN=CAMPLR22A2D_LOCUS5802 PE=4 SV=1	24.2988	35.0259	0.194657	0.880769		1.44147	0.527536	32.4951	17.9161	22.4852	43.2913	36.8691	24.9171	32.4951	17.9161	22.4852	43.2913	36.8691	24.9171
CAMPLR22A2D_LOCUS2061	A0A2X0TUH3	A0A2X0TUH3_WHEAT Beta-amylase OS=Triticum aestivum OX=4565 GN=CAMPLR22A2D_LOCUS2061 PE=3 SV=1	405.466	190.303	0.245859	0.880823		0.469343	-1.09129	686.985	267.59	261.823	52.0746	297.801	221.032	686.985	267.59	261.823	52.0746	297.801	221.032
CAMPLR22A2D_LOCUS2142	A0A2X0TUN7	A0A2X0TUN7_WHEAT non-specific serine/threonine protein kinase OS=Triticum aestivum OX=4565 GN=CAMPLR22A2D_LOCUS2142 PE=4 SV=1	12.9921	21.3006	0.323728	0.880873		1.6395	0.713258	11.6343	10.9877	16.3544	21.952	8.52973	33.4201	11.6343	10.9877	16.3544	21.952	8.52973	33.4201
CAMPLR22A2D_LOCUS2512	A0A2X0TVI7	A0A2X0TVI7_WHEAT 23 kDa subunit of oxygen evolving system of photosystem II OS=Triticum aestivum OX=4565 GN=CAMPLR22A2D_LOCUS2512 PE=3 SV=1	2548.58	2435.73	0.834766	0.918388		0.955721	-0.0653379	3458.55	1767.62	2419.58	2194.3	2544.95	2567.95	3458.55	1767.62	2419.58	2194.3	2544.95	2567.95
CAMPLR22A2D_LOCUS2572	A0A2X0TVP2	A0A2X0TVP2_WHEAT Uncharacterized protein OS=Triticum aestivum OX=4565 GN=CAMPLR22A2D_LOCUS2572 PE=4 SV=1	6.57899	9.02122	0.313803	0.880868		1.37122	0.455456	4.63645	8.35275	6.74778	11.6581	5.50863	9.89697	4.63645	8.35275	6.74778	11.6581	5.50863	9.89697
CAMPLR22A2D_LOCUS3646	A0A2X0TY93	A0A2X0TY93_WHEAT Glutaredoxin domain-containing protein OS=Triticum aestivum OX=4565 GN=CAMPLR22A2D_LOCUS3646 PE=3 SV=1	711.749	975.785	0.110353	0.88057		1.37097	0.455195	482.595	777.991	874.662	1053.28	998.691	875.383	482.595	777.991	874.662	1053.28	998.691	875.383
CAMPLR22A2D_LOCUS4498	A0A2X0U098	A0A2X0U098_WHEAT Uncharacterized protein OS=Triticum aestivum OX=4565 GN=CAMPLR22A2D_LOCUS4498 PE=3 SV=1	13.7955	15.4613	0.745305	0.909479		1.12075	0.164468	8.42737	13.7614	19.1977	22.4031	13.8766	10.1043	8.42737	13.7614	19.1977	22.4031	13.8766	10.1043
CAMPLR22A2D_LOCUS5375	A0A2X0U275	A0A2X0U275_WHEAT S-methyl-5-thioribose kinase OS=Triticum aestivum OX=4565 GN=CAMPLR22A2D_LOCUS5375 PE=3 SV=1	25.5656	23.3613	0.731435	0.90792		0.913779	-0.130082	36.4839	18.032	22.1808	21.7339	20.7301	27.6198	36.4839	18.032	22.1808	21.7339	20.7301	27.6198
	A0A2Z2GV54	A0A2Z2GV54_WHEAT Ribosomal protein S2 OS=Triticum aestivum OX=4565 PE=2 SV=1	134.05	137.666	0.787401	0.913901		1.02697	0.0383977	116.983	156.396	128.771	140.261	134.175	138.561	116.983	156.396	128.771	140.261	134.175	138.561
CFC21_005945	A0A341P0J7	A0A341P0J7_WHEAT Large ribosomal subunit protein uL15/eL18 domain-containing protein OS=Triticum aestivum OX=4565 GN=CFC21_005945 PE=3 SV=1	90.9828	59.1971	0.232894	0.880812		0.650641	-0.620066	133.094	66.2247	73.6298	44.9927	59.8369	72.7618	133.094	66.2247	73.6298	44.9927	59.8369	72.7618
CFC21_007154	A0A341P2T8	A0A341P2T8_WHEAT Histone H2B OS=Triticum aestivum OX=4565 GN=CFC21_007154 PE=3 SV=1	4106.4	4676.57	0.600042	0.89227		1.13885	0.187576	5169.69	2739.92	4409.6	5323.28	3277.02	5429.41	5169.69	2739.92	4409.6	5323.28	3277.02	5429.41
CFC21_007057	A0A341P3K0	A0A341P3K0_WHEAT Importin N-terminal domain-containing protein OS=Triticum aestivum OX=4565 GN=CFC21_007057 PE=4 SV=1	33.3447	28.9896	0.405527	0.882654		0.869391	-0.201924	38.2949	32.0642	29.675	21.9781	29.4503	35.5403	38.2949	32.0642	29.675	21.9781	29.4503	35.5403
CFC21_006113	A0A341PIP8	A0A341PIP8_WHEAT Uncharacterized protein OS=Triticum aestivum OX=4565 GN=CFC21_006113 PE=3 SV=1	52.4243	29.6363	0.120452	0.880609		0.565316	-0.822871	73.9429	44.2943	39.0357	23.4345	28.3541	37.1203	73.9429	44.2943	39.0357	23.4345	28.3541	37.1203
CFC21_014302	A0A341PVL3	A0A341PVL3_WHEAT Uncharacterized protein OS=Triticum aestivum OX=4565 GN=CFC21_014302 PE=3 SV=1	26.0746	20.0849	0.414138	0.882968		0.770285	-0.376536	26.9347	26.8313	24.4578	15.4094	13.1256	31.7196	26.9347	26.8313	24.4578	15.4094	13.1256	31.7196
CFC21_035338	A0A341RU06	A0A341RU06_WHEAT Protein transport protein Sec61 subunit beta OS=Triticum aestivum OX=4565 GN=CFC21_035338 PE=3 SV=1	51.7798	63.0361	0.669616	0.900267		1.21739	0.283788	18.2197	63.5078	73.6119	67.1502	91.2427	30.7154	18.2197	63.5078	73.6119	67.1502	91.2427	30.7154
CFC21_041750	A0A341SHX2	A0A341SHX2_WHEAT Vacuolar proton pump subunit B OS=Triticum aestivum OX=4565 GN=CFC21_041750 PE=3 SV=1	82.7052	69.5453	0.402763	0.88255		0.840882	-0.250025	103.267	75.6528	69.1963	53.2908	69.3803	85.9648	103.267	75.6528	69.1963	53.2908	69.3803	85.9648
CFC21_035960	A0A341T1J6	A0A341T1J6_WHEAT 60S ribosomal protein L37a OS=Triticum aestivum OX=4565 GN=CFC21_035960 PE=3 SV=1	85.2122	49.5741	0.404533	0.882617		0.581773	-0.781473	151.808	49.1586	54.6697	23.6823	38.881	86.159	151.808	49.1586	54.6697	23.6823	38.881	86.159
CFC21_057628	A0A341TZI3	A0A341TZI3_WHEAT W2 domain-containing protein OS=Triticum aestivum OX=4565 GN=CFC21_057628 PE=3 SV=1	84.7492	85.7014	0.958187	0.928145		1.01124	0.0161187	106.62	72.6161	75.0112	68.5551	77.1489	111.4	106.62	72.6161	75.0112	68.5551	77.1489	111.4
CFC21_057572	A0A341U4I1	A0A341U4I1_WHEAT Protein transport protein SEC23 OS=Triticum aestivum OX=4565 GN=CFC21_057572 PE=3 SV=1	52.0419	37.248	0.129476	0.880638		0.71573	-0.482512	66.958	43.0434	46.1243	33.9884	36.9549	40.8007	66.958	43.0434	46.1243	33.9884	36.9549	40.8007
CFC21_058457	A0A341UMH5	A0A341UMH5_WHEAT Translocon Sec61/SecY plug domain-containing protein OS=Triticum aestivum OX=4565 GN=CFC21_058457 PE=3 SV=1	144.051	85.2138	0.10444	0.880544		0.591552	-0.757424	190.175	117.898	124.081	60.3054	80.3574	114.979	190.175	117.898	124.081	60.3054	80.3574	114.979
CFC21_053067	A0A341UPV5	A0A341UPV5_WHEAT PHD finger protein ALFIN-LIKE OS=Triticum aestivum OX=4565 GN=CFC21_053067 PE=3 SV=1	17.0762	21.5867	0.51007	0.885757		1.26414	0.338153	17.3474	16.2917	17.5895	24.1223	29.8942	10.7436	17.3474	16.2917	17.5895	24.1223	29.8942	10.7436
CFC21_051888	A0A341UV89	A0A341UV89_WHEAT Protein YIP OS=Triticum aestivum OX=4565 GN=CFC21_051888 PE=3 SV=1	73.1622	68.6277	0.73197	0.907981		0.938021	-0.0923075	54.5742	95.3523	69.56	73.6425	62.5416	69.6988	54.5742	95.3523	69.56	73.6425	62.5416	69.6988
CFC21_063603	A0A341V0Y6	A0A341V0Y6_WHEAT Expansin-like CBD domain-containing protein OS=Triticum aestivum OX=4565 GN=CFC21_063603 PE=3 SV=1	9.22897	25.5603	0.244251	0.880822		2.76958	1.46967	9.33348	4.55778	13.7956	17.166	10.8943	48.6207	9.33348	4.55778	13.7956	17.166	10.8943	48.6207
CFC21_067013	A0A341VGU7	A0A341VGU7_WHEAT FAM50A/XAP5 C-terminal domain-containing protein OS=Triticum aestivum OX=4565 GN=CFC21_067013 PE=4 SV=1	28.6149	26.87	0.85242	0.919943		0.939023	-0.0907674	40.6447	26.8945	18.3053	19.4608	22.5798	38.5695	40.6447	26.8945	18.3053	19.4608	22.5798	38.5695
CFC21_074767	A0A341VNV6	A0A341VNV6_WHEAT Cellulose synthase OS=Triticum aestivum OX=4565 GN=CFC21_074767 PE=3 SV=1	27.3899	23.3157	0.257692	0.880833		0.851254	-0.232339	30.827	22.936	28.4067	23.3524	19.7916	26.8032	30.827	22.936	28.4067	23.3524	19.7916	26.8032
CFC21_077396	A0A341W842	A0A341W842_WHEAT Translocon Sec61/SecY plug domain-containing protein OS=Triticum aestivum OX=4565 GN=CFC21_077396 PE=3 SV=1	121.762	103.434	0.438506	0.88379		0.849476	-0.235355	151.545	106.554	107.186	75.7585	106.126	128.417	151.545	106.554	107.186	75.7585	106.126	128.417
CFC21_068091	A0A341WGZ4	A0A341WGZ4_WHEAT Ubiquitin-conjugating enzyme E2 2 OS=Triticum aestivum OX=4565 GN=CFC21_068091 PE=4 SV=1	70.6457	66.9578	0.780521	0.913208		0.947797	-0.0773496	50.6802	89.6951	71.5618	60.6144	63.1997	77.0593	50.6802	89.6951	71.5618	60.6144	63.1997	77.0593
CFC21_085732	A0A341WSR4	A0A341WSR4_WHEAT Glycerate dehydrogenase OS=Triticum aestivum OX=4565 GN=CFC21_085732 PE=3 SV=1	30.0525	26.2614	0.664927	0.899635		0.873853	-0.194537	44.472	19.2052	26.4802	22.2157	24.2336	32.335	44.472	19.2052	26.4802	22.2157	24.2336	32.335
CFC21_081756	A0A341WUB3	A0A341WUB3_WHEAT Histone H3 OS=Triticum aestivum OX=4565 GN=CFC21_081756 PE=3 SV=1	107.828	101.826	0.902543	0.924051		0.944338	-0.0826249	179.075	49.2509	95.1573	90.1533	63.8557	151.469	179.075	49.2509	95.1573	90.1533	63.8557	151.469
CFC21_088093	A0A341WWT4	A0A341WWT4_WHEAT Vacuolar protein sorting-associated protein 29 OS=Triticum aestivum OX=4565 GN=CFC21_088093 PE=3 SV=1	35.8162	27.5076	0.0684922	0.88029		0.768022	-0.38078	31.5034	37.6628	38.2823	23.6026	26.5802	32.34	31.5034	37.6628	38.2823	23.6026	26.5802	32.34
CFC21_088320	A0A341X041	A0A341X041_WHEAT Pre-mRNA-splicing factor ISY1 OS=Triticum aestivum OX=4565 GN=CFC21_088320 PE=3 SV=1	41.3916	39.5983	0.784819	0.913643		0.956675	-0.0638988	50.63	39.3025	34.2424	44.9992	41.4669	32.3289	50.63	39.3025	34.2424	44.9992	41.4669	32.3289
CFC21_090305	A0A341X4K4	A0A341X4K4_WHEAT Histone H2A OS=Triticum aestivum OX=4565 GN=CFC21_090305 PE=3 SV=1	246.915	158.092	0.414091	0.882966		0.640272	-0.643244	400.735	79.5969	260.412	148.073	112.515	213.69	400.735	79.5969	260.412	148.073	112.515	213.69
CFC21_088421	A0A341XET4	A0A341XET4_WHEAT Nucleolar protein 10 OS=Triticum aestivum OX=4565 GN=CFC21_088421 PE=3 SV=1	178.964	218.714	0.210454	0.880789		1.22211	0.289378	155.561	171.356	209.974	250.56	227.095	178.486	155.561	171.356	209.974	250.56	227.095	178.486
CFC21_083427	A0A341XFS7	A0A341XFS7_WHEAT NADH dehydrogenase [ubiquinone] 1 beta subcomplex subunit 3-B OS=Triticum aestivum OX=4565 GN=CFC21_083427 PE=3 SV=1	5.995	11.5236	0.444364	0.883975	1	1.92221	0.942767	0.109893	10.8332	7.04188	17.8148	16.6463	0.109893		10.8332	7.04188	17.8148	16.6463
CFC21_097848	A0A341XVR4	A0A341XVR4_WHEAT Uncharacterized protein OS=Triticum aestivum OX=4565 GN=CFC21_097848 PE=3 SV=1	9.71444	25.5128	0.162842	0.880718	0.273322	2.62628	1.39302	9.71722	0.109893	19.3162	28.4679	36.6023	11.4682	9.71722		19.3162	28.4679	36.6023	11.4682
CFC21_100055	A0A341Y4U2	A0A341Y4U2_WHEAT V-type proton ATPase catalytic subunit A OS=Triticum aestivum OX=4565 GN=CFC21_100055 PE=3 SV=1	38.7482	30.8826	0.314528	0.880868		0.797006	-0.327338	49.2909	34.0217	32.932	22.2277	34.367	36.053	49.2909	34.0217	32.932	22.2277	34.367	36.053
CFC21_102615	A0A341YDG0	A0A341YDG0_WHEAT NTF2 domain-containing protein OS=Triticum aestivum OX=4565 GN=CFC21_102615 PE=4 SV=1	688.05	734.049	0.678988	0.901508		1.06685	0.0933623	636.897	744.062	683.191	767.299	549.315	885.533	636.897	744.062	683.191	767.299	549.315	885.533
CFC21_008593	A0A341YEF9	A0A341YEF9_WHEAT Histone H2B OS=Triticum aestivum OX=4565 GN=CFC21_008593 PE=3 SV=1	90.3626	64.5282	0.246492	0.880824		0.714104	-0.485795	107.679	60.4919	102.917	82.7323	68.2691	42.5833	107.679	60.4919	102.917	82.7323	68.2691	42.5833
CFC21_102970	A0A341YEW4	A0A341YEW4_WHEAT Chlorophyll a-b binding protein, chloroplastic OS=Triticum aestivum OX=4565 GN=CFC21_102970 PE=3 SV=1	45.6505	37.8692	0.0914779	0.880475		0.829545	-0.269608	50.357	41.5718	45.0227	38.3075	37.3868	37.9132	50.357	41.5718	45.0227	38.3075	37.3868	37.9132
CFC21_103203	A0A341YYL5	A0A341YYL5_WHEAT Succinate dehydrogenase [ubiquinone] iron-sulfur subunit, mitochondrial OS=Triticum aestivum OX=4565 GN=CFC21_103203 PE=3 SV=1	154.658	141.819	0.49396	0.885364		0.916987	-0.125027	136.294	183.385	144.295	141.387	157.517	126.553	136.294	183.385	144.295	141.387	157.517	126.553
CFC21_103588	A0A341Z185	A0A341Z185_WHEAT HMA domain-containing protein OS=Triticum aestivum OX=4565 GN=CFC21_103588 PE=4 SV=1	378.503	435.792	0.515367	0.885882		1.15136	0.203338	259.951	494.951	380.606	508.458	439.605	359.314	259.951	494.951	380.606	508.458	439.605	359.314
CFC21_106097	A0A341Z8D2	A0A341Z8D2_WHEAT 4-hydroxy-4-methyl-2-oxoglutarate aldolase OS=Triticum aestivum OX=4565 GN=CFC21_106097 PE=3 SV=1	48.7903	58.6654	0.599588	0.892235		1.2024	0.265916	29.0262	66.7425	50.6022	62.4682	79.8653	33.6627	29.0262	66.7425	50.6022	62.4682	79.8653	33.6627
	A0A341ZDV2	A0A341ZDV2_WHEAT Esterase OS=Triticum aestivum OX=4565 PE=3 SV=1	105.636	62.1377	0.270292	0.880842		0.588225	-0.765559	164.622	98.9354	53.3498	40.9394	75.5417	69.9319	164.622	98.9354	53.3498	40.9394	75.5417	69.9319
CFC21_050428	A0A341ZEZ4	A0A341ZEZ4_WHEAT Uncharacterized protein OS=Triticum aestivum OX=4565 GN=CFC21_050428 PE=4 SV=1	16.3273	12.7334	0.479548	0.884989		0.779886	-0.358665	24.7795	10.245	13.9573	15.0578	13.2417	9.9006	24.7795	10.245	13.9573	15.0578	13.2417	9.9006
CFC21_098616	A0A341ZHG0	A0A341ZHG0_WHEAT Uncharacterized protein OS=Triticum aestivum OX=4565 GN=CFC21_098616 PE=3 SV=1	233.232	179.541	0.022526	0.878784		0.769796	-0.377451	259.283	225.658	214.755	167.038	188.452	183.133	259.283	225.658	214.755	167.038	188.452	183.133
	A0A3B5XSK3	A0A3B5XSK3_WHEAT Peroxisomal membrane protein PEX14 OS=Triticum aestivum OX=4565 PE=3 SV=1	135.941	150.903	0.380273	0.881653		1.11006	0.150642	126.559	161.352	119.913	136.228	164.157	152.325	126.559	161.352	119.913	136.228	164.157	152.325
	A0A3B5XSQ8	A0A3B5XSQ8_WHEAT RRM domain-containing protein OS=Triticum aestivum OX=4565 PE=4 SV=1	11.3823	11.1352	0.909003	0.92455		0.978291	-0.0316644	13.929	11.8244	8.39355	11.7225	12.9155	8.76759	13.929	11.8244	8.39355	11.7225	12.9155	8.76759
	A0A3B5XSU1	A0A3B5XSU1_WHEAT Single-stranded DNA binding protein Ssb-like OB fold domain-containing protein OS=Triticum aestivum OX=4565 PE=4 SV=1	21.363	22.0618	0.866387	0.921132		1.03271	0.046435	22.8369	17.461	23.7912	28.7844	18.6499	18.7511	22.8369	17.461	23.7912	28.7844	18.6499	18.7511
	A0A3B5XSY1	A0A3B5XSY1_WHEAT Charged multivesicular body protein 5 OS=Triticum aestivum OX=4565 PE=3 SV=1	107.032	128.127	0.153746	0.8807		1.1971	0.259539	100.573	103.566	116.955	143.597	133.692	107.093	100.573	103.566	116.955	143.597	133.692	107.093
	A0A3B5XT19	A0A3B5XT19_WHEAT Uncharacterized protein OS=Triticum aestivum OX=4565 PE=4 SV=1	8.78585	9.98442	0.606231	0.892752		1.13642	0.184497	5.5748	12.1052	8.67759	11.3473	7.98053	10.6254	5.5748	12.1052	8.67759	11.3473	7.98053	10.6254
	A0A3B5XT95	A0A3B5XT95_WHEAT Uncharacterized protein OS=Triticum aestivum OX=4565 PE=4 SV=1	46.1111	40.8947	0.37295	0.881338		0.886872	-0.173202	48.4298	47.1328	42.7708	31.0928	46.449	45.1423	48.4298	47.1328	42.7708	31.0928	46.449	45.1423
	A0A3B5XT99	A0A3B5XT99_WHEAT Bifunctional inhibitor/plant lipid transfer protein/seed storage helical domain-containing protein OS=Triticum aestivum OX=4565 PE=3 SV=1	2565.39	3992.09	0.44184	0.883896		1.55614	0.637967	1153.41	3773.19	2769.58	4330.44	6384.97	1260.87	1153.41	3773.19	2769.58	4330.44	6384.97	1260.87
	A0A3B5XTA4	A0A3B5XTA4_WHEAT Prolamin OS=Triticum aestivum OX=4565 PE=3 SV=1	1639.14	1656.71	0.979206	0.929579		1.01072	0.0153812	704.651	2478.94	1733.84	2147.21	1891.18	931.746	704.651	2478.94	1733.84	2147.21	1891.18	931.746
	A0A3B5XTS9	A0A3B5XTS9_WHEAT Omega gliadin OS=Triticum aestivum OX=4565 PE=4 SV=1	215.581	432.684	0.0214028	0.878666		2.00706	1.00508	248.646	110.801	287.297	465.696	383.363	448.991	248.646	110.801	287.297	465.696	383.363	448.991
	A0A3B5XTY5	A0A3B5XTY5_WHEAT Cupin type-1 domain-containing protein OS=Triticum aestivum OX=4565 PE=3 SV=1	219.241	203.4	0.241547	0.88082		0.927747	-0.108197	214.539	210.561	232.622	204.589	186.689	218.921	214.539	210.561	232.622	204.589	186.689	218.921
	A0A3B5XTZ9	A0A3B5XTZ9_WHEAT Protein HGH1 homolog OS=Triticum aestivum OX=4565 PE=3 SV=1	28.492	31.0508	0.688722	0.902765		1.08981	0.124075	36.6474	22.8451	25.9834	22.8064	33.6074	36.7386	36.6474	22.8451	25.9834	22.8064	33.6074	36.7386
	A0A3B5XU04	A0A3B5XU04_WHEAT Rab5-interacting protein OS=Triticum aestivum OX=4565 PE=3 SV=1	6.56254	8.10771	0.197755	0.880773		1.23545	0.305041	6.76695	6.14528	6.77538	8.59271	9.50909	6.22133	6.76695	6.14528	6.77538	8.59271	9.50909	6.22133
	A0A3B5XU15	A0A3B5XU15_WHEAT Outer envelope pore protein 16, chloroplastic OS=Triticum aestivum OX=4565 PE=4 SV=1	758.419	672.218	0.331173	0.880876		0.886341	-0.174066	731.575	696.363	847.318	769.495	693.75	553.409	731.575	696.363	847.318	769.495	693.75	553.409
	A0A3B5XU34	A0A3B5XU34_WHEAT Pentacotripeptide-repeat region of PRORP domain-containing protein OS=Triticum aestivum OX=4565 PE=4 SV=1	9.57029	11.9848	0.233262	0.880812		1.25229	0.324572	11.8011	9.17333	7.73648	14.0449	9.74921	12.1603	11.8011	9.17333	7.73648	14.0449	9.74921	12.1603
	A0A3B5XU35	A0A3B5XU35_WHEAT Mitochondrial import inner membrane translocase subunit OS=Triticum aestivum OX=4565 PE=3 SV=1	30.6058	34.1739	0.530511	0.886223		1.11658	0.159089	27.8119	37.1894	26.8161	42.1805	30.7763	29.5649	27.8119	37.1894	26.8161	42.1805	30.7763	29.5649
	A0A3B5XU46	A0A3B5XU46_WHEAT YTH domain-containing family protein OS=Triticum aestivum OX=4565 PE=3 SV=1	22.3489	24.5527	0.675148	0.901004		1.09861	0.135676	22.1878	22.6466	22.2123	15.5634	30.1028	27.9919	22.1878	22.6466	22.2123	15.5634	30.1028	27.9919
	A0A3B5XU55	A0A3B5XU55_WHEAT MHD1 domain-containing protein OS=Triticum aestivum OX=4565 PE=4 SV=1	11.8982	15.5578	0.189401	0.880762		1.30758	0.386896	10.4722	11.8111	13.4112	15.0039	19.5377	12.1317	10.4722	11.8111	13.4112	15.0039	19.5377	12.1317
	A0A3B5XU64	A0A3B5XU64_WHEAT Mitochondrial ATP synthase 6 kDa subunit OS=Triticum aestivum OX=4565 PE=4 SV=1	48.8998	49.2165	0.98252	0.9298		1.00648	0.00931556	39.7066	42.1966	64.7961	39.5829	36.9045	71.1621	39.7066	42.1966	64.7961	39.5829	36.9045	71.1621
	A0A3B5XU75	A0A3B5XU75_WHEAT Ubiquitin-like domain-containing protein OS=Triticum aestivum OX=4565 PE=3 SV=1	6.29445	12.3324	0.0593996	0.880177		1.95925	0.970302	5.00893	7.45022	6.4242	16.2313	8.60883	12.1571	5.00893	7.45022	6.4242	16.2313	8.60883	12.1571
	A0A3B5XU87	A0A3B5XU87_WHEAT Histone H2A OS=Triticum aestivum OX=4565 PE=3 SV=1	21.2656	29.1009	0.491304	0.885296		1.36845	0.452538	31.9631	10.1924	21.6414	42.8116	14.3726	30.1184	31.9631	10.1924	21.6414	42.8116	14.3726	30.1184
	A0A3B5XU88	A0A3B5XU88_WHEAT CHCH domain-containing protein OS=Triticum aestivum OX=4565 PE=4 SV=1	112.117	117.457	0.820794	0.917114		1.04763	0.0671329	91.7988	120.812	123.739	126.076	146.244	80.0512	91.7988	120.812	123.739	126.076	146.244	80.0512
CFC21_033934	A0A3B5XUE5	A0A3B5XUE5_WHEAT Uncharacterized protein OS=Triticum aestivum OX=4565 GN=CFC21_033934 PE=3 SV=1	37.9456	34.3698	0.651705	0.897806		0.905765	-0.142792	30.4294	51.7154	31.6921	34.96	38.415	29.7345	30.4294	51.7154	31.6921	34.96	38.415	29.7345
	A0A3B5XUI8	A0A3B5XUI8_WHEAT Ribosomal protein L10 OS=Triticum aestivum OX=4565 PE=3 SV=1	15.6299	15.1167	0.891007	0.923144		0.967165	-0.0481655	16.66	18.7578	11.4719	16.8293	18.823	9.69784	16.66	18.7578	11.4719	16.8293	18.823	9.69784
	A0A3B5XUM0	A0A3B5XUM0_WHEAT Ribosome biogenesis regulatory protein OS=Triticum aestivum OX=4565 PE=3 SV=1	13.8078	19.0895	0.430586	0.883533		1.38252	0.4673	4.43004	17.2248	19.7684	14.6769	26.4858	16.1059	4.43004	17.2248	19.7684	14.6769	26.4858	16.1059
	A0A3B5XUN5	A0A3B5XUN5_WHEAT Senescence-associated protein OS=Triticum aestivum OX=4565 PE=3 SV=1	96.8931	86.942	0.667757	0.900017		0.897299	-0.156339	71.1418	121.373	98.1648	103.668	101.965	55.1928	71.1418	121.373	98.1648	103.668	101.965	55.1928
	A0A3B5XUN6	A0A3B5XUN6_WHEAT Bifunctional inhibitor/plant lipid transfer protein/seed storage helical domain-containing protein OS=Triticum aestivum OX=4565 PE=4 SV=1	458.322	458.912	0.998497	0.930845		1.00129	0.00185638	145.969	543.251	685.746	932.186	340.282	104.268	145.969	543.251	685.746	932.186	340.282	104.268
	A0A3B5XUV6	A0A3B5XUV6_WHEAT PUM-HD domain-containing protein OS=Triticum aestivum OX=4565 PE=4 SV=1	41.4877	30.683	0.19718	0.880772		0.739569	-0.435244	41.5049	42.1514	40.8069	41.1847	29.2023	21.6621	41.5049	42.1514	40.8069	41.1847	29.2023	21.6621
	A0A3B5XUW9	A0A3B5XUW9_WHEAT Uncharacterized protein OS=Triticum aestivum OX=4565 PE=3 SV=1	56.349	62.9848	0.587141	0.891235		1.11776	0.160614	55.9355	54.241	58.8705	44.4632	64.3544	80.1369	55.9355	54.241	58.8705	44.4632	64.3544	80.1369
	A0A3B5XUX2	A0A3B5XUX2_WHEAT Phosphoinositide phospholipase C OS=Triticum aestivum OX=4565 PE=4 SV=1	20.2696	21.607	0.759199	0.910988		1.06598	0.0921817	22.0839	18.3939	20.331	14.1797	27.5625	23.0787	22.0839	18.3939	20.331	14.1797	27.5625	23.0787
	A0A3B5XUY5	A0A3B5XUY5_WHEAT J domain-containing protein OS=Triticum aestivum OX=4565 PE=4 SV=1	13.3217	10.7254	0.13163	0.880644		0.805111	-0.312741	14.6685	13.8232	11.4732	10.5544	12.5118	9.10999	14.6685	13.8232	11.4732	10.5544	12.5118	9.10999
	A0A3B5XV05	A0A3B5XV05_WHEAT acetylornithine transaminase OS=Triticum aestivum OX=4565 PE=3 SV=1	20.9563	11.1617	0.0741035	0.880346		0.532619	-0.908825	25.1037	21.125	16.6403	8.60165	7.24649	17.6371	25.1037	21.125	16.6403	8.60165	7.24649	17.6371
	A0A3B5XV32	A0A3B5XV32_WHEAT Cupin type-1 domain-containing protein OS=Triticum aestivum OX=4565 PE=3 SV=1	839.245	988.791	0.171882	0.880734		1.17819	0.236573	914.955	731.483	871.298	861.979	997	1107.39	914.955	731.483	871.298	861.979	997	1107.39
	A0A3B5XV46	A0A3B5XV46_WHEAT Agenet domain-containing protein OS=Triticum aestivum OX=4565 PE=4 SV=1	12.5891	6.22321	0.193735	0.880768		0.494332	-1.01645	15.613	17.1826	4.97173	3.44073	7.54561	7.68328	15.613	17.1826	4.97173	3.44073	7.54561	7.68328
	A0A3B5XV82	A0A3B5XV82_WHEAT glutathione transferase OS=Triticum aestivum OX=4565 PE=3 SV=1	374.886	351.432	0.0583059	0.880161		0.937438	-0.0932051	372.097	379.5	373.062	363.025	356.679	334.593	372.097	379.5	373.062	363.025	356.679	334.593
	A0A3B5XVA0	A0A3B5XVA0_WHEAT RNA-polymerase II-associated protein 3-like C-terminal domain-containing protein OS=Triticum aestivum OX=4565 PE=4 SV=1	24.768	24.7757	0.997136	0.930757		1.00031	0.000449144	26.1814	21.9378	26.1848	26.32	26.1105	21.8966	26.1814	21.9378	26.1848	26.32	26.1105	21.8966
	A0A3B5XVA9	A0A3B5XVA9_WHEAT Glutamate--cysteine ligase OS=Triticum aestivum OX=4565 PE=3 SV=1	22.5591	24.0639	0.776275	0.912775		1.06671	0.0931617	29.105	21.6151	16.9572	17.1416	27.5729	27.4772	29.105	21.6151	16.9572	17.1416	27.5729	27.4772
	A0A3B5XVD9	A0A3B5XVD9_WHEAT Dehydroascorbate reductase OS=Triticum aestivum OX=4565 PE=3 SV=1	6446.62	7152.45	0.699564	0.904128		1.10949	0.149896	3879.16	8743.75	6716.94	9027.22	6496.75	5933.39	3879.16	8743.75	6716.94	9027.22	6496.75	5933.39
	A0A3B5XVE8	A0A3B5XVE8_WHEAT Uncharacterized protein OS=Triticum aestivum OX=4565 PE=3 SV=1	67.629	107.569	0.0489292	0.879994		1.59057	0.669547	64.4774	63.5309	74.8788	133.296	86.0231	103.387	64.4774	63.5309	74.8788	133.296	86.0231	103.387
	A0A3B5XVF6	A0A3B5XVF6_WHEAT alanine transaminase OS=Triticum aestivum OX=4565 PE=3 SV=1	715.341	549.781	0.406152	0.882677		0.768559	-0.379773	986.678	523.156	636.188	332.461	616.625	700.258	986.678	523.156	636.188	332.461	616.625	700.258
	A0A3B5XVG1	A0A3B5XVG1_WHEAT Carboxypeptidase OS=Triticum aestivum OX=4565 PE=3 SV=1	432.043	472.672	0.225422	0.880805		1.09404	0.129666	415.631	459.812	420.685	429.011	514.52	474.486	415.631	459.812	420.685	429.011	514.52	474.486
	A0A3B5XVJ2	A0A3B5XVJ2_WHEAT Aspartic proteinase OS=Triticum aestivum OX=4565 PE=3 SV=1	34.6986	25.4874	0.329977	0.880876		0.734539	-0.445089	43.0288	40.7513	20.3156	24.6163	25.0093	26.8367	43.0288	40.7513	20.3156	24.6163	25.0093	26.8367
CFC21_099378	A0A3B5XVL2	A0A3B5XVL2_WHEAT Uncharacterized protein OS=Triticum aestivum OX=4565 GN=CFC21_099378 PE=3 SV=1	51.3672	47.9395	0.813858	0.916467		0.933271	-0.099632	30.5528	76.3127	47.2362	49.6889	51.4117	42.718	30.5528	76.3127	47.2362	49.6889	51.4117	42.718
	A0A3B5XVN7	A0A3B5XVN7_WHEAT RRM domain-containing protein OS=Triticum aestivum OX=4565 PE=4 SV=1	216.931	197.079	0.468691	0.884692		0.908488	-0.138461	250.036	199.624	201.133	191.826	167.995	231.416	250.036	199.624	201.133	191.826	167.995	231.416
	A0A3B5XVP1	A0A3B5XVP1_WHEAT methenyltetrahydrofolate cyclohydrolase OS=Triticum aestivum OX=4565 PE=3 SV=1	138.91	123.327	0.260005	0.880834		0.887813	-0.171672	144.194	135.378	137.16	106.3	145.428	118.252	144.194	135.378	137.16	106.3	145.428	118.252
	A0A3B5XVP6	A0A3B5XVP6_WHEAT Pre-rRNA-processing protein TSR2 homolog OS=Triticum aestivum OX=4565 PE=3 SV=1	18.2265	26.4578	0.610988	0.893116		1.45161	0.537657	16.2987	14.874	23.5069	55.8103	10.3601	13.2032	16.2987	14.874	23.5069	55.8103	10.3601	13.2032
	A0A3B5XVQ6	A0A3B5XVQ6_WHEAT AIG1-type G domain-containing protein OS=Triticum aestivum OX=4565 PE=3 SV=1	165.361	148.746	0.574215	0.890154		0.89952	-0.152773	133.344	192.059	170.681	186.426	146.355	113.456	133.344	192.059	170.681	186.426	146.355	113.456
	A0A3B5XVS2	A0A3B5XVS2_WHEAT Kinesin-like protein OS=Triticum aestivum OX=4565 PE=3 SV=1	26.4591	25.5418	0.757347	0.91079		0.965332	-0.0509035	22.3313	27.1146	29.9313	28.2047	25.9357	22.4849	22.3313	27.1146	29.9313	28.2047	25.9357	22.4849
	A0A3B5XVS5	A0A3B5XVS5_WHEAT Fungal lipase-like domain-containing protein OS=Triticum aestivum OX=4565 PE=4 SV=1	201.928	92.3446	0.273569	0.880844		0.457315	-1.12874	361.81	152.039	91.9336	38.306	131.197	107.531	361.81	152.039	91.9336	38.306	131.197	107.531
	A0A3B5XVU2	A0A3B5XVU2_WHEAT Pyridoxal phosphate homeostasis protein OS=Triticum aestivum OX=4565 PE=3 SV=1	29.6735	32.2125	0.656314	0.898451		1.08556	0.118445	34.8374	28.2906	25.8926	25.0248	30.9315	40.6812	34.8374	28.2906	25.8926	25.0248	30.9315	40.6812
	A0A3B5XVU5	A0A3B5XVU5_WHEAT RRM domain-containing protein OS=Triticum aestivum OX=4565 PE=3 SV=1	166.279	184.701	0.306073	0.880864		1.11079	0.151587	150.608	161.657	186.572	207.802	174.157	172.144	150.608	161.657	186.572	207.802	174.157	172.144
	A0A3B5XVW0	A0A3B5XVW0_WHEAT Scaffold protein Nfu/NifU N-terminal domain-containing protein OS=Triticum aestivum OX=4565 PE=3 SV=1	109.084	119.806	0.468855	0.884697		1.09829	0.13526	119.828	122.508	84.9165	123.371	108.519	127.529	119.828	122.508	84.9165	123.371	108.519	127.529
	A0A3B5XVY2	A0A3B5XVY2_WHEAT J domain-containing protein OS=Triticum aestivum OX=4565 PE=4 SV=1	97.4771	116.175	0.434763	0.88367		1.19182	0.253162	121.486	69.6091	101.337	124.052	86.4648	138.008	121.486	69.6091	101.337	124.052	86.4648	138.008
	A0A3B5XVY7	A0A3B5XVY7_WHEAT Dihydrolipoyl dehydrogenase OS=Triticum aestivum OX=4565 PE=3 SV=1	70.9322	47.7882	0.177196	0.880743		0.673716	-0.569787	88.9138	63.9797	59.903	26.3603	61.5713	55.4329	88.9138	63.9797	59.903	26.3603	61.5713	55.4329
	A0A3B5XW07	A0A3B5XW07_WHEAT Peptidase S59 domain-containing protein OS=Triticum aestivum OX=4565 PE=4 SV=1	23.0803	31.0004	0.0447919	0.879899		1.34316	0.425629	25.2841	17.7615	26.1952	31.8106	31.4289	29.7619	25.2841	17.7615	26.1952	31.8106	31.4289	29.7619
	A0A3B5XW19	A0A3B5XW19_WHEAT 4-hydroxy-tetrahydrodipicolinate reductase OS=Triticum aestivum OX=4565 PE=3 SV=1	25.4359	16.3098	0.270089	0.880842		0.641212	-0.641127	34.016	20.8926	21.3991	7.31674	14.7375	26.8752	34.016	20.8926	21.3991	7.31674	14.7375	26.8752
	A0A3B5XW54	A0A3B5XW54_WHEAT Dihydrolipoyl dehydrogenase OS=Triticum aestivum OX=4565 PE=3 SV=1	97.9471	67.2542	0.147285	0.880685		0.686638	-0.542378	123.849	85.756	84.2359	47.5607	67.9579	86.244	123.849	85.756	84.2359	47.5607	67.9579	86.244
	A0A3B5XW56	A0A3B5XW56_WHEAT NAD(P)H-quinone oxidoreductase subunit S, chloroplastic OS=Triticum aestivum OX=4565 PE=4 SV=1	7.4681	12.8787	0.132556	0.880647		1.72449	0.78617	4.79178	8.6361	8.97643	17.4624	12.4748	8.69877	4.79178	8.6361	8.97643	17.4624	12.4748	8.69877
	A0A3B5XW66	A0A3B5XW66_WHEAT RRP15-like protein OS=Triticum aestivum OX=4565 PE=3 SV=1	23.4561	21.858	0.782743	0.913433		0.931866	-0.101806	25.2948	19.1277	25.9459	31.1473	20.2515	14.1751	25.2948	19.1277	25.9459	31.1473	20.2515	14.1751
	A0A3B5XW81	A0A3B5XW81_WHEAT arginine--tRNA ligase OS=Triticum aestivum OX=4565 PE=3 SV=1	24.5715	5.77499	0.0328252	0.879487	0.0832645	0.235028	-2.0891	22.5654	27.5882	23.561	17.1052	0.109893	0.109893	22.5654	27.5882	23.561	17.1052
	A0A3B5XW90	A0A3B5XW90_WHEAT Protein kinase domain-containing protein OS=Triticum aestivum OX=4565 PE=4 SV=1	7.62244	9.27946	0.0631691	0.880227		1.21739	0.283788	8.3233	8.00747	6.53655	9.91467	9.19167	8.73203	8.3233	8.00747	6.53655	9.91467	9.19167	8.73203
	A0A3B5XWA7	A0A3B5XWA7_WHEAT asparagine--tRNA ligase OS=Triticum aestivum OX=4565 PE=3 SV=1	22.6033	17.5381	0.222813	0.880802		0.775909	-0.36604	28.3637	21.3388	18.1074	13.9761	19.2059	19.4323	28.3637	21.3388	18.1074	13.9761	19.2059	19.4323
	A0A3B5XWB2	A0A3B5XWB2_WHEAT CBM20 domain-containing protein OS=Triticum aestivum OX=4565 PE=4 SV=1	38.823	47.4702	0.0971762	0.880508		1.22273	0.290111	35.2969	37.6405	43.5315	52.7741	47.8346	41.8019	35.2969	37.6405	43.5315	52.7741	47.8346	41.8019
	A0A3B5XWC9	A0A3B5XWC9_WHEAT NAB domain-containing protein OS=Triticum aestivum OX=4565 PE=3 SV=1	19.8053	18.8702	0.93175	0.926256	0.273322	0.952784	-0.069779	22.4896	22.2661	14.6602	33.8963	22.6044	0.109893	22.4896	22.2661	14.6602	33.8963	22.6044
	A0A3B5XWD1	A0A3B5XWD1_WHEAT glutathione transferase OS=Triticum aestivum OX=4565 PE=3 SV=1	13.2447	24.8886	0.15167	0.880695		1.87914	0.91007	11.0215	11.7349	16.9777	35.8406	13.9829	24.8422	11.0215	11.7349	16.9777	35.8406	13.9829	24.8422
	A0A3B5XWE4	A0A3B5XWE4_WHEAT Nitrogen regulatory protein P-II homolog OS=Triticum aestivum OX=4565 PE=3 SV=1	161.44	164.222	0.877334	0.922039		1.01723	0.0246526	186.141	148.789	149.39	163.132	184.765	144.769	186.141	148.789	149.39	163.132	184.765	144.769
	A0A3B5XWE7	A0A3B5XWE7_WHEAT DUF1421 domain-containing protein OS=Triticum aestivum OX=4565 PE=4 SV=1	21.1307	23.6033	0.700789	0.904279		1.11702	0.15965	20.9412	19.5249	22.9261	16.7596	35.3611	18.6892	20.9412	19.5249	22.9261	16.7596	35.3611	18.6892
	A0A3B5XWG5	A0A3B5XWG5_WHEAT Peroxidase OS=Triticum aestivum OX=4565 PE=3 SV=1	86.4811	62.6663	0.041629	0.879813		0.724625	-0.464694	93.4824	83.8964	82.0643	54.6304	56.2731	77.0955	93.4824	83.8964	82.0643	54.6304	56.2731	77.0955
	A0A3B5XWG7	A0A3B5XWG7_WHEAT Sugar phosphate transporter domain-containing protein OS=Triticum aestivum OX=4565 PE=4 SV=1	46.0693	35.7429	0.278121	0.880847		0.775849	-0.366151	29.9042	53.9769	54.3268	38.8226	33.6522	34.7538	29.9042	53.9769	54.3268	38.8226	33.6522	34.7538
	A0A3B5XWH0	A0A3B5XWH0_WHEAT Peroxidase OS=Triticum aestivum OX=4565 PE=3 SV=1	7.91918	7.58926	0.921619	0.925506		0.958338	-0.0613929	11.4603	3.19673	9.1005	3.81609	8.49258	10.4591	11.4603	3.19673	9.1005	3.81609	8.49258	10.4591
	A0A3B5XWH6	A0A3B5XWH6_WHEAT Cellulose synthase OS=Triticum aestivum OX=4565 PE=3 SV=1	23.9606	25.4039	0.605833	0.892721		1.06024	0.0843867	26.0284	21.2805	24.5728	21.401	28.8367	25.974	26.0284	21.2805	24.5728	21.401	28.8367	25.974
	A0A3B5XWI1	A0A3B5XWI1_WHEAT Uncharacterized protein OS=Triticum aestivum OX=4565 PE=4 SV=1	68.2968	80.5888	0.678715	0.901473		1.17998	0.238762	57.8005	71.6449	75.445	134.567	56.4093	50.7901	57.8005	71.6449	75.445	134.567	56.4093	50.7901
	A0A3B5XWI2	A0A3B5XWI2_WHEAT H(+)-exporting diphosphatase OS=Triticum aestivum OX=4565 PE=3 SV=1	133.372	93.0014	0.261539	0.880836		0.697306	-0.520136	181.729	118.92	99.4678	61.2518	92.7064	125.046	181.729	118.92	99.4678	61.2518	92.7064	125.046
	A0A3B5XWL6	A0A3B5XWL6_WHEAT MAR-binding filament-like protein 1 OS=Triticum aestivum OX=4565 PE=4 SV=1	32.9612	30.6914	0.591077	0.891556		0.931139	-0.102931	25.4547	37.9332	35.4957	29.2713	30.9706	31.8324	25.4547	37.9332	35.4957	29.2713	30.9706	31.8324
	A0A3B5XWL8	A0A3B5XWL8_WHEAT Leucine-rich repeat-containing N-terminal plant-type domain-containing protein OS=Triticum aestivum OX=4565 PE=4 SV=1	21.8431	17.7996	0.591425	0.891584		0.814883	-0.295335	31.6328	11.6558	22.2406	12.1787	16.0354	25.1846	31.6328	11.6558	22.2406	12.1787	16.0354	25.1846
	A0A3B5XWM4	A0A3B5XWM4_WHEAT Acyl-coenzyme A oxidase 4, peroxisomal OS=Triticum aestivum OX=4565 PE=3 SV=1	47.8799	30.5034	0.148589	0.880688		0.637082	-0.650448	58.9141	49.6599	35.0655	18.48	42.0731	30.9572	58.9141	49.6599	35.0655	18.48	42.0731	30.9572
	A0A3B5XWM9	A0A3B5XWM9_WHEAT Uncharacterized protein OS=Triticum aestivum OX=4565 PE=4 SV=1	707.832	695.994	0.829567	0.917919		0.983275	-0.0243339	786.453	626.087	710.957	656.483	696.792	734.706	786.453	626.087	710.957	656.483	696.792	734.706
	A0A3B5XWR2	A0A3B5XWR2_WHEAT Proteasome subunit beta OS=Triticum aestivum OX=4565 PE=3 SV=1	255.974	180.906	0.201091	0.880777		0.706736	-0.500757	334.719	201.78	231.422	193.221	172.54	176.957	334.719	201.78	231.422	193.221	172.54	176.957
	A0A3B5XWU3	A0A3B5XWU3_WHEAT Thioredoxin domain-containing protein OS=Triticum aestivum OX=4565 PE=3 SV=1	34.3913	33.1805	0.810281	0.916129		0.964792	-0.0517108	34.0088	37.5007	31.6644	29.7196	41.9318	27.8899	34.0088	37.5007	31.6644	29.7196	41.9318	27.8899
CFC21_093771	A0A3B5XWW5	A0A3B5XWW5_WHEAT alpha-1,2-Mannosidase OS=Triticum aestivum OX=4565 GN=CFC21_093771 PE=3 SV=1	8.3867	10.8535	0.443054	0.883934		1.29413	0.371984	13.4456	4.72938	6.98507	9.19441	13.3313	10.0348	13.4456	4.72938	6.98507	9.19441	13.3313	10.0348
	A0A3B5XWX4	A0A3B5XWX4_WHEAT NFACT RNA-binding domain-containing protein OS=Triticum aestivum OX=4565 PE=3 SV=1	188.688	201.127	0.76221	0.911308		1.06593	0.0921061	231.253	155.48	179.331	172.248	167.641	263.494	231.253	155.48	179.331	172.248	167.641	263.494
	A0A3B5XWZ8	A0A3B5XWZ8_WHEAT VOC domain-containing protein OS=Triticum aestivum OX=4565 PE=3 SV=1	51.7326	50.7773	0.940237	0.926873		0.981535	-0.0268891	43.2693	64.3814	47.547	67.543	52.1217	32.6672	43.2693	64.3814	47.547	67.543	52.1217	32.6672
	A0A3B5XX07	A0A3B5XX07_WHEAT Myb/SANT-like domain-containing protein OS=Triticum aestivum OX=4565 PE=4 SV=1	11.826	16.1524	0.0398561	0.879759		1.36584	0.449786	13.9745	10.5203	10.9832	17.0361	17.1696	14.2515	13.9745	10.5203	10.9832	17.0361	17.1696	14.2515
	A0A3B5XX23	A0A3B5XX23_WHEAT Transcription factor IIA alpha/beta subunit OS=Triticum aestivum OX=4565 PE=3 SV=1	44.6955	48.0149	0.800758	0.915216		1.07427	0.103352	26.6564	62.428	45.0021	49.9739	58.5118	35.5589	26.6564	62.428	45.0021	49.9739	58.5118	35.5589
	A0A3B5XX39	A0A3B5XX39_WHEAT 60S ribosomal protein L11 OS=Triticum aestivum OX=4565 PE=1 SV=1	253.241	127.266	0.0906544	0.88047		0.502548	-0.992665	341.241	210.67	207.811	55.7456	167.199	158.853	341.241	210.67	207.811	55.7456	167.199	158.853
	A0A3B5XX46	A0A3B5XX46_WHEAT Peroxidase OS=Triticum aestivum OX=4565 PE=3 SV=1	22.0529	20.5282	0.701942	0.904421		0.930861	-0.103363	16.8818	21.2747	28.0022	20.6222	23.6201	17.3422	16.8818	21.2747	28.0022	20.6222	23.6201	17.3422
	A0A3B5XX47	A0A3B5XX47_WHEAT Uncharacterized protein OS=Triticum aestivum OX=4565 PE=3 SV=1	314.988	352.329	0.534298	0.886505		1.11855	0.161627	360.409	247.899	336.655	313.429	305.318	438.239	360.409	247.899	336.655	313.429	305.318	438.239
	A0A3B5XX49	A0A3B5XX49_WHEAT Lachrymatory-factor synthase OS=Triticum aestivum OX=4565 PE=4 SV=1	15.1656	12.2409	0.573295	0.890075		0.807151	-0.30909	23.8897	12.2932	9.3139	10.2352	15.7085	10.7791	23.8897	12.2932	9.3139	10.2352	15.7085	10.7791
	A0A3B5XXB2	A0A3B5XXB2_WHEAT glutathione transferase OS=Triticum aestivum OX=4565 PE=3 SV=1	18.9484	23.5765	0.202127	0.880779		1.24424	0.31527	16.7794	20.8211	19.2447	18.1946	24.9319	27.6029	16.7794	20.8211	19.2447	18.1946	24.9319	27.6029
	A0A3B5XXC4	A0A3B5XXC4_WHEAT Ubiquitin carboxyl-terminal hydrolase OS=Triticum aestivum OX=4565 PE=3 SV=1	26.187	27.5548	0.780761	0.913233		1.05223	0.0734544	28.9651	28.248	21.3479	28.4601	33.8127	20.3917	28.9651	28.248	21.3479	28.4601	33.8127	20.3917
	A0A3B5XXD9	A0A3B5XXD9_WHEAT Translation initiation factor eIF2B subunit beta OS=Triticum aestivum OX=4565 PE=3 SV=1	19.8746	15.602	0.331815	0.880877		0.78502	-0.349198	13.4056	20.7133	25.5049	18.7565	13.3893	14.6602	13.4056	20.7133	25.5049	18.7565	13.3893	14.6602
	A0A3B5XXG0	A0A3B5XXG0_WHEAT EF-hand domain-containing protein OS=Triticum aestivum OX=4565 PE=4 SV=1	130.897	132.142	0.955225	0.927938		1.00951	0.0136554	96.3526	161.065	135.274	149.56	127.13	119.736	96.3526	161.065	135.274	149.56	127.13	119.736
	A0A3B5XXG7	A0A3B5XXG7_WHEAT Transcription initiation factor IIF subunit alpha OS=Triticum aestivum OX=4565 PE=3 SV=1	36.5245	41.2557	0.414718	0.882988		1.12954	0.175732	36.0174	32.4084	41.1476	34.0899	49.682	39.9954	36.0174	32.4084	41.1476	34.0899	49.682	39.9954
	A0A3B5XXJ1	A0A3B5XXJ1_WHEAT Macro domain-containing protein OS=Triticum aestivum OX=4565 PE=3 SV=1	10.6427	18.5653	0.12534	0.880625		1.74442	0.80275	11.5268	3.30135	17.0999	20.1688	18.2801	17.2472	11.5268	3.30135	17.0999	20.1688	18.2801	17.2472
	A0A3B5XXK3	A0A3B5XXK3_WHEAT UBC core domain-containing protein OS=Triticum aestivum OX=4565 PE=3 SV=1	99.7613	118.428	0.0846318	0.880431		1.18711	0.247455	101.441	103.766	94.0769	118.349	131.703	105.231	101.441	103.766	94.0769	118.349	131.703	105.231
	A0A3B5XXL3	A0A3B5XXL3_WHEAT GS catalytic domain-containing protein OS=Triticum aestivum OX=4565 PE=3 SV=1	18.9392	20.4333	0.841405	0.91898		1.07889	0.109544	27.4108	5.28535	24.1214	22.8274	19.6086	18.8638	27.4108	5.28535	24.1214	22.8274	19.6086	18.8638
	A0A3B5XXQ5	A0A3B5XXQ5_WHEAT ATP synthase subunit gamma, mitochondrial OS=Triticum aestivum OX=4565 PE=3 SV=1	37.0367	27.0243	0.238351	0.880817		0.729662	-0.4547	47.9889	31.2457	31.8756	17.7608	33.2094	30.1027	47.9889	31.2457	31.8756	17.7608	33.2094	30.1027
	A0A3B5XXS0	A0A3B5XXS0_WHEAT procollagen-proline 4-dioxygenase OS=Triticum aestivum OX=4565 PE=3 SV=1	160.991	163.673	0.88746	0.92286		1.01666	0.0238354	183.464	134.485	165.024	144.985	164.329	181.704	183.464	134.485	165.024	144.985	164.329	181.704
	A0A3B5XXU8	A0A3B5XXU8_WHEAT Uncharacterized protein OS=Triticum aestivum OX=4565 PE=4 SV=1	26.8542	40.8143	0.128886	0.880636		1.51985	0.603925	22.248	18.9036	39.4111	47.3953	34.8998	40.1478	22.248	18.9036	39.4111	47.3953	34.8998	40.1478
	A0A3B5XXV7	A0A3B5XXV7_WHEAT Heat shock 70 kDa protein 14 OS=Triticum aestivum OX=4565 PE=4 SV=1	568.755	655.456	0.373806	0.881375		1.15244	0.204693	551.786	438.236	716.241	696.317	593.172	676.88	551.786	438.236	716.241	696.317	593.172	676.88
	A0A3B5XXW5	A0A3B5XXW5_WHEAT Ubiquitin-like domain-containing protein OS=Triticum aestivum OX=4565 PE=4 SV=1	1.29003	0.437572	0.291681	0.880856	0.414216	0.339196	-1.55981	2.21726	0.109893	1.54292	0.109893	0.109893	1.09293	2.21726		1.54292			1.09293
	A0A3B5XXY2	A0A3B5XXY2_WHEAT acetyl-CoA C-acyltransferase OS=Triticum aestivum OX=4565 PE=3 SV=1	42.4205	36.4001	0.0434266	0.879863		0.858078	-0.22082	42.5591	41.7244	42.9781	35.2489	40.3504	33.601	42.5591	41.7244	42.9781	35.2489	40.3504	33.601
	A0A3B5XXY4	A0A3B5XXY4_WHEAT RRM domain-containing protein OS=Triticum aestivum OX=4565 PE=3 SV=1	74.2871	77.424	0.816085	0.916676		1.04223	0.0596684	56.4532	91.1065	75.3016	73.707	92.2139	66.351	56.4532	91.1065	75.3016	73.707	92.2139	66.351
	A0A3B5XXY8	A0A3B5XXY8_WHEAT Long-chain-alcohol oxidase OS=Triticum aestivum OX=4565 PE=3 SV=1	2068.64	1503.3	0.646035	0.897002		0.72671	-0.460548	1064.26	3576.51	1565.13	1032.7	3140.85	336.338	1064.26	3576.51	1565.13	1032.7	3140.85	336.338
	A0A3B5XXZ3	A0A3B5XXZ3_WHEAT NECAP PHear domain-containing protein OS=Triticum aestivum OX=4565 PE=4 SV=1	127.711	131.218	0.857898	0.920413		1.02746	0.0390839	118.103	156.921	108.108	113.14	150.379	130.135	118.103	156.921	108.108	113.14	150.379	130.135
	A0A3B5XY60	A0A3B5XY60_WHEAT 40S ribosomal protein S17 OS=Triticum aestivum OX=4565 PE=1 SV=1	643.83	601.344	0.863775	0.920912		0.934012	-0.0984874	997.319	331.061	603.109	605.865	376.28	821.889	997.319	331.061	603.109	605.865	376.28	821.889
	A0A3B5XY61	A0A3B5XY61_WHEAT Uncharacterized protein OS=Triticum aestivum OX=4565 PE=4 SV=1	22.6222	21.8575	0.727466	0.907464		0.966195	-0.0496143	22.339	19.6016	25.9261	20.2662	23.4227	21.8835	22.339	19.6016	25.9261	20.2662	23.4227	21.8835
	A0A3B5XY63	A0A3B5XY63_WHEAT RRM domain-containing protein OS=Triticum aestivum OX=4565 PE=4 SV=1	1721.49	1553.91	0.437621	0.883762		0.902653	-0.147757	1566.54	1977.32	1620.6	1661.09	1735.1	1265.53	1566.54	1977.32	1620.6	1661.09	1735.1	1265.53
CYN	A0A3B5XY69	A0A3B5XY69_WHEAT Cyanate hydratase OS=Triticum aestivum OX=4565 GN=CYN PE=3 SV=1	294.065	342.186	0.304109	0.880863		1.16364	0.218645	259.298	289.009	333.889	393.736	356.452	276.37	259.298	289.009	333.889	393.736	356.452	276.37
CFC21_010948	A0A3B5XY71	A0A3B5XY71_WHEAT RING-type domain-containing protein OS=Triticum aestivum OX=4565 GN=CFC21_010948 PE=3 SV=1	29.8649	35.119	0.412324	0.882903		1.17593	0.233801	27.3	27.3117	34.9831	45.4039	29.6505	30.3027	27.3	27.3117	34.9831	45.4039	29.6505	30.3027
	A0A3B5XY92	A0A3B5XY92_WHEAT RRM domain-containing protein OS=Triticum aestivum OX=4565 PE=4 SV=1	1.01895	7.47856	0.145675	0.880681	0.0832645	7.3395	2.87568	2.83705	0.109893	0.109893	1.06414	12.9564	8.4151	2.83705			1.06414	12.9564	8.4151
	A0A3B5XYA6	A0A3B5XYA6_WHEAT ALOG domain-containing protein OS=Triticum aestivum OX=4565 PE=3 SV=1	21.9717	21.6098	0.977335	0.929453	0.273322	0.983526	-0.0239642	11.8395	29.5874	24.4883	32.2785	32.4408	0.109893	11.8395	29.5874	24.4883	32.2785	32.4408
	A0A3B5XYB3	A0A3B5XYB3_WHEAT RING-type E3 ubiquitin transferase OS=Triticum aestivum OX=4565 PE=4 SV=1	131.704	132.594	0.981604	0.929739		1.00676	0.00971275	83.0234	157.495	154.594	173.247	142.716	81.8182	83.0234	157.495	154.594	173.247	142.716	81.8182
	A0A3B5XYH4	A0A3B5XYH4_WHEAT Nascent polypeptide-associated complex subunit beta OS=Triticum aestivum OX=4565 PE=3 SV=1	143.489	183.31	0.363337	0.880905		1.27752	0.35335	153.502	117.781	159.184	202.399	112.514	235.017	153.502	117.781	159.184	202.399	112.514	235.017
	A0A3B5XYH5	A0A3B5XYH5_WHEAT Uncharacterized protein OS=Triticum aestivum OX=4565 PE=4 SV=1	46.936	45.0978	0.841459	0.918985		0.960835	-0.0576394	60.4611	42.838	37.5091	38.4715	55.1494	41.6725	60.4611	42.838	37.5091	38.4715	55.1494	41.6725
	A0A3B5XYI7	A0A3B5XYI7_WHEAT HD domain-containing protein OS=Triticum aestivum OX=4565 PE=4 SV=1	108.791	99.6521	0.290211	0.880855		0.915996	-0.126587	115.645	114.975	95.7534	98.9784	93.5856	106.392	115.645	114.975	95.7534	98.9784	93.5856	106.392
	A0A3B5XYI9	A0A3B5XYI9_WHEAT Pre-mRNA-processing protein 40C OS=Triticum aestivum OX=4565 PE=4 SV=1	27.066	31.3622	0.272476	0.880843		1.15873	0.212544	31.3008	22.71	27.1872	35.9323	28.7211	29.4331	31.3008	22.71	27.1872	35.9323	28.7211	29.4331
	A0A3B5XYJ5	A0A3B5XYJ5_WHEAT Small ribosomal subunit protein bS18c OS=Triticum aestivum OX=4565 PE=3 SV=1	42.5206	51.3917	0.329334	0.880875		1.20863	0.273372	40.3512	49.3486	37.8621	63.5885	51.8977	38.6887	40.3512	49.3486	37.8621	63.5885	51.8977	38.6887
	A0A3B5XYK6	A0A3B5XYK6_WHEAT AB hydrolase-1 domain-containing protein OS=Triticum aestivum OX=4565 PE=4 SV=1	10.1292	3.67506	0.341174	0.880881	0.0832645	0.362819	-1.46268	18.2546	1.6368	10.4961	0.109893	0.109893	10.8054	18.2546	1.6368	10.4961			10.8054
	A0A3B5XYN4	A0A3B5XYN4_WHEAT Alpha-galactosidase OS=Triticum aestivum OX=4565 PE=3 SV=1	132.366	93.8806	0.324494	0.880873		0.709249	-0.495637	193.851	106.574	96.6745	66.1994	98.1044	117.338	193.851	106.574	96.6745	66.1994	98.1044	117.338
	A0A3B5XYP7	A0A3B5XYP7_WHEAT Cytochrome b5 heme-binding domain-containing protein OS=Triticum aestivum OX=4565 PE=3 SV=1	184.73	171.975	0.823461	0.91736		0.930954	-0.103218	130.441	261.586	162.162	214.673	201.18	100.072	130.441	261.586	162.162	214.673	201.18	100.072
	A0A3B5XYS8	A0A3B5XYS8_WHEAT Uncharacterized protein OS=Triticum aestivum OX=4565 PE=4 SV=1	389.116	402.538	0.909801	0.924612		1.03449	0.0489259	246.365	478.604	442.378	519.799	449.827	237.989	246.365	478.604	442.378	519.799	449.827	237.989
	A0A3B5XYT7	A0A3B5XYT7_WHEAT RRM domain-containing protein OS=Triticum aestivum OX=4565 PE=4 SV=1	46.0311	50.3142	0.75679	0.91073		1.09305	0.128355	61.784	26.5868	49.7226	51.2412	36.4451	63.2562	61.784	26.5868	49.7226	51.2412	36.4451	63.2562
	A0A3B5XYU4	A0A3B5XYU4_WHEAT Thioredoxin domain-containing protein OS=Triticum aestivum OX=4565 PE=3 SV=1	32.6077	31.6655	0.737905	0.908654		0.971106	-0.0422996	34.7655	29.0984	33.9593	31.5388	28.3705	35.0873	34.7655	29.0984	33.9593	31.5388	28.3705	35.0873
	A0A3B5XYU5	A0A3B5XYU5_WHEAT Myb-like domain-containing protein OS=Triticum aestivum OX=4565 PE=4 SV=1	9.50459	8.89653	0.838875	0.918755		0.936025	-0.0953814	9.89166	12.6078	6.0143	12.4974	8.7885	5.4037	9.89166	12.6078	6.0143	12.4974	8.7885	5.4037
	A0A3B5XYW0	A0A3B5XYW0_WHEAT SH3 domain-containing protein OS=Triticum aestivum OX=4565 PE=4 SV=1	27.5673	28.6504	0.89621	0.923556		1.03929	0.0555966	27.402	31.556	23.7438	40.9054	29.8971	15.1486	27.402	31.556	23.7438	40.9054	29.8971	15.1486
	A0A3B5XYX3	A0A3B5XYX3_WHEAT NADPH-protochlorophyllide oxidoreductase OS=Triticum aestivum OX=4565 PE=3 SV=1	24.3833	64.986	0.0800726	0.880397	0.273322	2.66518	1.41423	38.029	0.109893	35.0111	62.8217	44.5807	87.5557	38.029		35.0111	62.8217	44.5807	87.5557
	A0A3B5XYY0	A0A3B5XYY0_WHEAT GTD-binding domain-containing protein OS=Triticum aestivum OX=4565 PE=4 SV=1	7.54191	8.60613	0.810235	0.916124		1.14111	0.190435	6.18309	5.28012	11.1625	9.73366	1.66553	14.4192	6.18309	5.28012	11.1625	9.73366	1.66553	14.4192
	A0A3B5XYZ9	A0A3B5XYZ9_WHEAT Thylakoid lumenal 17.4 kDa protein, chloroplastic OS=Triticum aestivum OX=4565 PE=4 SV=1	20.4251	23.4914	0.406991	0.882708		1.15013	0.201792	24.5534	21.8368	14.885	23.4079	26.3699	20.6965	24.5534	21.8368	14.885	23.4079	26.3699	20.6965
	A0A3B5XZ00	A0A3B5XZ00_WHEAT Methionine gamma-lyase OS=Triticum aestivum OX=4565 PE=3 SV=1	15.9819	17.3087	0.918588	0.925279	1	1.08302	0.115057	20.9542	0.109893	26.8816	0.109893	31.048	20.7681	20.9542		26.8816		31.048	20.7681
	A0A3B5XZ02	A0A3B5XZ02_WHEAT DUF538 domain-containing protein OS=Triticum aestivum OX=4565 PE=4 SV=1	64.0684	49.4842	0.0756776	0.88036		0.772366	-0.372644	66.5301	71.9943	53.6808	45.8687	47.5372	55.0468	66.5301	71.9943	53.6808	45.8687	47.5372	55.0468
	A0A3B5XZ31	A0A3B5XZ31_WHEAT xanthine dehydrogenase OS=Triticum aestivum OX=4565 PE=3 SV=1	28.8155	30.5855	0.740559	0.908951		1.06142	0.0860005	38.0213	23.4058	25.0195	31.1999	27.0993	33.4572	38.0213	23.4058	25.0195	31.1999	27.0993	33.4572
	A0A3B5XZ41	A0A3B5XZ41_WHEAT PPPDE domain-containing protein OS=Triticum aestivum OX=4565 PE=3 SV=1	33.8097	33.9742	0.982345	0.929788		1.00486	0.00700027	28.3193	41.2568	31.8532	37.288	41.9835	22.6511	28.3193	41.2568	31.8532	37.288	41.9835	22.6511
	A0A3B5XZ66	A0A3B5XZ66_WHEAT Glutathione S-transferase OS=Triticum aestivum OX=4565 PE=3 SV=1	16.4356	15.7908	0.899938	0.923848		0.960766	-0.0577429	17.5459	15.8933	15.8676	6.7715	19.9011	20.6996	17.5459	15.8933	15.8676	6.7715	19.9011	20.6996
	A0A3B5XZ74	A0A3B5XZ74_WHEAT Uncharacterized protein OS=Triticum aestivum OX=4565 PE=3 SV=1	87.9203	64.0074	0.214148	0.880793		0.728015	-0.457959	111.393	89.0585	63.3096	50.2757	79.1034	62.643	111.393	89.0585	63.3096	50.2757	79.1034	62.643
	A0A3B5XZ83	A0A3B5XZ83_WHEAT Uncharacterized protein OS=Triticum aestivum OX=4565 PE=3 SV=1	10.4077	11.4383	0.68252	0.901968		1.09902	0.13622	12.0507	8.5914	10.5811	14.3505	12.6406	7.32385	12.0507	8.5914	10.5811	14.3505	12.6406	7.32385
	A0A3B5XZ87	A0A3B5XZ87_WHEAT Prephenate dehydratase domain-containing protein OS=Triticum aestivum OX=4565 PE=4 SV=1	0.109893	31.0102	0.42265	0.883266	0.273322	282.184	8.14049	0.109893	0.109893	0.109893	0.109893	92.8109	0.109893					92.8109
	A0A3B5XZB3	A0A3B5XZB3_WHEAT Protein kinase domain-containing protein OS=Triticum aestivum OX=4565 PE=3 SV=1	14.6567	12.9309	0.31704	0.88087		0.882253	-0.180736	14.91	13.1907	15.8693	10.3793	14.5558	13.8576	14.91	13.1907	15.8693	10.3793	14.5558	13.8576
	A0A3B5XZC2	A0A3B5XZC2_WHEAT UBX domain-containing protein OS=Triticum aestivum OX=4565 PE=4 SV=1	45.1798	44.9108	0.963092	0.928485		0.994045	-0.00861659	55.632	38.5119	41.3956	45.4277	42.3373	46.9674	55.632	38.5119	41.3956	45.4277	42.3373	46.9674
	A0A3B5XZD0	A0A3B5XZD0_WHEAT Uncharacterized protein OS=Triticum aestivum OX=4565 PE=3 SV=1	186.918	201.677	0.614418	0.893375		1.07896	0.10964	156.369	229.478	174.907	224.658	209.047	171.327	156.369	229.478	174.907	224.658	209.047	171.327
	A0A3B5XZD5	A0A3B5XZD5_WHEAT Mitochondrial carnitine/acylcarnitine carrier-like protein OS=Triticum aestivum OX=4565 PE=3 SV=1	23.6643	18.8452	0.174825	0.880739		0.796355	-0.328517	24.6588	26.6888	19.6454	22.7558	17.9191	15.8608	24.6588	26.6888	19.6454	22.7558	17.9191	15.8608
	A0A3B5XZF4	A0A3B5XZF4_WHEAT Inositol-tetrakisphosphate 1-kinase OS=Triticum aestivum OX=4565 PE=3 SV=1	22.949	19.955	0.173951	0.880738		0.869538	-0.201679	22.8673	23.3093	22.6703	19.5665	22.6472	17.6514	22.8673	23.3093	22.6703	19.5665	22.6472	17.6514
	A0A3B5XZG4	A0A3B5XZG4_WHEAT Glutathione S-transferase OS=Triticum aestivum OX=4565 PE=3 SV=1	24.978	30.0674	0.57717	0.890405		1.20376	0.267544	23.7236	34.6607	16.5496	22.362	43.0759	24.7644	23.7236	34.6607	16.5496	22.362	43.0759	24.7644
	A0A3B5XZG5	A0A3B5XZG5_WHEAT VHS domain-containing protein OS=Triticum aestivum OX=4565 PE=3 SV=1	66.4814	66.3871	0.995541	0.930654		0.998582	-0.00204762	52.8716	95.8977	50.6749	58.9814	78.0331	62.1467	52.8716	95.8977	50.6749	58.9814	78.0331	62.1467
	A0A3B5XZG7	A0A3B5XZG7_WHEAT Prefoldin subunit 5 OS=Triticum aestivum OX=4565 PE=3 SV=1	159.406	199.939	0.417158	0.883075		1.25428	0.326854	82.0698	206.922	189.226	217.059	226.714	156.043	82.0698	206.922	189.226	217.059	226.714	156.043
	A0A3B5XZH7	A0A3B5XZH7_WHEAT BRO1 domain-containing protein OS=Triticum aestivum OX=4565 PE=4 SV=1	30.9365	35.4659	0.317965	0.88087		1.14641	0.197125	28.5455	29.5199	34.7439	35.5259	29.4145	41.4574	28.5455	29.5199	34.7439	35.5259	29.4145	41.4574
	A0A3B5XZJ3	A0A3B5XZJ3_WHEAT Tonoplast intrinsic protein OS=Triticum aestivum OX=4565 PE=3 SV=1	1404.29	1407.02	0.991819	0.930412		1.00194	0.00280076	1021.64	1773.53	1417.69	1451.03	1596.67	1173.34	1021.64	1773.53	1417.69	1451.03	1596.67	1173.34
	A0A3B5XZJ7	A0A3B5XZJ7_WHEAT Chloroplast inner envelope protein OS=Triticum aestivum OX=4565 PE=4 SV=1	68.4534	59.6172	0.241473	0.880819		0.870917	-0.199393	71.9284	58.1856	75.2462	52.563	60.9147	65.3739	71.9284	58.1856	75.2462	52.563	60.9147	65.3739
	A0A3B5XZM9	A0A3B5XZM9_WHEAT J domain-containing protein OS=Triticum aestivum OX=4565 PE=4 SV=1	20.2658	16.1616	0.711105	0.905536	0.273322	0.797484	-0.326472	22.6707	23.2641	14.8625	13.9833	0.109893	34.3917	22.6707	23.2641	14.8625	13.9833		34.3917
	A0A3B5XZN9	A0A3B5XZN9_WHEAT Uncharacterized protein OS=Triticum aestivum OX=4565 PE=4 SV=1	15.0898	16.4678	0.659639	0.898911		1.09132	0.126068	16.2953	18.9475	10.0268	18.7506	15.9311	14.7216	16.2953	18.9475	10.0268	18.7506	15.9311	14.7216
	A0A3B5XZP2	A0A3B5XZP2_WHEAT Major facilitator superfamily (MFS) profile domain-containing protein OS=Triticum aestivum OX=4565 PE=3 SV=1	49.1528	47.5007	0.839657	0.918825		0.966388	-0.049326	49.0534	58.3956	40.0095	45.6404	39.0168	57.8449	49.0534	58.3956	40.0095	45.6404	39.0168	57.8449
	A0A3B5XZP3	A0A3B5XZP3_WHEAT Fe2OG dioxygenase domain-containing protein OS=Triticum aestivum OX=4565 PE=3 SV=1	20.092	18.1741	0.462507	0.884517		0.904543	-0.14474	20.9858	20.8168	18.4733	16.4489	22.5786	15.4947	20.9858	20.8168	18.4733	16.4489	22.5786	15.4947
DSK2a-1A	A0A3B5XZQ6	A0A3B5XZQ6_WHEAT DSK2a OS=Triticum aestivum OX=4565 GN=DSK2a-1A PE=2 SV=1	98.201	103.301	0.867373	0.921214		1.05194	0.0730479	63.6203	125.511	105.472	133.29	116.435	60.1784	63.6203	125.511	105.472	133.29	116.435	60.1784
	A0A3B5XZW3	A0A3B5XZW3_WHEAT Remorin C-terminal domain-containing protein OS=Triticum aestivum OX=4565 PE=3 SV=1	106.174	149.404	0.168966	0.880729		1.40717	0.492793	70.3012	133.721	114.499	115.703	156.998	175.511	70.3012	133.721	114.499	115.703	156.998	175.511
	A0A3B5XZW4	A0A3B5XZW4_WHEAT Cyanobacterial aminoacyl-tRNA synthetase CAAD domain-containing protein OS=Triticum aestivum OX=4565 PE=4 SV=1	135.332	162.511	0.57893	0.890554		1.20083	0.264033	188.181	97.9226	119.894	186.461	209.237	91.8356	188.181	97.9226	119.894	186.461	209.237	91.8356
	A0A3B5XZZ1	A0A3B5XZZ1_WHEAT PCI domain-containing protein OS=Triticum aestivum OX=4565 PE=3 SV=1	25.2437	18.5121	0.142992	0.880675		0.733333	-0.44746	25.8637	29.9947	19.8728	23.0045	16.4523	16.0794	25.8637	29.9947	19.8728	23.0045	16.4523	16.0794
	A0A3B5Y029	A0A3B5Y029_WHEAT NADH dehydrogenase [ubiquinone] 1 alpha subcomplex assembly factor 3 OS=Triticum aestivum OX=4565 PE=4 SV=1	14.26	17.0713	0.333878	0.880878		1.19714	0.259596	9.61197	15.9495	17.2186	18.5218	17.5642	15.1278	9.61197	15.9495	17.2186	18.5218	17.5642	15.1278
	A0A3B5Y033	A0A3B5Y033_WHEAT GED domain-containing protein OS=Triticum aestivum OX=4565 PE=4 SV=1	12.8853	11.299	0.605489	0.892695		0.87689	-0.189532	17.0407	10.7927	10.8226	7.52101	12.5279	13.8481	17.0407	10.7927	10.8226	7.52101	12.5279	13.8481
	A0A3B5Y043	A0A3B5Y043_WHEAT Cytochrome b5 heme-binding domain-containing protein OS=Triticum aestivum OX=4565 PE=3 SV=1	764.418	839.153	0.538906	0.886952		1.09777	0.134572	604.37	945.957	742.928	926.832	839.124	751.503	604.37	945.957	742.928	926.832	839.124	751.503
	A0A3B5Y051	A0A3B5Y051_WHEAT Uncharacterized protein OS=Triticum aestivum OX=4565 PE=4 SV=1	36.8361	32.5472	0.765238	0.911628		0.883569	-0.178586	16.3702	58.705	35.4329	36.4584	39.4852	21.6979	16.3702	58.705	35.4329	36.4584	39.4852	21.6979
	A0A3B5Y072	A0A3B5Y072_WHEAT Nucleoside diphosphate kinase OS=Triticum aestivum OX=4565 PE=3 SV=1	2536.7	2534.98	0.997155	0.930758		0.999319	-0.000982858	3284.77	1911.65	2413.7	2678.73	2111.21	2814.99	3284.77	1911.65	2413.7	2678.73	2111.21	2814.99
	A0A3B5Y074	A0A3B5Y074_WHEAT Mediator of RNA polymerase II transcription subunit 31 OS=Triticum aestivum OX=4565 PE=3 SV=1	5.96249	7.3473	0.604756	0.892638		1.23225	0.3013	4.13819	9.98897	3.76031	6.03182	10.1935	5.8166	4.13819	9.98897	3.76031	6.03182	10.1935	5.8166
	A0A3B5Y079	A0A3B5Y079_WHEAT peptide-methionine (S)-S-oxide reductase OS=Triticum aestivum OX=4565 PE=3 SV=1	109.006	96.7755	0.647127	0.897158		0.887801	-0.171691	154.732	87.1831	85.1024	101.319	92.2491	96.7584	154.732	87.1831	85.1024	101.319	92.2491	96.7584
	A0A3B5Y081	A0A3B5Y081_WHEAT Altered inheritance of mitochondria protein 32 OS=Triticum aestivum OX=4565 PE=4 SV=1	90.4291	88.7914	0.954729	0.927903		0.98189	-0.0263669	80.6048	61.4778	129.205	90.0728	119.529	56.7725	80.6048	61.4778	129.205	90.0728	119.529	56.7725
	A0A3B5Y082	A0A3B5Y082_WHEAT glutathione transferase OS=Triticum aestivum OX=4565 PE=3 SV=1	21.9059	34.8363	0.325669	0.880874	0.273322	1.59027	0.669275	33.464	0.109893	32.1437	27.2738	37.7759	39.4593	33.464		32.1437	27.2738	37.7759	39.4593
	A0A3B5Y096	A0A3B5Y096_WHEAT Serine hydroxymethyltransferase OS=Triticum aestivum OX=4565 PE=3 SV=1	67.3271	45.0085	0.274616	0.880845		0.668504	-0.580991	97.1935	51.3443	53.4435	26.4684	51.7776	56.7794	97.1935	51.3443	53.4435	26.4684	51.7776	56.7794
	A0A3B5Y099	A0A3B5Y099_WHEAT Clathrin/coatomer adaptor adaptin-like N-terminal domain-containing protein OS=Triticum aestivum OX=4565 PE=3 SV=1	8.05815	9.22065	0.747944	0.909769		1.14426	0.19442	6.00546	10.3773	7.79165	15.3632	5.11691	7.1818	6.00546	10.3773	7.79165	15.3632	5.11691	7.1818
	A0A3B5Y0A0	A0A3B5Y0A0_WHEAT Uncharacterized protein OS=Triticum aestivum OX=4565 PE=4 SV=1	18.0439	4.95264	0.481445	0.88504	0.273322	0.274477	-1.86524	5.64173	0.109893	48.3801	6.63288	2.20907	6.01598	5.64173		48.3801	6.63288	2.20907	6.01598
	A0A3B5Y0A3	A0A3B5Y0A3_WHEAT Uncharacterized protein OS=Triticum aestivum OX=4565 PE=3 SV=1	466.876	452.148	0.826822	0.917669		0.968455	-0.046243	409.398	584.641	406.589	455.21	465.522	435.713	409.398	584.641	406.589	455.21	465.522	435.713
	A0A3B5Y0B2	A0A3B5Y0B2_WHEAT Autophagy-related protein 3 OS=Triticum aestivum OX=4565 PE=3 SV=1	177.494	209.122	0.10125	0.880529		1.17819	0.236569	149.996	193.881	188.606	217.608	211.128	198.628	149.996	193.881	188.606	217.608	211.128	198.628
	A0A3B5Y0E0	A0A3B5Y0E0_WHEAT PH domain-containing protein OS=Triticum aestivum OX=4565 PE=3 SV=1	10.5083	8.676	0.474919	0.884864		0.825634	-0.276426	12.8357	10.09	8.59917	4.99511	11.7215	9.31141	12.8357	10.09	8.59917	4.99511	11.7215	9.31141
	A0A3B5Y0E2	A0A3B5Y0E2_WHEAT ALOG domain-containing protein OS=Triticum aestivum OX=4565 PE=3 SV=1	200.939	225.891	0.52876	0.886185		1.12417	0.168865	151.073	267.221	184.523	243.61	205.84	228.222	151.073	267.221	184.523	243.61	205.84	228.222
	A0A3B5Y0G6	A0A3B5Y0G6_WHEAT Flavin-containing monooxygenase OS=Triticum aestivum OX=4565 PE=3 SV=1	16.3766	19.1597	0.593647	0.891763		1.16994	0.226436	16.1319	16.8926	16.1054	27.5282	17.4554	12.4954	16.1319	16.8926	16.1054	27.5282	17.4554	12.4954
	A0A3B5Y0H3	A0A3B5Y0H3_WHEAT Arf-GAP domain-containing protein OS=Triticum aestivum OX=4565 PE=4 SV=1	275.845	270.283	0.645609	0.896941		0.979837	-0.0293857	268.652	266.751	292.133	284.705	267.618	258.527	268.652	266.751	292.133	284.705	267.618	258.527
	A0A3B5Y0H8	A0A3B5Y0H8_WHEAT Plastid lipid-associated protein/fibrillin conserved domain-containing protein OS=Triticum aestivum OX=4565 PE=4 SV=1	58.8785	56.6463	0.498044	0.885466		0.962088	-0.0557594	53.5609	60.5946	62.48	57.0122	55.9061	57.0207	53.5609	60.5946	62.48	57.0122	55.9061	57.0207
	A0A3B5Y0J8	A0A3B5Y0J8_WHEAT Serine/threonine-protein kinase TOR OS=Triticum aestivum OX=4565 PE=3 SV=1	44.1362	43.1206	0.84261	0.919086		0.976991	-0.0335833	39.7448	44.6377	48.026	46.004	34.9413	48.4166	39.7448	44.6377	48.026	46.004	34.9413	48.4166
	A0A3B5Y0M2	A0A3B5Y0M2_WHEAT NADH dehydrogenase [ubiquinone] 1 alpha subcomplex subunit 12 OS=Triticum aestivum OX=4565 PE=3 SV=1	503.578	518.708	0.859345	0.920537		1.03004	0.0427061	459.038	499.271	552.426	663.308	483.314	409.501	459.038	499.271	552.426	663.308	483.314	409.501
	A0A3B5Y0M4	A0A3B5Y0M4_WHEAT Complex 1 LYR protein domain-containing protein OS=Triticum aestivum OX=4565 PE=4 SV=1	13.8358	0.109893	0.269777	0.880841	0.0832645	0.00794266	-6.97616	10.3992	30.9984	0.109893	0.109893	0.109893	0.109893	10.3992	30.9984
	A0A3B5Y0N4	A0A3B5Y0N4_WHEAT DUF538 domain-containing protein OS=Triticum aestivum OX=4565 PE=4 SV=1	63.4625	69.6976	0.864508	0.920974		1.09825	0.135204	27.2653	108.983	54.1389	75.6843	108.696	24.7124	27.2653	108.983	54.1389	75.6843	108.696	24.7124
	A0A3B5Y0P3	A0A3B5Y0P3_WHEAT Uncharacterized protein OS=Triticum aestivum OX=4565 PE=4 SV=1	35.2229	30.4252	0.574766	0.890201		0.863791	-0.211246	38.7793	42.5664	24.3228	21.5952	28.9787	40.7016	38.7793	42.5664	24.3228	21.5952	28.9787	40.7016
	A0A3B5Y0R3	A0A3B5Y0R3_WHEAT RRM domain-containing protein OS=Triticum aestivum OX=4565 PE=4 SV=1	32.5656	35.5324	0.595617	0.89192		1.0911	0.125789	40.9874	26.6561	30.0532	39.2846	30.0483	37.2644	40.9874	26.6561	30.0532	39.2846	30.0483	37.2644
	A0A3B5Y0T6	A0A3B5Y0T6_WHEAT Uncharacterized protein OS=Triticum aestivum OX=4565 PE=4 SV=1	53.6124	24.4728	0.102141	0.880533	0.273322	0.456476	-1.13139	46.2979	57.4327	57.1066	27.4231	45.8853	0.109893	46.2979	57.4327	57.1066	27.4231	45.8853
	A0A3B5Y0U8	A0A3B5Y0U8_WHEAT Agenet domain-containing protein OS=Triticum aestivum OX=4565 PE=4 SV=1	27.3415	26.3369	0.649076	0.897435		0.963254	-0.0540113	31.0477	26.2859	24.6911	26.4071	25.0312	27.5723	31.0477	26.2859	24.6911	26.4071	25.0312	27.5723
	A0A3B5Y0X0	A0A3B5Y0X0_WHEAT RRM domain-containing protein OS=Triticum aestivum OX=4565 PE=4 SV=1	9.17411	5.40678	0.551304	0.88812	0.0832645	0.589352	-0.762799	8.0486	9.82479	9.64893	16.0005	0.109893	0.109893	8.0486	9.82479	9.64893	16.0005
	A0A3B5Y0Z2	A0A3B5Y0Z2_WHEAT AMP deaminase OS=Triticum aestivum OX=4565 PE=3 SV=1	39.8854	37.6727	0.788496	0.914011		0.944525	-0.0823392	49.9668	29.1013	40.5881	31.6155	34.2354	47.1674	49.9668	29.1013	40.5881	31.6155	34.2354	47.1674
	A0A3B5Y119	A0A3B5Y119_WHEAT Histone-lysine N-methyltransferase OS=Triticum aestivum OX=4565 PE=4 SV=1	67.7643	69.8722	0.928454	0.926014		1.03111	0.0441939	88.7876	63.0645	51.4406	52.6877	48.926	108.003	88.7876	63.0645	51.4406	52.6877	48.926	108.003
	A0A3B5Y122	A0A3B5Y122_WHEAT Protein kinase domain-containing protein OS=Triticum aestivum OX=4565 PE=4 SV=1	32.901	37.4615	0.306033	0.880864		1.13861	0.187274	26.9614	34.9345	36.8072	41.5475	37.7681	33.0688	26.9614	34.9345	36.8072	41.5475	37.7681	33.0688
	A0A3B5Y128	A0A3B5Y128_WHEAT Protein RETICULATA-RELATED 4, chloroplastic OS=Triticum aestivum OX=4565 PE=3 SV=1	44.2543	32.3979	0.0307418	0.879383		0.732084	-0.449919	50.282	44.3407	38.1402	30.8843	34.0607	32.2486	50.282	44.3407	38.1402	30.8843	34.0607	32.2486
	A0A3B5Y153	A0A3B5Y153_WHEAT Beta-mannosidase OS=Triticum aestivum OX=4565 PE=3 SV=1	21.4698	20.3482	0.250101	0.880827		0.947756	-0.0774123	22.0648	22.129	20.2156	21.1683	20.5738	19.3024	22.0648	22.129	20.2156	21.1683	20.5738	19.3024
	A0A3B5Y154	A0A3B5Y154_WHEAT UDP-glucuronate decarboxylase OS=Triticum aestivum OX=4565 PE=3 SV=1	21.7341	18.0524	0.216866	0.880796		0.830601	-0.267772	19.4883	25.9142	19.7998	19.2543	19.6293	15.2735	19.4883	25.9142	19.7998	19.2543	19.6293	15.2735
	A0A3B5Y185	A0A3B5Y185_WHEAT CHL-CPN10 OS=Triticum aestivum OX=4565 PE=3 SV=1	106.914	100.497	0.461724	0.884494		0.93998	-0.0892976	94.9945	108.904	116.844	93.7694	98.3361	109.386	94.9945	108.904	116.844	93.7694	98.3361	109.386
	A0A3B5Y194	A0A3B5Y194_WHEAT Peptide-N4-(N-acetyl-beta-glucosaminyl)asparagine amidase A OS=Triticum aestivum OX=4565 PE=4 SV=1	66.9806	82.6948	0.783458	0.913506	1	1.23461	0.304052	0.109893	95.8835	104.948	114.651	133.323	0.109893		95.8835	104.948	114.651	133.323
	A0A3B5Y196	A0A3B5Y196_WHEAT CNNM transmembrane domain-containing protein OS=Triticum aestivum OX=4565 PE=4 SV=1	18.6433	16.3415	0.507178	0.885689		0.876533	-0.19012	16.7205	22.6721	16.5372	16.4939	20.4875	12.0429	16.7205	22.6721	16.5372	16.4939	20.4875	12.0429
	A0A3B5Y1C6	A0A3B5Y1C6_WHEAT Dienelactone hydrolase domain-containing protein OS=Triticum aestivum OX=4565 PE=4 SV=1	26.3596	23.1813	0.671086	0.900464		0.879423	-0.18537	19.6801	38.9148	20.4841	27.0058	17.3368	25.2013	19.6801	38.9148	20.4841	27.0058	17.3368	25.2013
	A0A3B5Y1E3	A0A3B5Y1E3_WHEAT Homeobox domain-containing protein OS=Triticum aestivum OX=4565 PE=3 SV=1	6.02029	0.109893	0.197479	0.880773	0.0832645	0.0182538	-5.77566	0.109893	10.6372	7.31374	0.109893	0.109893	0.109893		10.6372	7.31374
	A0A3B5Y1F9	A0A3B5Y1F9_WHEAT Pyruvate, phosphate dikinase OS=Triticum aestivum OX=4565 PE=3 SV=1	1353.55	1520.28	0.622152	0.89395		1.12318	0.167595	1647.14	1041.07	1372.43	1493.21	1085.79	1981.85	1647.14	1041.07	1372.43	1493.21	1085.79	1981.85
	A0A3B5Y1H2	A0A3B5Y1H2_WHEAT Uncharacterized protein OS=Triticum aestivum OX=4565 PE=4 SV=1	36.5943	39.4484	0.572722	0.890026		1.07799	0.108346	33.2489	35.0368	41.4973	46.4794	38.9369	32.9289	33.2489	35.0368	41.4973	46.4794	38.9369	32.9289
	A0A3B5Y1I8	A0A3B5Y1I8_WHEAT Coatomer subunit delta OS=Triticum aestivum OX=4565 PE=3 SV=1	69.1554	55.6425	0.22234	0.880801		0.8046	-0.313656	87.1584	62.377	57.9308	51.5705	56.1281	59.2288	87.1584	62.377	57.9308	51.5705	56.1281	59.2288
	A0A3B5Y1K8	A0A3B5Y1K8_WHEAT Peptidase M24 domain-containing protein OS=Triticum aestivum OX=4565 PE=3 SV=1	48.8446	39.7009	0.301746	0.880861		0.812799	-0.299029	60.8977	40.2506	45.3856	33.088	37.4946	48.52	60.8977	40.2506	45.3856	33.088	37.4946	48.52
	A0A3B5Y1L6	A0A3B5Y1L6_WHEAT SUZ domain-containing protein OS=Triticum aestivum OX=4565 PE=4 SV=1	12.581	13.5811	0.910702	0.924681	0.273322	1.07949	0.110348	5.94971	19.5618	12.2316	25.596	15.0373	0.109893	5.94971	19.5618	12.2316	25.596	15.0373
	A0A3B5Y1L7	A0A3B5Y1L7_WHEAT AP2/ERF domain-containing protein OS=Triticum aestivum OX=4565 PE=3 SV=1	12.3967	19.0222	0.199871	0.880776		1.53446	0.617727	8.58393	14.4181	14.1882	26.7635	15.4988	14.8044	8.58393	14.4181	14.1882	26.7635	15.4988	14.8044
	A0A3B5Y1L9	A0A3B5Y1L9_WHEAT Plasma membrane ATPase OS=Triticum aestivum OX=4565 PE=3 SV=1	0.40135	0.411842	0.981252	0.929715	1	1.02614	0.0372304	0.109893	0.109893	0.984262	0.109893	0.109893	1.01574			0.984262			1.01574
	A0A3B5Y1M6	A0A3B5Y1M6_WHEAT Tubulin beta chain OS=Triticum aestivum OX=4565 PE=3 SV=1	48.4631	23.9716	0.343022	0.880882		0.494636	-1.01556	88.8424	35.6686	20.8782	8.30256	21.9884	41.6238	88.8424	35.6686	20.8782	8.30256	21.9884	41.6238
	A0A3B5Y1Q0	A0A3B5Y1Q0_WHEAT Uncharacterized protein OS=Triticum aestivum OX=4565 PE=4 SV=1	34.042	28.6614	0.354552	0.880886		0.841941	-0.248208	40.3064	25.5705	36.2491	28.8176	23.9566	33.2098	40.3064	25.5705	36.2491	28.8176	23.9566	33.2098
	A0A3B5Y1R8	A0A3B5Y1R8_WHEAT Pyruvate, phosphate dikinase OS=Triticum aestivum OX=4565 PE=3 SV=1	52.9286	52.5161	0.963738	0.928529		0.992207	-0.0112875	60.0969	54.0892	44.5998	44.9605	45.6036	66.9843	60.0969	54.0892	44.5998	44.9605	45.6036	66.9843
	A0A3B5Y1S1	A0A3B5Y1S1_WHEAT Uncharacterized protein OS=Triticum aestivum OX=4565 PE=4 SV=1	8846.64	10681.4	0.520665	0.886003		1.2074	0.271898	5820.43	10986.8	9732.66	14059.5	11136.7	6847.97	5820.43	10986.8	9732.66	14059.5	11136.7	6847.97
CFC21_012039	A0A3B5Y1S4	A0A3B5Y1S4_WHEAT J domain-containing protein OS=Triticum aestivum OX=4565 GN=CFC21_012039 PE=4 SV=1	40.4745	55.3973	0.240749	0.880819		1.3687	0.452802	34.9872	50.8507	35.5856	60.442	68.7734	36.9765	34.9872	50.8507	35.5856	60.442	68.7734	36.9765
	A0A3B5Y1U1	A0A3B5Y1U1_WHEAT Hpc2-related domain-containing protein OS=Triticum aestivum OX=4565 PE=4 SV=1	18.5981	34.3748	0.258489	0.880833	0.273322	1.8483	0.886196	0.109893	28.7419	26.9425	34.8595	47.3135	20.9513		28.7419	26.9425	34.8595	47.3135	20.9513
	A0A3B5Y1V1	A0A3B5Y1V1_WHEAT UBA domain-containing protein OS=Triticum aestivum OX=4565 PE=4 SV=1	12.7041	15.5283	0.0469451	0.879951		1.22231	0.289612	13.9087	11.4646	12.7388	16.9302	14.7818	14.8729	13.9087	11.4646	12.7388	16.9302	14.7818	14.8729
	A0A3B5Y1V6	A0A3B5Y1V6_WHEAT CUE domain-containing protein OS=Triticum aestivum OX=4565 PE=4 SV=1	159.231	187.828	0.15603	0.880705		1.17959	0.238288	134.504	175.006	168.184	208.65	180.706	174.127	134.504	175.006	168.184	208.65	180.706	174.127
	A0A3B5Y1V7	A0A3B5Y1V7_WHEAT Acyl carrier protein OS=Triticum aestivum OX=4565 PE=3 SV=1	355.988	379.912	0.522628	0.886048		1.0672	0.0938354	403.135	367.098	297.731	384.271	402.674	352.79	403.135	367.098	297.731	384.271	402.674	352.79
	A0A3B5Y1V8	A0A3B5Y1V8_WHEAT Peptide-methionine (R)-S-oxide reductase OS=Triticum aestivum OX=4565 PE=3 SV=1	77.3986	84.0949	0.821502	0.91718		1.08652	0.11971	57.3031	112.965	61.9277	104.756	106.082	41.4463	57.3031	112.965	61.9277	104.756	106.082	41.4463
	A0A3B5Y1V9	A0A3B5Y1V9_WHEAT Bowman-Birk serine protease inhibitors family domain-containing protein OS=Triticum aestivum OX=4565 PE=4 SV=1	59.9454	80.0472	0.573169	0.890065		1.33533	0.417201	20.5434	78.2397	81.0532	102.001	110.311	27.8287	20.5434	78.2397	81.0532	102.001	110.311	27.8287
	A0A3B5Y1X0	A0A3B5Y1X0_WHEAT Bowman-Birk serine protease inhibitors family domain-containing protein OS=Triticum aestivum OX=4565 PE=4 SV=1	395.915	796.574	0.135426	0.880655		2.01198	1.00862	140.69	438.302	608.754	939.386	983.749	466.587	140.69	438.302	608.754	939.386	983.749	466.587
	A0A3B5Y1Y5	A0A3B5Y1Y5_WHEAT HTH myb-type domain-containing protein OS=Triticum aestivum OX=4565 PE=4 SV=1	6.13192	4.87194	0.627818	0.894362		0.794521	-0.331843	4.20768	5.10764	9.08045	5.90042	7.49034	1.22507	4.20768	5.10764	9.08045	5.90042	7.49034	1.22507
	A0A3B5Y1Z9	A0A3B5Y1Z9_WHEAT CRAL-TRIO domain-containing protein OS=Triticum aestivum OX=4565 PE=3 SV=1	73.8294	92.8935	0.191592	0.880765		1.25822	0.331381	61.8343	67.2535	92.4005	106.677	80.1648	91.8391	61.8343	67.2535	92.4005	106.677	80.1648	91.8391
	A0A3B5Y209	A0A3B5Y209_WHEAT DUF1682 domain-containing protein OS=Triticum aestivum OX=4565 PE=4 SV=1	14.6743	17.7136	0.461582	0.88449		1.20712	0.271572	18.7383	11.7838	13.5007	18.9876	11.8292	22.3241	18.7383	11.7838	13.5007	18.9876	11.8292	22.3241
	A0A3B5Y213	A0A3B5Y213_WHEAT Inhibitor I9 domain-containing protein OS=Triticum aestivum OX=4565 PE=4 SV=1	2853.87	3221.6	0.757651	0.910822		1.12885	0.174859	1012.44	4304.97	3244.19	4127.77	3292.98	2244.06	1012.44	4304.97	3244.19	4127.77	3292.98	2244.06
CFC21_103074	A0A3B5Y226	A0A3B5Y226_WHEAT glutathione transferase OS=Triticum aestivum OX=4565 GN=CFC21_103074 PE=4 SV=1	12.8109	11.167	0.796277	0.914779	0.273322	0.87168	-0.19813	11.2614	13.7447	13.4266	17.6922	15.6988	0.109893	11.2614	13.7447	13.4266	17.6922	15.6988
	A0A3B5Y240	A0A3B5Y240_WHEAT PHD finger protein ALFIN-LIKE OS=Triticum aestivum OX=4565 PE=3 SV=1	47.7429	52.2035	0.62966	0.894606		1.09343	0.128858	42.2491	53.9302	47.0496	66.6027	50.4472	39.5605	42.2491	53.9302	47.0496	66.6027	50.4472	39.5605
	A0A3B5Y244	A0A3B5Y244_WHEAT HMA domain-containing protein OS=Triticum aestivum OX=4565 PE=4 SV=1	25.3288	16.5729	0.29801	0.880859		0.654311	-0.611952	37.6104	16.8658	21.5101	17.2584	16.6926	15.7677	37.6104	16.8658	21.5101	17.2584	16.6926	15.7677
	A0A3B5Y249	A0A3B5Y249_WHEAT Uncharacterized protein OS=Triticum aestivum OX=4565 PE=4 SV=1	52.4953	52.7494	0.958716	0.928182		1.00484	0.00696662	50.3069	60.81	46.369	50.382	55.9134	51.9529	50.3069	60.81	46.369	50.382	55.9134	51.9529
	A0A3B5Y261	A0A3B5Y261_WHEAT Uncharacterized protein OS=Triticum aestivum OX=4565 PE=4 SV=1	43.8006	44.1584	0.969512	0.928925		1.00817	0.0117362	30.8675	53.8481	46.6862	51.5143	47.7847	33.1761	30.8675	53.8481	46.6862	51.5143	47.7847	33.1761
	A0A3B5Y268	A0A3B5Y268_WHEAT Guanosine nucleotide diphosphate dissociation inhibitor OS=Triticum aestivum OX=4565 PE=3 SV=1	41.5492	35.942	0.504081	0.885614		0.865048	-0.209148	49.6425	37.4461	37.5589	25.7354	34.1039	47.9868	49.6425	37.4461	37.5589	25.7354	34.1039	47.9868
	A0A3B5Y269	A0A3B5Y269_WHEAT Uncharacterized protein OS=Triticum aestivum OX=4565 PE=3 SV=1	248.626	353.743	0.485317	0.885142		1.42279	0.508727	93.8484	310.078	341.951	531.09	385.037	145.103	93.8484	310.078	341.951	531.09	385.037	145.103
LSM5	A0A3B5Y274	A0A3B5Y274_WHEAT U6 snRNA-associated Sm-like protein LSm5 OS=Triticum aestivum OX=4565 GN=LSM5 PE=3 SV=1	111.103	149.65	0.236989	0.880815		1.34695	0.429696	78.6147	141.514	113.18	172.588	168.537	107.826	78.6147	141.514	113.18	172.588	168.537	107.826
	A0A3B5Y292	A0A3B5Y292_WHEAT Ferredoxin OS=Triticum aestivum OX=4565 PE=3 SV=1	49.5866	40.9666	0.729361	0.907683		0.826162	-0.275504	18.6794	78.8689	51.2114	57.19	55.5115	10.1982	18.6794	78.8689	51.2114	57.19	55.5115	10.1982
	A0A3B5Y299	A0A3B5Y299_WHEAT CBM20 domain-containing protein OS=Triticum aestivum OX=4565 PE=4 SV=1	116.337	97.2996	0.218166	0.880797		0.83636	-0.257804	131.056	118.837	99.1182	89.4633	86.9145	115.521	131.056	118.837	99.1182	89.4633	86.9145	115.521
	A0A3B5Y2A7	A0A3B5Y2A7_WHEAT Uncharacterized protein OS=Triticum aestivum OX=4565 PE=3 SV=1	5265.89	5886.44	0.207137	0.880785		1.11784	0.160719	4979.2	4916.85	5901.61	5778.24	6385.71	5495.36	4979.2	4916.85	5901.61	5778.24	6385.71	5495.36
	A0A3B5Y2B8	A0A3B5Y2B8_WHEAT Arginyl-tRNA--protein transferase OS=Triticum aestivum OX=4565 PE=3 SV=1	3.29007	4.16775	0.517561	0.885932		1.26677	0.341152	4.93109	3.58327	1.35585	2.83151	4.81496	4.8568	4.93109	3.58327	1.35585	2.83151	4.81496	4.8568
	A0A3B5Y2C2	A0A3B5Y2C2_WHEAT argininosuccinate synthase OS=Triticum aestivum OX=4565 PE=3 SV=1	59.6401	44.1373	0.416952	0.883068		0.740061	-0.434284	85.1983	45.4824	48.2395	26.0686	41.1335	65.2097	85.1983	45.4824	48.2395	26.0686	41.1335	65.2097
	A0A3B5Y2C6	A0A3B5Y2C6_WHEAT AB hydrolase-1 domain-containing protein OS=Triticum aestivum OX=4565 PE=4 SV=1	21.6756	14.4413	0.248619	0.880826		0.666246	-0.585874	27.3256	26.2435	11.4577	11.794	14.2115	17.3183	27.3256	26.2435	11.4577	11.794	14.2115	17.3183
	A0A3B5Y2C7	A0A3B5Y2C7_WHEAT Small ribosomal subunit protein bS18c OS=Triticum aestivum OX=4565 PE=3 SV=1	43.7405	52.0084	0.100795	0.880527		1.18902	0.249776	40.2215	41.6756	49.3243	55.4604	53.8281	46.7366	40.2215	41.6756	49.3243	55.4604	53.8281	46.7366
	A0A3B5Y2C9	A0A3B5Y2C9_WHEAT UspA domain-containing protein OS=Triticum aestivum OX=4565 PE=4 SV=1	41.0661	44.222	0.774819	0.912626		1.07685	0.106818	28.7771	42.2913	52.1298	51.295	52.6846	28.6865	28.7771	42.2913	52.1298	51.295	52.6846	28.6865
	A0A3B5Y2F8	A0A3B5Y2F8_WHEAT Uncharacterized protein OS=Triticum aestivum OX=4565 PE=4 SV=1	74.1604	75.7592	0.785519	0.913713		1.02156	0.030771	74.2425	80.364	67.8747	69.906	83.7708	73.6006	74.2425	80.364	67.8747	69.906	83.7708	73.6006
	A0A3B5Y2F9	A0A3B5Y2F9_WHEAT Dienelactone hydrolase domain-containing protein OS=Triticum aestivum OX=4565 PE=4 SV=1	87.1328	92.0664	0.480012	0.885002		1.05662	0.0794588	89.5021	82.2441	89.6523	83.1704	103.099	89.9304	89.5021	82.2441	89.6523	83.1704	103.099	89.9304
	A0A3B5Y2H4	A0A3B5Y2H4_WHEAT 1-(5-phosphoribosyl)-5-[(5-phosphoribosylamino)methylideneamino] imidazole-4-carboxamide isomerase, chloroplastic OS=Triticum aestivum OX=4565 PE=3 SV=1	24.4552	26.9195	0.488555	0.885226		1.10077	0.138515	26.7382	24.5783	22.049	22.4235	25.8942	32.441	26.7382	24.5783	22.049	22.4235	25.8942	32.441
	A0A3B5Y2I8	A0A3B5Y2I8_WHEAT Endoplasmic reticulum transmembrane protein OS=Triticum aestivum OX=4565 PE=3 SV=1	42.0545	45.3945	0.562999	0.889178		1.07942	0.110256	35.5096	45.1622	45.4919	48.7642	50.3201	37.0993	35.5096	45.1622	45.4919	48.7642	50.3201	37.0993
VP4-A	A0A3B5Y2K7	A0A3B5Y2K7_WHEAT H(+)-exporting diphosphatase OS=Triticum aestivum OX=4565 GN=VP4-A PE=2 SV=1	55.1356	83.8219	0.0238084	0.878905		1.52029	0.604343	43.6774	59.8015	61.9279	83.8406	93.628	73.9971	43.6774	59.8015	61.9279	83.8406	93.628	73.9971
	A0A3B5Y2M9	A0A3B5Y2M9_WHEAT Histone H2A OS=Triticum aestivum OX=4565 PE=3 SV=1	91.6572	126.618	0.317178	0.88087		1.38144	0.466168	76.9927	116.723	81.2561	181.932	105.386	92.537	76.9927	116.723	81.2561	181.932	105.386	92.537
	A0A3B5Y2Q3	A0A3B5Y2Q3_WHEAT PWWP domain-containing protein OS=Triticum aestivum OX=4565 PE=4 SV=1	62.8983	65.4817	0.633409	0.895164		1.04107	0.0580716	67.4091	65.4132	55.8724	66.0055	71.3134	59.1261	67.4091	65.4132	55.8724	66.0055	71.3134	59.1261
	A0A3B5Y2R1	A0A3B5Y2R1_WHEAT Rab-GAP TBC domain-containing protein OS=Triticum aestivum OX=4565 PE=4 SV=1	9.94956	12.3123	0.139486	0.880666		1.23747	0.307397	8.71843	10.2643	10.8659	13.521	13.3266	10.0893	8.71843	10.2643	10.8659	13.521	13.3266	10.0893
	A0A3B5Y2T9	A0A3B5Y2T9_WHEAT NADP-dependent oxidoreductase domain-containing protein OS=Triticum aestivum OX=4565 PE=3 SV=1	123.438	122.549	0.95406	0.927856		0.992801	-0.010423	112.268	124.33	133.715	107.149	111.896	148.603	112.268	124.33	133.715	107.149	111.896	148.603
	A0A3B5Y2X5	A0A3B5Y2X5_WHEAT GH18 domain-containing protein OS=Triticum aestivum OX=4565 PE=3 SV=1	166.633	134.367	0.449866	0.884144		0.806369	-0.310488	190.256	153.653	155.989	64.1331	187.986	150.983	190.256	153.653	155.989	64.1331	187.986	150.983
	A0A3B5Y2Y6	A0A3B5Y2Y6_WHEAT Heat shock 70 kDa protein, mitochondrial OS=Triticum aestivum OX=4565 PE=3 SV=1	158.372	152.52	0.894394	0.923412		0.963052	-0.0543138	209.837	107.799	157.479	120.242	126.79	210.528	209.837	107.799	157.479	120.242	126.79	210.528
	A0A3B5Y2Y9	A0A3B5Y2Y9_WHEAT PX domain-containing protein OS=Triticum aestivum OX=4565 PE=4 SV=1	26.4802	27.2342	0.862683	0.92082		1.02848	0.0405101	30.5168	18.9405	29.9832	28.0344	29.4785	24.1899	30.5168	18.9405	29.9832	28.0344	29.4785	24.1899
	A0A3B5Y305	A0A3B5Y305_WHEAT DNA replication licensing factor MCM3 OS=Triticum aestivum OX=4565 PE=3 SV=1	0.753371	0.430569	0.676692	0.901207	1	0.571524	-0.807115	2.04033	0.109893	0.109893	0.109893	0.109893	1.07192	2.04033					1.07192
	A0A3B5Y310	A0A3B5Y310_WHEAT Protein kinase domain-containing protein OS=Triticum aestivum OX=4565 PE=3 SV=1	24.4261	28.0667	0.696092	0.903695		1.14905	0.200437	11.9904	34.2082	27.0797	24.4758	39.1946	20.5298	11.9904	34.2082	27.0797	24.4758	39.1946	20.5298
	A0A3B5Y316	A0A3B5Y316_WHEAT Non-specific lipid-transfer protein OS=Triticum aestivum OX=4565 PE=3 SV=1	463.184	535.366	0.85136	0.919851		1.15584	0.208942	29.1622	711.314	649.074	1052.31	497.713	56.0796	29.1622	711.314	649.074	1052.31	497.713	56.0796
	A0A3B5Y345	A0A3B5Y345_WHEAT Aminotransferase class I/classII large domain-containing protein OS=Triticum aestivum OX=4565 PE=3 SV=1	21.2237	23.2161	0.570619	0.889845		1.09388	0.12945	23.1903	23.3985	17.0822	18.2807	26.0574	25.3101	23.1903	23.3985	17.0822	18.2807	26.0574	25.3101
	A0A3B5Y378	A0A3B5Y378_WHEAT NOT2/NOT3/NOT5 C-terminal domain-containing protein OS=Triticum aestivum OX=4565 PE=3 SV=1	76.9927	79.4615	0.685298	0.902327		1.03207	0.0455348	76.8877	78.6134	75.4769	86.6251	83.31	68.4494	76.8877	78.6134	75.4769	86.6251	83.31	68.4494
	A0A3B5Y384	A0A3B5Y384_WHEAT Chlorophyll a-b binding protein, chloroplastic OS=Triticum aestivum OX=4565 PE=3 SV=1	92.5868	68.2168	0.525905	0.886121		0.736788	-0.440679	151.452	48.0443	78.2642	41.9076	62.5706	100.172	151.452	48.0443	78.2642	41.9076	62.5706	100.172
	A0A3B5Y3A1	A0A3B5Y3A1_WHEAT MYB-related protein OS=Triticum aestivum OX=4565 PE=4 SV=1	374.908	564.537	0.0724115	0.88033		1.5058	0.590533	320.203	331.223	473.297	643.244	445.085	605.282	320.203	331.223	473.297	643.244	445.085	605.282
	A0A3B5Y3A5	A0A3B5Y3A5_WHEAT calcium/calmodulin-dependent protein kinase OS=Triticum aestivum OX=4565 PE=3 SV=1	12.4275	10.561	0.631419	0.894868		0.849812	-0.234784	10.0769	17.76	9.44559	12.5722	13.3504	5.76046	10.0769	17.76	9.44559	12.5722	13.3504	5.76046
	A0A3B5Y3A7	A0A3B5Y3A7_WHEAT Association with the SNF1 complex (ASC) domain-containing protein OS=Triticum aestivum OX=4565 PE=3 SV=1	11.5558	14.9695	0.294599	0.880857		1.29541	0.373414	14.3965	13.0446	7.2262	14.7992	11.9664	18.143	14.3965	13.0446	7.2262	14.7992	11.9664	18.143
	A0A3B5Y3C3	A0A3B5Y3C3_WHEAT Bacterial surface antigen (D15) domain-containing protein OS=Triticum aestivum OX=4565 PE=3 SV=1	33.3606	15.955	0.191234	0.880764	0.273322	0.478259	-1.06414	46.2776	28.8559	24.9481	16.7426	0.109893	31.0125	46.2776	28.8559	24.9481	16.7426		31.0125
	A0A3B5Y3C4	A0A3B5Y3C4_WHEAT Leucine-rich repeat-containing N-terminal plant-type domain-containing protein OS=Triticum aestivum OX=4565 PE=4 SV=1	40.3886	25.4947	0.0614294	0.880205		0.631234	-0.663753	44.6111	39.4798	37.0751	21.6585	36.0293	18.7962	44.6111	39.4798	37.0751	21.6585	36.0293	18.7962
	A0A3B5Y3D7	A0A3B5Y3D7_WHEAT Uncharacterized protein OS=Triticum aestivum OX=4565 PE=4 SV=1	2676.74	3413.32	0.336433	0.880879		1.27518	0.350697	1725.52	3323.61	2981.09	3803.39	3956.11	2480.45	1725.52	3323.61	2981.09	3803.39	3956.11	2480.45
CFC21_015951	A0A3B5Y3F3	A0A3B5Y3F3_WHEAT C2H2-type domain-containing protein OS=Triticum aestivum OX=4565 GN=CFC21_015951 PE=4 SV=1	18.0326	20.4817	0.553722	0.888343		1.13581	0.183727	12.2345	17.6057	24.2576	23.2767	20.1043	18.064	12.2345	17.6057	24.2576	23.2767	20.1043	18.064
	A0A3B5Y3G9	A0A3B5Y3G9_WHEAT Proline-rich family protein OS=Triticum aestivum OX=4565 PE=4 SV=1	50.2374	32.4816	0.0723673	0.880329		0.646563	-0.629137	60.7096	52.6423	37.3602	32.0598	37.1711	28.214	60.7096	52.6423	37.3602	32.0598	37.1711	28.214
	A0A3B5Y3H0	A0A3B5Y3H0_WHEAT Peptidase C14 caspase domain-containing protein OS=Triticum aestivum OX=4565 PE=3 SV=1	372.413	426.804	0.23333	0.880812		1.14605	0.196671	393.487	322.668	401.083	475.96	373.457	430.994	393.487	322.668	401.083	475.96	373.457	430.994
	A0A3B5Y3H8	A0A3B5Y3H8_WHEAT uracil phosphoribosyltransferase OS=Triticum aestivum OX=4565 PE=3 SV=1	78.6399	79.1893	0.965836	0.928673		1.00699	0.0100436	78.8128	94.4617	62.6453	92.4448	65.412	79.7111	78.8128	94.4617	62.6453	92.4448	65.412	79.7111
	A0A3B5Y3J9	A0A3B5Y3J9_WHEAT TF-B3 domain-containing protein OS=Triticum aestivum OX=4565 PE=4 SV=1	12.7422	9.27742	0.528539	0.88618	0.273322	0.728083	-0.457825	8.65194	14.747	14.8278	14.3287	13.3937	0.109893	8.65194	14.747	14.8278	14.3287	13.3937
	A0A3B5Y3L5	A0A3B5Y3L5_WHEAT Uncharacterized protein OS=Triticum aestivum OX=4565 PE=3 SV=1	715.9	604.104	0.50797	0.885708		0.843838	-0.244962	897.878	591.736	658.086	395.415	596.59	820.307	897.878	591.736	658.086	395.415	596.59	820.307
	A0A3B5Y3L7	A0A3B5Y3L7_WHEAT Histone deacetylase OS=Triticum aestivum OX=4565 PE=4 SV=1	36.8221	27.6242	0.606604	0.892781		0.750209	-0.414636	58.7445	23.9605	27.7612	9.07823	23.0003	50.7942	58.7445	23.9605	27.7612	9.07823	23.0003	50.7942
	A0A3B5Y3M4	A0A3B5Y3M4_WHEAT Coatomer subunit zeta OS=Triticum aestivum OX=4565 PE=3 SV=1	213.046	246.881	0.400851	0.882478		1.15881	0.21265	245.143	184.711	209.284	225.949	205.946	308.748	245.143	184.711	209.284	225.949	205.946	308.748
	A0A3B5Y3M9	A0A3B5Y3M9_WHEAT SHSP domain-containing protein OS=Triticum aestivum OX=4565 PE=3 SV=1	18.1399	20.4983	0.433131	0.883617		1.13001	0.17634	15.1691	18.0843	21.1662	21.4524	23.5344	16.5081	15.1691	18.0843	21.1662	21.4524	23.5344	16.5081
	A0A3B5Y3P7	A0A3B5Y3P7_WHEAT Kri1-like C-terminal domain-containing protein OS=Triticum aestivum OX=4565 PE=3 SV=1	23.869	25.0493	0.824661	0.917471		1.04945	0.0696306	23.9298	25.0795	22.5977	34.3453	20.9097	19.8928	23.9298	25.0795	22.5977	34.3453	20.9097	19.8928
	A0A3B5Y3S2	A0A3B5Y3S2_WHEAT acylaminoacyl-peptidase OS=Triticum aestivum OX=4565 PE=3 SV=1	37.2133	24.7936	0.051934	0.880054		0.666255	-0.585853	40.5099	41.8283	29.3019	20.5229	26.1514	27.7065	40.5099	41.8283	29.3019	20.5229	26.1514	27.7065
	A0A3B5Y3X9	A0A3B5Y3X9_WHEAT Uncharacterized protein OS=Triticum aestivum OX=4565 PE=4 SV=1	23.9516	33.8132	0.521139	0.886014		1.41173	0.497464	6.99053	22.4267	42.4376	32.5269	51.0154	17.8973	6.99053	22.4267	42.4376	32.5269	51.0154	17.8973
	A0A3B5Y3Y4	A0A3B5Y3Y4_WHEAT Poly [ADP-ribose] polymerase OS=Triticum aestivum OX=4565 PE=3 SV=1	13.7386	9.66188	0.229282	0.880808		0.703265	-0.507859	16.7474	13.9342	10.5343	8.02415	14.1029	6.85862	16.7474	13.9342	10.5343	8.02415	14.1029	6.85862
CFC21_013081	A0A3B5Y416	A0A3B5Y416_WHEAT Carnosine N-methyltransferase OS=Triticum aestivum OX=4565 GN=CFC21_013081 PE=3 SV=1	34.6202	25.6437	0.266452	0.880839		0.740716	-0.433007	37.8427	27.8086	38.2091	13.8216	29.2056	33.9039	37.8427	27.8086	38.2091	13.8216	29.2056	33.9039
	A0A3B5Y429	A0A3B5Y429_WHEAT BSD domain-containing protein OS=Triticum aestivum OX=4565 PE=4 SV=1	26.23	35.1445	0.358499	0.880888		1.33986	0.422083	29.9477	13.1679	35.5744	45.4747	27.5336	32.4253	29.9477	13.1679	35.5744	45.4747	27.5336	32.4253
	A0A3B5Y435	A0A3B5Y435_WHEAT Uncharacterized protein OS=Triticum aestivum OX=4565 PE=3 SV=1	54.1122	49.5255	0.613896	0.893336		0.915236	-0.127784	52.8329	48.2571	61.2467	57.1602	56.8593	34.5569	52.8329	48.2571	61.2467	57.1602	56.8593	34.5569
	A0A3B5Y450	A0A3B5Y450_WHEAT Proline iminopeptidase OS=Triticum aestivum OX=4565 PE=3 SV=1	31.6286	21.9473	0.198006	0.880773		0.693906	-0.527189	38.0886	25.5962	31.201	12.1541	29.531	24.1567	38.0886	25.5962	31.201	12.1541	29.531	24.1567
	A0A3B5Y470	A0A3B5Y470_WHEAT UspA domain-containing protein OS=Triticum aestivum OX=4565 PE=4 SV=1	23.8301	35.2017	0.0138001	0.87737		1.4772	0.562861	24.143	22.4023	24.945	33.7913	40.2554	31.5585	24.143	22.4023	24.945	33.7913	40.2554	31.5585
	A0A3B5Y477	A0A3B5Y477_WHEAT protein-synthesizing GTPase OS=Triticum aestivum OX=4565 PE=3 SV=1	10.8502	7.37831	0.582904	0.890886		0.680014	-0.556365	19.4052	8.50978	4.63573	1.40863	6.33421	14.3921	19.4052	8.50978	4.63573	1.40863	6.33421	14.3921
	A0A3B5Y4A1	A0A3B5Y4A1_WHEAT Cyclic phosphodiesterase OS=Triticum aestivum OX=4565 PE=4 SV=1	19.2416	16.8203	0.14992	0.880691		0.874165	-0.194023	19.1911	19.9987	18.5349	14.7974	19.2291	16.4343	19.1911	19.9987	18.5349	14.7974	19.2291	16.4343
	A0A3B5Y4A9	A0A3B5Y4A9_WHEAT Bifunctional inhibitor/plant lipid transfer protein/seed storage helical domain-containing protein OS=Triticum aestivum OX=4565 PE=3 SV=1	30.8949	34.8	0.703399	0.9046		1.1264	0.171716	14.2731	38.0117	40.3999	44.0346	29.3459	31.0194	14.2731	38.0117	40.3999	44.0346	29.3459	31.0194
	A0A3B5Y4C2	A0A3B5Y4C2_WHEAT MATH domain-containing protein OS=Triticum aestivum OX=4565 PE=4 SV=1	12.8701	13.8944	0.872862	0.921671		1.07958	0.110472	10.8492	13.0643	14.6969	9.02146	25.6403	7.02133	10.8492	13.0643	14.6969	9.02146	25.6403	7.02133
	A0A3B5Y4D3	A0A3B5Y4D3_WHEAT NADH dehydrogenase [ubiquinone] flavoprotein 2, mitochondrial OS=Triticum aestivum OX=4565 PE=3 SV=1	112.026	154.608	0.0793979	0.880391		1.38011	0.464781	123.396	100.86	111.823	173.436	120.684	169.705	123.396	100.86	111.823	173.436	120.684	169.705
	A0A3B5Y4D9	A0A3B5Y4D9_WHEAT Signal recognition particle 54 kDa protein OS=Triticum aestivum OX=4565 PE=3 SV=1	30.3092	28.5446	0.630702	0.894761		0.941782	-0.0865351	31.6237	31.9048	27.399	23.0011	29.0441	33.5887	31.6237	31.9048	27.399	23.0011	29.0441	33.5887
	A0A3B5Y4F2	A0A3B5Y4F2_WHEAT Uncharacterized protein OS=Triticum aestivum OX=4565 PE=4 SV=1	0.524259	3.64061	0.471001	0.884756	1	6.94431	2.79583	1.35299	0.109893	0.109893	0.109893	0.109893	10.7021	1.35299					10.7021
	A0A3B5Y4H9	A0A3B5Y4H9_WHEAT Inositol-tetrakisphosphate 1-kinase OS=Triticum aestivum OX=4565 PE=3 SV=1	40.247	33.5725	0.440288	0.883847		0.834161	-0.261603	43.8999	48.7932	28.0478	24.5905	40.143	35.9839	43.8999	48.7932	28.0478	24.5905	40.143	35.9839
	A0A3B5Y4K2	A0A3B5Y4K2_WHEAT Uncharacterized protein OS=Triticum aestivum OX=4565 PE=4 SV=1	16.2423	19.0083	0.610313	0.893065		1.1703	0.226879	20.1121	16.5933	12.0214	20.2115	26.0079	10.8057	20.1121	16.5933	12.0214	20.2115	26.0079	10.8057
	A0A3B5Y4M8	A0A3B5Y4M8_WHEAT ER lumen protein-retaining receptor OS=Triticum aestivum OX=4565 PE=3 SV=1	8.80444	11.8186	0.454098	0.884271		1.34234	0.424755	5.14004	11.6105	9.66281	16.8145	12.4821	6.15916	5.14004	11.6105	9.66281	16.8145	12.4821	6.15916
	A0A3B5Y4M9	A0A3B5Y4M9_WHEAT DC-UbP/UBTD2 N-terminal domain-containing protein OS=Triticum aestivum OX=4565 PE=4 SV=1	22.5505	24.4005	0.584482	0.891017		1.08204	0.113748	16.8563	27.2186	23.5767	24.5638	25.521	23.1167	16.8563	27.2186	23.5767	24.5638	25.521	23.1167
	A0A3B5Y4R0	A0A3B5Y4R0_WHEAT Allyl alcohol dehydrogenase-like protein OS=Triticum aestivum OX=4565 PE=4 SV=1	83.8407	63.1031	0.172374	0.880735		0.752655	-0.409939	99.1193	82.4946	69.9082	68.5238	75.6181	45.1675	99.1193	82.4946	69.9082	68.5238	75.6181	45.1675
	A0A3B5Y4R1	A0A3B5Y4R1_WHEAT Trehalose 6-phosphate phosphatase OS=Triticum aestivum OX=4565 PE=3 SV=1	17.9325	15.7615	0.403369	0.882573		0.878936	-0.186171	16.7079	16.5111	20.5784	12.9459	14.9295	19.4091	16.7079	16.5111	20.5784	12.9459	14.9295	19.4091
	A0A3B5Y4R4	A0A3B5Y4R4_WHEAT Btz domain-containing protein OS=Triticum aestivum OX=4565 PE=3 SV=1	31.6312	30.2323	0.806483	0.915767		0.955773	-0.0652599	38.4704	28.3929	28.0303	29.3637	37.7414	23.5917	38.4704	28.3929	28.0303	29.3637	37.7414	23.5917
	A0A3B5Y4S1	A0A3B5Y4S1_WHEAT Uncharacterized protein OS=Triticum aestivum OX=4565 PE=3 SV=1	54.5016	45.9203	0.670477	0.900383		0.84255	-0.247165	45.4154	56.9729	61.1164	42.3807	78.9278	16.4525	45.4154	56.9729	61.1164	42.3807	78.9278	16.4525
	A0A3B5Y4U2	A0A3B5Y4U2_WHEAT Hyaluronan/mRNA-binding protein domain-containing protein OS=Triticum aestivum OX=4565 PE=4 SV=1	93.754	116.126	0.355129	0.880887		1.23862	0.308735	77.5954	113.155	90.5121	151.139	110.119	87.1193	77.5954	113.155	90.5121	151.139	110.119	87.1193
	A0A3B5Y4U7	A0A3B5Y4U7_WHEAT BAHD acyltransferase DCR OS=Triticum aestivum OX=4565 PE=4 SV=1	18.4352	16.2709	0.7025	0.90449		0.882599	-0.18017	24.3436	16.4465	14.5156	10.3527	24.7096	13.7504	24.3436	16.4465	14.5156	10.3527	24.7096	13.7504
	A0A3B5Y4W7	A0A3B5Y4W7_WHEAT FAD-binding FR-type domain-containing protein OS=Triticum aestivum OX=4565 PE=3 SV=1	473.925	521.206	0.554196	0.888386		1.09976	0.137195	444.804	508.901	468.07	382.082	567.045	614.491	444.804	508.901	468.07	382.082	567.045	614.491
	A0A3B5Y4Y0	A0A3B5Y4Y0_WHEAT Aldehyde dehydrogenase domain-containing protein OS=Triticum aestivum OX=4565 PE=3 SV=1	46.3903	31.6486	0.334867	0.880878		0.682224	-0.551682	67.8035	43.5634	27.8039	20.2177	43.6368	31.0911	67.8035	43.5634	27.8039	20.2177	43.6368	31.0911
	A0A3B5Y518	A0A3B5Y518_WHEAT Histone-lysine N-methyltransferase OS=Triticum aestivum OX=4565 PE=4 SV=1	6.15231	8.47449	0.196992	0.880772		1.37745	0.461999	5.7755	7.16396	5.51746	11.178	6.41408	7.83138	5.7755	7.16396	5.51746	11.178	6.41408	7.83138
	A0A3B5Y542	A0A3B5Y542_WHEAT malate dehydrogenase OS=Triticum aestivum OX=4565 PE=3 SV=1	111.235	113.781	0.85999	0.920592		1.02289	0.0326497	134.949	95.3353	103.42	102.68	114.927	123.735	134.949	95.3353	103.42	102.68	114.927	123.735
	A0A3B5Y543	A0A3B5Y543_WHEAT Uncharacterized protein OS=Triticum aestivum OX=4565 PE=4 SV=1	41.8142	29.5435	0.0648236	0.880248		0.706542	-0.501152	44.3784	41.9656	39.0987	26.7666	38.5431	23.3208	44.3784	41.9656	39.0987	26.7666	38.5431	23.3208
	A0A3B5Y545	A0A3B5Y545_WHEAT Uncharacterized protein OS=Triticum aestivum OX=4565 PE=4 SV=1	1434.04	1761.64	0.544185	0.887456		1.22844	0.29683	687.404	2075.89	1538.83	2194.97	1866.98	1222.96	687.404	2075.89	1538.83	2194.97	1866.98	1222.96
	A0A3B5Y550	A0A3B5Y550_WHEAT Uncharacterized protein OS=Triticum aestivum OX=4565 PE=4 SV=1	79.0771	50.7188	0.590001	0.891469	0.273322	0.641384	-0.640741	24.5979	160.155	52.4789	73.5695	78.4769	0.109893	24.5979	160.155	52.4789	73.5695	78.4769
	A0A3B5Y552	A0A3B5Y552_WHEAT Saposin B-type domain-containing protein OS=Triticum aestivum OX=4565 PE=4 SV=1	6.32739	8.11026	0.0263617	0.87911		1.28177	0.358138	5.92341	6.74378	6.31498	7.21152	8.37802	8.74124	5.92341	6.74378	6.31498	7.21152	8.37802	8.74124
	A0A3B5Y574	A0A3B5Y574_WHEAT J domain-containing protein OS=Triticum aestivum OX=4565 PE=4 SV=1	229.905	236.242	0.648563	0.897362		1.02756	0.0392267	232.904	223.704	233.107	239.568	213.114	256.043	232.904	223.704	233.107	239.568	213.114	256.043
	A0A3B5Y593	A0A3B5Y593_WHEAT Transcription factor VOZ1 OS=Triticum aestivum OX=4565 PE=4 SV=1	33.4929	35.7666	0.719401	0.906524		1.06789	0.0947569	30.0416	39.9334	30.5038	34.2571	44.9722	28.0706	30.0416	39.9334	30.5038	34.2571	44.9722	28.0706
	A0A3B5Y5A8	A0A3B5Y5A8_WHEAT phosphoethanolamine N-methyltransferase OS=Triticum aestivum OX=4565 PE=4 SV=1	12.106	8.0343	0.222285	0.880801		0.663661	-0.591482	15.8105	12.2246	8.28294	6.0138	11.6177	6.47142	15.8105	12.2246	8.28294	6.0138	11.6177	6.47142
	A0A3B5Y5D9	A0A3B5Y5D9_WHEAT Vesicle-fusing ATPase OS=Triticum aestivum OX=4565 PE=3 SV=1	6.91099	4.4243	0.772926	0.91243	1	0.640183	-0.643443	20.5132	0.109893	0.109893	0.109893	0.109893	13.0531	20.5132					13.0531
	A0A3B5Y5E3	A0A3B5Y5E3_WHEAT Uncharacterized protein OS=Triticum aestivum OX=4565 PE=4 SV=1	243.45	363.486	0.245188	0.880823		1.49306	0.578274	103.139	301.99	325.222	442.814	384.825	262.82	103.139	301.99	325.222	442.814	384.825	262.82
	A0A3B5Y5E5	A0A3B5Y5E5_WHEAT dolichyl-diphosphooligosaccharide--protein glycotransferase OS=Triticum aestivum OX=4565 PE=3 SV=1	10.7102	8.48031	0.288703	0.880854		0.791798	-0.336796	12.8848	8.0214	11.2244	6.36067	8.83017	10.2501	12.8848	8.0214	11.2244	6.36067	8.83017	10.2501
	A0A3B5Y5F1	A0A3B5Y5F1_WHEAT Ras-related protein Rab7 OS=Triticum aestivum OX=4565 PE=3 SV=1	11.1409	1.97918	0.112267	0.880578	0.0832645	0.177651	-2.49288	18.535	4.33836	10.5493	0.109893	0.109893	5.71777	18.535	4.33836	10.5493			5.71777
	A0A3B5Y5K9	A0A3B5Y5K9_WHEAT ATP synthase subunit beta OS=Triticum aestivum OX=4565 PE=3 SV=1	478.691	347.682	0.305799	0.880864		0.726318	-0.461327	643.295	382.627	410.151	214.256	354.85	473.939	643.295	382.627	410.151	214.256	354.85	473.939
	A0A3B5Y5L5	A0A3B5Y5L5_WHEAT Nucleolar protein 56 OS=Triticum aestivum OX=4565 PE=3 SV=1	44.4783	38.9706	0.682662	0.901986		0.87617	-0.190717	56.4395	32.8707	44.1248	30.4768	26.5747	59.8602	56.4395	32.8707	44.1248	30.4768	26.5747	59.8602
	A0A3B5Y5S5	A0A3B5Y5S5_WHEAT Dynamin-related protein 5A OS=Triticum aestivum OX=4565 PE=3 SV=1	35.2128	36.0782	0.908338	0.924499		1.02458	0.0350274	43.7707	33.0415	28.8263	25.4129	39.2202	43.6016	43.7707	33.0415	28.8263	25.4129	39.2202	43.6016
	A0A3B5Y5T1	A0A3B5Y5T1_WHEAT Uncharacterized protein OS=Triticum aestivum OX=4565 PE=4 SV=1	138.518	143.475	0.668679	0.900141		1.03578	0.0507198	145.546	126.085	143.924	133.451	160.923	136.051	145.546	126.085	143.924	133.451	160.923	136.051
	A0A3B5Y5T6	A0A3B5Y5T6_WHEAT ENTH domain-containing protein OS=Triticum aestivum OX=4565 PE=4 SV=1	32.8931	23.3819	0.0450825	0.879906		0.710845	-0.492393	27.8377	38.5307	32.3111	21.1692	24.9813	23.9953	27.8377	38.5307	32.3111	21.1692	24.9813	23.9953
	A0A3B5Y5U4	A0A3B5Y5U4_WHEAT glycerophosphodiester phosphodiesterase OS=Triticum aestivum OX=4565 PE=4 SV=1	13.6675	2.41672	0.262581	0.880836	0.414216	0.176823	-2.49963	0.109893	28.8075	12.0851	7.03037	0.109893	0.109893		28.8075	12.0851	7.03037
	A0A3B5Y5U7	A0A3B5Y5U7_WHEAT threonine synthase OS=Triticum aestivum OX=4565 PE=3 SV=1	42.4259	35.3486	0.468788	0.884695		0.833183	-0.263294	55.8826	44.201	27.1942	40.4035	30.0272	35.615	55.8826	44.201	27.1942	40.4035	30.0272	35.615
NINJA	A0A3B5Y5W6	A0A3B5Y5W6_WHEAT Ninja-family protein OS=Triticum aestivum OX=4565 GN=NINJA PE=2 SV=1	21.5565	19.2836	0.615045	0.893422		0.894558	-0.160752	17.0335	25.6452	21.9909	23.5464	21.6211	12.6833	17.0335	25.6452	21.9909	23.5464	21.6211	12.6833
	A0A3B5Y5X6	A0A3B5Y5X6_WHEAT Cupin 2 conserved barrel domain-containing protein OS=Triticum aestivum OX=4565 PE=4 SV=1	19.2104	15.6649	0.597601	0.892078		0.815438	-0.294352	26.3772	10.5838	20.6702	12.0377	11.0581	23.8989	26.3772	10.5838	20.6702	12.0377	11.0581	23.8989
	A0A3B5Y622	A0A3B5Y622_WHEAT J domain-containing protein OS=Triticum aestivum OX=4565 PE=4 SV=1	261.573	305.72	0.354401	0.880886		1.16878	0.224997	264.025	220.085	300.61	277.574	263.944	375.643	264.025	220.085	300.61	277.574	263.944	375.643
	A0A3B5Y628	A0A3B5Y628_WHEAT Uncharacterized protein OS=Triticum aestivum OX=4565 PE=3 SV=1	71.387	68.4234	0.87302	0.921684		0.958486	-0.0611704	97.7521	53.2497	63.1592	50.6825	66.059	88.5289	97.7521	53.2497	63.1592	50.6825	66.059	88.5289
	A0A3B5Y631	A0A3B5Y631_WHEAT Sulfhydryl oxidase OS=Triticum aestivum OX=4565 PE=4 SV=1	49.2778	49.4761	0.985041	0.929967		1.00403	0.00579533	32.2828	64.8885	50.6621	47.058	55.6892	45.6813	32.2828	64.8885	50.6621	47.058	55.6892	45.6813
	A0A3B5Y635	A0A3B5Y635_WHEAT FAS1 domain-containing protein OS=Triticum aestivum OX=4565 PE=3 SV=1	122.012	122.808	0.969165	0.928901		1.00653	0.0093871	149.4	95.1484	121.487	107.543	145.08	115.802	149.4	95.1484	121.487	107.543	145.08	115.802
	A0A3B5Y650	A0A3B5Y650_WHEAT Uncharacterized protein OS=Triticum aestivum OX=4565 PE=3 SV=1	21.6364	7.006	0.161767	0.880716	0.0832645	0.323806	-1.6268	31.6679	17.3652	15.8762	20.7982	0.109893	0.109893	31.6679	17.3652	15.8762	20.7982
	A0A3B5Y680	A0A3B5Y680_WHEAT Uncharacterized protein OS=Triticum aestivum OX=4565 PE=3 SV=1	74.1596	91.1152	0.147321	0.880685		1.22864	0.297059	81.6908	64.9893	75.7987	79.2272	87.5546	106.564	81.6908	64.9893	75.7987	79.2272	87.5546	106.564
	A0A3B5Y6B3	A0A3B5Y6B3_WHEAT FRIGIDA-like protein OS=Triticum aestivum OX=4565 PE=3 SV=1	31.8662	30.6187	0.835331	0.918439		0.960853	-0.0576124	33.3442	28.9563	33.298	33.9994	19.9856	37.8711	33.3442	28.9563	33.298	33.9994	19.9856	37.8711
	A0A3B5Y6B4	A0A3B5Y6B4_WHEAT Eukaryotic translation initiation factor 3 subunit D OS=Triticum aestivum OX=4565 PE=3 SV=1	28.5594	27.2732	0.791953	0.914354		0.954962	-0.0664849	34.5444	22.4221	28.7118	21.4333	30.4995	29.8867	34.5444	22.4221	28.7118	21.4333	30.4995	29.8867
	A0A3B5Y6C7	A0A3B5Y6C7_WHEAT Aspartic proteinase OS=Triticum aestivum OX=4565 PE=3 SV=1	1580.82	1336.86	0.106036	0.880551		0.845674	-0.241826	1545.11	1725.13	1472.22	1189.91	1500.51	1320.16	1545.11	1725.13	1472.22	1189.91	1500.51	1320.16
	A0A3B5Y6G2	A0A3B5Y6G2_WHEAT Prohibitin OS=Triticum aestivum OX=4565 PE=3 SV=1	610.512	616.007	0.963396	0.928506		1.009	0.012928	765.651	465.397	600.487	552.555	536.533	758.932	765.651	465.397	600.487	552.555	536.533	758.932
	A0A3B5Y6G3	A0A3B5Y6G3_WHEAT TATA element modulatory factor 1 TATA binding domain-containing protein OS=Triticum aestivum OX=4565 PE=4 SV=1	33.0843	31.0738	0.21895	0.880798		0.93923	-0.0904493	34.075	32.0693	33.1087	29.6571	29.9921	33.5722	34.075	32.0693	33.1087	29.6571	29.9921	33.5722
	A0A3B5Y6J3	A0A3B5Y6J3_WHEAT glucose-6-phosphate 1-epimerase OS=Triticum aestivum OX=4565 PE=3 SV=1	19.5574	21.9103	0.455198	0.884304		1.12031	0.163899	22.484	17.6071	18.581	17.0606	24.5355	24.1349	22.484	17.6071	18.581	17.0606	24.5355	24.1349
	A0A3B5Y6K1	A0A3B5Y6K1_WHEAT GB1/RHD3-type G domain-containing protein OS=Triticum aestivum OX=4565 PE=3 SV=1	21.0174	17.2543	0.0784925	0.880384		0.820953	-0.284628	21.6115	22.0269	19.4138	15.2237	16.649	19.8903	21.6115	22.0269	19.4138	15.2237	16.649	19.8903
	A0A3B5Y6L7	A0A3B5Y6L7_WHEAT Uncharacterized protein OS=Triticum aestivum OX=4565 PE=4 SV=1	73.4668	78.9005	0.646167	0.897021		1.07396	0.102942	60.3161	86.4405	73.644	94.5713	73.4717	68.6587	60.3161	86.4405	73.644	94.5713	73.4717	68.6587
	A0A3B5Y6P1	A0A3B5Y6P1_WHEAT 60S ribosomal protein L18a-like protein OS=Triticum aestivum OX=4565 PE=4 SV=1	35.203	42.6524	0.389056	0.882016		1.21162	0.276932	28.4967	35.845	41.2671	32.1218	40.5411	55.2945	28.4967	35.845	41.2671	32.1218	40.5411	55.2945
	A0A3B5Y6P2	A0A3B5Y6P2_WHEAT Pollen allergen Phl p 11 OS=Triticum aestivum OX=4565 PE=3 SV=1	38.2622	65.353	0.19338	0.880767		1.70803	0.772333	22.3692	30.3029	62.1147	71.1149	41.6062	83.338	22.3692	30.3029	62.1147	71.1149	41.6062	83.338
	A0A3B5Y6R3	A0A3B5Y6R3_WHEAT Uncharacterized protein OS=Triticum aestivum OX=4565 PE=4 SV=1	1192.98	1403.32	0.290338	0.880855		1.17631	0.234273	969.668	1238.01	1371.27	1609.38	1426.22	1174.35	969.668	1238.01	1371.27	1609.38	1426.22	1174.35
	A0A3B5Y6V7	A0A3B5Y6V7_WHEAT Uncharacterized protein OS=Triticum aestivum OX=4565 PE=3 SV=1	15.5795	13.0858	0.615272	0.893439		0.839941	-0.25164	20.5456	19.1006	7.09229	12.6251	16.1979	10.4345	20.5456	19.1006	7.09229	12.6251	16.1979	10.4345
	A0A3B5Y6W4	A0A3B5Y6W4_WHEAT J domain-containing protein OS=Triticum aestivum OX=4565 PE=4 SV=1	12.4314	16.6014	0.262054	0.880836		1.33544	0.417317	9.25565	13.2265	14.8121	11.1736	19.921	18.7096	9.25565	13.2265	14.8121	11.1736	19.921	18.7096
	A0A3B5Y6W5	A0A3B5Y6W5_WHEAT 50S ribosomal protein L12, chloroplastic OS=Triticum aestivum OX=4565 PE=3 SV=1	154.814	213.25	0.448921	0.884115		1.37746	0.462008	139.925	169.978	154.54	183.433	333.254	123.063	139.925	169.978	154.54	183.433	333.254	123.063
	A0A3B5Y706	A0A3B5Y706_WHEAT Uncharacterized protein OS=Triticum aestivum OX=4565 PE=4 SV=1	31.7616	47.9187	0.0371323	0.879666		1.5087	0.593305	27.8775	27.3465	40.0607	42.2182	53.3682	48.1697	27.8775	27.3465	40.0607	42.2182	53.3682	48.1697
	A0A3B5Y718	A0A3B5Y718_WHEAT Uncharacterized protein OS=Triticum aestivum OX=4565 PE=4 SV=1	51.9937	60.2848	0.501897	0.885561		1.15946	0.213457	50.4955	58.2085	47.2772	45.5123	81.244	54.0981	50.4955	58.2085	47.2772	45.5123	81.244	54.0981
	A0A3B5Y737	A0A3B5Y737_WHEAT protein-serine/threonine phosphatase OS=Triticum aestivum OX=4565 PE=3 SV=1	21.2421	20.9292	0.897286	0.92364		0.985272	-0.0214057	24.5673	17.7528	21.4061	22.7406	18.8226	21.2244	24.5673	17.7528	21.4061	22.7406	18.8226	21.2244
	A0A3B5Y791	A0A3B5Y791_WHEAT C3H1-type domain-containing protein OS=Triticum aestivum OX=4565 PE=4 SV=1	12.664	16.3663	0.358811	0.880888		1.29235	0.369997	12.6039	9.94428	15.4437	21.791	16.6028	10.7052	12.6039	9.94428	15.4437	21.791	16.6028	10.7052
	A0A3B5Y7A0	A0A3B5Y7A0_WHEAT Peroxisomal membrane protein PEX14 OS=Triticum aestivum OX=4565 PE=3 SV=1	44.9672	67.9043	0.20187	0.880778		1.51009	0.59463	33.366	57.4391	44.0964	79.7996	82.616	41.2973	33.366	57.4391	44.0964	79.7996	82.616	41.2973
	A0A3B5Y7B2	A0A3B5Y7B2_WHEAT Glucose-1-phosphate adenylyltransferase OS=Triticum aestivum OX=4565 PE=3 SV=1	1088.13	844.916	0.12967	0.880639		0.776482	-0.364976	991.668	1325.69	947.044	771.547	835.728	927.473	991.668	1325.69	947.044	771.547	835.728	927.473
	A0A3B5Y7B8	A0A3B5Y7B8_WHEAT GBF-interacting protein 1 N-terminal domain-containing protein OS=Triticum aestivum OX=4565 PE=4 SV=1	70.9216	90.9873	0.125958	0.880627		1.28293	0.359441	83.7531	54.7169	74.2948	80.8183	101.339	90.8045	83.7531	54.7169	74.2948	80.8183	101.339	90.8045
	A0A3B5Y7C9	A0A3B5Y7C9_WHEAT Carboxypeptidase OS=Triticum aestivum OX=4565 PE=3 SV=1	118.719	87.8759	0.123186	0.880618		0.740198	-0.434016	142.639	112.471	101.048	68.5669	94.3014	100.759	142.639	112.471	101.048	68.5669	94.3014	100.759
	A0A3B5Y7E4	A0A3B5Y7E4_WHEAT Tubulin/FtsZ GTPase domain-containing protein OS=Triticum aestivum OX=4565 PE=3 SV=1	26.4438	22.0542	0.688731	0.902766		0.834003	-0.261876	15.1732	25.6826	38.4754	16.3685	37.1798	12.6142	15.1732	25.6826	38.4754	16.3685	37.1798	12.6142
	A0A3B5Y7F9	A0A3B5Y7F9_WHEAT Protein WAVE OS=Triticum aestivum OX=4565 PE=4 SV=1	21.0589	24.4073	0.420904	0.883206		1.159	0.212881	15.7248	23.2963	24.1557	26.9176	27.1077	19.1966	15.7248	23.2963	24.1557	26.9176	27.1077	19.1966
	A0A3B5Y7I6	A0A3B5Y7I6_WHEAT Uncharacterized protein OS=Triticum aestivum OX=4565 PE=4 SV=1	13.2445	11.6715	0.842056	0.919037		0.881231	-0.182407	6.25295	25.3307	8.14984	15.6692	16.1411	3.2042	6.25295	25.3307	8.14984	15.6692	16.1411	3.2042
	A0A3B5Y7Q4	A0A3B5Y7Q4_WHEAT H15 domain-containing protein OS=Triticum aestivum OX=4565 PE=4 SV=1	7.81879	9.89267	0.107119	0.880556		1.26524	0.339414	8.46434	7.09871	7.89332	11.6437	8.52866	9.50566	8.46434	7.09871	7.89332	11.6437	8.52866	9.50566
	A0A3B5Y7X9	A0A3B5Y7X9_WHEAT Uncharacterized protein OS=Triticum aestivum OX=4565 PE=4 SV=1	36.425	58.0987	0.200573	0.880777		1.59502	0.673577	57.7147	14.2924	37.2679	52.2606	50.8233	71.2121	57.7147	14.2924	37.2679	52.2606	50.8233	71.2121
	A0A3B5Y7Y1	A0A3B5Y7Y1_WHEAT Ketol-acid reductoisomerase OS=Triticum aestivum OX=4565 PE=3 SV=1	306.265	198.285	0.25116	0.880828		0.647427	-0.62721	422.765	264.493	231.538	94.3588	219.987	280.508	422.765	264.493	231.538	94.3588	219.987	280.508
	A0A3B5Y7Y8	A0A3B5Y7Y8_WHEAT V-type proton ATPase subunit C OS=Triticum aestivum OX=4565 PE=3 SV=1	96.286	85.1134	0.388244	0.881983		0.883964	-0.17794	116.455	88.466	83.9367	75.1074	86.2373	93.9955	116.455	88.466	83.9367	75.1074	86.2373	93.9955
	A0A3B5Y812	A0A3B5Y812_WHEAT non-specific serine/threonine protein kinase OS=Triticum aestivum OX=4565 PE=3 SV=1	42.5184	65.0783	0.392652	0.882159		1.53059	0.614092	38.656	43.0624	45.8367	93.5964	77.2029	24.4357	38.656	43.0624	45.8367	93.5964	77.2029	24.4357
LSM8	A0A3B5Y855	A0A3B5Y855_WHEAT U6 snRNA-associated Sm-like protein LSm8 OS=Triticum aestivum OX=4565 GN=LSM8 PE=3 SV=1	48.2728	43.391	0.379605	0.881625		0.898872	-0.153813	49.503	53.3336	41.9817	50.6338	40.6206	38.9186	49.503	53.3336	41.9817	50.6338	40.6206	38.9186
	A0A3B5Y8A8	A0A3B5Y8A8_WHEAT Calcium-dependent protein kinase OS=Triticum aestivum OX=4565 PE=3 SV=1	22.8687	25.7706	0.659429	0.898882		1.12689	0.172351	30.7704	20.8325	17.0031	16.7246	30.1983	30.3888	30.7704	20.8325	17.0031	16.7246	30.1983	30.3888
	A0A3B5Y8J7	A0A3B5Y8J7_WHEAT Hyaluronan/mRNA-binding protein domain-containing protein OS=Triticum aestivum OX=4565 PE=4 SV=1	321.08	305.994	0.816627	0.916726		0.953015	-0.0694292	344.399	318.06	300.782	241.192	251.769	425.022	344.399	318.06	300.782	241.192	251.769	425.022
	A0A3B5Y8L5	A0A3B5Y8L5_WHEAT AB hydrolase-1 domain-containing protein OS=Triticum aestivum OX=4565 PE=3 SV=1	10.9488	6.48235	0.0862016	0.880442		0.59206	-0.756185	14.7233	8.55047	9.57263	7.40207	5.73144	6.31355	14.7233	8.55047	9.57263	7.40207	5.73144	6.31355
	A0A3B5Y8Q2	A0A3B5Y8Q2_WHEAT PGG domain-containing protein OS=Triticum aestivum OX=4565 PE=4 SV=1	81.4291	92.0353	0.649292	0.897466		1.13025	0.176642	46.4384	115.415	82.4342	91.9413	106.605	77.5593	46.4384	115.415	82.4342	91.9413	106.605	77.5593
	A0A3B5Y8W5	A0A3B5Y8W5_WHEAT Nucleoside diphosphate kinase OS=Triticum aestivum OX=4565 PE=3 SV=1	267.955	259.184	0.810147	0.916116		0.967269	-0.0480105	292.533	243.322	268.008	249.602	317.177	210.774	292.533	243.322	268.008	249.602	317.177	210.774
CFC21_004611	A0A3B5YPM8	A0A3B5YPM8_WHEAT Peroxisomal membrane protein PEX14 OS=Triticum aestivum OX=4565 GN=CFC21_004611 PE=3 SV=1	54.1381	56.5191	0.854975	0.920163		1.04398	0.0620927	53.3181	52.4002	56.6962	40.9726	49.7382	78.8465	53.3181	52.4002	56.6962	40.9726	49.7382	78.8465
CFC21_004652	A0A3B5YPT9	A0A3B5YPT9_WHEAT Uncharacterized protein OS=Triticum aestivum OX=4565 GN=CFC21_004652 PE=3 SV=1	2.31338	2.08119	0.896918	0.923611	1	0.899634	-0.152591	3.93453	2.89571	0.109893	0.109893	4.35845	1.77522	3.93453	2.89571			4.35845	1.77522
CFC21_004713	A0A3B5YPZ7	A0A3B5YPZ7_WHEAT Prolamin OS=Triticum aestivum OX=4565 GN=CFC21_004713 PE=3 SV=1	6222.82	6649.02	0.805936	0.915715		1.06849	0.0955729	4188.06	7814.12	6666.29	8128.03	7593.61	4225.43	4188.06	7814.12	6666.29	8128.03	7593.61	4225.43
CFC21_004654	A0A3B5YQ33	A0A3B5YQ33_WHEAT Association with the SNF1 complex (ASC) domain-containing protein OS=Triticum aestivum OX=4565 GN=CFC21_004654 PE=3 SV=1	149.978	147.556	0.932707	0.926327		0.983853	-0.0234849	105.826	173.119	170.989	125.342	177.231	140.096	105.826	173.119	170.989	125.342	177.231	140.096
CFC21_004965	A0A3B5YQN4	A0A3B5YQN4_WHEAT Subtilisin-chymotrypsin inhibitor-2A OS=Triticum aestivum OX=4565 GN=CFC21_004965 PE=3 SV=1	13.0012	22.1505	0.493281	0.885346	0.273322	1.70372	0.768689	5.45899	22.7058	10.839	32.4272	33.9144	0.109893	5.45899	22.7058	10.839	32.4272	33.9144
CFC21_004966	A0A3B5YQP1	A0A3B5YQP1_WHEAT Chymotrypsin inhibitor-2 OS=Triticum aestivum OX=4565 GN=CFC21_004966 PE=3 SV=1	48.1167	69.5912	0.144454	0.880679		1.4463	0.532368	49.3807	47.6202	47.3492	75.1744	51.5893	82.0101	49.3807	47.6202	47.3492	75.1744	51.5893	82.0101
CFC21_005001	A0A3B5YQS7	A0A3B5YQS7_WHEAT Rab5-interacting protein OS=Triticum aestivum OX=4565 GN=CFC21_005001 PE=3 SV=1	28.5469	25.7736	0.708489	0.905221		0.902852	-0.147438	16.1541	35.3349	34.1518	29.8375	27.6295	19.8539	16.1541	35.3349	34.1518	29.8375	27.6295	19.8539
CFC21_026322	A0A3B5YQW7	A0A3B5YQW7_WHEAT Metallothionein-like protein OS=Triticum aestivum OX=4565 GN=CFC21_026322 PE=3 SV=1	475.79	344.822	0.295435	0.880858		0.724736	-0.464472	383.722	643.721	399.928	389.925	435.567	208.975	383.722	643.721	399.928	389.925	435.567	208.975
CFC21_026321	A0A3B5YQX7	A0A3B5YQX7_WHEAT Outer envelope pore protein 16, chloroplastic OS=Triticum aestivum OX=4565 GN=CFC21_026321 PE=4 SV=1	45.4133	46.6488	0.924587	0.925728		1.02721	0.0387259	40.667	56.402	39.1709	48.4018	64.6832	26.8615	40.667	56.402	39.1709	48.4018	64.6832	26.8615
CFC21_005176	A0A3B5YRB6	A0A3B5YRB6_WHEAT DUF6598 domain-containing protein OS=Triticum aestivum OX=4565 GN=CFC21_005176 PE=4 SV=1	198.804	279.752	0.230605	0.88081		1.40717	0.492798	132.894	212.123	251.396	361.664	273.051	204.54	132.894	212.123	251.396	361.664	273.051	204.54
CFC21_005196	A0A3B5YRE7	A0A3B5YRE7_WHEAT YTH domain-containing family protein OS=Triticum aestivum OX=4565 GN=CFC21_005196 PE=3 SV=1	22.9304	22.894	0.993696	0.930534		0.998411	-0.00229365	23.87	24.6614	20.2597	17.9984	19.6099	31.0736	23.87	24.6614	20.2597	17.9984	19.6099	31.0736
	A0A3B5YRG3	A0A3B5YRG3_WHEAT Dehydroascorbate reductase OS=Triticum aestivum OX=4565 PE=3 SV=1	418.454	447.192	0.787417	0.913903		1.06868	0.0958267	328.001	595.619	331.742	514.772	466.636	360.168	328.001	595.619	331.742	514.772	466.636	360.168
	A0A3B5YRR0	A0A3B5YRR0_WHEAT Chymotrypsin inhibitor-2 OS=Triticum aestivum OX=4565 PE=3 SV=1	669.695	854.659	0.444711	0.883985		1.27619	0.351845	391.042	808.559	809.483	801.822	1168.73	593.425	391.042	808.559	809.483	801.822	1168.73	593.425
CFC21_005311	A0A3B5YRR4	A0A3B5YRR4_WHEAT Co-chaperone protein p23 OS=Triticum aestivum OX=4565 GN=CFC21_005311 PE=3 SV=1	121.12	145.338	0.0843553	0.880429		1.19995	0.262969	103.524	132.449	127.387	156.101	136.553	143.359	103.524	132.449	127.387	156.101	136.553	143.359
CFC21_005272	A0A3B5YRW7	A0A3B5YRW7_WHEAT Replication factor C C-terminal domain-containing protein OS=Triticum aestivum OX=4565 GN=CFC21_005272 PE=4 SV=1	2022.98	2087.32	0.897923	0.92369		1.0318	0.0451702	1432.25	2322.54	2314.15	2549.15	2349.93	1362.89	1432.25	2322.54	2314.15	2549.15	2349.93	1362.89
CFC21_004967	A0A3B5YRZ8	A0A3B5YRZ8_WHEAT Uncharacterized protein OS=Triticum aestivum OX=4565 GN=CFC21_004967 PE=3 SV=1	17.8124	43.195	0.201051	0.880777	0.273322	2.425	1.27798	0.109893	38.3921	14.9352	64.4494	43.3201	21.8156		38.3921	14.9352	64.4494	43.3201	21.8156
CFC21_005041	A0A3B5YS80	A0A3B5YS80_WHEAT Mitochondrial import inner membrane translocase subunit OS=Triticum aestivum OX=4565 GN=CFC21_005041 PE=3 SV=1	66.3289	76.6047	0.341234	0.880881		1.15492	0.207795	63.3983	74.6086	60.9799	82.6761	59.7318	87.4062	63.3983	74.6086	60.9799	82.6761	59.7318	87.4062
CFC21_005210	A0A3B5YSH7	A0A3B5YSH7_WHEAT Cupin type-1 domain-containing protein OS=Triticum aestivum OX=4565 GN=CFC21_005210 PE=3 SV=1	98.9048	81.3351	0.06123	0.880202		0.822358	-0.282162	91.403	101.899	103.412	91.9878	72.6809	79.3366	91.403	101.899	103.412	91.9878	72.6809	79.3366
CFC21_005220	A0A3B5YSJ2	A0A3B5YSJ2_WHEAT Uncharacterized protein OS=Triticum aestivum OX=4565 GN=CFC21_005220 PE=3 SV=1	169.803	216.27	0.0321444	0.879455		1.27365	0.348971	147.785	175.203	186.42	223.426	198.923	226.459	147.785	175.203	186.42	223.426	198.923	226.459
CFC21_005469	A0A3B5YSK4	A0A3B5YSK4_WHEAT Peptidase S59 domain-containing protein OS=Triticum aestivum OX=4565 GN=CFC21_005469 PE=4 SV=1	86.8288	103.819	0.392618	0.882158		1.19567	0.257823	62.8671	105.825	91.7942	104.893	124.827	81.736	62.8671	105.825	91.7942	104.893	124.827	81.736
CFC21_005161	A0A3B5YSL1	A0A3B5YSL1_WHEAT Glucose-6-phosphate isomerase OS=Triticum aestivum OX=4565 GN=CFC21_005161 PE=3 SV=1	64.5609	43.5054	0.0880541	0.880454		0.673866	-0.569467	77.3923	54.6061	61.6845	31.1736	45.9784	53.3643	77.3923	54.6061	61.6845	31.1736	45.9784	53.3643
CFC21_005240	A0A3B5YSL2	A0A3B5YSL2_WHEAT Uncharacterized protein OS=Triticum aestivum OX=4565 GN=CFC21_005240 PE=4 SV=1	41.5235	62.0672	0.124372	0.880622		1.49475	0.579902	24.7708	48.7691	51.0306	72.3448	63.6672	50.1896	24.7708	48.7691	51.0306	72.3448	63.6672	50.1896
CFC21_005197	A0A3B5YSR4	A0A3B5YSR4_WHEAT 7,8-dihydroneopterin aldolase OS=Triticum aestivum OX=4565 GN=CFC21_005197 PE=3 SV=1	39.7914	33.1399	0.454107	0.884271		0.832841	-0.263886	52.8671	28.4215	38.0854	35.3612	25.8471	38.2114	52.8671	28.4215	38.0854	35.3612	25.8471	38.2114
CFC21_005219	A0A3B5YST9	A0A3B5YST9_WHEAT E3 UFM1-protein ligase 1 homolog OS=Triticum aestivum OX=4565 GN=CFC21_005219 PE=3 SV=1	146.63	143.281	0.612266	0.893213		0.977161	-0.0333316	147.105	143.574	149.209	133.757	142.081	154.003	147.105	143.574	149.209	133.757	142.081	154.003
	A0A3B5YSY9	A0A3B5YSY9_WHEAT Carboxypeptidase OS=Triticum aestivum OX=4565 PE=3 SV=1	269.814	326.604	0.44311	0.883936		1.21048	0.275577	204.512	365.08	239.852	371.36	373.249	235.205	204.512	365.08	239.852	371.36	373.249	235.205
CFC21_005879	A0A3B5YTK2	A0A3B5YTK2_WHEAT AIG1-type G domain-containing protein OS=Triticum aestivum OX=4565 GN=CFC21_005879 PE=3 SV=1	308.027	284.752	0.65426	0.898165		0.924436	-0.113355	266.012	367.329	290.741	325.51	318.473	210.272	266.012	367.329	290.741	325.51	318.473	210.272
CFC21_005912	A0A3B5YTP0	A0A3B5YTP0_WHEAT H(+)-exporting diphosphatase OS=Triticum aestivum OX=4565 GN=CFC21_005912 PE=3 SV=1	84.9408	75.5105	0.721971	0.906826		0.888978	-0.16978	120.047	68.4771	66.298	50.516	67.1427	108.873	120.047	68.4771	66.298	50.516	67.1427	108.873
CFC21_005860	A0A3B5YTV1	A0A3B5YTV1_WHEAT methenyltetrahydrofolate cyclohydrolase OS=Triticum aestivum OX=4565 GN=CFC21_005860 PE=3 SV=1	162.154	113.864	0.195566	0.88077		0.702193	-0.51006	213.024	113.873	159.565	92.3667	114.897	134.327	213.024	113.873	159.565	92.3667	114.897	134.327
CFC21_005658	A0A3B5YTY7	A0A3B5YTY7_WHEAT Uncharacterized protein OS=Triticum aestivum OX=4565 GN=CFC21_005658 PE=3 SV=1	880.474	849.34	0.811414	0.916236		0.964639	-0.0519391	730.488	1104.75	806.182	848.971	872.579	826.47	730.488	1104.75	806.182	848.971	872.579	826.47
	A0A3B5YTZ0	A0A3B5YTZ0_WHEAT Uncharacterized protein OS=Triticum aestivum OX=4565 PE=4 SV=1	43.2043	40.7525	0.512234	0.885809		0.943251	-0.0842861	44.3655	44.5986	40.6489	41.0599	35.1253	46.0725	44.3655	44.5986	40.6489	41.0599	35.1253	46.0725
	A0A3B5YU19	A0A3B5YU19_WHEAT Protein kinase domain-containing protein OS=Triticum aestivum OX=4565 PE=3 SV=1	36.5023	36.8732	0.948273	0.927448		1.01016	0.0145876	36.0426	41.819	31.6452	31.9097	45.8438	32.8662	36.0426	41.819	31.6452	31.9097	45.8438	32.8662
CFC21_006083	A0A3B5YU71	A0A3B5YU71_WHEAT Uncharacterized protein OS=Triticum aestivum OX=4565 GN=CFC21_006083 PE=4 SV=1	62.5022	71.7104	0.229248	0.880808		1.14733	0.198275	56.534	65.5656	65.4069	63.1001	69.3645	82.6665	56.534	65.5656	65.4069	63.1001	69.3645	82.6665
CFC21_005983	A0A3B5YUA2	A0A3B5YUA2_WHEAT Uncharacterized protein OS=Triticum aestivum OX=4565 GN=CFC21_005983 PE=4 SV=1	38.6989	52.4088	0.025623	0.879055		1.35427	0.437516	40.0869	32.4387	43.5712	50.5915	49.8576	56.7774	40.0869	32.4387	43.5712	50.5915	49.8576	56.7774
CFC21_006107	A0A3B5YUB2	A0A3B5YUB2_WHEAT Proteasome subunit beta OS=Triticum aestivum OX=4565 GN=CFC21_006107 PE=3 SV=1	48.4141	40.7943	0.53459	0.886533		0.842612	-0.24706	69.9489	41.3815	33.9119	42.6459	36.1461	43.5909	69.9489	41.3815	33.9119	42.6459	36.1461	43.5909
CFC21_006200	A0A3B5YUN2	A0A3B5YUN2_WHEAT Uncharacterized protein OS=Triticum aestivum OX=4565 GN=CFC21_006200 PE=3 SV=1	81.1442	70.545	0.395671	0.882278		0.869378	-0.201945	77.4464	85.746	80.2403	52.78	90.3132	68.5418	77.4464	85.746	80.2403	52.78	90.3132	68.5418
CFC21_005941	A0A3B5YUW4	A0A3B5YUW4_WHEAT NAD(P)H-quinone oxidoreductase subunit S, chloroplastic OS=Triticum aestivum OX=4565 GN=CFC21_005941 PE=4 SV=1	35.71	52.3846	0.241866	0.88082		1.46695	0.552817	50.0107	28.1882	28.931	70.2939	50.4154	36.4446	50.0107	28.1882	28.931	70.2939	50.4154	36.4446
CFC21_006314	A0A3B5YV26	A0A3B5YV26_WHEAT Inosine triphosphate pyrophosphatase OS=Triticum aestivum OX=4565 GN=CFC21_006314 PE=3 SV=1	40.0465	50.4848	0.365327	0.880997		1.26066	0.334174	36.3351	38.3152	45.4891	70.0358	42.7586	38.66	36.3351	38.3152	45.4891	70.0358	42.7586	38.66
CFC21_006340	A0A3B5YV69	A0A3B5YV69_WHEAT 2-oxoadipate dioxygenase/decarboxylase OS=Triticum aestivum OX=4565 GN=CFC21_006340 PE=3 SV=1	88.5634	74.1493	0.381583	0.881708		0.837245	-0.256278	101.943	82.4864	81.2611	52.972	71.5083	97.9675	101.943	82.4864	81.2611	52.972	71.5083	97.9675
CFC21_006244	A0A3B5YV86	A0A3B5YV86_WHEAT NAD(P)H dehydrogenase (quinone) OS=Triticum aestivum OX=4565 GN=CFC21_006244 PE=3 SV=1	43.4314	42.6256	0.880554	0.922302		0.981448	-0.027016	36.8781	52.5754	40.8406	43.2418	43.2732	41.3619	36.8781	52.5754	40.8406	43.2418	43.2732	41.3619
CFC21_006372	A0A3B5YVA7	A0A3B5YVA7_WHEAT eIF-(iso)4F 25 kDa subunit OS=Triticum aestivum OX=4565 GN=CFC21_006372 PE=3 SV=1	78.9	76.8643	0.876406	0.921963		0.974198	-0.0377124	96.6193	66.2659	73.8148	71.6248	65.9816	92.9864	96.6193	66.2659	73.8148	71.6248	65.9816	92.9864
CFC21_006276	A0A3B5YVD2	A0A3B5YVD2_WHEAT Translin OS=Triticum aestivum OX=4565 GN=CFC21_006276 PE=3 SV=1	101.938	81.4421	0.139494	0.880666		0.798942	-0.323838	97.7985	111.931	96.0826	97.4492	63.2335	83.6437	97.7985	111.931	96.0826	97.4492	63.2335	83.6437
CFC21_006115	A0A3B5YVP4	A0A3B5YVP4_WHEAT Thioredoxin domain-containing protein OS=Triticum aestivum OX=4565 GN=CFC21_006115 PE=3 SV=1	7.01903	18.4363	0.231629	0.880811		2.62661	1.3932	6.71678	10.3871	3.95316	19.7481	31.3921	4.16868	6.71678	10.3871	3.95316	19.7481	31.3921	4.16868
CFC21_006530	A0A3B5YVW2	A0A3B5YVW2_WHEAT Chloroplast inner envelope protein OS=Triticum aestivum OX=4565 GN=CFC21_006530 PE=4 SV=1	20.0049	21.395	0.889353	0.923012		1.06949	0.096924	28.1027	17.6353	14.2766	7.95915	19.3629	36.863	28.1027	17.6353	14.2766	7.95915	19.3629	36.863
CFC21_006570	A0A3B5YW20	A0A3B5YW20_WHEAT Fe2OG dioxygenase domain-containing protein OS=Triticum aestivum OX=4565 GN=CFC21_006570 PE=4 SV=1	125.843	138.971	0.428305	0.883457		1.10432	0.143156	118.165	123.133	136.231	159.025	112.267	145.62	118.165	123.133	136.231	159.025	112.267	145.62
	A0A3B5YW44	A0A3B5YW44_WHEAT Thioredoxin domain-containing protein OS=Triticum aestivum OX=4565 PE=3 SV=1	60.4585	62.3556	0.737669	0.908627		1.03138	0.0445733	66.3993	54.1491	60.827	63.9929	54.8966	68.1772	66.3993	54.1491	60.827	63.9929	54.8966	68.1772
CFC21_006617	A0A3B5YW83	A0A3B5YW83_WHEAT Cytochrome b5 heme-binding domain-containing protein OS=Triticum aestivum OX=4565 GN=CFC21_006617 PE=3 SV=1	274.34	284.9	0.851638	0.919875		1.03849	0.054492	211.044	331.224	280.752	354.697	283.388	216.616	211.044	331.224	280.752	354.697	283.388	216.616
CFC21_006536	A0A3B5YWB5	A0A3B5YWB5_WHEAT Secretory protein OS=Triticum aestivum OX=4565 GN=CFC21_006536 PE=4 SV=1	633.118	834.855	0.281328	0.880849		1.31864	0.39905	790.265	497.165	611.925	716.079	678.684	1109.8	790.265	497.165	611.925	716.079	678.684	1109.8
CFC21_006586	A0A3B5YWH7	A0A3B5YWH7_WHEAT Small ribosomal subunit protein bS18c OS=Triticum aestivum OX=4565 GN=CFC21_006586 PE=3 SV=1	5.01482	4.25908	0.78557	0.913718	0.273322	0.8493	-0.235654	3.75914	3.78724	7.49807	7.97902	0.109893	4.68834	3.75914	3.78724	7.49807	7.97902		4.68834
CFC21_006741	A0A3B5YWM3	A0A3B5YWM3_WHEAT Kinesin motor domain-containing protein OS=Triticum aestivum OX=4565 GN=CFC21_006741 PE=3 SV=1	85.7239	92.3225	0.62956	0.894591		1.07698	0.106985	68.5253	98.707	89.9393	102.115	74.4909	100.361	68.5253	98.707	89.9393	102.115	74.4909	100.361
CFC21_006618	A0A3B5YWN0	A0A3B5YWN0_WHEAT Cytochrome b5 heme-binding domain-containing protein OS=Triticum aestivum OX=4565 GN=CFC21_006618 PE=3 SV=1	32.6639	45.352	0.383064	0.88177		1.38845	0.473471	28.0655	33.1228	36.8034	69.5761	39.9244	26.5555	28.0655	33.1228	36.8034	69.5761	39.9244	26.5555
	A0A3B5YWP7	A0A3B5YWP7_WHEAT Low-temperature-induced 65 kDa protein OS=Triticum aestivum OX=4565 PE=4 SV=1	251.984	238.855	0.897673	0.923671		0.9479	-0.0771927	136.677	344.828	274.446	319.919	305.198	91.4492	136.677	344.828	274.446	319.919	305.198	91.4492
CFC21_006782	A0A3B5YWS4	A0A3B5YWS4_WHEAT Mitochondrial carnitine/acylcarnitine carrier-like protein OS=Triticum aestivum OX=4565 GN=CFC21_006782 PE=3 SV=1	19.7923	20.5997	0.482228	0.88506		1.04079	0.0576852	18.18	20.6087	20.5883	21.8436	19.5829	20.3727	18.18	20.6087	20.5883	21.8436	19.5829	20.3727
CFC21_006804	A0A3B5YWV4	A0A3B5YWV4_WHEAT VHS domain-containing protein OS=Triticum aestivum OX=4565 GN=CFC21_006804 PE=3 SV=1	126.531	141.25	0.497818	0.88546		1.11633	0.158758	117.272	141.942	120.379	162.079	156.642	105.029	117.272	141.942	120.379	162.079	156.642	105.029
CFC21_088359	A0A3B5YWW6	A0A3B5YWW6_WHEAT Prefoldin subunit 5 OS=Triticum aestivum OX=4565 GN=CFC21_088359 PE=3 SV=1	112.171	151.041	0.0622116	0.880215		1.34652	0.429233	85.5141	114.352	136.648	156.076	151.97	145.077	85.5141	114.352	136.648	156.076	151.97	145.077
CFC21_006877	A0A3B5YX53	A0A3B5YX53_WHEAT Ubiquitin-like protein OS=Triticum aestivum OX=4565 GN=CFC21_006877 PE=4 SV=1	1174.84	1315.47	0.525616	0.886115		1.1197	0.163115	861.215	1429.33	1233.98	1504.73	1334.18	1107.5	861.215	1429.33	1233.98	1504.73	1334.18	1107.5
CFC21_072309	A0A3B5YXC2	A0A3B5YXC2_WHEAT Uncharacterized protein OS=Triticum aestivum OX=4565 GN=CFC21_072309 PE=4 SV=1	75.4464	71.1079	0.327716	0.880875		0.942496	-0.0854423	79.2731	67.9416	79.1245	72.7804	71.3486	69.1946	79.2731	67.9416	79.1245	72.7804	71.3486	69.1946
CFC21_006959	A0A3B5YXE3	A0A3B5YXE3_WHEAT Clathrin/coatomer adaptor adaptin-like N-terminal domain-containing protein OS=Triticum aestivum OX=4565 GN=CFC21_006959 PE=3 SV=1	5.90172	5.93979	0.971603	0.929067		1.00645	0.00927418	6.44765	4.20962	7.04791	6.46416	4.91208	6.44311	6.44765	4.20962	7.04791	6.46416	4.91208	6.44311
CFC21_006897	A0A3B5YXI6	A0A3B5YXI6_WHEAT Uncharacterized protein OS=Triticum aestivum OX=4565 GN=CFC21_006897 PE=3 SV=1	4.14177	1.19425	0.0914065	0.880475	0.0832645	0.288342	-1.79415	4.80988	5.0176	2.59784	0.109893	0.109893	3.36296	4.80988	5.0176	2.59784			3.36296
CFC21_006602	A0A3B5YXJ0	A0A3B5YXJ0_WHEAT Bifunctional inhibitor/plant lipid transfer protein/seed storage helical domain-containing protein OS=Triticum aestivum OX=4565 GN=CFC21_006602 PE=3 SV=1	61.0642	70.9964	0.485746	0.885153		1.16265	0.21742	74.6233	37.3591	71.2103	80.5997	69.2423	63.1474	74.6233	37.3591	71.2103	80.5997	69.2423	63.1474
	A0A3B5YXL4	A0A3B5YXL4_WHEAT K Homology domain-containing protein OS=Triticum aestivum OX=4565 PE=4 SV=1	50.5236	58.3821	0.228632	0.880808		1.15554	0.208568	57.7552	45.0778	48.7378	59.6107	50.8268	64.7089	57.7552	45.0778	48.7378	59.6107	50.8268	64.7089
CFC21_007018	A0A3B5YXP5	A0A3B5YXP5_WHEAT Serine hydroxymethyltransferase OS=Triticum aestivum OX=4565 GN=CFC21_007018 PE=3 SV=1	24.7776	18.6992	0.516057	0.885898		0.754684	-0.406055	35.6917	18.0585	20.5826	9.96677	14.6505	31.4805	35.6917	18.0585	20.5826	9.96677	14.6505	31.4805
CFC21_007069	A0A3B5YXU6	A0A3B5YXU6_WHEAT Uncharacterized protein OS=Triticum aestivum OX=4565 GN=CFC21_007069 PE=3 SV=1	30.5192	26.2629	0.78026	0.913182	0.273322	0.860539	-0.216687	19.5558	35.1188	36.883	41.8796	36.7993	0.109893	19.5558	35.1188	36.883	41.8796	36.7993
CFC21_006697	A0A3B5YXV3	A0A3B5YXV3_WHEAT UBX domain-containing protein OS=Triticum aestivum OX=4565 GN=CFC21_006697 PE=4 SV=1	21.0597	19.6993	0.228671	0.880808		0.935404	-0.0963379	20.1668	21.9571	21.0551	19.7536	21.0687	18.2756	20.1668	21.9571	21.0551	19.7536	21.0687	18.2756
	A0A3B5YXW1	A0A3B5YXW1_WHEAT RanBD1 domain-containing protein OS=Triticum aestivum OX=4565 PE=4 SV=1	762.274	829.029	0.415699	0.883023		1.08757	0.121113	630.396	840.707	815.72	889.04	780.333	817.714	630.396	840.707	815.72	889.04	780.333	817.714
CFC21_007074	A0A3B5YXX2	A0A3B5YXX2_WHEAT RanBD1 domain-containing protein OS=Triticum aestivum OX=4565 GN=CFC21_007074 PE=4 SV=1	75.8563	78.6584	0.758486	0.910912		1.03694	0.052332	92.1667	68.7707	66.6314	83.0698	77.8766	75.0287	92.1667	68.7707	66.6314	83.0698	77.8766	75.0287
CFC21_007008	A0A3B5YXZ2	A0A3B5YXZ2_WHEAT Palmitoyl-protein thioesterase 1 OS=Triticum aestivum OX=4565 GN=CFC21_007008 PE=4 SV=1	84.2974	70.2884	0.397134	0.882335		0.833815	-0.262201	67.1429	104.765	80.9843	73.5485	85.5712	51.7455	67.1429	104.765	80.9843	73.5485	85.5712	51.7455
CFC21_007160	A0A3B5YY38	A0A3B5YY38_WHEAT Late embryogenesis abundant protein LEA-2 subgroup domain-containing protein OS=Triticum aestivum OX=4565 GN=CFC21_007160 PE=4 SV=1	32.7512	24.4398	0.179288	0.880747		0.746224	-0.422318	27.2583	34.8392	36.1562	16.2583	30.7944	26.2666	27.2583	34.8392	36.1562	16.2583	30.7944	26.2666
CFC21_006851	A0A3B5YY61	A0A3B5YY61_WHEAT UBC core domain-containing protein OS=Triticum aestivum OX=4565 GN=CFC21_006851 PE=3 SV=1	238.574	260.312	0.710354	0.905446		1.09112	0.125805	275.241	146.726	293.754	294.688	202.991	283.256	275.241	146.726	293.754	294.688	202.991	283.256
CFC21_007193	A0A3B5YY70	A0A3B5YY70_WHEAT NAC-A/B domain-containing protein OS=Triticum aestivum OX=4565 GN=CFC21_007193 PE=4 SV=1	1034.37	1293.92	0.294959	0.880858		1.25093	0.322997	868.789	1032.16	1202.15	1654.56	1232.25	994.945	868.789	1032.16	1202.15	1654.56	1232.25	994.945
	A0A3B5YYM0	A0A3B5YYM0_WHEAT Dienelactone hydrolase domain-containing protein OS=Triticum aestivum OX=4565 PE=4 SV=1	22.882	18.4772	0.406556	0.882692		0.807498	-0.30847	20.4222	26.8812	21.3426	15.4058	13.0483	26.9774	20.4222	26.8812	21.3426	15.4058	13.0483	26.9774
CFC21_007343	A0A3B5YYN5	A0A3B5YYN5_WHEAT TPM domain-containing protein OS=Triticum aestivum OX=4565 GN=CFC21_007343 PE=4 SV=1	118.038	108.961	0.58029	0.890668		0.923101	-0.11544	135.87	104.416	113.829	85.2077	121.681	119.995	135.87	104.416	113.829	85.2077	121.681	119.995
CFC21_006946	A0A3B5YYQ3	A0A3B5YYQ3_WHEAT Uncharacterized protein OS=Triticum aestivum OX=4565 GN=CFC21_006946 PE=4 SV=1	60.0776	57.9936	0.665911	0.899768		0.965311	-0.0509339	62.1894	56.0635	61.98	64.4124	50.6393	58.9292	62.1894	56.0635	61.98	64.4124	50.6393	58.9292
	A0A3B5YYV2	A0A3B5YYV2_WHEAT CUE domain-containing protein OS=Triticum aestivum OX=4565 PE=4 SV=1	13.6641	23.2655	0.013118	0.877181		1.70267	0.767799	12.245	13.1359	15.6116	23.2762	19.7615	26.7589	12.245	13.1359	15.6116	23.2762	19.7615	26.7589
	A0A3B5YYW5	A0A3B5YYW5_WHEAT RING-type E3 ubiquitin transferase OS=Triticum aestivum OX=4565 PE=4 SV=1	25.8443	42.0543	0.116427	0.880594		1.62722	0.702409	19.2218	20.8551	37.456	53.0845	38.6595	34.419	19.2218	20.8551	37.456	53.0845	38.6595	34.419
CFC21_006995	A0A3B5YYX3	A0A3B5YYX3_WHEAT MADF domain-containing protein OS=Triticum aestivum OX=4565 GN=CFC21_006995 PE=4 SV=1	10.9709	10.1284	0.842989	0.91912		0.923205	-0.115277	7.97173	10.9191	14.0219	7.10414	17.2696	6.01141	7.97173	10.9191	14.0219	7.10414	17.2696	6.01141
CFC21_007305	A0A3B5YYY2	A0A3B5YYY2_WHEAT Coatomer subunit delta OS=Triticum aestivum OX=4565 GN=CFC21_007305 PE=3 SV=1	75.7157	53.8661	0.203698	0.880781		0.711426	-0.491215	94.8623	72.309	59.9759	34.0432	60.0219	67.5332	94.8623	72.309	59.9759	34.0432	60.0219	67.5332
	A0A3B5YZ25	A0A3B5YZ25_WHEAT Cold shock domain protein 2 OS=Triticum aestivum OX=4565 PE=4 SV=1	1675.3	2003.36	0.524785	0.886096		1.19583	0.258007	1179.87	1904.31	1941.71	2464.6	2340.78	1204.71	1179.87	1904.31	1941.71	2464.6	2340.78	1204.71
CFC21_007516	A0A3B5YZC8	A0A3B5YZC8_WHEAT CRAL-TRIO domain-containing protein OS=Triticum aestivum OX=4565 GN=CFC21_007516 PE=3 SV=1	33.4261	36.2387	0.442579	0.883919		1.08414	0.116556	27.7351	34.1963	38.3467	38.1482	34.0933	36.4745	27.7351	34.1963	38.3467	38.1482	34.0933	36.4745
	A0A3B5YZE3	A0A3B5YZE3_WHEAT Uncharacterized protein OS=Triticum aestivum OX=4565 PE=4 SV=1	26.597	28.7418	0.571938	0.889959		1.08064	0.111884	20.3288	28.3297	31.1326	30.4055	29.6425	26.1774	20.3288	28.3297	31.1326	30.4055	29.6425	26.1774
	A0A3B5YZG7	A0A3B5YZG7_WHEAT Uncharacterized protein OS=Triticum aestivum OX=4565 PE=4 SV=1	2139.53	2416.28	0.677619	0.901329		1.12935	0.175494	1456.32	2554.8	2407.48	3145.25	2678.6	1425	1456.32	2554.8	2407.48	3145.25	2678.6	1425
CFC21_007531	A0A3B5YZH8	A0A3B5YZH8_WHEAT Inhibitor I9 domain-containing protein OS=Triticum aestivum OX=4565 GN=CFC21_007531 PE=4 SV=1	571.597	762.972	0.293546	0.880857		1.33481	0.416633	501.937	601.819	611.034	746.192	504.138	1038.59	501.937	601.819	611.034	746.192	504.138	1038.59
CFC21_007466	A0A3B5YZJ4	A0A3B5YZJ4_WHEAT Large ribosomal subunit protein uL4 C-terminal domain-containing protein OS=Triticum aestivum OX=4565 GN=CFC21_007466 PE=3 SV=1	319.434	335.636	0.855873	0.92024		1.05072	0.071381	433.691	208.405	316.206	295.576	271.422	439.911	433.691	208.405	316.206	295.576	271.422	439.911
CFC21_007592	A0A3B5YZM3	A0A3B5YZM3_WHEAT PH domain-containing protein OS=Triticum aestivum OX=4565 GN=CFC21_007592 PE=4 SV=1	55.1855	50.6731	0.236951	0.880815		0.918232	-0.123069	58.3665	55.2668	51.9233	55.1728	50.8845	45.962	58.3665	55.2668	51.9233	55.1728	50.8845	45.962
CFC21_007602	A0A3B5YZN4	A0A3B5YZN4_WHEAT beta-glucosidase OS=Triticum aestivum OX=4565 GN=CFC21_007602 PE=3 SV=1	130.267	177.619	0.183662	0.880753		1.36349	0.447306	153.272	105.492	132.038	174.4	224.269	134.186	153.272	105.492	132.038	174.4	224.269	134.186
	A0A3B5YZP8	A0A3B5YZP8_WHEAT NmrA-like domain-containing protein OS=Triticum aestivum OX=4565 PE=4 SV=1	25.5976	21.7229	0.337387	0.880879		0.848629	-0.236795	31.6348	25.3977	19.7603	20.6424	23.6145	20.9117	31.6348	25.3977	19.7603	20.6424	23.6145	20.9117
	A0A3B5YZT7	A0A3B5YZT7_WHEAT Ribosomal protein OS=Triticum aestivum OX=4565 PE=3 SV=1	24.651	22.6285	0.748048	0.909781		0.917953	-0.123507	35.2043	16.8905	21.8583	21.4067	24.0085	22.4703	35.2043	16.8905	21.8583	21.4067	24.0085	22.4703
CFC21_007674	A0A3B5YZY6	A0A3B5YZY6_WHEAT UBC core domain-containing protein OS=Triticum aestivum OX=4565 GN=CFC21_007674 PE=3 SV=1	133.52	155.506	0.269885	0.880842		1.16467	0.219923	120.158	131.763	148.638	168.511	172.539	125.47	120.158	131.763	148.638	168.511	172.539	125.47
CFC21_007700	A0A3B5Z001	A0A3B5Z001_WHEAT PWWP domain-containing protein OS=Triticum aestivum OX=4565 GN=CFC21_007700 PE=4 SV=1	22.2767	23.0779	0.781344	0.913292		1.03597	0.0509765	23.8804	19.9957	22.954	24.0624	18.4617	26.7097	23.8804	19.9957	22.954	24.0624	18.4617	26.7097
CFC21_007430	A0A3B5Z065	A0A3B5Z065_WHEAT Uncharacterized protein OS=Triticum aestivum OX=4565 GN=CFC21_007430 PE=4 SV=1	60.009	56.1407	0.536666	0.886735		0.935538	-0.0961323	58.4284	52.0723	69.5263	55.4911	51.9745	60.9564	58.4284	52.0723	69.5263	55.4911	51.9745	60.9564
	A0A3B5Z0D1	A0A3B5Z0D1_WHEAT NADP-dependent oxidoreductase domain-containing protein OS=Triticum aestivum OX=4565 PE=3 SV=1	758.686	850.161	0.306937	0.880864		1.12057	0.164233	697.908	802.133	776.016	813.474	748.563	988.446	697.908	802.133	776.016	813.474	748.563	988.446
CFC21_041477	A0A3B5Z0G9	A0A3B5Z0G9_WHEAT K Homology domain-containing protein OS=Triticum aestivum OX=4565 GN=CFC21_041477 PE=4 SV=1	34.4397	42.2	0.065066	0.880251		1.22533	0.293172	30.4527	39.0234	33.8429	45.5316	39.3512	41.7172	30.4527	39.0234	33.8429	45.5316	39.3512	41.7172
CFC21_007773	A0A3B5Z0I8	A0A3B5Z0I8_WHEAT Uncharacterized protein OS=Triticum aestivum OX=4565 GN=CFC21_007773 PE=4 SV=1	1961.89	2564.02	0.261191	0.880835		1.30692	0.386168	1383.67	2102.23	2399.76	2764.65	3041.09	1886.33	1383.67	2102.23	2399.76	2764.65	3041.09	1886.33
CFC21_007989	A0A3B5Z0X4	A0A3B5Z0X4_WHEAT Peptidase C14 caspase domain-containing protein OS=Triticum aestivum OX=4565 GN=CFC21_007989 PE=3 SV=1	64.3759	68.6535	0.536887	0.886757		1.06645	0.0928121	67.3241	59.8829	65.9207	80.2699	60.9041	64.7864	67.3241	59.8829	65.9207	80.2699	60.9041	64.7864
CFC21_007657	A0A3B5Z0Y6	A0A3B5Z0Y6_WHEAT peptidylprolyl isomerase OS=Triticum aestivum OX=4565 GN=CFC21_007657 PE=4 SV=1	19.7503	28.7195	0.082889	0.880418		1.45413	0.540156	19.0878	15.651	24.5122	24.2039	27.7606	34.1942	19.0878	15.651	24.5122	24.2039	27.7606	34.1942
CFC21_007928	A0A3B5Z125	A0A3B5Z125_WHEAT Leucine-rich repeat-containing N-terminal plant-type domain-containing protein OS=Triticum aestivum OX=4565 GN=CFC21_007928 PE=4 SV=1	132.304	119.982	0.58466	0.891031		0.90686	-0.141048	143.601	119.825	133.487	159.139	100.62	100.185	143.601	119.825	133.487	159.139	100.62	100.185
CFC21_007954	A0A3B5Z154	A0A3B5Z154_WHEAT Cysteine proteinase inhibitor OS=Triticum aestivum OX=4565 GN=CFC21_007954 PE=3 SV=1	95.5898	98.6733	0.91858	0.925278		1.03226	0.0458021	62.6803	146.693	77.3963	79.8645	119.488	96.6674	62.6803	146.693	77.3963	79.8645	119.488	96.6674
	A0A3B5Z1P0	A0A3B5Z1P0_WHEAT Thioredoxin OS=Triticum aestivum OX=4565 PE=3 SV=1	8.28195	16.819	0.067534	0.880279		2.0308	1.02205	7.28504	12.1609	5.39986	16.2287	21.8943	12.3341	7.28504	12.1609	5.39986	16.2287	21.8943	12.3341
CFC21_008259	A0A3B5Z1T0	A0A3B5Z1T0_WHEAT Clp R domain-containing protein OS=Triticum aestivum OX=4565 GN=CFC21_008259 PE=3 SV=1	154.276	123.027	0.46457	0.884576		0.797443	-0.326547	207.545	114.62	140.664	86.4778	106.784	175.818	207.545	114.62	140.664	86.4778	106.784	175.818
	A0A3B5Z1T5	A0A3B5Z1T5_WHEAT F-ATPase protein 6 OS=Triticum aestivum OX=4565 PE=3 SV=1	14.2915	14.6595	0.879624	0.922226		1.02575	0.0366836	14.114	14.3751	14.3854	18.5225	14.3452	11.1109	14.114	14.3751	14.3854	18.5225	14.3452	11.1109
CFC21_007983	A0A3B5Z298	A0A3B5Z298_WHEAT Phosphoglycerate kinase OS=Triticum aestivum OX=4565 GN=CFC21_007983 PE=3 SV=1	1626.02	1382.44	0.6213	0.893887		0.850198	-0.23413	2465.59	1152.67	1259.81	1159.99	1260.58	1726.75	2465.59	1152.67	1259.81	1159.99	1260.58	1726.75
CFC21_008402	A0A3B5Z2A1	A0A3B5Z2A1_WHEAT Hyaluronan/mRNA-binding protein domain-containing protein OS=Triticum aestivum OX=4565 GN=CFC21_008402 PE=4 SV=1	374.305	460.574	0.194762	0.880769		1.23048	0.29922	318.545	420.903	383.465	510.623	503.847	367.252	318.545	420.903	383.465	510.623	503.847	367.252
CFC21_008469	A0A3B5Z2I4	A0A3B5Z2I4_WHEAT DUF4005 domain-containing protein OS=Triticum aestivum OX=4565 GN=CFC21_008469 PE=3 SV=1	31.3528	21.6542	0.527211	0.88615	0.273322	0.690663	-0.533946	23.3057	26.8019	43.9507	21.4862	43.3666	0.109893	23.3057	26.8019	43.9507	21.4862	43.3666
CFC21_008064	A0A3B5Z2J5	A0A3B5Z2J5_WHEAT UspA domain-containing protein OS=Triticum aestivum OX=4565 GN=CFC21_008064 PE=4 SV=1	613.012	549.598	0.256624	0.880832		0.896553	-0.157539	561.417	663.056	614.562	619.006	541.403	488.384	561.417	663.056	614.562	619.006	541.403	488.384
CFC21_008498	A0A3B5Z2L3	A0A3B5Z2L3_WHEAT Nucleosome assembly protein OS=Triticum aestivum OX=4565 GN=CFC21_008498 PE=3 SV=1	205.264	207.29	0.939823	0.926844		1.00987	0.0141722	183.51	239.761	192.52	221.071	171.194	229.605	183.51	239.761	192.52	221.071	171.194	229.605
CFC21_008546	A0A3B5Z2Q8	A0A3B5Z2Q8_WHEAT Uncharacterized protein OS=Triticum aestivum OX=4565 GN=CFC21_008546 PE=4 SV=1	16.7203	20.6458	0.666002	0.89978		1.23477	0.304247	7.85838	21.875	20.4275	33.8603	18.8597	9.21733	7.85838	21.875	20.4275	33.8603	18.8597	9.21733
CFC21_008562	A0A3B5Z2T1	A0A3B5Z2T1_WHEAT Uncharacterized protein OS=Triticum aestivum OX=4565 GN=CFC21_008562 PE=3 SV=1	97.5217	80.9771	0.611562	0.89316		0.830349	-0.26821	131.618	69.9604	90.9863	61.4064	52.7555	128.769	131.618	69.9604	90.9863	61.4064	52.7555	128.769
CFC21_008576	A0A3B5Z2U0	A0A3B5Z2U0_WHEAT Pectinesterase inhibitor domain-containing protein OS=Triticum aestivum OX=4565 GN=CFC21_008576 PE=3 SV=1	28.4866	40.9456	0.636115	0.895563		1.43737	0.523427	13.3924	26.7711	45.2962	40.9322	80.0049	1.8996	13.3924	26.7711	45.2962	40.9322	80.0049	1.8996
CFC21_008592	A0A3B5Z2W4	A0A3B5Z2W4_WHEAT Uncharacterized protein OS=Triticum aestivum OX=4565 GN=CFC21_008592 PE=3 SV=1	449.118	467.185	0.838155	0.918691		1.04023	0.0569012	327.649	534.683	485.021	567.506	454.317	379.733	327.649	534.683	485.021	567.506	454.317	379.733
CFC21_008262	A0A3B5Z2W5	A0A3B5Z2W5_WHEAT dolichyl-diphosphooligosaccharide--protein glycotransferase OS=Triticum aestivum OX=4565 GN=CFC21_008262 PE=3 SV=1	10.5669	7.6251	0.22524	0.880804		0.721603	-0.470723	12.5776	12.1441	6.979	7.07049	6.25403	9.55077	12.5776	12.1441	6.979	7.07049	6.25403	9.55077
	A0A3B5Z336	A0A3B5Z336_WHEAT Large ribosomal subunit protein eL28 OS=Triticum aestivum OX=4565 PE=3 SV=1	388.889	391.029	0.989394	0.930253		1.0055	0.00791669	595.185	197.884	373.598	415.495	209.689	547.902	595.185	197.884	373.598	415.495	209.689	547.902
CFC21_008251	A0A3B5Z349	A0A3B5Z349_WHEAT Uncharacterized protein OS=Triticum aestivum OX=4565 GN=CFC21_008251 PE=3 SV=1	156.307	132.447	0.507512	0.885697		0.847354	-0.238963	122.676	196.706	149.538	170.872	140.064	86.4047	122.676	196.706	149.538	170.872	140.064	86.4047
CFC21_008341	A0A3B5Z358	A0A3B5Z358_WHEAT Reticulon-like protein OS=Triticum aestivum OX=4565 GN=CFC21_008341 PE=4 SV=1	172.546	154.956	0.529429	0.886199		0.89806	-0.155116	188.197	191.217	138.223	192.013	129.593	143.264	188.197	191.217	138.223	192.013	129.593	143.264
CFC21_008675	A0A3B5Z362	A0A3B5Z362_WHEAT Uncharacterized protein OS=Triticum aestivum OX=4565 GN=CFC21_008675 PE=4 SV=1	94.9817	146.769	0.0483284	0.879981		1.54524	0.627826	70.2502	86.8496	127.845	137.231	143.053	160.023	70.2502	86.8496	127.845	137.231	143.053	160.023
CFC21_008709	A0A3B5Z3B0	A0A3B5Z3B0_WHEAT Sulfhydryl oxidase OS=Triticum aestivum OX=4565 GN=CFC21_008709 PE=4 SV=1	6.05161	5.74909	0.934499	0.926457	0.273322	0.95001	-0.0739856	6.63329	3.56919	7.95234	5.9278	0.109893	11.2096	6.63329	3.56919	7.95234	5.9278		11.2096
CFC21_008717	A0A3B5Z3B6	A0A3B5Z3B6_WHEAT Uncharacterized protein OS=Triticum aestivum OX=4565 GN=CFC21_008717 PE=3 SV=1	43.9713	79.9156	0.0121152	0.876864		1.81745	0.861915	45.3179	33.5964	52.9996	78.8469	70.0537	90.8464	45.3179	33.5964	52.9996	78.8469	70.0537	90.8464
CFC21_008651	A0A3B5Z3G6	A0A3B5Z3G6_WHEAT Uncharacterized protein OS=Triticum aestivum OX=4565 GN=CFC21_008651 PE=4 SV=1	1299.39	1979.84	0.235234	0.880814		1.52366	0.607544	530.91	1556.11	1811.15	2469.97	2005.83	1463.71	530.91	1556.11	1811.15	2469.97	2005.83	1463.71
CFC21_008882	A0A3B5Z3T7	A0A3B5Z3T7_WHEAT 26S proteasome non-ATPase regulatory subunit 5 OS=Triticum aestivum OX=4565 GN=CFC21_008882 PE=4 SV=1	47.4577	44.4189	0.53388	0.886464		0.935968	-0.0954683	49.4054	48.4215	44.5461	41.0178	39.4371	52.8017	49.4054	48.4215	44.5461	41.0178	39.4371	52.8017
CFC21_008591	A0A3B5Z3X9	A0A3B5Z3X9_WHEAT VIP1 protein OS=Triticum aestivum OX=4565 GN=CFC21_008591 PE=4 SV=1	145.174	174.702	0.489188	0.885242		1.2034	0.267114	88.6416	193.064	153.817	215.607	176.224	132.275	88.6416	193.064	153.817	215.607	176.224	132.275
CFC21_008937	A0A3B5Z3Y8	A0A3B5Z3Y8_WHEAT Photosystem I reaction center subunit VI OS=Triticum aestivum OX=4565 GN=CFC21_008937 PE=3 SV=1	423.852	528.091	0.325479	0.880874		1.24593	0.317228	455.753	308.532	507.269	658.783	513.206	412.284	455.753	308.532	507.269	658.783	513.206	412.284
CFC21_008834	A0A3B5Z420	A0A3B5Z420_WHEAT Fe2OG dioxygenase domain-containing protein OS=Triticum aestivum OX=4565 GN=CFC21_008834 PE=3 SV=1	43.6714	38.7719	0.317334	0.88087		0.88781	-0.171676	36.7643	50.7675	43.4824	36.7999	41.5733	37.9426	36.7643	50.7675	43.4824	36.7999	41.5733	37.9426
CFC21_009003	A0A3B5Z455	A0A3B5Z455_WHEAT RING-type E3 ubiquitin transferase OS=Triticum aestivum OX=4565 GN=CFC21_009003 PE=4 SV=1	32.4115	25.6383	0.46103	0.884474		0.791024	-0.338206	18.1309	43.3955	35.7082	24.0324	25.9018	26.9807	18.1309	43.3955	35.7082	24.0324	25.9018	26.9807
CFC21_008570	A0A3B5Z485	A0A3B5Z485_WHEAT J domain-containing protein OS=Triticum aestivum OX=4565 GN=CFC21_008570 PE=4 SV=1	60.6606	74.136	0.0094921	0.875719		1.22214	0.289414	56.2532	60.028	65.7006	72.5279	75.5611	74.3189	56.2532	60.028	65.7006	72.5279	75.5611	74.3189
CFC21_009031	A0A3B5Z494	A0A3B5Z494_WHEAT CobW/HypB/UreG nucleotide-binding domain-containing protein OS=Triticum aestivum OX=4565 GN=CFC21_009031 PE=3 SV=1	44.7073	43.1577	0.866454	0.921137		0.965339	-0.0508928	37.0745	57.2135	39.8339	52.0093	45.5314	31.9323	37.0745	57.2135	39.8339	52.0093	45.5314	31.9323
CFC21_008934	A0A3B5Z4B3	A0A3B5Z4B3_WHEAT TATA element modulatory factor 1 TATA binding domain-containing protein OS=Triticum aestivum OX=4565 GN=CFC21_008934 PE=4 SV=1	1454.65	1542.58	0.707493	0.9051		1.06044	0.0846689	1224.66	1562.73	1576.56	1642.55	1801.65	1183.52	1224.66	1562.73	1576.56	1642.55	1801.65	1183.52
	A0A3B5Z4E1	A0A3B5Z4E1_WHEAT Endosulphine OS=Triticum aestivum OX=4565 PE=3 SV=1	1643.36	1843.05	0.270531	0.880842		1.12151	0.165446	1445.92	1694.28	1789.89	1949.78	1971.99	1607.38	1445.92	1694.28	1789.89	1949.78	1971.99	1607.38
CFC21_008707	A0A3B5Z4Q0	A0A3B5Z4Q0_WHEAT Uncharacterized protein OS=Triticum aestivum OX=4565 GN=CFC21_008707 PE=1 SV=1	119.113	81.472	0.192875	0.880767		0.683989	-0.547955	131.162	128.875	97.3023	49.742	122.33	72.3445	131.162	128.875	97.3023	49.742	122.33	72.3445
CFC21_010667	A0A3B5Z4R3	A0A3B5Z4R3_WHEAT FRIGIDA-like protein OS=Triticum aestivum OX=4565 GN=CFC21_010667 PE=3 SV=1	59.4235	63.5668	0.239784	0.880818		1.06973	0.0972414	61.0976	55.6666	61.5062	67.4765	59.384	63.8401	61.0976	55.6666	61.5062	67.4765	59.384	63.8401
CFC21_009125	A0A3B5Z4W7	A0A3B5Z4W7_WHEAT PDZ domain-containing protein OS=Triticum aestivum OX=4565 GN=CFC21_009125 PE=3 SV=1	15.7736	16.7118	0.775413	0.912687		1.05947	0.0833489	21.5924	12.0104	13.7182	15.2187	18.1963	16.7203	21.5924	12.0104	13.7182	15.2187	18.1963	16.7203
CFC21_009145	A0A3B5Z4Z7	A0A3B5Z4Z7_WHEAT DUF3143 domain-containing protein OS=Triticum aestivum OX=4565 GN=CFC21_009145 PE=4 SV=1	4.54314	7.63615	0.333203	0.880877		1.68081	0.749155	5.20412	5.36724	3.05807	12.2828	2.88837	7.73725	5.20412	5.36724	3.05807	12.2828	2.88837	7.73725
CFC21_009326	A0A3B5Z567	A0A3B5Z567_WHEAT Uncharacterized protein OS=Triticum aestivum OX=4565 GN=CFC21_009326 PE=4 SV=1	53.5624	59.8377	0.578881	0.89055		1.11716	0.159836	63.5848	53.9802	43.1221	44.2561	61.4849	73.7723	63.5848	53.9802	43.1221	44.2561	61.4849	73.7723
CFC21_009219	A0A3B5Z581	A0A3B5Z581_WHEAT Uncharacterized protein OS=Triticum aestivum OX=4565 GN=CFC21_009219 PE=4 SV=1	1494.05	1539.11	0.885413	0.922696		1.03016	0.0428656	1124.26	1475.89	1882.01	1831.35	1617.77	1168.2	1124.26	1475.89	1882.01	1831.35	1617.77	1168.2
CFC21_009440	A0A3B5Z5J3	A0A3B5Z5J3_WHEAT Hyaluronan/mRNA-binding protein domain-containing protein OS=Triticum aestivum OX=4565 GN=CFC21_009440 PE=4 SV=1	29.6728	35.1521	0.520065	0.88599		1.18466	0.24447	32.3266	16.3592	40.3325	34.6619	29.7041	41.0902	32.3266	16.3592	40.3325	34.6619	29.7041	41.0902
	A0A3B5Z5Q6	A0A3B5Z5Q6_WHEAT Uncharacterized protein OS=Triticum aestivum OX=4565 PE=4 SV=1	96.4465	120.12	0.0466147	0.879943		1.24546	0.316676	81.5679	105.936	101.835	118.138	126.984	115.238	81.5679	105.936	101.835	118.138	126.984	115.238
CFC21_009225	A0A3B5Z5Y2	A0A3B5Z5Y2_WHEAT Peroxisomal membrane protein PEX14 OS=Triticum aestivum OX=4565 GN=CFC21_009225 PE=3 SV=1	103.829	123.828	0.31351	0.880868		1.19262	0.254131	77.6161	119.725	114.146	142.555	125.332	103.597	77.6161	119.725	114.146	142.555	125.332	103.597
	A0A3B5Z5Y9	A0A3B5Z5Y9_WHEAT H15 domain-containing protein OS=Triticum aestivum OX=4565 PE=4 SV=1	15.9961	19.4924	0.245406	0.880823		1.21857	0.28519	12.0724	15.4727	20.4433	18.8061	18.5137	21.1574	12.0724	15.4727	20.4433	18.8061	18.5137	21.1574
CFC21_009266	A0A3B5Z627	A0A3B5Z627_WHEAT J domain-containing protein OS=Triticum aestivum OX=4565 GN=CFC21_009266 PE=4 SV=1	33.3515	34.8706	0.546569	0.88768		1.04555	0.0642582	33.3531	29.4018	37.2996	34.5132	35.6033	34.4951	33.3531	29.4018	37.2996	34.5132	35.6033	34.4951
CFC21_009201	A0A3B5Z662	A0A3B5Z662_WHEAT Oleosin OS=Triticum aestivum OX=4565 GN=CFC21_009201 PE=3 SV=1	193.458	277.674	0.303983	0.880863		1.43532	0.521369	82.5293	289.408	208.438	329.173	301.598	202.252	82.5293	289.408	208.438	329.173	301.598	202.252
CFC21_009332	A0A3B5Z6A0	A0A3B5Z6A0_WHEAT Uncharacterized protein OS=Triticum aestivum OX=4565 GN=CFC21_009332 PE=4 SV=1	237.588	291.299	0.00375944	0.867744		1.22607	0.294036	228.395	245.347	239.024	287.094	305.631	281.171	228.395	245.347	239.024	287.094	305.631	281.171
CFC21_009308	A0A3B5Z6H7	A0A3B5Z6H7_WHEAT Water stress and hypersensitive response domain-containing protein OS=Triticum aestivum OX=4565 GN=CFC21_009308 PE=3 SV=1	224.99	251.496	0.559227	0.888842		1.11781	0.160673	249.188	168.275	257.508	310.069	236.51	207.91	249.188	168.275	257.508	310.069	236.51	207.91
CFC21_009477	A0A3B5Z6M2	A0A3B5Z6M2_WHEAT cysteine dioxygenase OS=Triticum aestivum OX=4565 GN=CFC21_009477 PE=3 SV=1	26.0875	26.3119	0.978121	0.929506		1.0086	0.0123561	38.9476	15.0007	24.3143	29.5736	19.8097	29.5525	38.9476	15.0007	24.3143	29.5736	19.8097	29.5525
CFC21_009381	A0A3B5Z6Q8	A0A3B5Z6Q8_WHEAT Uncharacterized protein OS=Triticum aestivum OX=4565 GN=CFC21_009381 PE=3 SV=1	62.3546	57.7133	0.504236	0.885618		0.925566	-0.111592	52.1444	72.164	62.7555	60.0528	60.5287	52.5586	52.1444	72.164	62.7555	60.0528	60.5287	52.5586
CFC21_009562	A0A3B5Z6V4	A0A3B5Z6V4_WHEAT H15 domain-containing protein OS=Triticum aestivum OX=4565 GN=CFC21_009562 PE=3 SV=1	28.4661	24.4007	0.262994	0.880837		0.857182	-0.222326	26.9079	28.8123	29.6781	23.7354	29.923	19.5436	26.9079	28.8123	29.6781	23.7354	29.923	19.5436
CFC21_009481	A0A3B5Z6Z8	A0A3B5Z6Z8_WHEAT Eukaryotic translation initiation factor 5B OS=Triticum aestivum OX=4565 GN=CFC21_009481 PE=3 SV=1	149.473	146.566	0.842837	0.919106		0.980554	-0.0283305	174.513	131.9	142.006	143.966	145.951	149.783	174.513	131.9	142.006	143.966	145.951	149.783
CFC21_009918	A0A3B5ZMT2	A0A3B5ZMT2_WHEAT Chymotrypsin inhibitor-2 OS=Triticum aestivum OX=4565 GN=CFC21_009918 PE=3 SV=1	401.552	643.971	0.226073	0.880805		1.6037	0.681407	253.084	374.903	576.669	756.022	811.881	364.009	253.084	374.903	576.669	756.022	811.881	364.009
CFC21_009914	A0A3B5ZMV0	A0A3B5ZMV0_WHEAT Chymotrypsin inhibitor-2 OS=Triticum aestivum OX=4565 GN=CFC21_009914 PE=3 SV=1	462.961	618.015	0.338329	0.88088		1.33492	0.416751	260.409	605.097	523.379	691.299	738.294	424.454	260.409	605.097	523.379	691.299	738.294	424.454
CFC21_009943	A0A3B5ZMV3	A0A3B5ZMV3_WHEAT NAD(P)-binding domain-containing protein OS=Triticum aestivum OX=4565 GN=CFC21_009943 PE=4 SV=1	50.7915	41.8173	0.305107	0.880863		0.823313	-0.280487	61.7096	43.3533	47.3117	32.7532	50.823	41.8757	61.7096	43.3533	47.3117	32.7532	50.823	41.8757
CFC21_010073	A0A3B5ZN99	A0A3B5ZN99_WHEAT Glucose-6-phosphate isomerase OS=Triticum aestivum OX=4565 GN=CFC21_010073 PE=3 SV=1	135.482	87.9586	0.189602	0.880762		0.649226	-0.623208	181.559	122.06	102.828	53.2804	116.818	93.7773	181.559	122.06	102.828	53.2804	116.818	93.7773
CFC21_009911	A0A3B5ZNA8	A0A3B5ZNA8_WHEAT Chymotrypsin inhibitor-2 OS=Triticum aestivum OX=4565 GN=CFC21_009911 PE=3 SV=1	38.9251	69.5726	0.241708	0.88082		1.78735	0.837819	28.4877	48.9655	39.322	60.5892	110.525	37.6034	28.4877	48.9655	39.322	60.5892	110.525	37.6034
CFC21_010119	A0A3B5ZND3	A0A3B5ZND3_WHEAT 7,8-dihydroneopterin aldolase OS=Triticum aestivum OX=4565 GN=CFC21_010119 PE=3 SV=1	19.5539	7.59061	0.202645	0.880779	0.0832645	0.388189	-1.36517	23.2938	20.3217	15.0462	0.109893	0.109893	22.552	23.2938	20.3217	15.0462			22.552
CFC21_010130	A0A3B5ZNE8	A0A3B5ZNE8_WHEAT Cupin type-1 domain-containing protein OS=Triticum aestivum OX=4565 GN=CFC21_010130 PE=3 SV=1	73.3126	70.9202	0.741051	0.909006		0.967366	-0.0478658	83.737	63.7461	72.4548	65.8033	77.5714	69.3859	83.737	63.7461	72.4548	65.8033	77.5714	69.3859
CFC21_010141	A0A3B5ZNF1	A0A3B5ZNF1_WHEAT Uncharacterized protein OS=Triticum aestivum OX=4565 GN=CFC21_010141 PE=3 SV=1	64.1939	69.0237	0.0656071	0.880257		1.07524	0.104656	67.2513	62.8531	62.4772	71.0414	67.0392	68.9906	67.2513	62.8531	62.4772	71.0414	67.0392	68.9906
CFC21_010152	A0A3B5ZNG6	A0A3B5ZNG6_WHEAT Uncharacterized protein OS=Triticum aestivum OX=4565 GN=CFC21_010152 PE=4 SV=1	78.1634	103.56	0.395776	0.882282		1.32491	0.405896	33.5715	110.439	90.4792	125.568	106.282	78.8291	33.5715	110.439	90.4792	125.568	106.282	78.8291
CFC21_010205	A0A3B5ZNL0	A0A3B5ZNL0_WHEAT Co-chaperone protein p23 OS=Triticum aestivum OX=4565 GN=CFC21_010205 PE=3 SV=1	144.338	163.848	0.695663	0.903642		1.13517	0.182911	102.403	142.994	187.616	172.215	227.387	91.9428	102.403	142.994	187.616	172.215	227.387	91.9428
CFC21_009696	A0A3B5ZNX6	A0A3B5ZNX6_WHEAT Uncharacterized protein OS=Triticum aestivum OX=4565 GN=CFC21_009696 PE=4 SV=1	143.695	165.323	0.097224	0.880508		1.15052	0.202285	135.774	139.485	155.825	179.956	163.229	152.785	135.774	139.485	155.825	179.956	163.229	152.785
CFC21_009748	A0A3B5ZP16	A0A3B5ZP16_WHEAT Knottin scorpion toxin-like domain-containing protein OS=Triticum aestivum OX=4565 GN=CFC21_009748 PE=4 SV=1	13.0889	11.4085	0.807894	0.915902		0.871613	-0.19824	5.80509	24.7792	8.68238	15.4148	12.4017	6.40889	5.80509	24.7792	8.68238	15.4148	12.4017	6.40889
CFC21_010342	A0A3B5ZP43	A0A3B5ZP43_WHEAT Cupin type-1 domain-containing protein OS=Triticum aestivum OX=4565 GN=CFC21_010342 PE=3 SV=1	6216.04	5594.71	0.438722	0.883797		0.900045	-0.15193	7284.85	4912.28	6450.98	5201.67	5859.24	5723.23	7284.85	4912.28	6450.98	5201.67	5859.24	5723.23
CFC21_009917	A0A3B5ZPJ2	A0A3B5ZPJ2_WHEAT Subtilisin-chymotrypsin inhibitor-2A OS=Triticum aestivum OX=4565 GN=CFC21_009917 PE=3 SV=1	8.38968	15.0036	0.256253	0.880832		1.78834	0.83862	4.28736	11.7419	9.13973	23.8575	11.923	9.23024	4.28736	11.7419	9.13973	23.8575	11.923	9.23024
CFC21_010551	A0A3B5ZPT5	A0A3B5ZPT5_WHEAT Carboxypeptidase OS=Triticum aestivum OX=4565 GN=CFC21_010551 PE=3 SV=1	36.8668	39.1476	0.840101	0.918864		1.06187	0.0866027	31.302	44.4866	34.8117	37.2474	57.0535	23.1419	31.302	44.4866	34.8117	37.2474	57.0535	23.1419
CFC21_010691	A0A3B5ZQA1	A0A3B5ZQA1_WHEAT Uncharacterized protein OS=Triticum aestivum OX=4565 GN=CFC21_010691 PE=3 SV=1	12.9039	17.8817	0.516447	0.885907		1.38576	0.470682	8.28671	19.5631	10.8618	28.6837	17.4504	7.51118	8.28671	19.5631	10.8618	28.6837	17.4504	7.51118
CFC21_010696	A0A3B5ZQB1	A0A3B5ZQB1_WHEAT AIG1-type G domain-containing protein OS=Triticum aestivum OX=4565 GN=CFC21_010696 PE=3 SV=1	5.60876	5.75053	0.942358	0.927026		1.02528	0.036015	4.33234	8.19336	4.30057	3.76861	8.23397	5.24901	4.33234	8.19336	4.30057	3.76861	8.23397	5.24901
CFC21_010746	A0A3B5ZQH4	A0A3B5ZQH4_WHEAT H(+)-exporting diphosphatase OS=Triticum aestivum OX=4565 GN=CFC21_010746 PE=3 SV=1	163.167	152.429	0.832198	0.918157		0.934191	-0.0982103	238.302	122.127	129.072	104.274	148.571	204.442	238.302	122.127	129.072	104.274	148.571	204.442
	A0A3B5ZQL0	A0A3B5ZQL0_WHEAT Uncharacterized protein OS=Triticum aestivum OX=4565 PE=4 SV=1	125.839	158.764	0.00132434	0.844334		1.26164	0.335297	121.004	124.799	131.715	157.034	155.26	163.998	121.004	124.799	131.715	157.034	155.26	163.998
CFC21_010832	A0A3B5ZQR8	A0A3B5ZQR8_WHEAT DUF1421 domain-containing protein OS=Triticum aestivum OX=4565 GN=CFC21_010832 PE=4 SV=1	56.2904	52.1537	0.587102	0.891232		0.926512	-0.110119	57.2848	66.1552	45.4311	52.928	58.0172	45.5159	57.2848	66.1552	45.4311	52.928	58.0172	45.5159
CFC21_010695	A0A3B5ZQT4	A0A3B5ZQT4_WHEAT REF/SRPP-like protein OS=Triticum aestivum OX=4565 GN=CFC21_010695 PE=3 SV=1	197.232	195.722	0.951315	0.927663		0.992344	-0.0110884	156.028	225.799	209.869	192.179	214.06	180.927	156.028	225.799	209.869	192.179	214.06	180.927
CFC21_010703	A0A3B5ZQU4	A0A3B5ZQU4_WHEAT Fungal lipase-like domain-containing protein OS=Triticum aestivum OX=4565 GN=CFC21_010703 PE=4 SV=1	54.1599	24.1756	0.315594	0.880869		0.446374	-1.16367	104.163	31.5686	26.748	9.37096	28.8734	34.2824	104.163	31.5686	26.748	9.37096	28.8734	34.2824
CFC21_010409	A0A3B5ZQW1	A0A3B5ZQW1_WHEAT Uncharacterized protein OS=Triticum aestivum OX=4565 GN=CFC21_010409 PE=4 SV=1	346.045	623.626	0.120468	0.880609		1.80215	0.849721	279.926	316.425	441.783	693.772	809.449	367.656	279.926	316.425	441.783	693.772	809.449	367.656
CFC21_010733	A0A3B5ZQY1	A0A3B5ZQY1_WHEAT Importin subunit alpha OS=Triticum aestivum OX=4565 GN=CFC21_010733 PE=3 SV=1	93.682	85.0801	0.552998	0.888276		0.90818	-0.138951	113.446	91.0275	76.5725	74.6882	80.0588	100.493	113.446	91.0275	76.5725	74.6882	80.0588	100.493
CFC21_010906	A0A3B5ZQY3	A0A3B5ZQY3_WHEAT Uncharacterized protein OS=Triticum aestivum OX=4565 GN=CFC21_010906 PE=4 SV=1	29.2606	30.3345	0.844337	0.919238		1.0367	0.0519994	30.57	26.681	30.5307	21.8524	30.1124	39.0385	30.57	26.681	30.5307	21.8524	30.1124	39.0385
CFC21_010756	A0A3B5ZR06	A0A3B5ZR06_WHEAT UspA domain-containing protein OS=Triticum aestivum OX=4565 GN=CFC21_010756 PE=4 SV=1	278.948	263.99	0.862073	0.920768		0.946378	-0.0795114	174.271	404.428	258.144	302.953	314.222	174.796	174.271	404.428	258.144	302.953	314.222	174.796
CFC21_010528	A0A3B5ZRA1	A0A3B5ZRA1_WHEAT Uncharacterized protein OS=Triticum aestivum OX=4565 GN=CFC21_010528 PE=3 SV=1	617.255	460.452	0.218286	0.880797		0.745968	-0.422815	561.917	805.062	484.785	418.643	554.783	407.93	561.917	805.062	484.785	418.643	554.783	407.93
CFC21_010900	A0A3B5ZRE8	A0A3B5ZRE8_WHEAT Heat shock 70 kDa protein 14 OS=Triticum aestivum OX=4565 GN=CFC21_010900 PE=4 SV=1	396.7	454.727	0.48297	0.88508		1.14627	0.196953	361.558	318.771	509.772	480.813	361.848	521.522	361.558	318.771	509.772	480.813	361.848	521.522
	A0A3B5ZRK2	A0A3B5ZRK2_WHEAT lactoylglutathione lyase OS=Triticum aestivum OX=4565 PE=3 SV=1	31.3767	26.9404	0.365839	0.88102		0.858613	-0.219921	30.852	36.4974	26.7806	21.9425	33.2236	25.6552	30.852	36.4974	26.7806	21.9425	33.2236	25.6552
CFC21_011159	A0A3B5ZRU2	A0A3B5ZRU2_WHEAT Inosine triphosphate pyrophosphatase OS=Triticum aestivum OX=4565 GN=CFC21_011159 PE=3 SV=1	153.417	162.681	0.725542	0.907242		1.06038	0.0845848	130.902	174.088	155.261	171.906	193.871	122.265	130.902	174.088	155.261	171.906	193.871	122.265
CFC21_011178	A0A3B5ZRV3	A0A3B5ZRV3_WHEAT Chaperonin CPN60-2, mitochondrial OS=Triticum aestivum OX=4565 GN=CFC21_011178 PE=3 SV=1	95.3469	81.9809	0.73777	0.908639		0.859817	-0.217898	143.47	63.7106	78.8603	46.3068	62.259	137.377	143.47	63.7106	78.8603	46.3068	62.259	137.377
CFC21_010687	A0A3B5ZRV5	A0A3B5ZRV5_WHEAT histidine--tRNA ligase OS=Triticum aestivum OX=4565 GN=CFC21_010687 PE=3 SV=1	35.829	27.2409	0.276259	0.880846		0.760304	-0.395352	47.2022	27.3679	32.917	22.6006	25.2514	33.8707	47.2022	27.3679	32.917	22.6006	25.2514	33.8707
CYN	A0A3B5ZS22	A0A3B5ZS22_WHEAT Cyanate hydratase OS=Triticum aestivum OX=4565 GN=CYN PE=3 SV=1	1059.59	1122.31	0.58288	0.890884		1.05919	0.0829623	905.956	1093.08	1179.73	1018.93	1099.46	1248.53	905.956	1093.08	1179.73	1018.93	1099.46	1248.53
CFC21_011284	A0A3B5ZS91	A0A3B5ZS91_WHEAT Uncharacterized protein OS=Triticum aestivum OX=4565 GN=CFC21_011284 PE=3 SV=1	18.2223	19.436	0.70067	0.904264		1.06661	0.0930281	16.4767	18.8489	19.3412	20.8916	23.3937	14.0228	16.4767	18.8489	19.3412	20.8916	23.3937	14.0228
CFC21_061420	A0A3B5ZSL5	A0A3B5ZSL5_WHEAT HMA domain-containing protein OS=Triticum aestivum OX=4565 GN=CFC21_061420 PE=3 SV=1	60.1748	53.0694	0.621216	0.893881		0.881921	-0.181279	53.1224	79.419	47.9832	39.2818	70.1068	49.8198	53.1224	79.419	47.9832	39.2818	70.1068	49.8198
CFC21_011380	A0A3B5ZSP5	A0A3B5ZSP5_WHEAT Cytochrome b5 heme-binding domain-containing protein OS=Triticum aestivum OX=4565 GN=CFC21_011380 PE=3 SV=1	120.692	136.512	0.534595	0.886534		1.13107	0.177694	103.58	141.52	116.977	173.625	133.019	102.892	103.58	141.52	116.977	173.625	133.019	102.892
CFC21_011381	A0A3B5ZSQ3	A0A3B5ZSQ3_WHEAT Cytochrome b5 heme-binding domain-containing protein OS=Triticum aestivum OX=4565 GN=CFC21_011381 PE=3 SV=1	35.4894	54.2712	0.193352	0.880767		1.52922	0.6128	25.9096	36.8593	43.6993	69.0355	60.6663	33.1118	25.9096	36.8593	43.6993	69.0355	60.6663	33.1118
	A0A3B5ZSR0	A0A3B5ZSR0_WHEAT Malate dehydrogenase OS=Triticum aestivum OX=4565 PE=3 SV=1	2799.8	2854.04	0.915793	0.925068		1.01937	0.0276825	3281.52	2560.27	2557.6	2184.52	2757.21	3620.39	3281.52	2560.27	2557.6	2184.52	2757.21	3620.39
CFC21_011300	A0A3B5ZSU0	A0A3B5ZSU0_WHEAT 40S ribosomal protein S17 OS=Triticum aestivum OX=4565 GN=CFC21_011300 PE=3 SV=1	595.032	491.131	0.672887	0.900704		0.825386	-0.276859	935.242	274.008	575.844	566.807	246.555	660.031	935.242	274.008	575.844	566.807	246.555	660.031
CFC21_061418	A0A3B5ZT54	A0A3B5ZT54_WHEAT Low-temperature-induced 65 kDa protein OS=Triticum aestivum OX=4565 GN=CFC21_061418 PE=4 SV=1	223.741	221.676	0.9835	0.929865		0.990767	-0.0133817	120.108	293.001	258.115	322.036	274.115	68.8765	120.108	293.001	258.115	322.036	274.115	68.8765
	A0A3B5ZTV7	A0A3B5ZTV7_WHEAT PCI domain-containing protein OS=Triticum aestivum OX=4565 PE=3 SV=1	83.3707	70.5537	0.157389	0.880707		0.846265	-0.240818	88.2773	84.0857	77.7491	57.6914	80.3266	73.6432	88.2773	84.0857	77.7491	57.6914	80.3266	73.6432
CFC21_011364	A0A3B5ZUD6	A0A3B5ZUD6_WHEAT Bifunctional inhibitor/plant lipid transfer protein/seed storage helical domain-containing protein OS=Triticum aestivum OX=4565 GN=CFC21_011364 PE=3 SV=1	18.5501	17.5804	0.944598	0.927186	1	0.947726	-0.0774574	33.1098	22.4306	0.109893	28.1392	24.4922	0.109893	33.1098	22.4306		28.1392	24.4922
CFC21_011854	A0A3B5ZUE5	A0A3B5ZUE5_WHEAT Altered inheritance of mitochondria protein 32 OS=Triticum aestivum OX=4565 GN=CFC21_011854 PE=4 SV=1	51.6606	41.466	0.544147	0.887452		0.802663	-0.317134	72.9091	38.4568	43.616	38.9233	61.7442	23.7306	72.9091	38.4568	43.616	38.9233	61.7442	23.7306
CFC21_011906	A0A3B5ZUK8	A0A3B5ZUK8_WHEAT K Homology domain-containing protein OS=Triticum aestivum OX=4565 GN=CFC21_011906 PE=4 SV=1	528.833	588.655	0.104184	0.880543		1.11312	0.154609	496.977	542.802	546.72	618.594	605.431	541.94	496.977	542.802	546.72	618.594	605.431	541.94
CFC21_011978	A0A3B5ZUU2	A0A3B5ZUU2_WHEAT Em protein OS=Triticum aestivum OX=4565 GN=CFC21_011978 PE=3 SV=1	287.359	335.064	0.801029	0.915242		1.16601	0.221582	103.223	426.061	332.795	592.825	335.469	76.8988	103.223	426.061	332.795	592.825	335.469	76.8988
CFC21_011983	A0A3B5ZUU7	A0A3B5ZUU7_WHEAT RanBD1 domain-containing protein OS=Triticum aestivum OX=4565 GN=CFC21_011983 PE=4 SV=1	38.5635	37.0591	0.793164	0.914474		0.96099	-0.0574063	43.9088	35.8009	35.9807	39.1287	43.8842	28.1644	43.9088	35.8009	35.9807	39.1287	43.8842	28.1644
CFC21_011869	A0A3B5ZUZ9	A0A3B5ZUZ9_WHEAT Expansin OS=Triticum aestivum OX=4565 GN=CFC21_011869 PE=3 SV=1	155.69	174.998	0.528224	0.886173		1.12401	0.168658	167.079	130.958	169.034	179.953	215.785	129.255	167.079	130.958	169.034	179.953	215.785	129.255
CFC21_011925	A0A3B5ZV64	A0A3B5ZV64_WHEAT Serine hydroxymethyltransferase OS=Triticum aestivum OX=4565 GN=CFC21_011925 PE=3 SV=1	15.877	9.49588	0.258824	0.880834		0.598091	-0.741564	24.2782	13.2617	10.0911	5.2687	10.2717	12.9472	24.2782	13.2617	10.0911	5.2687	10.2717	12.9472
CFC21_012297	A0A3B5ZVV1	A0A3B5ZVV1_WHEAT CUE domain-containing protein OS=Triticum aestivum OX=4565 GN=CFC21_012297 PE=4 SV=1	54.5328	57.6792	0.630024	0.89466		1.0577	0.0809261	48.0163	60.5947	54.9874	66.667	56.2206	50.1499	48.0163	60.5947	54.9874	66.667	56.2206	50.1499
CFC21_012134	A0A3B5ZVX4	A0A3B5ZVX4_WHEAT Uncharacterized protein OS=Triticum aestivum OX=4565 GN=CFC21_012134 PE=3 SV=1	297.662	421.237	0.493433	0.88535		1.41515	0.500958	114.314	369.31	409.362	617.446	485.447	160.818	114.314	369.31	409.362	617.446	485.447	160.818
	A0A3B5ZW39	A0A3B5ZW39_WHEAT Mitochondrial proton/calcium exchanger protein OS=Triticum aestivum OX=4565 PE=3 SV=1	138.231	154.561	0.202307	0.880779		1.11814	0.161101	138.869	123.137	152.685	152.785	144.324	166.574	138.869	123.137	152.685	152.785	144.324	166.574
CFC21_011882	A0A3B5ZW88	A0A3B5ZW88_WHEAT Haloacid dehalogenase-like hydrolase domain-containing protein Sgpp OS=Triticum aestivum OX=4565 GN=CFC21_011882 PE=4 SV=1	47.0435	41.1008	0.602206	0.89244		0.873678	-0.194827	44.9852	60.6108	35.5344	41.7411	53.8609	27.7004	44.9852	60.6108	35.5344	41.7411	53.8609	27.7004
CFC21_012416	A0A3B5ZWA1	A0A3B5ZWA1_WHEAT PB1 domain-containing protein OS=Triticum aestivum OX=4565 GN=CFC21_012416 PE=4 SV=1	34.4077	34.9172	0.9277	0.925958		1.01481	0.0212058	40.6663	24.819	37.7378	33.174	32.6119	38.9657	40.6663	24.819	37.7378	33.174	32.6119	38.9657
CFC21_011909	A0A3B5ZWB5	A0A3B5ZWB5_WHEAT Nucleoside diphosphate kinase OS=Triticum aestivum OX=4565 GN=CFC21_011909 PE=3 SV=1	166.995	129.356	0.396976	0.882329		0.774611	-0.368456	237.509	114.882	148.594	115.384	112.404	160.28	237.509	114.882	148.594	115.384	112.404	160.28
CFC21_012431	A0A3B5ZWC2	A0A3B5ZWC2_WHEAT CRAL-TRIO domain-containing protein OS=Triticum aestivum OX=4565 GN=CFC21_012431 PE=3 SV=1	200.447	205.987	0.796505	0.914802		1.02764	0.0393322	183.856	205.395	212.089	183.324	192.633	242.002	183.856	205.395	212.089	183.324	192.633	242.002
CFC21_011979	A0A3B5ZWI4	A0A3B5ZWI4_WHEAT Uncharacterized protein OS=Triticum aestivum OX=4565 GN=CFC21_011979 PE=3 SV=1	134.453	154.191	0.845163	0.919311		1.1468	0.197614	51.0075	174.1	178.251	303.125	150.932	8.51569	51.0075	174.1	178.251	303.125	150.932	8.51569
CFC21_012489	A0A3B5ZWK6	A0A3B5ZWK6_WHEAT MYB-related protein OS=Triticum aestivum OX=4565 GN=CFC21_012489 PE=4 SV=1	1832.77	2417.03	0.196224	0.880771		1.31878	0.399208	1455.64	1494.47	2548.2	2636.46	2228.34	2386.28	1455.64	1494.47	2548.2	2636.46	2228.34	2386.28
CFC21_012454	A0A3B5ZWW5	A0A3B5ZWW5_WHEAT Inhibitor I9 domain-containing protein OS=Triticum aestivum OX=4565 GN=CFC21_012454 PE=4 SV=1	269.071	308.174	0.715555	0.906069		1.14532	0.195755	136.359	367.385	303.47	402.547	356.141	165.834	136.359	367.385	303.47	402.547	356.141	165.834
CFC21_012097	A0A3B5ZWY7	A0A3B5ZWY7_WHEAT Signal peptidase complex catalytic subunit SEC11 OS=Triticum aestivum OX=4565 GN=CFC21_012097 PE=3 SV=1	184.648	169.532	0.369252	0.881174		0.918136	-0.12322	160.129	197.642	196.173	167.022	185.437	156.137	160.129	197.642	196.173	167.022	185.437	156.137
CFC21_012159	A0A3B5ZX57	A0A3B5ZX57_WHEAT AP2/ERF domain-containing protein OS=Triticum aestivum OX=4565 GN=CFC21_012159 PE=3 SV=1	3.38023	6.28751	0.454699	0.884289	1	1.86008	0.895368	4.47864	5.55216	0.109893	9.00156	9.75108	0.109893	4.47864	5.55216		9.00156	9.75108
CFC21_012207	A0A3B5ZXC0	A0A3B5ZXC0_WHEAT Dienelactone hydrolase domain-containing protein OS=Triticum aestivum OX=4565 GN=CFC21_012207 PE=4 SV=1	370.016	318.304	0.38159	0.881708		0.860245	-0.217181	350.298	413.267	346.484	289.523	411.986	253.405	350.298	413.267	346.484	289.523	411.986	253.405
	A0A3B5ZXR6	A0A3B5ZXR6_WHEAT Cysteine proteinase inhibitor OS=Triticum aestivum OX=4565 PE=3 SV=1	10.9878	10.634	0.978122	0.929506	0.414216	0.967798	-0.047222	0.109893	20.9237	11.9298	0.109893	31.6821	0.109893		20.9237	11.9298		31.6821
CFC21_012895	A0A3B5ZXW5	A0A3B5ZXW5_WHEAT Dentin sialophosphoprotein OS=Triticum aestivum OX=4565 GN=CFC21_012895 PE=4 SV=1	23.6496	27.6693	0.149471	0.88069		1.16997	0.226468	23.3978	26.4407	21.1104	28.4618	30.04	24.5061	23.3978	26.4407	21.1104	28.4618	30.04	24.5061
	A0A3B5ZY74	A0A3B5ZY74_WHEAT Secretory carrier-associated membrane protein OS=Triticum aestivum OX=4565 PE=3 SV=1	2.41818	2.46894	0.977334	0.929453	0.273322	1.02099	0.0299717	2.09248	5.05216	0.109893	2.15753	1.14064	4.10865	2.09248	5.05216		2.15753	1.14064	4.10865
CFC21_012827	A0A3B5ZY75	A0A3B5ZY75_WHEAT Association with the SNF1 complex (ASC) domain-containing protein OS=Triticum aestivum OX=4565 GN=CFC21_012827 PE=3 SV=1	71.9493	72.4634	0.975604	0.929337		1.00715	0.0102719	83.8324	47.8324	84.183	75.884	53.316	88.1901	83.8324	47.8324	84.183	75.884	53.316	88.1901
CFC21_012476	A0A3B5ZY86	A0A3B5ZY86_WHEAT EKN OS=Triticum aestivum OX=4565 GN=CFC21_012476 PE=4 SV=1	16.0931	21.9617	0.203111	0.88078		1.36466	0.448544	10.208	17.3234	20.7479	25.8349	22.1585	17.8915	10.208	17.3234	20.7479	25.8349	22.1585	17.8915
	A0A3B5ZYJ5	A0A3B5ZYJ5_WHEAT BSD domain-containing protein OS=Triticum aestivum OX=4565 PE=4 SV=1	53.33	59.5887	0.585878	0.891132		1.11736	0.160092	41.5904	60.9349	57.4648	76.3331	55.5759	46.8572	41.5904	60.9349	57.4648	76.3331	55.5759	46.8572
CFC21_013097	A0A3B5ZYK0	A0A3B5ZYK0_WHEAT BAG domain-containing protein OS=Triticum aestivum OX=4565 GN=CFC21_013097 PE=4 SV=1	37.7746	24.9125	0.329804	0.880876		0.659505	-0.600545	15.8912	45.5745	51.8581	29.7013	18.3155	26.7208	15.8912	45.5745	51.8581	29.7013	18.3155	26.7208
CFC21_013025	A0A3B5ZYU5	A0A3B5ZYU5_WHEAT Thioredoxin OS=Triticum aestivum OX=4565 GN=CFC21_013025 PE=4 SV=1	17.8163	23.6611	0.453705	0.884259		1.32806	0.409321	13.6064	13.7912	26.0512	32.3279	25.8025	12.853	13.6064	13.7912	26.0512	32.3279	25.8025	12.853
CFC21_012660	A0A3B5ZYX1	A0A3B5ZYX1_WHEAT NADP-dependent oxidoreductase domain-containing protein OS=Triticum aestivum OX=4565 GN=CFC21_012660 PE=3 SV=1	57.7882	66.4462	0.554906	0.888451		1.14982	0.201414	39.4198	56.1384	77.8062	81.4596	60.8169	57.0622	39.4198	56.1384	77.8062	81.4596	60.8169	57.0622
CFC21_013200	A0A3B5ZYX7	A0A3B5ZYX7_WHEAT Mitochondrial-processing peptidase subunit alpha OS=Triticum aestivum OX=4565 GN=CFC21_013200 PE=3 SV=1	21.1935	28.0422	0.45028	0.884156		1.32315	0.403976	31.5128	9.60072	22.4671	22.7748	22.9711	38.3808	31.5128	9.60072	22.4671	22.7748	22.9711	38.3808
CFC21_013253	A0A3B5ZZ39	A0A3B5ZZ39_WHEAT Phytocyanin domain-containing protein OS=Triticum aestivum OX=4565 GN=CFC21_013253 PE=3 SV=1	163.136	166.962	0.798818	0.915027		1.02345	0.0334399	149.222	155.819	184.368	173.622	149.156	178.108	149.222	155.819	184.368	173.622	149.156	178.108
CFC21_013298	A0A3B5ZZA0	A0A3B5ZZA0_WHEAT Hyaluronan/mRNA-binding protein domain-containing protein OS=Triticum aestivum OX=4565 GN=CFC21_013298 PE=4 SV=1	33.0829	42.9887	0.56878	0.889686		1.29942	0.377869	43.652	30.875	24.7218	67.9791	44.7742	16.2127	43.652	30.875	24.7218	67.9791	44.7742	16.2127
CFC21_013186	A0A3B5ZZG3	A0A3B5ZZG3_WHEAT Phosphotransferase OS=Triticum aestivum OX=4565 GN=CFC21_013186 PE=3 SV=1	32.5215	29.4777	0.674418	0.900907		0.906407	-0.141769	43.5456	23.1094	30.9094	23.2802	31.7867	33.3662	43.5456	23.1094	30.9094	23.2802	31.7867	33.3662
CFC21_012873	A0A3B5ZZL6	A0A3B5ZZL6_WHEAT SMP domain-containing protein OS=Triticum aestivum OX=4565 GN=CFC21_012873 PE=4 SV=1	35.6553	41.4448	0.558493	0.888776		1.16237	0.217074	32.0695	45.2735	29.623	48.8562	49.3748	26.1034	32.0695	45.2735	29.623	48.8562	49.3748	26.1034
CFC21_012888	A0A3B5ZZM6	A0A3B5ZZM6_WHEAT Phosphoglycerate kinase OS=Triticum aestivum OX=4565 GN=CFC21_012888 PE=3 SV=1	180.274	151.071	0.331941	0.880877		0.838009	-0.254962	220.685	153.58	166.558	120.14	177.429	155.646	220.685	153.58	166.558	120.14	177.429	155.646
CFC21_013441	A0A3B5ZZQ4	A0A3B5ZZQ4_WHEAT MPN domain-containing protein OS=Triticum aestivum OX=4565 GN=CFC21_013441 PE=4 SV=1	29.6342	29.1761	0.948824	0.927487		0.984541	-0.0224764	23.0251	37.2374	28.6402	35.5304	33.309	18.6889	23.0251	37.2374	28.6402	35.5304	33.309	18.6889
CFC21_013453	A0A3B5ZZS4	A0A3B5ZZS4_WHEAT Uncharacterized protein OS=Triticum aestivum OX=4565 GN=CFC21_013453 PE=3 SV=1	92.8647	82.676	0.669693	0.900278		0.890284	-0.167662	109.455	76.0512	93.0876	71.9001	54.7704	121.358	109.455	76.0512	93.0876	71.9001	54.7704	121.358
CFC21_013480	A0A3B5ZZW2	A0A3B5ZZW2_WHEAT VIP1 protein OS=Triticum aestivum OX=4565 GN=CFC21_013480 PE=4 SV=1	260.527	265.095	0.851899	0.919898		1.01754	0.025079	246.46	279.272	255.849	285.781	285.947	223.558	246.46	279.272	255.849	285.781	285.947	223.558
CFC21_013490	A0A3B5ZZX3	A0A3B5ZZX3_WHEAT Chlorophyll a-b binding protein, chloroplastic OS=Triticum aestivum OX=4565 GN=CFC21_013490 PE=3 SV=1	152.316	102.643	0.543139	0.887357		0.673882	-0.569432	293.266	50.4189	113.265	95.5129	76.6278	135.789	293.266	50.4189	113.265	95.5129	76.6278	135.789
CFC21_013352	A0A3B6A012	A0A3B6A012_WHEAT Uncharacterized protein OS=Triticum aestivum OX=4565 GN=CFC21_013352 PE=4 SV=1	34.7784	37.552	0.596182	0.891965		1.07975	0.110695	34.2588	34.292	35.7845	29.0335	39.6827	43.9397	34.2588	34.292	35.7845	29.0335	39.6827	43.9397
CFC21_013355	A0A3B6A021	A0A3B6A021_WHEAT Uncharacterized protein OS=Triticum aestivum OX=4565 GN=CFC21_013355 PE=3 SV=1	43.9535	32.0264	0.295929	0.880858		0.728643	-0.456717	62.7313	35.0778	34.0512	34.1416	25.7066	36.2309	62.7313	35.0778	34.0512	34.1416	25.7066	36.2309
CFC21_013435	A0A3B6A083	A0A3B6A083_WHEAT Uncharacterized protein OS=Triticum aestivum OX=4565 GN=CFC21_013435 PE=4 SV=1	117.798	130.682	0.841371	0.918977		1.10937	0.149744	57.4974	154.791	141.104	210.83	148.333	32.8818	57.4974	154.791	141.104	210.83	148.333	32.8818
CFC21_013439	A0A3B6A087	A0A3B6A087_WHEAT Uncharacterized protein OS=Triticum aestivum OX=4565 GN=CFC21_013439 PE=4 SV=1	2063.22	2780.98	0.4702	0.884734		1.34788	0.430691	1067.54	2873.82	2248.31	3840.51	3117.89	1384.53	1067.54	2873.82	2248.31	3840.51	3117.89	1384.53
CFC21_013530	A0A3B6A0K5	A0A3B6A0K5_WHEAT Uncharacterized protein OS=Triticum aestivum OX=4565 GN=CFC21_013530 PE=4 SV=1	1180.71	1835.63	0.199734	0.880776		1.55468	0.636618	533.958	1316.44	1691.74	2294.95	1804.53	1407.42	533.958	1316.44	1691.74	2294.95	1804.53	1407.42
CFC21_031595	A0A3B6A0N8	A0A3B6A0N8_WHEAT Uncharacterized protein OS=Triticum aestivum OX=4565 GN=CFC21_031595 PE=4 SV=1	12.4815	19.9938	0.183553	0.880753		1.60188	0.679762	6.76336	11.8881	18.793	19.9315	25.4285	14.6214	6.76336	11.8881	18.793	19.9315	25.4285	14.6214
CFC21_013741	A0A3B6A0Q9	A0A3B6A0Q9_WHEAT TATA element modulatory factor 1 TATA binding domain-containing protein OS=Triticum aestivum OX=4565 GN=CFC21_013741 PE=4 SV=1	72.2351	81.2668	0.219283	0.880798		1.12503	0.169965	66.6686	78.8573	71.1796	91.3086	74.8534	77.6384	66.6686	78.8573	71.1796	91.3086	74.8534	77.6384
CFC21_013672	A0A3B6A116	A0A3B6A116_WHEAT Uncharacterized protein OS=Triticum aestivum OX=4565 GN=CFC21_013672 PE=4 SV=1	21.1818	27.5711	0.144877	0.88068		1.30164	0.38033	24.3657	15.2032	23.9765	25.082	31.2593	26.3719	24.3657	15.2032	23.9765	25.082	31.2593	26.3719
CFC21_013844	A0A3B6A150	A0A3B6A150_WHEAT GBF-interacting protein 1 N-terminal domain-containing protein OS=Triticum aestivum OX=4565 GN=CFC21_013844 PE=4 SV=1	267.993	285.078	0.66158	0.899178		1.06375	0.0891601	253.329	280.728	269.924	309.621	330.163	215.45	253.329	280.728	269.924	309.621	330.163	215.45
CFC21_013717	A0A3B6A153	A0A3B6A153_WHEAT Uncharacterized protein OS=Triticum aestivum OX=4565 GN=CFC21_013717 PE=4 SV=1	21.5868	24.5316	0.3557	0.880887		1.13642	0.184491	22.6506	24.1849	17.925	20.5029	25.5063	27.5857	22.6506	24.1849	17.925	20.5029	25.5063	27.5857
CFC21_013760	A0A3B6A1A0	A0A3B6A1A0_WHEAT 3-deoxy-manno-octulosonate cytidylyltransferase OS=Triticum aestivum OX=4565 GN=CFC21_013760 PE=3 SV=1	8.95422	6.58085	0.146935	0.880684		0.734944	-0.444294	10.5721	6.72025	9.5703	7.59226	6.76676	5.38353	10.5721	6.72025	9.5703	7.59226	6.76676	5.38353
CFC21_013423	A0A3B6A1B2	A0A3B6A1B2_WHEAT Vesicle transport v-SNARE N-terminal domain-containing protein OS=Triticum aestivum OX=4565 GN=CFC21_013423 PE=3 SV=1	395.645	380.168	0.473697	0.884831		0.96088	-0.0575713	359.639	406.751	420.546	376.608	392.991	370.904	359.639	406.751	420.546	376.608	392.991	370.904
CFC21_013768	A0A3B6A1B5	A0A3B6A1B5_WHEAT Drought induced 19 protein type zinc-binding domain-containing protein OS=Triticum aestivum OX=4565 GN=CFC21_013768 PE=3 SV=1	22.6418	27.8052	0.579434	0.890596		1.22805	0.296365	15.545	31.8362	20.5441	38.5033	30.5163	14.3959	15.545	31.8362	20.5441	38.5033	30.5163	14.3959
CFC21_013479	A0A3B6A1I2	A0A3B6A1I2_WHEAT Uncharacterized protein OS=Triticum aestivum OX=4565 GN=CFC21_013479 PE=3 SV=1	132.108	156.396	0.396041	0.882293		1.18385	0.243481	115.107	142.392	138.826	178.508	182.426	108.253	115.107	142.392	138.826	178.508	182.426	108.253
CFC21_013937	A0A3B6A1V2	A0A3B6A1V2_WHEAT Malate dehydrogenase OS=Triticum aestivum OX=4565 GN=CFC21_013937 PE=3 SV=1	443.219	444.42	0.975787	0.929349		1.00271	0.00390391	457.162	440.396	432.1	402.35	517.023	413.888	457.162	440.396	432.1	402.35	517.023	413.888
CFC21_014107	A0A3B6A207	A0A3B6A207_WHEAT tryptophan synthase OS=Triticum aestivum OX=4565 GN=CFC21_014107 PE=3 SV=1	123.926	141.584	0.289832	0.880854		1.14249	0.192176	112.23	141.139	118.411	159.552	145.078	120.123	112.23	141.139	118.411	159.552	145.078	120.123
CFC21_014008	A0A3B6A236	A0A3B6A236_WHEAT GBF-interacting protein 1 N-terminal domain-containing protein OS=Triticum aestivum OX=4565 GN=CFC21_014008 PE=4 SV=1	176.475	199.207	0.178394	0.880745		1.12881	0.174798	194.863	165.196	169.367	213.493	205.188	178.938	194.863	165.196	169.367	213.493	205.188	178.938
CFC21_013601	A0A3B6A243	A0A3B6A243_WHEAT t-SNARE coiled-coil homology domain-containing protein OS=Triticum aestivum OX=4565 GN=CFC21_013601 PE=3 SV=1	118.013	150.891	0.118897	0.880603		1.2786	0.354563	102.761	127.842	123.436	174.467	154.321	123.885	102.761	127.842	123.436	174.467	154.321	123.885
	A0A3B6A273	A0A3B6A273_WHEAT Water stress and hypersensitive response domain-containing protein OS=Triticum aestivum OX=4565 PE=3 SV=1	88.0043	107.806	0.499809	0.88551		1.22501	0.292793	78.7441	82.4548	102.814	154.216	103.542	65.6605	78.7441	82.4548	102.814	154.216	103.542	65.6605
CFC21_013770	A0A3B6A296	A0A3B6A296_WHEAT J domain-containing protein OS=Triticum aestivum OX=4565 GN=CFC21_013770 PE=4 SV=1	26.6623	98.6566	0.131819	0.880645		3.70023	1.88762	30.7681	12.1936	37.0252	102.397	32.1504	161.423	30.7681	12.1936	37.0252	102.397	32.1504	161.423
CFC21_014216	A0A3B6A2C1	A0A3B6A2C1_WHEAT Uncharacterized protein OS=Triticum aestivum OX=4565 GN=CFC21_014216 PE=4 SV=1	58.699	64.3823	0.363849	0.880929		1.09682	0.133328	54.9642	62.118	59.0148	57.9623	74.5698	60.6149	54.9642	62.118	59.0148	57.9623	74.5698	60.6149
CFC21_014205	A0A3B6A2N6	A0A3B6A2N6_WHEAT Uncharacterized protein OS=Triticum aestivum OX=4565 GN=CFC21_014205 PE=4 SV=1	29.8534	37.8663	0.211429	0.88079		1.26841	0.34302	25.4225	34.9706	29.1671	35.1836	46.8671	31.5482	25.4225	34.9706	29.1671	35.1836	46.8671	31.5482
CFC21_014217	A0A3B6A2P5	A0A3B6A2P5_WHEAT Uncharacterized protein OS=Triticum aestivum OX=4565 GN=CFC21_014217 PE=4 SV=1	24.2095	26.8616	0.594943	0.891866		1.10955	0.14997	21.3815	26.3751	24.8718	23.2436	35.5283	21.8128	21.3815	26.3751	24.8718	23.2436	35.5283	21.8128
	A0A3B6A2Q9	A0A3B6A2Q9_WHEAT 60S ribosomal protein L18a-like protein OS=Triticum aestivum OX=4565 PE=4 SV=1	68.1232	72.4336	0.771503	0.912283		1.06327	0.0885123	42.4051	83.1259	78.8387	74.3894	74.2283	68.6831	42.4051	83.1259	78.8387	74.3894	74.2283	68.6831
CFC21_014028	A0A3B6A347	A0A3B6A347_WHEAT TOM7-like protein OS=Triticum aestivum OX=4565 GN=CFC21_014028 PE=3 SV=1	17.4935	17.9488	0.914532	0.924972		1.02603	0.0370679	17.1379	16.0191	19.3236	25.6775	14.1393	14.0296	17.1379	16.0191	19.3236	25.6775	14.1393	14.0296
CFC21_013956	A0A3B6A374	A0A3B6A374_WHEAT Oleosin OS=Triticum aestivum OX=4565 GN=CFC21_013956 PE=3 SV=1	2201.12	2605.34	0.764507	0.911551		1.18364	0.243236	533.574	3906.8	2162.98	2977.66	3767.14	1071.22	533.574	3906.8	2162.98	2977.66	3767.14	1071.22
CFC21_014011	A0A3B6A3D9	A0A3B6A3D9_WHEAT DnaJ homolog subfamily C member 2 OS=Triticum aestivum OX=4565 GN=CFC21_014011 PE=4 SV=1	15.3551	16.7905	0.425582	0.883366		1.09348	0.128928	14.3241	15.0055	16.7358	16.6189	19.3869	14.3657	14.3241	15.0055	16.7358	16.6189	19.3869	14.3657
CFC21_014154	A0A3B6A3G3	A0A3B6A3G3_WHEAT Hyaluronan/mRNA-binding protein domain-containing protein OS=Triticum aestivum OX=4565 GN=CFC21_014154 PE=4 SV=1	821.423	989.4	0.208834	0.880787		1.20449	0.268428	778.622	836.774	848.875	1135.57	1058.99	773.637	778.622	836.774	848.875	1135.57	1058.99	773.637
	A0A3B6A3J9	A0A3B6A3J9_WHEAT Eukaryotic translation initiation factor 5B OS=Triticum aestivum OX=4565 PE=3 SV=1	25.4978	23.5652	0.707598	0.905113		0.924204	-0.113717	28.0031	21.4089	27.0814	32.1837	18.5126	19.9993	28.0031	21.4089	27.0814	32.1837	18.5126	19.9993
CFC21_014385	A0A3B6ANV0	A0A3B6ANV0_WHEAT RRM domain-containing protein OS=Triticum aestivum OX=4565 GN=CFC21_014385 PE=4 SV=1	42.097	29.0184	0.0379081	0.879694		0.689323	-0.536748	49.2053	42.3984	34.6873	27.9908	30.7538	28.3106	49.2053	42.3984	34.6873	27.9908	30.7538	28.3106
CFC21_014441	A0A3B6APF8	A0A3B6APF8_WHEAT CBS domain-containing protein OS=Triticum aestivum OX=4565 GN=CFC21_014441 PE=4 SV=1	690.934	763.86	0.680943	0.901763		1.10555	0.144761	484.537	934.715	653.549	931.089	773.847	586.643	484.537	934.715	653.549	931.089	773.847	586.643
	A0A3B6APL0	A0A3B6APL0_WHEAT Peptidyl-prolyl cis-trans isomerase OS=Triticum aestivum OX=4565 PE=4 SV=1	38.5511	46.7426	0.524143	0.886082		1.21248	0.277964	29.8786	51.5146	34.2601	65.9704	34.6499	39.6073	29.8786	51.5146	34.2601	65.9704	34.6499	39.6073
CFC21_014405	A0A3B6AQ43	A0A3B6AQ43_WHEAT VHS domain-containing protein OS=Triticum aestivum OX=4565 GN=CFC21_014405 PE=3 SV=1	41.6731	42.8248	0.839387	0.918801		1.02764	0.0393286	42.19	46.1184	36.7109	50.8281	42.6616	34.9846	42.19	46.1184	36.7109	50.8281	42.6616	34.9846
CFC21_014699	A0A3B6AQ47	A0A3B6AQ47_WHEAT Stress-response A/B barrel domain-containing protein OS=Triticum aestivum OX=4565 GN=CFC21_014699 PE=4 SV=1	455.795	419.341	0.481099	0.885031		0.920019	-0.120264	446.901	485.285	435.2	421.14	341.418	495.464	446.901	485.285	435.2	421.14	341.418	495.464
CFC21_014732	A0A3B6AQ84	A0A3B6AQ84_WHEAT Peptidase S54 rhomboid domain-containing protein OS=Triticum aestivum OX=4565 GN=CFC21_014732 PE=4 SV=1	38.3689	32.9709	0.232926	0.880812		0.859312	-0.218747	32.6235	44.702	37.7814	29.9962	35.4395	33.477	32.6235	44.702	37.7814	29.9962	35.4395	33.477
CFC21_014949	A0A3B6AQ99	A0A3B6AQ99_WHEAT Uncharacterized protein OS=Triticum aestivum OX=4565 GN=CFC21_014949 PE=4 SV=1	26.5277	28.3851	0.819793	0.917021		1.07002	0.0976358	24.6101	18.2532	36.7197	38.0718	27.612	19.4714	24.6101	18.2532	36.7197	38.0718	27.612	19.4714
CFC21_014651	A0A3B6AQD2	A0A3B6AQD2_WHEAT RanBP2-type domain-containing protein OS=Triticum aestivum OX=4565 GN=CFC21_014651 PE=4 SV=1	24.055	24.6942	0.926733	0.925887		1.02657	0.0378376	23.6129	24.1166	24.4355	36.8963	19.9378	17.2486	23.6129	24.1166	24.4355	36.8963	19.9378	17.2486
CFC21_014395	A0A3B6AQG1	A0A3B6AQG1_WHEAT Pyruvate dehydrogenase E1 component subunit alpha OS=Triticum aestivum OX=4565 GN=CFC21_014395 PE=4 SV=1	59.5547	40.9327	0.27828	0.880847		0.687313	-0.54096	78.6121	68.5005	31.5513	38.2599	48.8271	35.7112	78.6121	68.5005	31.5513	38.2599	48.8271	35.7112
CFC21_014697	A0A3B6AQH4	A0A3B6AQH4_WHEAT Uncharacterized protein OS=Triticum aestivum OX=4565 GN=CFC21_014697 PE=4 SV=1	26.0594	27.0591	0.803804	0.91551		1.03836	0.0543122	26.7037	28.6936	22.7809	30.659	30.137	20.3815	26.7037	28.6936	22.7809	30.659	30.137	20.3815
CFC21_014733	A0A3B6AQL4	A0A3B6AQL4_WHEAT Eukaryotic translation initiation factor 3 subunit M OS=Triticum aestivum OX=4565 GN=CFC21_014733 PE=3 SV=1	43.1714	39.6737	0.661895	0.899221		0.918982	-0.121892	54.0437	35.2412	40.2292	31.3179	39.6213	48.0819	54.0437	35.2412	40.2292	31.3179	39.6213	48.0819
CFC21_014751	A0A3B6AQN8	A0A3B6AQN8_WHEAT Phosphoglycerate mutase-like protein OS=Triticum aestivum OX=4565 GN=CFC21_014751 PE=3 SV=1	48.7538	36.4524	0.208471	0.880786		0.747683	-0.419501	61.4033	44.7757	40.0823	30.1823	46.4635	32.7113	61.4033	44.7757	40.0823	30.1823	46.4635	32.7113
CFC21_015093	A0A3B6AQP5	A0A3B6AQP5_WHEAT L-ascorbate peroxidase OS=Triticum aestivum OX=4565 GN=CFC21_015093 PE=3 SV=1	76.1891	73.3169	0.785969	0.913758		0.962301	-0.0554398	83.7961	65.4382	79.3332	59.1483	73.2375	87.5649	83.7961	65.4382	79.3332	59.1483	73.2375	87.5649
CFC21_014690	A0A3B6ARB3	A0A3B6ARB3_WHEAT Pectinesterase inhibitor domain-containing protein OS=Triticum aestivum OX=4565 GN=CFC21_014690 PE=4 SV=1	36.018	47.8	0.101064	0.880528		1.32711	0.408292	41.5272	25.1473	41.3796	49.962	46.1668	47.2712	41.5272	25.1473	41.3796	49.962	46.1668	47.2712
	A0A3B6ARB9	A0A3B6ARB9_WHEAT Dihydrolipoamide acetyltransferase component of pyruvate dehydrogenase complex OS=Triticum aestivum OX=4565 PE=3 SV=1	25.2433	28.3783	0.15831	0.880709		1.12419	0.168884	27.5265	21.9992	26.2043	27.3901	27.9973	29.7474	27.5265	21.9992	26.2043	27.3901	27.9973	29.7474
CFC21_015334	A0A3B6ARI7	A0A3B6ARI7_WHEAT 3-deoxy-8-phosphooctulonate synthase OS=Triticum aestivum OX=4565 GN=CFC21_015334 PE=3 SV=1	25.302	18.9527	0.204408	0.880781		0.749058	-0.416852	32.1635	21.3158	22.4269	19.1344	17.9549	19.7688	32.1635	21.3158	22.4269	19.1344	17.9549	19.7688
CFC21_015361	A0A3B6ARM3	A0A3B6ARM3_WHEAT PH domain-containing protein OS=Triticum aestivum OX=4565 GN=CFC21_015361 PE=4 SV=1	1058.18	813.261	0.291588	0.880856		0.768546	-0.379796	1421.19	870.116	883.235	781.321	679.222	979.241	1421.19	870.116	883.235	781.321	679.222	979.241
CFC21_015371	A0A3B6ARN8	A0A3B6ARN8_WHEAT FAD-binding FR-type domain-containing protein OS=Triticum aestivum OX=4565 GN=CFC21_015371 PE=4 SV=1	37.5527	29.4488	0.21481	0.880793		0.7842	-0.350707	42.2056	39.8337	30.6189	21.7383	36.2675	30.3406	42.2056	39.8337	30.6189	21.7383	36.2675	30.3406
CFC21_014965	A0A3B6ARQ4	A0A3B6ARQ4_WHEAT Uncharacterized protein OS=Triticum aestivum OX=4565 GN=CFC21_014965 PE=4 SV=1	71.0061	58.5423	0.564748	0.889333		0.824469	-0.278464	81.4589	59.7368	71.8225	52.4531	29.3425	93.8312	81.4589	59.7368	71.8225	52.4531	29.3425	93.8312
CFC21_015391	A0A3B6ARR1	A0A3B6ARR1_WHEAT Myb/SANT-like domain-containing protein OS=Triticum aestivum OX=4565 GN=CFC21_015391 PE=4 SV=1	21.9061	57.4574	0.215024	0.880794		2.6229	1.39116	15.8849	32.1137	17.7196	85.5651	76.2461	10.5609	15.8849	32.1137	17.7196	85.5651	76.2461	10.5609
CFC21_015408	A0A3B6ART0	A0A3B6ART0_WHEAT Actin-related protein 2/3 complex subunit 5 OS=Triticum aestivum OX=4565 GN=CFC21_015408 PE=3 SV=1	154.307	156.461	0.832169	0.918154		1.01396	0.0200062	138.52	162.013	162.386	151.876	150.41	167.098	138.52	162.013	162.386	151.876	150.41	167.098
CFC21_015446	A0A3B6ARW8	A0A3B6ARW8_WHEAT Acyl-CoA dehydrogenase family member 11 OS=Triticum aestivum OX=4565 GN=CFC21_015446 PE=3 SV=1	23.5964	20.5847	0.527301	0.886152		0.872367	-0.196993	29.2815	25.896	15.6118	21.862	22.1831	17.7092	29.2815	25.896	15.6118	21.862	22.1831	17.7092
CFC21_015018	A0A3B6ARX0	A0A3B6ARX0_WHEAT Prostaglandin E synthase 2 OS=Triticum aestivum OX=4565 GN=CFC21_015018 PE=3 SV=1	27.2644	22.2339	0.121533	0.880612		0.81549	-0.294261	28.1618	28.2238	25.4077	26.9658	20.4841	19.2517	28.1618	28.2238	25.4077	26.9658	20.4841	19.2517
CFC21_015195	A0A3B6ARY9	A0A3B6ARY9_WHEAT Elongation factor 1-alpha OS=Triticum aestivum OX=4565 GN=CFC21_015195 PE=3 SV=1	277.43	191.225	0.121941	0.880614		0.689276	-0.536847	330.82	251.568	249.901	138.398	177.79	257.488	330.82	251.568	249.901	138.398	177.79	257.488
CFC21_014932	A0A3B6ARZ0	A0A3B6ARZ0_WHEAT non-specific serine/threonine protein kinase OS=Triticum aestivum OX=4565 GN=CFC21_014932 PE=3 SV=1	13.4783	12.8	0.867253	0.921204		0.949677	-0.0744915	16.3207	13.6701	10.4441	12.2029	18.9766	7.22062	16.3207	13.6701	10.4441	12.2029	18.9766	7.22062
CFC21_015468	A0A3B6ARZ3	A0A3B6ARZ3_WHEAT UspA domain-containing protein OS=Triticum aestivum OX=4565 GN=CFC21_015468 PE=4 SV=1	22.54	15.8392	0.198939	0.880775		0.702718	-0.508983	22.54	28.2123	16.8675	15.1718	11.2277	21.1182	22.54	28.2123	16.8675	15.1718	11.2277	21.1182
CFC21_015328	A0A3B6AS20	A0A3B6AS20_WHEAT Peptidylprolyl isomerase OS=Triticum aestivum OX=4565 GN=CFC21_015328 PE=4 SV=1	20.4953	20.2699	0.973462	0.929193		0.989001	-0.0159557	11.988	27.5721	21.9259	18.5218	28.7036	13.5842	11.988	27.5721	21.9259	18.5218	28.7036	13.5842
CFC21_015258	A0A3B6AS59	A0A3B6AS59_WHEAT Uncharacterized protein OS=Triticum aestivum OX=4565 GN=CFC21_015258 PE=3 SV=1	125.353	94.0556	0.227533	0.880807		0.750325	-0.414413	117.296	118.012	140.751	66.7709	81.0003	134.396	117.296	118.012	140.751	66.7709	81.0003	134.396
CFC21_015372	A0A3B6AS87	A0A3B6AS87_WHEAT Cellulose synthase OS=Triticum aestivum OX=4565 GN=CFC21_015372 PE=3 SV=1	9.84829	5.03886	0.42096	0.883207		0.511649	-0.966775	19.0504	5.80305	4.69138	2.93838	10.4859	1.6923	19.0504	5.80305	4.69138	2.93838	10.4859	1.6923
CFC21_015294	A0A3B6AS98	A0A3B6AS98_WHEAT F-box associated domain-containing protein OS=Triticum aestivum OX=4565 GN=CFC21_015294 PE=4 SV=1	4.75963	8.14411	0.174777	0.880739		1.71108	0.774908	2.31261	8.01583	3.95044	8.56275	9.91081	5.95877	2.31261	8.01583	3.95044	8.56275	9.91081	5.95877
CFC21_015561	A0A3B6ASA5	A0A3B6ASA5_WHEAT Superoxide dismutase [Cu-Zn] OS=Triticum aestivum OX=4565 GN=CFC21_015561 PE=3 SV=1	2590.87	3047.11	0.575672	0.890278		1.17609	0.234002	1682.59	3113.68	2976.35	4115.43	2967.47	2058.42	1682.59	3113.68	2976.35	4115.43	2967.47	2058.42
	A0A3B6ASB3	A0A3B6ASB3_WHEAT PspA/IM30 family protein OS=Triticum aestivum OX=4565 PE=3 SV=1	113.637	147.137	0.491621	0.885304		1.2948	0.372724	76.6788	154.748	109.486	146.246	213.54	81.6265	76.6788	154.748	109.486	146.246	213.54	81.6265
CFC21_015078	A0A3B6ASE9	A0A3B6ASE9_WHEAT Glycerol-3-phosphate dehydrogenase OS=Triticum aestivum OX=4565 GN=CFC21_015078 PE=3 SV=1	11.8529	12.5481	0.833741	0.918296		1.05865	0.0822294	17.4312	7.14053	10.987	10.9737	13.2756	13.3951	17.4312	7.14053	10.987	10.9737	13.2756	13.3951
CFC21_008182	A0A3B6ASG6	A0A3B6ASG6_WHEAT Uncharacterized protein OS=Triticum aestivum OX=4565 GN=CFC21_008182 PE=4 SV=1	38.4999	33.0277	0.443961	0.883962		0.857865	-0.221177	50.157	31.6445	33.6981	29.6637	38.36	31.0595	50.157	31.6445	33.6981	29.6637	38.36	31.0595
CFC21_015620	A0A3B6ASG9	A0A3B6ASG9_WHEAT Ataxin-2 C-terminal domain-containing protein OS=Triticum aestivum OX=4565 GN=CFC21_015620 PE=4 SV=1	37.2188	32.3429	0.63462	0.895343		0.868996	-0.202579	28.5191	42.3936	40.7436	27.7031	48.6921	20.6337	28.5191	42.3936	40.7436	27.7031	48.6921	20.6337
CFC21_015456	A0A3B6ASI2	A0A3B6ASI2_WHEAT Uncharacterized protein OS=Triticum aestivum OX=4565 GN=CFC21_015456 PE=3 SV=1	19.0972	19.6426	0.902775	0.924069		1.02856	0.0406206	22.9259	20.6221	13.7437	20.3515	24.7214	13.8548	22.9259	20.6221	13.7437	20.3515	24.7214	13.8548
CFC21_015663	A0A3B6ASN0	A0A3B6ASN0_WHEAT NHL repeat-containing protein OS=Triticum aestivum OX=4565 GN=CFC21_015663 PE=4 SV=1	26.3425	19.0008	0.520463	0.885999	0.273322	0.721296	-0.471337	26.4128	28.5377	24.0772	27.1037	29.7886	0.109893	26.4128	28.5377	24.0772	27.1037	29.7886
CFC21_015688	A0A3B6ASR5	A0A3B6ASR5_WHEAT Uncharacterized protein OS=Triticum aestivum OX=4565 GN=CFC21_015688 PE=3 SV=1	269.656	216.99	0.679098	0.901523		0.804693	-0.31349	112.437	397.406	299.126	211.356	364.634	74.981	112.437	397.406	299.126	211.356	364.634	74.981
CFC21_015438	A0A3B6AST8	A0A3B6AST8_WHEAT Uncharacterized protein OS=Triticum aestivum OX=4565 GN=CFC21_015438 PE=4 SV=1	24.6579	27.674	0.668395	0.900103		1.12232	0.166481	18.8979	20.3263	34.7495	28.8729	34.1558	19.9933	18.8979	20.3263	34.7495	28.8729	34.1558	19.9933
CFC21_015454	A0A3B6ASV4	A0A3B6ASV4_WHEAT 60S ribosomal protein L22 OS=Triticum aestivum OX=4565 GN=CFC21_015454 PE=3 SV=1	644.488	1026.18	0.318305	0.88087		1.59223	0.671052	624.752	333.639	975.073	1518.02	551.477	1009.03	624.752	333.639	975.073	1518.02	551.477	1009.03
CFC21_015467	A0A3B6ASW8	A0A3B6ASW8_WHEAT RRM domain-containing protein OS=Triticum aestivum OX=4565 GN=CFC21_015467 PE=4 SV=1	58.6223	108.082	0.598597	0.892157		1.8437	0.882603	79.2691	48.7615	47.8363	267.192	26.8438	30.2103	79.2691	48.7615	47.8363	267.192	26.8438	30.2103
CFC21_015747	A0A3B6ASX5	A0A3B6ASX5_WHEAT BSD domain-containing protein OS=Triticum aestivum OX=4565 GN=CFC21_015747 PE=4 SV=1	115.259	120.192	0.792701	0.914428		1.0428	0.0604634	93.4549	141.39	110.932	104.132	140.188	116.257	93.4549	141.39	110.932	104.132	140.188	116.257
CFC21_015475	A0A3B6ASX8	A0A3B6ASX8_WHEAT UspA domain-containing protein OS=Triticum aestivum OX=4565 GN=CFC21_015475 PE=4 SV=1	42.558	43.9357	0.488509	0.885225		1.03237	0.0459618	41.2285	43.7692	42.6763	41.016	46.7327	44.0583	41.2285	43.7692	42.6763	41.016	46.7327	44.0583
CFC21_015622	A0A3B6AT24	A0A3B6AT24_WHEAT Ubiquitin carboxyl-terminal hydrolase OS=Triticum aestivum OX=4565 GN=CFC21_015622 PE=3 SV=1	20.1075	22.0945	0.656031	0.898412		1.09882	0.135955	23.235	20.0341	17.0533	28.2699	22.6349	15.3787	23.235	20.0341	17.0533	28.2699	22.6349	15.3787
CFC21_015635	A0A3B6AT45	A0A3B6AT45_WHEAT Neprosin domain-containing protein OS=Triticum aestivum OX=4565 GN=CFC21_015635 PE=4 SV=1	60.3776	33.0688	0.195518	0.88077		0.547699	-0.868544	88.9582	46.0966	46.0779	32.5227	31.4872	35.1964	88.9582	46.0966	46.0779	32.5227	31.4872	35.1964
	A0A3B6AT54	A0A3B6AT54_WHEAT C3H1-type domain-containing protein OS=Triticum aestivum OX=4565 PE=4 SV=1	0.82869	1.46183	0.700443	0.904236	1	1.76402	0.818868	0.109893	0.109893	2.26628	4.1657	0.109893	0.109893			2.26628	4.1657
CFC21_015603	A0A3B6ATD7	A0A3B6ATD7_WHEAT Translation elongation factor EF1B beta/delta subunit guanine nucleotide exchange domain-containing protein OS=Triticum aestivum OX=4565 GN=CFC21_015603 PE=3 SV=1	2592.81	3128	0.0174657	0.878136		1.20641	0.270725	2570.77	2496.1	2711.56	3369.07	3035.63	2979.31	2570.77	2496.1	2711.56	3369.07	3035.63	2979.31
CFC21_015608	A0A3B6ATE3	A0A3B6ATE3_WHEAT Uncharacterized protein OS=Triticum aestivum OX=4565 GN=CFC21_015608 PE=4 SV=1	67.6382	50.463	0.582153	0.890823		0.746073	-0.422611	49.3498	97.7963	55.7686	30.4682	98.9806	21.9403	49.3498	97.7963	55.7686	30.4682	98.9806	21.9403
CFC21_015493	A0A3B6ATG5	A0A3B6ATG5_WHEAT Stress-related protein OS=Triticum aestivum OX=4565 GN=CFC21_015493 PE=3 SV=1	91.6515	83.5987	0.275622	0.880845		0.912137	-0.132677	95.0829	83.1256	96.7459	92.0372	75.6924	83.0666	95.0829	83.1256	96.7459	92.0372	75.6924	83.0666
CFC21_015402	A0A3B6ATJ8	A0A3B6ATJ8_WHEAT PA domain-containing protein OS=Triticum aestivum OX=4565 GN=CFC21_015402 PE=4 SV=1	650.842	532.766	0.0566107	0.880135		0.818579	-0.288807	653.069	709.774	589.684	477.271	563.54	557.486	653.069	709.774	589.684	477.271	563.54	557.486
	A0A3B6ATL0	A0A3B6ATL0_WHEAT Ubiquitin-like domain-containing protein OS=Triticum aestivum OX=4565 PE=4 SV=1	89.5466	90.1702	0.960808	0.928327		1.00696	0.0100131	87.2695	107.113	74.2571	81.6262	84.5268	104.358	87.2695	107.113	74.2571	81.6262	84.5268	104.358
CFC21_015448	A0A3B6ATQ1	A0A3B6ATQ1_WHEAT Large ribosomal subunit protein uL15/eL18 domain-containing protein OS=Triticum aestivum OX=4565 GN=CFC21_015448 PE=1 SV=1	23.576	22.8963	0.886967	0.922821		0.971169	-0.0422057	30.7473	19.3598	20.6208	20.3423	20.1009	28.2456	30.7473	19.3598	20.6208	20.3423	20.1009	28.2456
[truncated: 3,919 more rows]
