# Supplementary material for: Multi-Omics Reveals Salt Stress Effects on Quality Formation of Strong-Gluten Wheat
Source: Int J Mol Sci. 2026 Mar 26;27(7):3013. doi: 10.3390/ijms27073013 (PMC13073276; doi:10.3390/ijms27073013)
Supplement: Supplementary file 1 [file ijms-27-03013-s001.zip › Transcriptomics.xls]

gene_id	S_1_count	S_2_count	S_3_count	CK_1_count	CK_2_count	CK_3_count	S_1_fpkm	S_2_fpkm	S_3_fpkm	CK_1_fpkm	CK_2_fpkm	CK_3_fpkm	SvsCK_S	SvsCK_CK	SvsCK_log2FoldChange	SvsCK_pvalue	SvsCK_padj	gene_name	gene_chr	gene_start	gene_end	gene_strand	gene_length	gene_biotype	gene_description	tf_family	KO
TraesCS1B03G0022600	759524	556191	595521	479924	740034	481756	39788.406471587	23299.8680728422	28106.4570550492	21096.2436978782	34351.7309497036	18404.6896481784	673527.624910915	545446.087773244	0.304299569549968	0.330778085876407	0.930452933681153	TraesCS1B03G0022600	Chr1B	6039923	6040723	-	801	-	- && P04729.1 RecName: Full=Gamma-gliadin B-I; Flags: Precursor && PF13016:Cys-rich Gliadin N-terminal	-	-
TraesCS1D03G0010000	394220	266399	297377	240471	385659	216502	16810.9058412281	9084.46828032317	11424.9370835249	8604.64172375278	14572.6267269171	6732.87724669731	338605.105837839	271373.086730978	0.319325077224429	0.36396698308523	0.943171329042324	TraesCS1D03G0010000	Chr1D	2945825	2946808	+	984	-	TRIAE_CS42_1DS_TGACv1_080991_AA0256470.1%2Cceliac disease associated && P08453.1 RecName: Full=Gamma-gliadin; Flags: Precursor && PF13016:Cys-rich Gliadin N-terminal	-	-
TraesCS5A03G1295800	347829	266156	239308	153768	367868	167243	7081.66464751286	4333.31529991899	4389.55772981218	2626.95815559484	6636.56706962287	2483.15506021165	300339.833378173	223226.776494213	0.428084763803684	0.304385330703167	0.919131151327499	TraesCS5A03G1295800	Chr5A	710066497	710070348	-	2061	-	TraesCS5A01G554200 && P82993.1 RecName: Full=Beta-amylase; AltName: Full=1,4-alpha-D-glucan maltohydrolase; AltName: Full=Beta-Amy1; Flags: Precursor && PF01373:Glycosyl hydrolase family 14	-	-
novel.3956	332684	258925	252396	172741	305054	173272	6480.87695484451	4033.57658252771	4429.74073606472	2823.67631870245	5265.75311597696	2461.59483304826	296805.094598732	209552.80014412	0.50220162697778	0.141113907764867	0.774739677646636	-	Chr4D	515319870	515323766	-	2154	-	- && P82993.1 RecName: Full=Beta-amylase; AltName: Full=1,4-alpha-D-glucan maltohydrolase; AltName: Full=Beta-Amy1; Flags: Precursor && PF01373:Glycosyl hydrolase family 14	-	K01177
TraesCS1B03G0904700	331666	191042	280105	216451	269676	180210	13564.4176340047	6248.03590091181	10320.8398745319	7428.09444415321	9772.92138886213	5374.83836203722	285067.107246362	213572.189456774	0.416576399734654	0.220264275669092	0.868130588763201	TraesCS1B03G0904700	Chr1B	562451462	562452487	-	1026	-	TRIAE_CS42_1BL_TGACv1_031273_AA0110730.1%2Cceliac disease associated && P10388.5 RecName: Full=Glutenin, high molecular weight subunit DX5; Flags: Precursor && PF03157:High molecular weight glutenin subunit	-	-
TraesCS1A03G0787800	330872	197748	250104	200561	185292	157279	15885.326459615	7592.11343237629	10818.0938470213	8079.79300566127	7882.69466831956	5506.72246486756	276377.157806912	173013.761024647	0.675749946801178	0.0283880371529546	0.416096294261376	TraesCS1A03G0787800	Chr1A	510220923	510221796	-	874	-	- && P10388.5 RecName: Full=Glutenin, high molecular weight subunit DX5; Flags: Precursor && PF03157:High molecular weight glutenin subunit	-	-
TraesCS4B03G1000600	284513	222466	191234	114729	339652	125871	4872.85615257577	3046.90969579568	2950.80536544124	1648.81642443243	5154.6307500287	1572.14819158636	245567.900608093	189206.006743207	0.376162909584318	0.425970011765126	0.960823746182272	TraesCS4B03G1000600	Chr4B	668014643	668019040	-	2450	-	- && P82993.1 RecName: Full=Beta-amylase; AltName: Full=1,4-alpha-D-glucan maltohydrolase; AltName: Full=Beta-Amy1; Flags: Precursor && PF01373:Glycosyl hydrolase family 14	-	K01177
TraesCS1A03G0021500	279562	196987	235385	191842	189059	181827	14849.0478921839	8367.05253666965	11264.0153121025	8550.30847282404	8898.15022388406	7043.12123872606	251159.120635824	178400.89997897	0.493476728157734	0.0473207177566597	0.522910901019857	TraesCS1A03G0021500	Chr1A	5185968	5186757	-	790	-	- && P16315.1 RecName: Full=Glutenin, low molecular weight subunit PTDUCD1; Flags: Precursor && PF13016:Cys-rich Gliadin N-terminal	-	-
TraesCS1B03G0020100	277044	194349	192037	147503	301324	152408	11050.4654141874	6199.09927769488	6900.97910827947	4936.85412295926	10649.9471470275	4433.28760390806	234258.739245948	194193.589096698	0.270606293946453	0.487375790130992	0.969122998039375	TraesCS1B03G0020100	Chr1B	5554624	5555675	+	1052	-	pseudo?%2CTRIAE_CS42_1BS_TGACv1_049356_AA0150030.1%2Cceliac disease associated && P08453.1 RecName: Full=Gamma-gliadin; Flags: Precursor && PF13016:Cys-rich Gliadin N-terminal	-	-
TraesCS1D03G0754500	228643	135551	195623	186665	159436	155579	14427.2588877239	6839.79525487183	11120.8967630893	9883.40131993772	8914.44301478702	7159.17886061167	198590.4066742	159158.441589112	0.319329469754703	0.284256568152897	0.909019824232154	TraesCS1D03G0754500	Chr1D	414600036	414600700	-	665	-	- && P10388.5 RecName: Full=Glutenin, high molecular weight subunit DX5; Flags: Precursor && PF03157:High molecular weight glutenin subunit	-	-
TraesCS1D03G0150900	168606	152930	170927	313834	37885	173685	3394.8678325287	2462.39088534312	3100.66248868321	5302.33861153156	675.925833603375	2550.34233822032	172130.607014612	163881.131431881	0.0708502167879887	0.901916795862989	0.99833741976512	TraesCS1D03G0150900	Chr1D	52077993	52080427	+	2084	-	TraesCS1D01G067100 && P12615.1 RecName: Full=12S seed storage globulin 1; Contains: RecName: Full=12S seed storage globulin 1 acidic chain; Contains: RecName: Full=12S seed storage globulin 1 basic chain; Flags: Precursor && PF00190:Cupin	-	-
TraesCS1D03G0754600	179189	163407	183013	194536	130967	166463	4051.17435121131	2954.30075846142	3727.73909084548	3690.51683685266	2623.69517075307	2744.56567593602	183679.596221567	155024.636244896	0.244691052949697	0.253815340627338	0.894095610768471	TraesCS1D03G0754600	Chr1D	414655101	414656956	-	1856	-	not complete%2CModified_TRIAE_CS42_1DL_TGACv1_062418_AA0214200.1%2Cceliac disease associated && P08488.1 RecName: Full=Glutenin, high molecular weight subunit 12; Flags: Precursor && PF03157:High molecular weight glutenin subunit	-	-
TraesCS1A03G0972200	218849	149934	175070	139191	186915	126752	13624.8657098326	7464.52628941119	9819.59045027461	7271.37327312742	10311.3072264118	5754.78107208776	192086.901911887	145032.943064465	0.405377572411191	0.187234245819358	0.832747461050803	TraesCS1A03G0972200	Chr1A	565808871	565809979	-	674	-	TraesCS1A01G398200 && P01543.2 RecName: Full=Purothionin A-1; AltName: Full=Beta-purothionin; AltName: Full=Purothionin A-I; Contains: RecName: Full=Purothionin A-1; Contains: RecName: Full=Acidic protein; Flags: Precursor && PF00321:Plant thionin	-	-
TraesCS5D03G0008600	216379	157603	187848	117579	134926	162796	20176.7009007874	11752.0596558265	15781.0393015206	9199.88565522879	11148.401475085	11070.4455027388	197958.090537451	130362.993297809	0.602656083659273	0.0110140614047501	0.254144934941078	TraesCS5D03G0008600	Chr5D	3622739	3623188	+	450	-	Puroindoline-b && Q10464.1 RecName: Full=Puroindoline-B; Flags: Precursor && PF00234:Protease inhibitor/seed storage/LTP family	-	-
TraesCS1D03G0011200	145053	99461	108942	115887	145881	108853	10043.8831535986	5507.34417762891	6796.1704011464	6733.28934096573	8950.67062568922	5496.69527015541	124868.452706527	118349.155387318	0.0773573039381169	0.791742909606312	0.992053821182912	TraesCS1D03G0011200	Chr1D	3058505	3059110	+	606	-	Modified_TRIAE_CS42_1DS_TGACv1_081574_AA0261570.1%2Cceliac disease associated%2Cgliadin-like avenin && P80356.1 RecName: Full=Avenin-3; AltName: Full=Prolamin; Flags: Precursor && PF13016:Cys-rich Gliadin N-terminal	-	-
TraesCS5B03G0404500	167487	115461	101953	26338	248903	37891	10274.7807263929	5664.23461716674	5634.89006476937	1355.7882717343	13530.1776156496	1695.1723021138	136062.366260318	104573.968164401	0.379738197809207	NA	1	TraesCS5B03G0404500	Chr5B	276547023	276547796	-	684	-	TraesCS5B01G146000 && P24296.2 RecName: Full=Non-specific lipid-transfer protein; Short=LTP; AltName: Full=Phospholipid transfer protein; Short=PLTP; AltName: Full=ns-LTP1; Flags: Precursor && PF00234:Protease inhibitor/seed storage/LTP family	-	-
TraesCS1D03G0943800	142570	100653	120045	97755	128288	100973	4498.04782919835	2539.43501629871	3412.19604015136	2587.92997088504	3586.44241413795	2323.20482549876	128146.790487537	104207.723353484	0.298333159002348	0.282936393628974	0.908394562148683	TraesCS1D03G0943800	Chr1D	472672507	472674280	-	1330	-	TraesCS1D01G405700 && P32032.1 RecName: Full=Alpha-2-purothionin; Contains: RecName: Full=Alpha-2-purothionin; Contains: RecName: Full=Acidic protein; Flags: Precursor && PF00321:Plant thionin	-	-
TraesCS6A03G0109700	161967	104755	139289	92895	73219	109972	7976.90654191329	4125.69565253046	6180.4310446839	3838.99834954753	3195.31491598623	3949.81187299648	143628.621127947	86289.5520294531	0.7350782092924	0.00603364092402086	0.179935701890898	TraesCS6A03G0109700	Chr6A	27793364	27794215	+	852	-	TRIAE_CS42_6AS_TGACv1_485633_AA1549240%2Cceliac associated && P02863.2 RecName: Full=Alpha/beta-gliadin; AltName: Full=Prolamin; Flags: Precursor && PF00234:Protease inhibitor/seed storage/LTP family	-	-
TraesCS7D03G0072800	136535	85749	98900	92961	164389	81146	6796.166036257	3413.2139380469	4435.16985335115	3882.74074649888	7250.61169718715	2945.59764762874	113830.003245822	109433.676927763	0.0568227992517515	0.884263734318639	0.997195166939771	TraesCS7D03G0072800	Chr7D	17392558	17393400	-	843	-	avenin-like protein%2Cceliac associated && A5A4L4.1 RecName: Full=Avenin-like b6; AltName: Full=Avenin-like protein s1; Flags: Precursor && PF13016:Cys-rich Gliadin N-terminal	-	-
TraesCS6A03G0110900	139588	106699	140348	97091	73209	101479	6972.94691920965	4262.29087332806	6316.38337499833	4069.72317465499	3240.51963241293	3696.84102618933	135940.752675299	85252.025825439	0.673165473532785	0.00360077232862684	0.133320961431705	TraesCS6A03G0110900	Chr6A	28264808	28265647	+	840	-	TRIAE_CS42_6AS_TGACv1_487904_AA1573520%2Cceliac associated && P02863.2 RecName: Full=Alpha/beta-gliadin; AltName: Full=Prolamin; Flags: Precursor && PF00234:Protease inhibitor/seed storage/LTP family	-	-
TraesCS1B03G0905900	135216	107945	121231	104333	92008	82471	15130.1898372811	9659.0248628378	12221.4844484646	9796.15410983578	9122.70835497643	6729.82661286302	127971.041496283	88684.8811233569	0.529056136666685	0.0283919609276959	0.416096294261376	TraesCS1B03G0905900	Chr1B	562629988	562630362	-	375	-	- && P08488.1 RecName: Full=Glutenin, high molecular weight subunit 12; Flags: Precursor && PF03157:High molecular weight glutenin subunit	-	-
TraesCSU03G0534800	122447	101736	112588	108550	78747	109931	7350.52796072125	4883.81836405356	6089.1471364927	5467.86562610476	4188.76802995234	4812.56806839739	118096.92805062	93255.5944429939	0.340701860113308	0.107784031302973	0.710058266157007	TraesCSU03G0534800	ChrUnknown	327034371	327035069	-	699	-	partial%2C start is missing%2Cceliac associated && P04727.1 RecName: Full=Alpha/beta-gliadin clone PW8142; AltName: Full=Prolamin; Flags: Precursor && PF00234:Protease inhibitor/seed storage/LTP family	-	-
TraesCS1D03G0020700	140966	87918	97196	90231	125375	87496	5601.41846646523	2793.67513775881	3479.57349330233	3008.54861372562	4414.44892269269	2535.46817231356	115621.475929777	96963.7711763306	0.253889407279041	0.438527442727552	0.962458052997649	TraesCS1D03G0020700	Chr1D	5584625	5585680	+	1056	-	<enter text here>%2Cceliac disease associated && P04729.1 RecName: Full=Gamma-gliadin B-I; Flags: Precursor && PF13016:Cys-rich Gliadin N-terminal	-	-
TraesCS4D03G0026400	69211	125992	104361	81775	150268	90622	1208.05921196734	1758.61400612554	1641.13878107722	1197.70888297918	2324.13585770222	1153.54107049285	102136.827093388	103634.669182855	-0.0209980934369155	0.948038949502087	0.998648260629237	TraesCS4D03G0026400	Chr4D	7296580	7318269	-	2404	-	- && Q75GX9.1 RecName: Full=63 kDa globulin-like protein; AltName: Allergen=Ory s GLP63; Flags: Precursor && PF00190:Cupin	-	-
TraesCSU03G0273900	119242	91282	116888	96465	89621	90618	5415.07954929961	3314.9363715527	4782.32950780012	3675.89399301212	3606.34509637388	3001.07178566479	115121.345742974	87610.8883450342	0.393969516365364	0.0844755692955013	0.653769155038466	TraesCSU03G0273900	ChrUnknown	211261905	211262828	+	924	-	celiac associated && P18573.1 RecName: Full=Alpha/beta-gliadin MM1; AltName: Full=Prolamin; Flags: Precursor && PF00234:Protease inhibitor/seed storage/LTP family	-	-
TraesCS5D03G0828400	104672	119625	94737	117781	56926	92566	2769.33120865359	2530.93381797503	2258.17702567212	2614.79252902361	1334.5564660777	1786.00305144792	110532.150173155	83871.8864705887	0.398204442509361	0.142330910655638	0.776603414374504	TraesCS5D03G0828400	Chr5D	447449550	447452157	+	1586	-	- && P93693.1 RecName: Full=Serpin-Z1B; AltName: Full=TriaeZ1b; AltName: Full=WSZ1b; AltName: Full=WZS2 && PF00079:Serpin (serine protease inhibitor)	Serpin	-
TraesCS1B03G0020600	113516	81613	87726	91607	126628	78707	5437.5158218717	3126.20358783512	3785.87055784791	3682.0504588399	5374.71090947215	2749.43296391302	99749.2851644381	95360.2061482105	0.0649180326175473	0.837791387734632	0.994921254758332	TraesCS1B03G0020600	Chr1B	5597356	5598231	+	876	-	TRIAE_CS42_1BS_TGACv1_049356_AA0150020.1%2Cceliac disease associated && P06659.1 RecName: Full=Gamma-gliadin B; Flags: Precursor && PF13016:Cys-rich Gliadin N-terminal	-	-
TraesCS5D03G0008300	102906	94028	85204	92718	97369	83422	9660.08025858133	7058.48825731001	7205.99572641104	7303.34325710387	8099.20991163903	5710.93157597089	98606.3099818755	87020.3026667329	0.180327358854823	0.404412716191968	0.956992728739188	TraesCS5D03G0008300	Chr5D	3604593	3605039	+	447	-	Puroindoline-a && P33432.2 RecName: Full=Puroindoline-A; Flags: Precursor && PF00234:Protease inhibitor/seed storage/LTP family	-	-
TraesCS1B03G0022700	94646	73044	81201	89835	100216	92296	3656.95822671883	2256.92300611808	2826.65686810754	2912.60055542348	3431.12632179203	2600.68011292235	87522.7879264141	89564.2152787805	-0.0332687073143666	0.885740333859636	0.99737223108764	TraesCS1B03G0022700	Chr1B	6140520	6141605	-	1086	-	TRIAE_CS42_1BS_TGACv1_050316_AA0170590.1%2Cceliac disease associated && P04729.1 RecName: Full=Gamma-gliadin B-I; Flags: Precursor && PF13016:Cys-rich Gliadin N-terminal	-	-
TraesCS1A03G0162500	96506	105549	90794	115988	41906	71748	1977.29707288846	1729.3631147783	1675.97963454313	1994.10622251683	760.809145849186	1072.04676215485	101643.22120916	72266.5404411007	0.492112206017092	0.157746967082421	0.797250773158419	TraesCS1A03G0162500	Chr1A	51322329	51328084	+	2048	-	TraesCS1A01G066100 && P12615.1 RecName: Full=12S seed storage globulin 1; Contains: RecName: Full=12S seed storage globulin 1 acidic chain; Contains: RecName: Full=12S seed storage globulin 1 basic chain; Flags: Precursor && PF00190:Cupin	-	-
TraesCS1D03G0009800	100108	56801	55232	80155	126794	66185	3387.61978198353	1537.07945438738	1683.87800507082	2276.00973026432	3801.95074363564	1633.32184401894	75558.4087481251	88166.0605698534	-0.222634260119584	0.583709046175696	0.978585559339724	TraesCS1D03G0009800	Chr1D	2886543	2887782	+	1240	-	not complete%2CTRIAE_CS42_1DS_TGACv1_080771_AA0253490.1%2Cceliac disease associated && P06659.1 RecName: Full=Gamma-gliadin B; Flags: Precursor && PF13016:Cys-rich Gliadin N-terminal	-	-
TraesCS6D03G0000400	98555	64547	75669	61528	93024	88454	9069.04130908355	4749.77722132488	6273.28028078183	4750.86989045873	7585.07074554057	5935.89919022358	84477.9362118103	76824.5932800403	0.137000546441989	0.643998795731116	0.9814822719697	TraesCS6D03G0000400	Chr6D	52444	52899	+	456	-	TRIAE_CS42_6DS_TGACv1_542965_AA1733450%2CAlpha-amylase inhibitor 0.28 monomeric && P01083.3 RecName: Full=Alpha-amylase inhibitor 0.28; AltName: Full=CIII; AltName: Full=WMAI-1; Flags: Precursor && PF00234:Protease inhibitor/seed storage/LTP family	-	-
TraesCS6B03G0154300	91638	88002	113563	65204	41627	64967	3590.32441005679	2757.17982864838	4008.56495766509	2143.63060553222	1445.15726517556	1856.25323773888	102267.481763615	53770.463648058	0.92745432806728	4.99941478985177e-05	0.00686311774643063	TraesCS6B03G0154300	Chr6B	48281280	48282392	+	1071	-	TraesCS6B01G066000 && P04726.1 RecName: Full=Alpha/beta-gliadin clone PW1215; AltName: Full=Prolamin; Flags: Precursor && PF00234:Protease inhibitor/seed storage/LTP family	-	-
TraesCS5D03G0939200	79736	103192	81289	100182	28747	69740	2095.06301235327	2168.21894424849	1924.28061350015	2208.76729193092	669.2942303647	1336.32135666413	91112.4379261285	62057.1823081919	0.554047105081581	0.15564758971393	0.795893915812948	TraesCS5D03G0939200	Chr5D	487251498	487254088	-	1597	-	TraesCS5D01G425800 && P93692.1 RecName: Full=Serpin-Z2B; AltName: Full=TriaeZ2b; AltName: Full=WSZ2b; AltName: Full=WZS3 && PF00079:Serpin (serine protease inhibitor)	Serpin	-
TraesCS5D03G0008100	95157	68209	64324	73400	88751	69511	8066.4622033823	4623.7942924729	4912.57715150263	5221.02823783308	6666.49449135939	4297.16688002653	80341.6841396317	73869.0853149673	0.121174704871935	0.672699279750109	0.983778931498788	TraesCS5D03G0008100	Chr5D	3584251	3584745	+	495	-	Grain softness protein%2CTryp_alpha_amyl domain && P27919.1 RecName: Full=Avenin; Flags: Precursor && PF00234:Protease inhibitor/seed storage/LTP family	-	-
TraesCS1A03G0019600	94498	66222	56752	75465	102528	56926	6138.1522932906	3439.78894158011	3321.16301410179	4113.18496351887	5901.18780275894	2696.57207510451	76832.5448681844	75711.7875003079	0.0211982946188288	0.95305688391652	0.999016972370206	TraesCS1A03G0019600	Chr1A	4833835	4834480	-	646	-	- && P21292.1 RecName: Full=Gamma-gliadin; Flags: Precursor && PF13016:Cys-rich Gliadin N-terminal	-	-
TraesCSU03G0422800	86059	69585	83475	69264	64905	69541	3895.508188955	2518.82455526752	3404.22481555639	2630.83139236923	2603.32199980599	2295.59399346529	83922.9172836503	64359.5928591897	0.382903239252429	0.0628344699954066	0.588642782997413	TraesCSU03G0422800	ChrUnknown	268006937	268007863	+	927	-	TRIAE_Novel_29%2Cceliac associated && P18573.1 RecName: Full=Alpha/beta-gliadin MM1; AltName: Full=Prolamin; Flags: Precursor && PF00234:Protease inhibitor/seed storage/LTP family	-	-
TraesCS6B03G0153800	86595	67951	81107	73583	51862	70943	3857.35379702735	2420.51049844139	3254.98487451477	2750.37409257527	2047.04705780996	2304.58393035369	82799.3203563201	61685.7755081142	0.424671805665922	0.0650616405026342	0.596464805138417	TraesCS6B03G0153800	Chr6B	47893351	47894292	+	942	-	TRIAE_CS42_U_TGACv1_665230_AA2153870.1%2Cceliac associated && P04725.1 RecName: Full=Alpha/beta-gliadin A-V; AltName: Full=Prolamin; Flags: Precursor && PF13016:Cys-rich Gliadin N-terminal	-	-
TraesCS1D03G0030700	94443	56685	57185	56284	111970	51036	3599.399198245	1727.5986381637	1963.52459743698	1799.95984456052	3781.32344650219	1418.47991936393	74011.4848359538	71059.7729318674	0.0587144984008196	0.890625248103813	0.997854815180624	TraesCS1D03G0030700	Chr1D	7584288	7585388	-	1101	-	<enter text here>%2Cceliac disease associated && P04729.1 RecName: Full=Gamma-gliadin B-I; Flags: Precursor && PF13016:Cys-rich Gliadin N-terminal	-	-
TraesCS4D03G0026600	42973	88210	63096	51349	90504	65860	837.138922763142	1374.15000615919	1107.3825317467	839.366191518238	1562.25363381034	935.642433310394	65911.7901442705	66281.0200571833	-0.00804936433976775	0.979028328024979	0.999415327564585	TraesCS4D03G0026600	Chr4D	7318003	7320546	+	2154	-	TraesCS4D01G016100 && Q75GX9.1 RecName: Full=63 kDa globulin-like protein; AltName: Allergen=Ory s GLP63; Flags: Precursor && PF00190:Cupin	-	-
TraesCS7D03G0389500	76544	85235	69571	65891	38389	52638	2131.30430319238	1897.8711944441	1745.24552542665	1539.49409523436	947.159272579456	1068.85799415958	80237.0301823583	49404.7232311169	0.699616963243496	0.00232192299380409	0.101763865018079	TraesCS7D03G0389500	Chr7D	126333072	126335865	+	1507	-	TraesCS7D01G172000 && Q43492.2 RecName: Full=Serpin-Z7; AltName: Full=BSZ7; AltName: Full=HorvuZ7 && PF00079:Serpin (serine protease inhibitor)	Serpin	-
TraesCS1B03G0027200	83591	51786	58064	51832	89591	45970	3321.56811593076	1645.54767719895	2078.66532897554	1728.22080822141	3154.49566048224	1332.12343285698	68603.4905842259	60512.7668998312	0.18104127661351	0.639361496131564	0.9814822719697	TraesCS1B03G0027200	Chr1B	6885651	6886706	-	1056	-	TRIAE_CS42_1BS_TGACv1_049541_AA0156210.1%2CTRIAE_Novel_22%2Cceliac disease associated && P04729.1 RecName: Full=Gamma-gliadin B-I; Flags: Precursor && PF13016:Cys-rich Gliadin N-terminal	-	-
TraesCS1B03G0021000	75045	50649	51159	38243	103794	37414	5145.38528631403	2777.03577188156	3160.18250372991	2200.21799556615	6305.94669488208	1870.7536536139	62538.3426952785	58556.2112635137	0.0949186630653036	0.841567944815338	0.995161683221772	TraesCS1B03G0021000	Chr1B	5630788	5631399	+	612	-	TRIAE_CS42_U_TGACv1_641583_AA2098760.1%2Cavenin-like gliadin%2Cceliac disease associated && P80356.1 RecName: Full=Avenin-3; AltName: Full=Prolamin; Flags: Precursor && PF13016:Cys-rich Gliadin N-terminal	-	-
TraesCS5D03G0364000	86337	63604	49226	7010	139744	8267	10410.3485507267	6132.91867761455	5347.5744924775	709.257529748382	14930.8108838295	726.946711055728	70241.6738787124	52517.2377295626	0.419522679329388	NA	1	TraesCS5D03G0364000	Chr5D	234710178	234710525	+	348	-	TRIAE_CS42_5DL_TGACv1_433802_AA1422480%2Cnon-specific lipid transfer protein && P24296.2 RecName: Full=Non-specific lipid-transfer protein; Short=LTP; AltName: Full=Phospholipid transfer protein; Short=PLTP; AltName: Full=ns-LTP1; Flags: Precursor && PF00234:Protease inhibitor/seed storage/LTP family	-	-
TraesCS5A03G1021000	13509	86438	57411	46950	54354	89990	311.457916588388	1593.65879072645	1192.51887925408	908.300157980508	1110.4259192607	1513.06207626183	51982.2244976902	59267.8510892981	-0.189227847634346	0.709423825722614	0.986121444273598	TraesCS5A03G1021000	Chr5A	618314689	618316804	+	1820	-	TraesCS5A01G432100 && B8AL97.1 RecName: Full=Cupincin; AltName: Full=52 kDa globulin-like protein; AltName: Allergen=Ory s NRA; Flags: Precursor && PF00190:Cupin	-	-
TraesCS1B03G0019400	66602	38737	39167	64041	79980	51983	3074.47487376326	1429.96076457983	1628.91328169546	2480.61521243272	3271.50045421782	1749.97296187512	51406.1054485767	62878.0726729199	-0.290623109527433	0.418083925737849	0.959917506587352	TraesCS1B03G0019400	Chr1B	5421666	5422574	+	909	-	TRIAE_CS42_1BS_TGACv1_049356_AA0150110.1%2Cceliac disease associated && P21292.1 RecName: Full=Gamma-gliadin; Flags: Precursor && PF13016:Cys-rich Gliadin N-terminal	-	-
TraesCS1D03G0009900	74468	60019	68203	52054	35512	47965	3204.88636074772	2065.59969372815	2644.48070161868	1879.81310594034	1354.25355613694	1505.40625229556	71155.2351743154	42607.672301949	0.739846776825806	0.00129920730691569	0.0693148771219843	TraesCS1D03G0009900	Chr1D	2927907	2928881	+	975	-	TRIAE_CS42_1DS_TGACv1_080991_AA0256460.1%2Cceliac disease associated%2CDelta gliadin && P80198.1 RecName: Full=Gamma-hordein-3 && PF13016:Cys-rich Gliadin N-terminal	-	-
TraesCS3B03G0254000	56202	52029	48966	62339	35973	66783	5535.9190633723	4098.24483996959	4345.36806975413	5152.46930647384	3139.7605395532	4797.22631786862	54910.4974827919	51414.3500027009	0.0948972876035932	0.700261926545206	0.985164490602817	TraesCS3B03G0254000	Chr3B	88624211	88624636	+	426	-	TRIAE_CS42_3B_TGACv1_220744_AA0717810%2Cdimeric AAI (0.19 is also dimeric)%2Cceliac disease related && P01084.1 RecName: Full=Alpha-amylase inhibitor 0.53 && PF00234:Protease inhibitor/seed storage/LTP family	-	-
TraesCS6A03G0109800	62465	46921	74121	44367	33088	57165	2845.93301997345	1709.5021456865	3042.44810639404	1696.15530321606	1335.79666617938	1899.34763330446	64521.639582688	41876.8654698799	0.623615145452131	0.0215686985358768	0.364095630890792	TraesCS6A03G0109800	Chr6A	27888887	27889807	+	921	-	TRIAE_CS42_6AS_TGACv1_487288_AA1569730%2Cceliac associated && P02863.2 RecName: Full=Alpha/beta-gliadin; AltName: Full=Prolamin; Flags: Precursor && PF00234:Protease inhibitor/seed storage/LTP family	-	-
TraesCS2D03G0287000	64710	75198	61193	21830	66980	19196	1422.37146770054	1321.78975893486	1211.81788075773	402.636357422025	1304.57389285096	307.707934610616	69632.6727496792	35466.3497396057	0.973320300788541	0.0481328999098267	0.526897185747404	TraesCS2D03G0287000	Chr2D	82405749	82408570	-	1909	-	TraesCS2D01G136500 && A3BMZ5.1 RecName: Full=Beta-glucosidase 26; Short=Os7bglu26; Flags: Precursor && PF00232:Glycosyl hydrolase family 1	Glyco_hydro_1	-
TraesCS5B03G0908600	56044	67965	55344	61036	23455	42364	2280.96183954735	2212.01810349173	2029.33347351163	2084.45527033313	845.875099069313	1257.39629517771	62003.1104622841	39809.8132345089	0.639213811816623	0.0493385233744325	0.532702994980848	TraesCS5B03G0908600	Chr5B	544646157	544647187	+	1031	-	TraesCS5B01G362000 && Q41593.1 RecName: Full=Serpin-Z1A; AltName: Full=TriaeZ1a; AltName: Full=WSZ1a; Short=WSZ1; AltName: Full=WSZCI && PF00079:Serpin (serine protease inhibitor)	Serpin	-
TraesCS3B03G0253800	54638	41941	47445	53481	58348	48227	4930.48226976242	3026.54997371929	3857.26110228781	4049.59645301449	4665.54615075692	3173.73876544037	50654.0121880585	50973.8097872844	-0.00908466329692798	0.970869985050735	0.999256847554865	TraesCS3B03G0253800	Chr3B	88590338	88590802	+	465	-	celiac disease associated && P01084.1 RecName: Full=Alpha-amylase inhibitor 0.53 && PF00234:Protease inhibitor/seed storage/LTP family	-	-
TraesCS7D03G1260300	47939	48791	52190	36157	74107	37063	1855.69778240377	1510.33211854181	1820.11804057653	1174.43311440734	2541.90560442341	1046.27336527691	51835.5046707139	47602.2673695855	0.122915510149439	0.727446017239675	0.986678101561033	TraesCS7D03G1260300	Chr7D	630782100	630783183	+	1084	-	TraesCS7D01G534700 && Q9FRV0.1 RecName: Full=Basic endochitinase C; AltName: Full=Rye seed chitinase-c; Short=RSC-c; Flags: Precursor && PF00182:Chitinase class I	-	-
TraesCS3D03G0189800	55566	46865	44644	55906	42287	44170	5014.22412609573	3381.8760763538	3629.5408293927	4233.21813919388	3381.29756079142	2906.75433407637	51560.1694970844	45110.1496248231	0.19279875560133	0.41232656770673	0.95879161940916	TraesCS3D03G0189800	Chr3D	48685921	48686385	+	465	-	TRIAE_CS42_3DS_TGACv1_274251_AA0935160%2Cceliac disease associated && P01085.1 RecName: Full=Alpha-amylase inhibitor 0.19; AltName: Full=0.19 alpha-AI; Short=0.19 AI; AltName: Allergen=Tri a 28 && PF00234:Protease inhibitor/seed storage/LTP family	-	-
TraesCS6A03G0110100	57627	46797	72346	40034	27578	45040	2828.18267170511	1836.59720514842	3198.82107736549	1648.64842191847	1199.29527015547	1612.00412735913	61992.7252916888	35160.0140438256	0.818149740153691	0.00170746712579803	0.0834923201918115	TraesCS6A03G0110100	Chr6A	27999328	28000182	+	855	-	TRIAE_CS42_6AS_TGACv1_486025_AA1555680%2Cceliac associated && P02863.2 RecName: Full=Alpha/beta-gliadin; AltName: Full=Prolamin; Flags: Precursor && PF00234:Protease inhibitor/seed storage/LTP family	-	-
TraesCS5B03G1068800	9744	65973	44706	41475	42130	74574	221.729725351084	1200.51430007639	916.52947619082	791.937045630299	849.493403379334	1237.54330211656	39765.1137312112	48949.8955599973	-0.299797534229653	0.562764408979555	0.977327966725183	TraesCS5B03G1068800	Chr5B	612998603	613000758	+	1844	-	TraesCS5B01G434100 && B8AL97.1 RecName: Full=Cupincin; AltName: Full=52 kDa globulin-like protein; AltName: Allergen=Ory s NRA; Flags: Precursor && PF00190:Cupin	-	-
TraesCS5A03G0863800	58597	68527	50213	47806	24007	27287	1707.49896981026	1596.83943205955	1318.24221985205	1168.92082566261	619.876066817104	579.865380662828	61376.2194569651	31449.864781737	0.964629195342954	0.00163315861549344	0.0807260616565583	TraesCS5A03G0863800	Chr5A	563359768	563361796	+	1440	-	TraesCS5A01G359700 && Q9ST58.1 RecName: Full=Serpin-Z1C; AltName: Full=TriaeZ1c; AltName: Full=WSZ1c && PF00079:Serpin (serine protease inhibitor)	Serpin	-
TraesCS1A03G0020400	56009	39156	39209	44732	64587	32702	2739.16435398608	1531.34502876399	1727.58736002293	1835.67675907631	2798.89942548922	1166.3285554469	47451.9322423524	45891.9137973345	0.0482266133048133	0.894869242612007	0.997854815180624	TraesCS1A03G0020400	Chr1A	5018187	5019044	+	858	-	TRIAE_CS42_1AS_TGACv1_019696_AA0070095.1%2CTRIAE_Novel_19%2Cceliac disease associated && P21292.1 RecName: Full=Gamma-gliadin; Flags: Precursor && PF13016:Cys-rich Gliadin N-terminal	-	-
TraesCS5D03G0965400	8740	61938	43857	38280	47606	71681	204.540212851352	1159.14805063896	924.698537847439	751.721238569336	987.21301223769	1223.36949809887	37832.3110197736	48973.7122667088	-0.372382994265552	0.481216647349182	0.967804563890351	TraesCS5D03G0965400	Chr5D	496454611	496456731	+	1793	-	TraesCS5D01G440000 && B8AL97.1 RecName: Full=Cupincin; AltName: Full=52 kDa globulin-like protein; AltName: Allergen=Ory s NRA; Flags: Precursor && PF00190:Cupin	-	-
novel.5591	55146	46683	41827	38815	54845	34598	251.411400303716	170.193969830301	171.79940129287	148.486907230371	221.559256546159	115.029244304467	50359.4283502713	41166.0327553388	0.290810083104964	0.328417728988484	0.929218011501972	-	Chr6D	28512371	28912135	+	9204	-	- && P04724.1 RecName: Full=Alpha/beta-gliadin A-IV; AltName: Full=Prolamin; Flags: Precursor && -	-	-
TraesCS1D03G0010400	62574	37791	41018	32445	70305	23856	2956.84468313544	1428.03035560959	1746.23647178343	1286.47097973532	2943.76213768123	822.088442536784	50200.1862380735	41367.2925062214	0.279202840009888	0.555859620125644	0.976472314694284	TraesCS1D03G0010400	Chr1D	3008174	3009061	+	888	-	TRIAE_CS42_1DS_TGACv1_080625_AA0251260.1%2Cceliac disease associated && P06659.1 RecName: Full=Gamma-gliadin B; Flags: Precursor && PF13016:Cys-rich Gliadin N-terminal	-	-
TraesCS7D03G1261200	51463	30781	41052	54161	32798	44532	832.157051817066	398.022280538139	598.051381173905	734.876726059296	469.936813465261	525.132286339532	43744.3039365603	41392.6291908221	0.0797079353327775	0.799764134262448	0.99240679973792	TraesCS7D03G1261200	Chr7D	630906584	630912607	-	2595	-	TraesCS7D01G535400 && Q01401.2 RecName: Full=1,4-alpha-glucan-branching enzyme, chloroplastic/amyloplastic; AltName: Full=Q-enzyme; AltName: Full=Starch-branching enzyme; Flags: Precursor && PF02922:Carbohydrate-binding module 48 (Isoamylase N-terminal domain)|PF02806:Alpha amylase, C-terminal all-beta domain|PF00128:Alpha amylase, catalytic domain	-	-
TraesCS1A03G0020800	57778	30820	39154	41084	53506	30704	4020.61744703235	1715.05220131602	2454.71097309756	2398.94664825173	3299.24556393599	1558.15812114316	45538.0620329456	40344.9054304965	0.174682774505877	0.64687942316115	0.981568400162323	TraesCS1A03G0020800	Chr1A	5038069	5038671	+	603	-	Modiefied_TRIAE_CS42_1AS_TGACv1_019696_AA0070110.1%2Cavenin-like gliadin%2Cceliac disease associated && P80356.1 RecName: Full=Avenin-3; AltName: Full=Prolamin; Flags: Precursor && PF13016:Cys-rich Gliadin N-terminal	-	-
TraesCS1D03G0754800	51650	48370	51414	41675	21663	34050	3182.51730945435	2383.36740981582	2854.14360690481	2154.73406528283	1182.77178572921	1530.04388198496	52870.5480176273	30564.0327938795	0.790620279318699	0.00252445152572735	0.107688697492942	TraesCS1D03G0754800	Chr1D	414660757	414661437	-	681	-	Glo-2%2CTRIAE_CS42_1BL_TGACv1_030818_AA0101440.1%2CTRIAE_CS42_1DL_TGACv1_062418_AA02142301 && P29835.2 RecName: Full=19 kDa globulin; AltName: Full=Alpha-globulin; AltName: Allergen=Ory s 19kD; Flags: Precursor && -	-	-
TraesCSU03G0484900	45125	43534	59758	35003	22588	36635	3275.94752858761	2527.33467274268	3908.49675008831	2132.27203283405	1453.0461530656	1939.55562686917	51758.2727563646	29444.4434100319	0.813780224005395	0.000671384140933199	0.044144587371752	TraesCSU03G0484900	ChrUnknown	296373096	296373673	-	578	-	partial%2C end is missing%2Cceliac associated && - && PF13016:Cys-rich Gliadin N-terminal	-	-
novel.5585	48284	35946	34997	27022	62500	29530	1540.72471393316	917.248136644985	1006.1126380956	723.530624383803	1767.19198388237	687.181685703663	42001.7612197339	38531.836980037	0.124400063666229	0.759520212367244	0.989940456474227	-	Chr6D	13848987	14010785	+	1315	-	- && - && -	-	-
TraesCS1D03G0943200	53735	45218	39988	28313	38118	30474	2920.70378422984	1965.42316386565	1958.18591654265	1291.3196797023	1835.87147388065	1207.94189791735	48719.2171899303	30858.3626815918	0.658830485279878	0.0105919809015606	0.247932478657542	TraesCS1D03G0943200	Chr1D	472663223	472664412	-	772	-	TraesCS1D01G405600 && Q05806.1 RecName: Full=Type-5 thionin; Contains: RecName: Full=Type-5 thionin; AltName: Full=Type V thionin; Contains: RecName: Full=Acidic protein; Flags: Precursor && -	-	-
TraesCS1A03G0020500	46316	31379	33701	38465	49090	26320	2265.12053811386	1227.19572115602	1484.89942666564	1578.496524588	2127.33170448025	938.712237152544	39375.5738883594	36743.7253768072	0.0998024830803098	0.778419196350559	0.991172009871106	TraesCS1A03G0020500	Chr1A	5026172	5027029	+	858	-	TRIAE_CS42_1AS_TGACv1_019696_AA0070097.1%2CTRIAE_Novel_19%2Cceliac disease associated && P21292.1 RecName: Full=Gamma-gliadin; Flags: Precursor && PF13016:Cys-rich Gliadin N-terminal	-	-
TraesCS1B03G0019700	50345	30101	29172	30841	52938	26391	2363.01450167277	1129.81003016808	1233.58825484052	1214.66386997315	2201.7067768096	903.342015424275	38960.3020247906	35607.831472982	0.129808257504106	0.749819857212578	0.989282401738355	TraesCS1B03G0019700	Chr1B	5447750	5448643	-	894	-	TRIAE_CS42_1BS_TGACv1_049356_AA0150080.1%2Cceliac disease associated && P21292.1 RecName: Full=Gamma-gliadin; Flags: Precursor && PF13016:Cys-rich Gliadin N-terminal	-	-
novel.5401	42714	32821	36796	33056	27016	38729	2232.04146614905	1371.50780955801	1732.31395746556	1449.43897658569	1250.93565344129	1475.89214210201	39506.9390364896	30921.2417104094	0.353482137340331	0.109623344498412	0.714808322139337	-	Chr6B	27751032	27751929	-	803	-	- && - && -	-	-
TraesCS6B03G0153000	36818	36228	44329	33329	23300	33744	1241.90213448099	977.205718480867	1347.1287153367	943.337467458795	696.410016593749	830.06110536496	40905.6856780937	28329.3639972879	0.529986837412908	0.0084349953792234	0.219450451616703	TraesCS6B03G0153000	Chr6B	47798711	47799954	+	1244	-	not complete%2CTRIAE_CS42_6BS_TGACv1_515228_AA1668380.1%2CTRIAE_CS42_6BS_TGACv1_515228_AA1668380.1%2Cceliac associated && P04723.1 RecName: Full=Alpha/beta-gliadin A-III; AltName: Full=Prolamin; Flags: Precursor && PF00234:Protease inhibitor/seed storage/LTP family	-	-
TraesCS1B03G0906100	39800	36877	38966	35420	16134	29383	2463.20716223015	1825.10523358785	2172.68953220364	1839.43329859226	884.793303607436	1326.17343316708	40390.823898637	25320.9945407998	0.673681012069592	0.0210781767601487	0.359507778716552	TraesCS1B03G0906100	Chr1B	562635209	562635886	-	678	-	TRIAE_CS42_1BL_TGACv1_030818_AA0101440.1%2Ccupin-1 domain%2Cceliac related %2Callergy related && P29835.2 RecName: Full=19 kDa globulin; AltName: Full=Alpha-globulin; AltName: Allergen=Ory s 19kD; Flags: Precursor && -	-	-
TraesCSU03G0137500	39109	35302	48646	26314	14347	31030	1841.81738432321	1329.48556896922	2064.00607438728	1039.85874243369	598.704969005252	1065.70733239042	43010.3695156495	22216.7777013006	0.953012893517334	0.000974890855121737	0.0571102645791959	TraesCSU03G0137500	ChrUnknown	110767865	110768755	+	891	-	TRIAE_Pseudogene_3%2Cceliac associated%2CNOT pseudogene && P04723.1 RecName: Full=Alpha/beta-gliadin A-III; AltName: Full=Prolamin; Flags: Precursor && PF00234:Protease inhibitor/seed storage/LTP family	-	-
TraesCS1D03G0983500	38292	24176	25178	24937	57704	23975	786.479204992747	397.080080626471	465.901814905469	429.77487211324	1050.18792601392	359.107215571115	31071.5981966709	34643.3416968742	-0.156983082917917	0.724097680100388	0.986342428887616	TraesCS1D03G0983500	Chr1D	482493243	482498148	-	2043	-	TraesCS1D01G427400 && P12299.2 RecName: Full=Glucose-1-phosphate adenylyltransferase large subunit, chloroplastic/amyloplastic; AltName: Full=ADP-glucose pyrophosphorylase; AltName: Full=ADP-glucose synthase; AltName: Full=AGPase S; AltName: Full=Alpha-D-glucose-1-phosphate adenyl transferase; Flags: Precursor && PF00483:Nucleotidyl transferase	-	-
TraesCS7D03G0072700	31508	17184	17881	16052	93161	16054	1546.33035938162	674.404050970584	790.618965587211	661.04072709785	4051.32883686106	574.580689623077	23740.0147435829	41679.69059077	-0.812030713764335	0.424221062244438	0.960528591129335	TraesCS7D03G0072700	Chr7D	17379396	17380250	-	855	-	avenin-like protein%2Cceliac associated && A5A4L4.1 RecName: Full=Avenin-like b6; AltName: Full=Avenin-like protein s1; Flags: Precursor && PF13016:Cys-rich Gliadin N-terminal	-	-
TraesCS3D03G0189700	35391	29921	23192	36565	35138	31529	3193.65090247011	2159.16172155301	1885.50109567412	2768.71214645341	2809.65861118284	2074.87112064963	31034.4106623885	32813.4232014536	-0.0804249807722363	0.753789456745909	0.989940456474227	TraesCS3D03G0189700	Chr3D	48625861	48626325	+	465	-	TRIAE_CS42_3DS_TGACv1_273679_AA0932870%2Cceliac disease associated%2CTa-AAI 0.19-3D && P01085.1 RecName: Full=Alpha-amylase inhibitor 0.19; AltName: Full=0.19 alpha-AI; Short=0.19 AI; AltName: Allergen=Tri a 28 && PF00234:Protease inhibitor/seed storage/LTP family	-	-
TraesCS1A03G1024400	39169	29181	28642	23437	52822	17689	702.083280421246	418.273911724296	462.533791199795	352.505410663114	838.963169168832	231.225512417189	34166.8992060354	30709.029340837	0.153940112290526	0.736569562702797	0.987512841125479	TraesCS1A03G1024400	Chr1A	580128398	580133341	-	2341	-	TraesCS1A01G419600 && P12299.2 RecName: Full=Glucose-1-phosphate adenylyltransferase large subunit, chloroplastic/amyloplastic; AltName: Full=ADP-glucose pyrophosphorylase; AltName: Full=ADP-glucose synthase; AltName: Full=AGPase S; AltName: Full=Alpha-D-glucose-1-phosphate adenyl transferase; Flags: Precursor && PF00483:Nucleotidyl transferase	-	K00975
TraesCS4B03G0036600	17024	37016	27531	23909	40637	35072	385.924857388082	671.034870170324	562.285788837071	454.799705060257	816.290399165613	579.813063522167	27635.8145383689	31589.5373212021	-0.192885740267765	0.51863095429402	0.971932018013248	TraesCS4B03G0036600	Chr4B	14793756	14795965	-	1851	-	TraesCS4B01G017500 && Q75GX9.1 RecName: Full=63 kDa globulin-like protein; AltName: Allergen=Ory s GLP63; Flags: Precursor && PF00190:Cupin	-	-
TraesCS7A03G1333700	32549	30864	28740	22803	40402	24712	1331.18326741125	1009.40829789126	1058.96338156779	782.545876942244	1464.14797739809	737.045700031429	32160.483803125	28226.7853030167	0.188231104368887	0.538315763246842	0.97443947757529	TraesCS7A03G1333700	Chr7A	729007874	729008899	+	1026	-	TraesCS7A01G548100 && P23951.1 RecName: Full=26 kDa endochitinase 2; AltName: Full=CHI-26; Flags: Precursor && PF00182:Chitinase class I	-	K20547
novel.5055	19389	30622	26318	26251	32423	38525	619.166721109919	781.988214840667	757.179865653219	703.421547807527	917.460339565844	897.183265654042	26149.7370565904	30508.1220921337	-0.222379617719378	0.224414239469808	0.871540354887437	-	Chr6A	616256487	616257800	+	1314	-	- && - && -	-	-
TraesCS7D03G0073100	22364	15785	12951	12453	89873	12923	1797.73859016375	1014.69636423438	937.938450575931	839.979459624974	6401.59513855052	757.576899880906	18050.8709300831	38500.6066462855	-1.09281923829065	NA	1	TraesCS7D03G0073100	Chr7D	17403605	17404126	-	522	-	avenin-like protein%2Cceliac associated && P0CZ09.1 RecName: Full=Avenin-like a5; AltName: Full=LMW-gliadin 1111; Short=LMGli1111; Flags: Precursor && PF13016:Cys-rich Gliadin N-terminal	-	-
TraesCS7A03G0160400	32565	34019	26509	30638	20199	18742	1018.23055964212	850.611105308636	746.762273025753	803.846411062541	559.637517858822	427.363374607483	32365.1516249562	22159.7175605628	0.546508336293087	0.044711152618719	0.510606095541613	TraesCS7A03G0160400	Chr7A	38899116	38900457	-	1342	-	TraesCS7A01G070900 && P84516.2 RecName: Full=Cationic peroxidase SPC4; Flags: Precursor && PF00141:Peroxidase	-	-
TraesCS2A03G0869700	17865	28106	23788	25013	32808	32699	600.670074255448	755.694876204872	720.584447005919	705.693925101904	977.450198826731	801.777322067728	23899.7659802331	28594.3610908512	-0.258705369325689	0.173422928609915	0.818450539767316	TraesCS2A03G0869700	Chr2A	601886420	601887726	-	1248	-	TraesCS2A01G355400 && Q42829.1 RecName: Full=S-adenosylmethionine decarboxylase proenzyme; Short=AdoMetDC; Short=SAMDC; Contains: RecName: Full=S-adenosylmethionine decarboxylase alpha chain; Contains: RecName: Full=S-adenosylmethionine decarboxylase beta chain; Flags: Precursor && PF01536:Adenosylmethionine decarboxylase	SAM_decarbox	K01611
TraesCS2D03G0807600	18530	28187	24014	22390	32969	31460	632.146690148558	768.963569435228	738.075746607888	640.935258537869	996.621223536295	782.685862231656	24260.894424657	27448.4050603062	-0.178067381630989	0.401997719587213	0.956622045134683	TraesCS2D03G0807600	Chr2D	453606889	453608432	+	1230	-	TraesCS2D01G352900 && Q42829.1 RecName: Full=S-adenosylmethionine decarboxylase proenzyme; Short=AdoMetDC; Short=SAMDC; Contains: RecName: Full=S-adenosylmethionine decarboxylase alpha chain; Contains: RecName: Full=S-adenosylmethionine decarboxylase beta chain; Flags: Precursor && PF01536:Adenosylmethionine decarboxylase|PF08132:S-adenosyl-l-methionine decarboxylase leader peptide	SAM_decarbox	-
TraesCSU03G0365600	28722	28977	35936	22647	17625	21113	1380.53682170887	1113.78457278203	1556.16997077327	913.401283409831	750.661859545362	740.064524177513	32604.3166236982	19351.9582180063	0.752576087873664	8.22401937563918e-05	0.00995072708381275	TraesCSU03G0365600	ChrUnknown	245863890	245864762	+	873	-	<enter text here>%2Cceliac associated && P04724.1 RecName: Full=Alpha/beta-gliadin A-IV; AltName: Full=Prolamin; Flags: Precursor && PF00234:Protease inhibitor/seed storage/LTP family	-	-
TraesCS4D03G0477100	24000	24585	21443	37033	17377	30326	994.14413984555	814.371915799368	800.235179875367	1287.19585002835	637.815140164424	916.093006220649	24366.6183280717	26536.8716527539	-0.123105536498944	0.660475276825111	0.982787131468726	TraesCS4D03G0477100	Chr4D	336230181	336231674	+	1013	-	TraesCS4D01G192900 && - && PF03227:Gamma interferon inducible lysosomal thiol reductase (GILT)	-	-
TraesCS1B03G1206000	27565	19192	19109	23353	47148	17842	515.215846262723	286.857302826488	321.783043291081	366.261706953189	780.865792197797	243.198600822946	23263.7775137228	28779.6937727516	-0.306965898673297	0.48094387410121	0.967804563890351	TraesCS1B03G1206000	Chr1B	676707946	676712955	-	2245	-	TraesCS1B01G449700 && P12299.2 RecName: Full=Glucose-1-phosphate adenylyltransferase large subunit, chloroplastic/amyloplastic; AltName: Full=ADP-glucose pyrophosphorylase; AltName: Full=ADP-glucose synthase; AltName: Full=AGPase S; AltName: Full=Alpha-D-glucose-1-phosphate adenyl transferase; Flags: Precursor && PF00483:Nucleotidyl transferase	-	-
TraesCS2B03G0384300	33690	38158	32424	13232	25987	10440	807.812413817255	731.660443578075	700.438616755878	266.227322641406	552.137908863761	182.556092890548	36142.8213211339	16150.6921151228	1.1621363932298	0.00255350729040721	0.108536900755405	TraesCS2B03G0384300	Chr2B	139440769	139443472	-	1750	-	TraesCS2B01G157800 && A3BMZ5.1 RecName: Full=Beta-glucosidase 26; Short=Os7bglu26; Flags: Precursor && PF00232:Glycosyl hydrolase family 1	Glyco_hydro_1	-
TraesCS1D03G0021400	31775	18939	18574	24309	40694	19419	1457.17605346808	694.541132731093	767.407230505281	935.429755953227	1653.63157033659	649.440921186141	24627.8697002232	27322.3747909862	-0.149795275355458	0.716181553439983	0.986342428887616	TraesCS1D03G0021400	Chr1D	5800416	5801330	+	915	-	TRIAE_CS42_1DS_TGACv1_081485_AA0261000.1%2Cceliac disease associated && P04729.1 RecName: Full=Gamma-gliadin B-I; Flags: Precursor && PF13016:Cys-rich Gliadin N-terminal	-	-
TraesCS5A03G0991500	29267	46800	28318	24557	6209	11501	707.825637749541	905.124655048625	617.027667115025	498.357515693497	133.061265353058	202.847662094629	35674.1141299607	13346.1930307928	1.41845180384355	0.00171898147396152	0.0839192789114539	TraesCS5A03G0991500	Chr5A	607853935	607856657	-	1735	-	TraesCS5A01G417800 && P93692.1 RecName: Full=Serpin-Z2B; AltName: Full=TriaeZ2b; AltName: Full=WSZ2b; AltName: Full=WZS3 && PF00079:Serpin (serine protease inhibitor)	Serpin	-
TraesCS1B03G1155200	29672	21247	24606	19159	23950	24121	1485.76581649884	850.776764273772	1110.03977492204	804.996514412132	1062.65176397876	880.815954113585	26630.8989426033	21236.7109412752	0.326521439615185	0.191827144250111	0.837402546279648	TraesCS1B03G1155200	Chr1B	659633846	659635114	-	838	-	TraesCS1B01G426100 && P01544.2 RecName: Full=Alpha-1-purothionin; AltName: Full=Purothionin A-II; Contains: RecName: Full=Alpha-1-purothionin; Contains: RecName: Full=Acidic protein; Flags: Precursor && PF00321:Plant thionin	-	-
TraesCS7D03G0379700	22724	12276	11584	22437	53112	18346	2176.99900518363	940.469661555486	999.829572580768	1803.66491960201	4508.66547404816	1281.74360999525	16627.9834901384	30669.1742535425	-0.88318509745679	0.0801431180227416	0.643402421106682	TraesCS7D03G0379700	Chr7D	120212236	120212673	-	438	-	TRIAE_CS42_U_TGACv1_641029_AA2082710%2CAAI CM1 or CM2 celiac associated%2C<enter text here> && P16850.1 RecName: Full=Alpha-amylase/trypsin inhibitor CM1; AltName: Full=Chloroform/methanol-soluble protein CM1; Flags: Precursor && PF00234:Protease inhibitor/seed storage/LTP family	-	-
TraesCS6D03G0823600	21097	20755	19763	30010	24235	24454	444.404992558981	349.619320701094	375.063736783989	530.446810550092	452.358919792345	375.659569177311	21472.8506270135	24951.1766521515	-0.216602227432933	0.266147831081113	0.901238122244142	TraesCS6D03G0823600	Chr6D	472193434	472200459	-	1992	-	TraesCS6D01G356600 && Q42456.2 RecName: Full=Aspartic proteinase oryzasin-1; Flags: Precursor && PF00026:Eukaryotic aspartyl protease|PF05184:Saposin-like type B, region 1|PF03489:Saposin-like type B, region 2	Asp	-
TraesCS4B03G0699800	11299	23515	18060	20664	29787	32361	180.892494696432	301.050936935385	260.490725126073	277.595584166445	422.560806565031	377.823350361811	17942.2999425683	26051.3820258072	-0.537963807938463	0.0399059097769053	0.486827415210341	TraesCS4B03G0699800	Chr4B	531575631	531578600	-	2621	-	TraesCS4B01G262700 && F4IQK5.1 RecName: Full=Vicilin-like seed storage protein At2g18540; AltName: Full=Globulin At2g18540; Flags: Precursor && PF00190:Cupin	-	-
TraesCS4D03G0626300	13257	22741	18388	21886	28140	30701	226.775048531349	311.081390126685	283.386062220767	314.147803704418	426.53631563494	382.99125332915	18574.7130203457	25415.0845249883	-0.452310369957903	0.0240897074788826	0.383725742720455	TraesCS4D03G0626300	Chr4D	433629873	433632845	-	2453	-	TraesCS4D01G262800 && F4IQK5.1 RecName: Full=Vicilin-like seed storage protein At2g18540; AltName: Full=Globulin At2g18540; Flags: Precursor && PF00190:Cupin	-	-
TraesCS1A03G0788400	29241	21541	23063	25678	17420	16428	1775.66785983693	1046.04371489629	1261.76736756078	1308.42347760588	937.345225641418	727.512616302429	26017.2574993872	18943.8042419256	0.457736383998446	0.122897287429463	0.741607731294139	TraesCS1A03G0788400	Chr1A	510423874	510424564	-	691	-	19kDa seed storage globulin Glo-2%2Ccupin-1 domain && P29835.2 RecName: Full=19 kDa globulin; AltName: Full=Alpha-globulin; AltName: Allergen=Ory s 19kD; Flags: Precursor && -	-	-
TraesCS5B03G0006500	24980	14221	15971	23499	25300	26955	2117.55546980768	964.022029838543	1219.74332576719	1671.51147903051	1900.39898853413	1666.35688237998	19631.8028143415	23908.1519089039	-0.284341393464932	0.352037636700734	0.939592162254376	TraesCS5B03G0006500	Chr5B	4731523	4732017	+	495	-	grain softness protein%2CTryp_alpha_amyl domain && Q9M4E3.1 RecName: Full=Hordoindoline-A; Flags: Precursor && PF00234:Protease inhibitor/seed storage/LTP family	-	-
TraesCS1B03G0847900	14545	26651	21727	14641	27807	24253	495.796244880051	726.469653437395	667.241808926379	418.772224381791	839.896076126721	602.894464171913	21446.6699447503	21129.4836440622	0.0215189846051824	0.941895410956918	0.998648260629237	TraesCS1B03G0847900	Chr1B	537107145	537109563	+	1231	-	TraesCS1B01G307700 && P23901.1 RecName: Full=Aldose reductase; Short=AR; AltName: Full=Aldehyde reductase && PF00248:Aldo/keto reductase family	Aldo_ket_red	-
TraesCS1B03G0271900	12579	29529	21920	12115	30311	22671	393.315590656784	738.343141440334	617.489495066751	317.860149814697	839.802604278368	516.954170618197	21643.7384745941	20721.4975841976	0.0628425785125145	0.870624840798903	0.996795454895035	TraesCS1B03G0271900	Chr1B	117260523	117262036	-	1342	-	TraesCS1B01G101100 && Q75KH3.2 RecName: Full=Glucose and ribitol dehydrogenase homolog && PF13561:Enoyl-(Acyl carrier protein) reductase	-	-
TraesCSU03G0137400	27677	23006	29015	17964	9798	20287	1330.30839128321	884.278147545414	1256.46348235715	724.526014711626	417.304107791515	711.111116468016	27940.1197785431	14915.1985259406	0.905519990917847	0.00130546842184573	0.0695336614075156	TraesCSU03G0137400	ChrUnknown	110752147	110753019	+	873	-	TRIAE_Novel_31%2Cceliac associated && P04723.1 RecName: Full=Alpha/beta-gliadin A-III; AltName: Full=Prolamin; Flags: Precursor && PF00234:Protease inhibitor/seed storage/LTP family	-	-
TraesCS3A03G0620000	25103	17188	17523	26341	8117	33149	629.994725553127	344.945983885451	396.199321543253	554.703832333128	180.504794192563	606.691682343534	21138.3571355678	20687.5791883158	0.0310729667456508	0.944582432399052	0.998648260629237	TraesCS3A03G0620000	Chr3A	464768147	464776628	-	1672	-	TraesCS3A01G241100 && Q42456.2 RecName: Full=Aspartic proteinase oryzasin-1; Flags: Precursor && PF03489:Saposin-like type B, region 2|PF00026:Eukaryotic aspartyl protease|PF05184:Saposin-like type B, region 1	Asp	-
novel.3841	8563	25899	15469	17171	23138	29373	386.358575313661	934.462909436542	628.812013819055	650.096489358013	925.065185063872	966.494170871919	16718.1829853814	21794.7976061495	-0.382536090574022	0.260628057971848	0.898675967170042	-	Chr4D	16160004	16160933	-	930	-	- && P21641.1 RecName: Full=Oleosin Zm-II; AltName: Full=Lipid body-associated protein L2; AltName: Full=Oleosin 18 kDa && PF01277:Oleosin	-	-
TraesCS7A03G1335100	24585	14010	20139	25522	15888	18990	399.850890114958	182.213458092296	295.093562620635	348.305377402985	228.970215848056	225.23669239453	20866.5494096282	19090.8182592253	0.128290706260308	0.696505504304271	0.985073389177379	TraesCS7A03G1335100	Chr7A	729493106	729498551	-	2580	-	- && Q01401.2 RecName: Full=1,4-alpha-glucan-branching enzyme, chloroplastic/amyloplastic; AltName: Full=Q-enzyme; AltName: Full=Starch-branching enzyme; Flags: Precursor && PF00128:Alpha amylase, catalytic domain|PF02806:Alpha amylase, C-terminal all-beta domain|PF02922:Carbohydrate-binding module 48 (Isoamylase N-terminal domain)	-	K00700
TraesCS4B03G0849000	13185	9703	6628	44731	20922	23928	581.153350847068	342.003935842903	263.200730931992	1654.38597621418	817.138584086134	769.136344708742	10413.7192624138	28446.1624468894	-1.44977425691654	0.00026800300102529	0.0232574087772572	TraesCS4B03G0849000	Chr4B	617499781	617500732	-	952	-	TraesCS4B01G328000 && P16159.1 RecName: Full=Alpha-amylase/trypsin inhibitor CM16; AltName: Full=Chloroform/methanol-soluble protein CM16; Flags: Precursor && PF00234:Protease inhibitor/seed storage/LTP family	-	-
TraesCS4B03G0231600	11192	15561	15099	27009	28052	20865	223.31401983124	248.290584612156	271.425378478895	452.204014243559	495.968421754879	303.607851617843	14407.8360903054	24272.8363855768	-0.752455314141601	0.000984521955665022	0.0574844705414828	TraesCS4B03G0231600	Chr4B	110736805	110740695	-	2103	-	TraesCS4B01G101800 && P52589.1 RecName: Full=Protein disulfide-isomerase; Short=PDI; Flags: Precursor && PF13848:Thioredoxin-like domain|PF00085:Thioredoxin	-	-
TraesCS1D03G0015200	22994	10059	12553	20726	33341	17391	1072.06119936016	375.037175935605	527.286386738183	810.845602064449	1377.41744949384	591.310958924454	16384.2832558788	23066.085594944	-0.493476631915234	0.266392756134333	0.901486042937826	TraesCS1D03G0015200	Chr1D	3916114	3917013	-	900	-	TRIAE_CS42_1DS_TGACv1_080245_AA0244130.1%2Cceliac disease associated && P04729.1 RecName: Full=Gamma-gliadin B-I; Flags: Precursor && PF13016:Cys-rich Gliadin N-terminal	-	-
TraesCS6B03G0153700	17454	22923	19946	18868	15902	21257	770.126406873618	808.822005433421	792.897114584681	698.570966339176	621.728392175348	683.998797042151	20797.9277639627	17575.0266128585	0.242906735986647	0.0300968635610118	0.425977739595031	TraesCS6B03G0153700	Chr6B	47882130	47883080	+	951	-	celiac associated && P04727.1 RecName: Full=Alpha/beta-gliadin clone PW8142; AltName: Full=Prolamin; Flags: Precursor && PF13016:Cys-rich Gliadin N-terminal	-	-
TraesCS2A03G1224100	20382	20596	17876	14063	20709	22323	1041.72047576585	841.786093959495	823.130565078714	603.114820660988	937.876036334215	832.038235750311	20489.263169949	17963.8478191233	0.189756962780946	0.391517320365842	0.95217697690206	TraesCS2A03G1224100	Chr2A	751247442	751248262	+	821	-	TraesCS2A01G528200 && - && PF14861:Plant antimicrobial peptide	-	-
TraesCS2A03G0274500	26634	31524	25008	6637	17460	7946	600.856843098449	568.709385634147	508.285307440265	125.638879502333	349.028397683793	130.728265443575	28775.2842004676	10382.5805902956	1.47069661034831	0.000243082303535485	0.0217257562738429	TraesCS2A03G0274500	Chr2A	85295027	85297824	-	1860	-	TraesCS2A01G134300 && A3BMZ5.1 RecName: Full=Beta-glucosidase 26; Short=Os7bglu26; Flags: Precursor && PF00232:Glycosyl hydrolase family 1	Glyco_hydro_1	K05350
TraesCS7B03G0195800	20369	11798	9345	24350	30810	17243	1960.33719135251	907.995975469374	810.278575840543	1966.42622452258	2627.45131397402	1210.20856225076	14788.4817485505	23333.1559219662	-0.657923715840644	0.10930399740433	0.71425195939437	TraesCS7B03G0195800	Chr7B	82003980	82004415	-	436	-	TRIAE_CS42_7BS_TGACv1_592292_AA1935150%2CAAI CM2 celiac associated && P16851.2 RecName: Full=Alpha-amylase/trypsin inhibitor CM2; AltName: Full=Chloroform/methanol-soluble protein CM2; Flags: Precursor && PF00234:Protease inhibitor/seed storage/LTP family	-	-
TraesCS4B03G0849100	13356	10511	6508	38839	20271	24082	1105.39122209815	695.661706510137	485.267408892864	2697.27521204374	1486.60874311456	1453.5115095054	10688.0428537735	26353.5792958251	-1.30202673586501	0.000466675116349691	0.0347317818981914	TraesCS4B03G0849100	Chr4B	617507193	617507699	-	507	-	TRIAE_CS42_4BL_TGACv1_321643_AA1063570%2Cceliac disease associated && P17314.1 RecName: Full=Alpha-amylase/trypsin inhibitor CM3; AltName: Full=Chloroform/methanol-soluble protein CM3; Flags: Precursor && PF00234:Protease inhibitor/seed storage/LTP family	-	-
TraesCS1A03G0203500	9629	25895	16614	12254	22483	23622	271.170523030376	583.16529147608	421.530959809139	289.572148684886	561.044695262497	485.136866848976	17528.4996304189	18351.2564927356	-0.0661500442370488	0.85056860666733	0.995668559708796	TraesCS1A03G0203500	Chr1A	70770959	70772620	-	1490	-	TraesCS1A01G083800 && Q75KH3.2 RecName: Full=Glucose and ribitol dehydrogenase homolog && PF13561:Enoyl-(Acyl carrier protein) reductase	-	-
TraesCS4A03G1135700	17472	9376	8936	9541	55952	9065	854.481950987248	366.684313762671	393.729007349459	391.536080621191	2424.69878853287	323.30647529589	12775.7027464562	24837.4291942529	-0.959120649254577	0.35673825706352	0.940498947246723	TraesCS4A03G1135700	Chr4A	725218887	725219744	+	858	-	<enter text here>%2Cceliac associated && Q2A783.1 RecName: Full=Avenin-like b1; Short=TaAvlike-b1; Flags: Precursor && PF13016:Cys-rich Gliadin N-terminal	-	-
TraesCS6A03G0110700	23928	14556	24916	16532	11007	16086	1123.09486534961	546.344466932215	1053.61596591274	651.108041191792	457.784323025865	550.610422496869	22446.4221886886	13679.4505049519	0.71444654511833	0.0199476476193728	0.348344853046296	TraesCS6A03G0110700	Chr6A	28209438	28210331	+	894	-	<enter text here>%2Cceliac associated && P02863.2 RecName: Full=Alpha/beta-gliadin; AltName: Full=Prolamin; Flags: Precursor && PF00234:Protease inhibitor/seed storage/LTP family	-	-
TraesCS7A03G1325700	25378	24145	17362	8489	20150	11351	3622.07653780518	2755.7632254287	2232.5128182746	1016.65683385826	2548.33892761509	1181.46449689873	23341.1050663076	12866.793378664	0.859235853062308	0.0235556249842368	0.37943700159252	TraesCS7A03G1325700	Chr7A	727152892	727153185	-	294	-	Ta_Small_Srich_3_7AL && - && -	-	-
TraesCS1A03G0858500	10445	16732	13003	24458	14671	25161	248.460539557722	318.281426712729	278.667628307267	488.188495749505	309.23639708057	436.478844837002	13750.5129907091	20069.3361926542	-0.545494042625918	0.0148236895622107	0.299240273056064	TraesCS1A03G0858500	Chr1A	536770467	536773131	+	1764	-	TraesCS1A01G350200 && Q9ZRB7.1 RecName: Full=Tubulin alpha chain && PF00091:Tubulin/FtsZ family, GTPase domain|PF03953:Tubulin C-terminal domain	Tubulin	K07374
TraesCS4A03G0080900	9778	15277	12769	18622	21097	25451	194.637710262534	243.180917741465	228.995959788329	311.043332932019	372.117045984181	369.460596208721	12960.7115847945	20459.5357037212	-0.658582555264111	4.19799999758766e-05	0.00599959096273596	TraesCS4A03G0080900	Chr4A	35165760	35168237	-	2108	-	TraesCS4A01G041700 && F4IQK5.1 RecName: Full=Vicilin-like seed storage protein At2g18540; AltName: Full=Globulin At2g18540; Flags: Precursor && PF00190:Cupin	-	-
TraesCS5B03G0829100	15557	20754	15666	5080	34077	10810	2789.70033628271	2976.10312592916	2530.95139214051	764.386548758416	5414.70705119378	1413.65592856901	17900.9987848303	16382.0436386978	0.12793675622013	0.829271210764221	0.994492765587053	TraesCS5B03G0829100	Chr5B	516363463	516363815	-	234	-	TraesCS5B01G329100 && P20158.1 RecName: Full=Defensin-like protein 1; AltName: Full=Gamma-1-purothionin && -	-	-
TraesCS7D03G0971300	19344	20340	19216	15213	5934	21580	1626.64693188941	1367.76795317988	1455.80760609961	1073.44426668505	442.156959055737	1323.38064020984	20475.5425123297	13062.1994750507	0.648469066833335	0.0839311907756256	0.65239221304781	TraesCS7D03G0971300	Chr7D	532180317	532180913	-	499	-	TraesCS7D01G411700 && - && -	-	-
TraesCS2A03G0727200	25421	22349	19587	7107	18149	9004	874.340026480222	614.695856779946	606.945411216227	205.112281733913	553.123790424365	225.844510055616	23577.642628765	11069.8985465624	1.09079760493998	0.00637100501718637	0.185144034308382	TraesCS2A03G0727200	Chr2A	504808855	504810355	-	1220	-	TraesCS2A01G290800 && P22242.1 RecName: Full=Desiccation-related protein PCC13-62; Flags: Precursor [Craterostigma plantagineum] && PF13668:Ferritin-like domain	-	-
TraesCS3A03G1217600	25781	25803	22030	4010	19038	4626	1764.76484912043	1412.44566123489	1358.6123631701	230.329242450955	1154.75623623454	230.929298468595	25637.1479015001	9133.95672805625	1.4889485541576	0.00984774885971965	0.23860022800288	TraesCS3A03G1217600	Chr3A	735489526	735490438	+	613	-	TraesCS3A01G517100 && O64392.1 RecName: Full=Wheatwin-1; AltName: Full=Pathogenesis-related protein 4a; AltName: Full=Protein 0.14; AltName: Full=RNase; Flags: Precursor && PF00967:Barwin family	-	-
TraesCS3B03G1174000	18831	18208	16366	16926	17175	13125	1431.46873228398	1106.84087245612	1120.84358043943	1079.64366280194	1156.87686536178	727.602389530891	18623.9937092442	15086.4978258248	0.303918488569208	0.196110579728999	0.841674617485869	TraesCS3B03G1174000	Chr3B	738346242	738346793	-	552	-	<enter text here>%2Cpseudo?%2Cceliac associated && P17990.1 RecName: Full=Gamma-hordein-1; Flags: Precursor && PF13016:Cys-rich Gliadin N-terminal	-	-
TraesCS4D03G0194000	9480	13513	12134	22518	26321	16664	176.639371845959	201.347115189832	203.693487570534	352.068045845201	434.573727696021	226.435623884524	12078.2953843791	21036.0483212914	-0.800408747357302	0.00225096701664159	0.0998373054524983	TraesCS4D03G0194000	Chr4D	75655253	75659225	-	2252	-	TraesCS4D01G098400 && P52589.1 RecName: Full=Protein disulfide-isomerase; Short=PDI; Flags: Precursor && PF00085:Thioredoxin|PF13848:Thioredoxin-like domain	-	-
TraesCS7B03G1266900	14374	15927	19034	15510	18279	17352	752.996027278389	667.211441386426	898.336588610321	681.780323038837	848.495190801548	662.904405498203	17123.8342912867	16197.9451681711	0.0802041439611496	0.672565986321861	0.983778931498788	TraesCS7B03G1266900	Chr7B	738586580	738587380	-	801	-	TraesCS7B01G471400 && Q9FRV0.1 RecName: Full=Basic endochitinase C; AltName: Full=Rye seed chitinase-c; Short=RSC-c; Flags: Precursor && PF00182:Chitinase class I	-	-
TraesCS4A03G1032000	13942	3181	10562	31644	18273	22458	247.576213967011	45.1712354150733	168.975593759424	471.512092599262	287.524992600929	290.831362688263	10060.0101421	22874.5075441073	-1.18514626767907	0.0234362583492498	0.378866966598377	TraesCS4A03G1032000	Chr4A	690266497	690270314	-	2363	-	TraesCS4A01G418200 && P27736.1 RecName: Full=Granule-bound starch synthase 1, chloroplastic/amyloplastic; AltName: Full=Granule-bound starch synthase I; Short=GBSS-I; Flags: Precursor && PF08323:Starch synthase catalytic domain|PF00534:Glycosyl transferases group 1	Glycos_transf_1	K13679
TraesCSU03G0137200	19043	15047	27013	14532	5905	16424	905.971097136944	572.457641375381	1157.83259916391	580.125539310802	248.93203254867	569.828587703424	21439.279849153	11376.3804154606	0.91418312454113	0.0177741487282901	0.32718020964762	TraesCSU03G0137200	ChrUnknown	110713452	110714333	+	882	-	TRIAE_Novel_27%2Cceliac associated%2CTRIAE_Novel_28 partial and overlapping with Novel_27 && P04726.1 RecName: Full=Alpha/beta-gliadin clone PW1215; AltName: Full=Prolamin; Flags: Precursor && -	-	-
TraesCS7B03G1269100	20114	13857	15133	19186	14316	14464	352.109686184614	193.982791154455	238.67038721056	281.826344276152	222.066539042183	184.652104372386	17344.4137631613	15217.857139446	0.188684106643035	0.503505796911271	0.97126630272539	TraesCS7B03G1269100	Chr7B	739735958	739741157	+	2397	-	TraesCS7B01G472500 && Q01401.2 RecName: Full=1,4-alpha-glucan-branching enzyme, chloroplastic/amyloplastic; AltName: Full=Q-enzyme; AltName: Full=Starch-branching enzyme; Flags: Precursor && PF00128:Alpha amylase, catalytic domain|PF02806:Alpha amylase, C-terminal all-beta domain|PF02922:Carbohydrate-binding module 48 (Isoamylase N-terminal domain)	-	-
TraesCS4A03G0749300	8342	17673	15219	11692	27564	16366	168.694003413278	285.794717637216	277.27426047214	198.397359033442	493.916584054052	241.35612696449	14000.4399832749	17863.4231438484	-0.351503855698986	0.358836489739558	0.941578143961907	TraesCS4A03G0749300	Chr4A	595112258	595114742	-	2075	-	TraesCS4A01G296000 && Q75GX9.1 RecName: Full=63 kDa globulin-like protein; AltName: Allergen=Ory s GLP63; Flags: Precursor && PF00190:Cupin	-	-
TraesCS7D03G0656000	16986	10624	12772	21397	17324	17241	287.168568360343	143.631040255958	194.535413465859	303.540252194177	259.523008002214	212.566370421456	14310.9240506858	17750.4479091451	-0.310772878897933	0.286628179246794	0.910971780219135	TraesCS7D03G0656000	Chr7D	307672459	307679286	-	2482	-	TraesCS7D01G284900 && P30523.1 RecName: Full=Glucose-1-phosphate adenylyltransferase small subunit, chloroplastic/amyloplastic; AltName: Full=ADP-glucose pyrophosphorylase; AltName: Full=ADP-glucose synthase; AltName: Full=AGPase B; AltName: Full=Alpha-D-glucose-1-phosphate adenyl transferase; Flags: Precursor && PF00483:Nucleotidyl transferase	-	-
TraesCS4B03G1000000	16739	17188	17037	11612	19004	13978	862.884494303544	708.537696629574	791.243687333037	502.282218019975	868.060681024793	525.477970083188	17732.9039487093	14229.0154885868	0.317609153045393	0.217318698182328	0.864142308939319	TraesCS4B03G1000000	Chr4B	667994007	667994820	-	814	-	TraesCS4B01G393300 && P82900.2 RecName: Full=Non-specific lipid-transfer protein 2G; Short=LTP2G; AltName: Full=7 kDa lipid transfer protein 1; AltName: Full=Lipid transfer protein 2 isoform 1; Short=LTP2-1; Flags: Precursor && -	-	-
TraesCS2D03G1183600	15836	16016	17958	12431	17297	14376	980.084136207956	792.658985848713	1001.31290405258	645.567344291372	948.572565544676	648.846927652383	17341.9555796109	14021.9872040336	0.306587513972732	0.164383883871279	0.807159202307689	TraesCS2D03G1183600	Chr2D	620028229	620028906	+	678	-	TraesCS2D01G531100 && - && PF14861:Plant antimicrobial peptide	-	-
TraesCS5A03G1295700	15927	16103	17183	10004	21685	12428	863.456731999313	698.116420571079	839.265883196845	455.090640171807	1041.71264070684	491.353627010571	17133.9364597822	14188.7705191218	0.272124135891538	0.424333913922097	0.960539810502973	TraesCS5A03G1295700	Chr5A	710038702	710039475	-	774	-	TraesCS5A01G554300 && P82900.2 RecName: Full=Non-specific lipid-transfer protein 2G; Short=LTP2G; AltName: Full=7 kDa lipid transfer protein 1; AltName: Full=Lipid transfer protein 2 isoform 1; Short=LTP2-1; Flags: Precursor && -	-	-
TraesCS6A03G0110400	15229	16268	23657	12946	8435	14405	739.614138699946	631.804103510168	1035.11229479218	527.578442351312	362.995141944868	510.191715740587	19171.5959273748	11159.1795360489	0.780708896364915	0.00240420622135497	0.103680517127485	TraesCS6A03G0110400	Chr6A	28156989	28157852	+	864	-	<enter text here>%2Cceliac associated && P02863.2 RecName: Full=Alpha/beta-gliadin; AltName: Full=Prolamin; Flags: Precursor && PF00234:Protease inhibitor/seed storage/LTP family	-	-
TraesCS4A03G0231400	13397	13132	12477	21859	7721	18783	450.443715913811	353.084220960733	377.952419089156	616.709851229462	230.032095377383	460.557920437877	13595.4703818122	15043.2942306995	-0.146018839844118	0.675785362736988	0.984203472820887	TraesCS4A03G0231400	Chr4A	136720607	136722167	-	1248	-	TraesCS4A01G112300 && P13284.3 RecName: Full=Gamma-interferon-inducible lysosomal thiol reductase; AltName: Full=Gamma-interferon-inducible protein IP-30; AltName: Full=Legumaturain; Flags: Precursor && PF03227:Gamma interferon inducible lysosomal thiol reductase (GILT)	-	-
TraesCS7A03G0682600	14273	10704	12555	19924	13318	16029	279.212932381891	167.448331677288	221.274292178714	327.050198943365	230.856008476414	228.67201290757	13210.3707709646	15556.8749617349	-0.235919551512121	0.361662776653586	0.942624688515548	TraesCS7A03G0682600	Chr7A	347014423	347022505	+	2145	-	- && P30523.1 RecName: Full=Glucose-1-phosphate adenylyltransferase small subunit, chloroplastic/amyloplastic; AltName: Full=ADP-glucose pyrophosphorylase; AltName: Full=ADP-glucose synthase; AltName: Full=AGPase B; AltName: Full=Alpha-D-glucose-1-phosphate adenyl transferase; Flags: Precursor && PF00483:Nucleotidyl transferase	-	K00975
TraesCS7A03G0770100	12163	13754	13666	16015	15652	15322	285.603624561408	258.265555329682	289.10686445699	315.549554672818	325.667751048424	262.376411413246	13724.9323259098	14888.498537187	-0.117382344907206	0.429819466662365	0.960930720245373	TraesCS7A03G0770100	Chr7A	449363813	449367693	-	1787	-	TraesCS7A01G313100 && P26517.1 RecName: Full=Glyceraldehyde-3-phosphate dehydrogenase 1, cytosolic && PF02800:Glyceraldehyde 3-phosphate dehydrogenase, C-terminal domain|PF00044:Glyceraldehyde 3-phosphate dehydrogenase, NAD binding domain	-	-
TraesCSU03G0492600	19000	15211	17678	12909	10581	11150	2571.81347575367	1646.48619430548	2155.82237642251	1466.20969910709	1269.0960398255	1100.64446994402	18219.4480522341	10964.4740172744	0.732626324489986	0.0010830878291974	0.0613568771191127	TraesCSU03G0492600	ChrUnknown	299798256	299798565	-	310	-	partial%2C end is missing%2Cceliac associated && - && -	-	-
TraesCS4B03G0478900	5966	18223	12644	13528	14906	21118	135.100012806186	329.99432926774	257.958954154227	257.053402249948	299.099141119932	348.747616834953	12353.7519574521	15460.7028053735	-0.323619356489914	0.329974942684704	0.929608010371674	TraesCS4B03G0478900	Chr4B	370209110	370211419	+	1853	-	TraesCS4B01G169700 && Q9SK09.1 RecName: Full=Vicilin-like seed storage protein At2g28490; AltName: Full=Globulin At2g28490; Flags: Precursor && PF00190:Cupin	-	-
TraesCS4B03G0628700	21433	14485	16789	8857	12783	11860	555.499504242606	300.215887725331	392.030196279208	192.621596031218	293.572525222072	224.167022116635	18626.276229248	10604.2313461675	0.812682469284364	0.00427610184202802	0.147376992515083	TraesCS4B03G0628700	Chr4B	480134828	480137235	-	1619	-	TraesCS4B01G230000 && Q8H129.1 RecName: Full=Purple acid phosphatase 3; Flags: Precursor && PF00149:Calcineurin-like phosphoesterase	Metallophos	-
TraesCS3D03G1160600	18170	16146	19589	9682	14001	8382	1008.51112258965	716.646812692766	979.562182993086	450.929308895889	688.59954033298	339.281159227459	18853.7296145055	10308.3065276406	0.871071494306467	0.00351479175760988	0.131588318088999	TraesCS3D03G1160600	Chr3D	608196742	608197497	+	756	-	TraesCS3D01G524700 && O64393.1 RecName: Full=Wheatwin-2; AltName: Full=Pathogenesis-related protein 4b; Flags: Precursor && PF00967:Barwin family	-	-
TraesCS7B03G1170200	17368	11389	11218	16730	11010	17689	1608.78929923734	843.624943310747	936.178737743322	1300.35795867029	903.688145569858	1194.92036328618	14153.7251040304	14197.0538506657	-0.00446185403355316	0.988024844649492	0.999553422301702	TraesCS7B03G1170200	Chr7B	709067250	709067702	+	453	-	TRIAE_CS42_7BL_TGACv1_577884_AA1885260 && Q10464.1 RecName: Full=Puroindoline-B; Flags: Precursor && PF00234:Protease inhibitor/seed storage/LTP family	-	-
TraesCS4D03G0755900	12115	6598	3923	25510	17234	19242	588.379098453598	256.248062144092	171.650908080895	1039.58953069535	741.65480453798	681.507045767468	8096.16673588054	19619.4785896816	-1.27702304437536	0.0033789693456296	0.128419549184861	TraesCS4D03G0755900	Chr4D	485593115	485593978	-	864	-	TraesCS4D01G325000 && P16159.1 RecName: Full=Alpha-amylase/trypsin inhibitor CM16; AltName: Full=Chloroform/methanol-soluble protein CM16; Flags: Precursor && PF00234:Protease inhibitor/seed storage/LTP family	-	-
TraesCS5A03G1150800	16724	12936	15920	14492	12558	11181	241.071302251647	149.114481416827	206.748514411152	175.287642874978	160.401247503551	117.536383678968	16022.1903082091	12164.926050992	0.397335496041551	0.116091150366772	0.727166320754704	TraesCS5A03G1150800	Chr5A	661320980	661326099	-	2911	-	TraesCS5A01G490200 && P53684.2 RecName: Full=Calcium-dependent protein kinase 7; Short=OsCDPK7; Short=OsCPK7; AltName: Full=Calcium-dependent protein kinase OsCDPK1; AltName: Full=Calcium-dependent protein kinase OsCDPK13; AltName: Full=Calcium-dependent protein kinase isoform 11; Short=OsCPKII && PF00069:Protein kinase domain|PF13499:EF-hand domain pair	Pkinase	-
TraesCS4A03G0749600	5988	14959	12138	11387	22244	16391	123.958297685769	247.634320279892	226.378367699455	197.797479459057	408.026721765491	247.448932112634	11176.0158292013	15947.5865441892	-0.512886554259629	0.153207460449018	0.79290167046268	TraesCS4A03G0749600	Chr4A	595252437	595254873	+	2027	-	TraesCS4A01G296100 && Q75GX9.1 RecName: Full=63 kDa globulin-like protein; AltName: Allergen=Ory s GLP63; Flags: Precursor && PF00190:Cupin	-	-
TraesCS2B03G1001100	10866	11299	12258	12048	24253	11136	417.536669584404	347.199740014388	424.363984308946	388.470014318394	825.795090819128	312.061697248801	11972.7608814443	15368.2110657251	-0.360175831922821	0.324870181097907	0.928033038423806	TraesCS2B03G1001100	Chr2B	564732106	564733197	+	1092	-	TraesCS2B01G392500 && P16347.1 RecName: Full=Endogenous alpha-amylase/subtilisin inhibitor; AltName: Full=WASI && PF00197:Trypsin and protease inhibitor	-	-
TraesCS2D03G0836500	9150	14878	13210	10151	18308	15951	317.047630230574	412.251678204534	412.38248764497	295.141218360651	562.116364734043	403.067381693511	12748.0091660539	14072.7777726603	-0.142600197946284	0.600952170979891	0.979808318838335	TraesCS2D03G0836500	Chr2D	472244813	472246497	-	1211	-	TraesCS2D01G364100 && Q9SQ57.1 RecName: Full=Peroxygenase; AltName: Full=Caleosin; Short=SiCLO && PF05042:Caleosin related protein	-	-
TraesCS7D03G0148600	16014	13190	10655	16912	11695	11556	459.93575093566	302.939985742679	275.705086034164	407.577250393289	297.631901226319	242.042260098812	13990.835896648	12760.5274085532	0.132780224316283	0.644483857433455	0.9814822719697	TraesCS7D03G0148600	Chr7D	38192275	38193735	+	1461	-	TraesCS7D01G066400 && P84516.2 RecName: Full=Cationic peroxidase SPC4; Flags: Precursor && PF00141:Peroxidase	-	-
TraesCS1D03G0681300	9938	12796	11743	10552	18602	15270	158.378306111348	163.074251318845	168.604725096463	141.107177363081	262.686799536326	177.468819429627	11897.3668785489	14111.6089635942	-0.246215557981914	0.331506159688052	0.931084446513955	TraesCS1D03G0681300	Chr1D	384422109	384425796	-	2633	-	TraesCS1D01G284000 && Q9LHA8.1 RecName: Full=Probable mediator of RNA polymerase II transcription subunit 37c; AltName: Full=Heat shock 70 kDa protein 4; AltName: Full=Heat shock cognate 70 kDa protein 4; AltName: Full=Heat shock cognate protein 70-4; Short=AtHsc70-4; AltName: Full=Heat shock protein 70-4; Short=AtHsp70-4 && PF00012:Hsp70 protein	HSP70	-
TraesCS4B03G0537900	13308	13976	10993	17502	7900	14819	473.236621674944	397.432067226113	352.188978019405	522.240866487144	248.928459994062	384.300343849748	13304.8831787046	12571.6912083519	0.0817524420804154	0.781202657010735	0.991369459482994	TraesCS4B03G0537900	Chr4B	413298441	413300049	+	1180	-	TraesCS4B01G191700 && P13284.3 RecName: Full=Gamma-interferon-inducible lysosomal thiol reductase; AltName: Full=Gamma-interferon-inducible protein IP-30; AltName: Full=Legumaturain; Flags: Precursor && PF03227:Gamma interferon inducible lysosomal thiol reductase (GILT)	-	-
TraesCS2B03G0986500	7796	14153	11906	10007	18212	15344	241.245766793294	350.227979105795	331.93093428138	259.842024548458	499.375717283334	346.268338129458	11545.2916559544	13821.848089676	-0.259602017397603	0.367004677772535	0.944249119955553	TraesCS2B03G0986500	Chr2B	556455354	556457274	-	1356	-	TraesCS2B01G384600 && Q9SQ57.1 RecName: Full=Peroxygenase; AltName: Full=Caleosin; Short=SiCLO && PF05042:Caleosin related protein	-	-
TraesCS1D03G0195600	7294	17043	12776	8480	15764	15692	222.916790837032	416.521599802496	351.775756402196	217.465564289977	426.899216088648	349.737051654887	12548.4815554659	12585.0388039329	-0.00415983845790818	0.989898787408217	0.999662385443278	TraesCS1D03G0195600	Chr1D	72376612	72378163	-	1373	-	TraesCS1D01G084900 && Q75KH3.2 RecName: Full=Glucose and ribitol dehydrogenase homolog && PF13561:Enoyl-(Acyl carrier protein) reductase	-	-
TraesCS7D03G0737500	9603	14119	12131	13166	12588	15243	260.642360263341	306.447773037612	296.639276209818	299.853789869599	302.744814400428	301.713569121562	12312.332760495	12890.833952812	-0.0661747296844703	0.58956179084073	0.979245042458762	TraesCS7D03G0737500	Chr7D	394854277	394857691	-	1546	-	TraesCS7D01G309500 && P26517.1 RecName: Full=Glyceraldehyde-3-phosphate dehydrogenase 1, cytosolic && PF02800:Glyceraldehyde 3-phosphate dehydrogenase, C-terminal domain|PF00044:Glyceraldehyde 3-phosphate dehydrogenase, NAD binding domain	-	-
TraesCS7B03G0171900	12095	10838	10999	16705	14914	10600	172.15750261845	123.362649564013	141.048107204826	199.518964378638	188.103175797137	110.030292734332	11866.7770759119	13527.1640932342	-0.188927925200037	0.491951420263832	0.969920828080723	TraesCS7B03G0171900	Chr7B	71507820	71513053	-	2948	-	TraesCS7B01G063400 && P31922.1 RecName: Full=Sucrose synthase 1; AltName: Full=Sucrose-UDP glucosyltransferase 1 && PF00534:Glycosyl transferases group 1|PF00862:Sucrose synthase	Glycos_transf_1	-
TraesCS2D03G0935700	2789	18186	8124	12163	12000	22276	133.595542718209	696.618656934183	350.596315937766	488.879449505711	509.338621108016	778.15656427162	9537.56401258816	14348.0148312275	-0.589123759684939	0.248457018679146	0.892209934728491	TraesCS2D03G0935700	Chr2D	530923217	530924092	+	876	-	TraesCS2D01G414800 && Q96543.1 RecName: Full=Oleosin 16 kDa && PF01277:Oleosin	-	-
TraesCS2A03G0895900	8391	13568	11694	9619	17835	14277	237.902806943997	307.62111399398	298.705289887885	228.840764754028	448.064840841005	295.19508787972	11520.6037106278	13265.5761169334	-0.203429778660808	0.468285008558966	0.967189500292488	TraesCS2A03G0895900	Chr2A	615057581	615059553	-	1480	-	TraesCS2A01G367200 && Q9SQ57.1 RecName: Full=Peroxygenase; AltName: Full=Caleosin; Short=SiCLO && PF05042:Caleosin related protein	-	K17991
TraesCS2D03G0871700	20153	16334	14379	6098	11955	6412	875.407249799921	567.384471839641	562.720966573158	222.267249228278	460.152644637973	203.118868970757	17863.0530475287	7887.47236014624	1.17937262124088	0.00115313154772052	0.0637638638168038	TraesCS2D03G0871700	Chr2D	488526534	488528070	+	966	-	TraesCS2D01G382300 && G1JSL4.1 RecName: Full=Peroxygenase 1; Short=AsPXG1 && PF05042:Caleosin related protein	-	-
TraesCS4A03G1135000	12635	9289	8340	7886	29418	6974	628.919748548777	369.745936051938	374.007245469652	329.377841534517	1297.52291763957	253.156015016918	10669.5914810774	14613.4139476488	-0.453784045182	0.424811790391358	0.960661758563288	TraesCS4A03G1135000	Chr4A	725158709	725159551	+	843	-	<enter text here>%2Cceliac associated && D6QZM4.1 RecName: Full=Avenin-like b9; Flags: Precursor && PF13016:Cys-rich Gliadin N-terminal	-	-
TraesCS1A03G0451400	12760	16013	15990	8602	12930	7710	499.92949946883	501.701331744126	564.417580312821	282.797228218946	448.888544423572	220.292032308199	15464.924415799	9400.90018337132	0.718183558194297	0.0108212674739921	0.25157639789143	TraesCS1A03G0451400	Chr1A	301165284	301166354	-	1071	-	TraesCS1A01G166600 && C0HJG8.1 RecName: Full=Basic secretory protease; AltName: Full=Boswellia basic secretory protease; Short=BBSP, partial [Boswellia serrata] && PF04450:Peptidase of plants and bacteria	-	-
TraesCSU03G0364300	14816	15744	14391	7379	11801	9296	695.410127257599	590.934823260565	608.54821662587	290.61978199578	490.807013357702	318.194360781481	15619.7973872866	9064.28919551663	0.785139653987162	0.00122124783897309	0.0662305874321913	TraesCSU03G0364300	ChrUnknown	245486476	245487369	-	894	-	TRIAE_CS42_U_TGACv1_656619_AA2151260.1%2CTRIAE_Novel_30%2Cceliac associated && P04724.1 RecName: Full=Alpha/beta-gliadin A-IV; AltName: Full=Prolamin; Flags: Precursor && PF00234:Protease inhibitor/seed storage/LTP family	-	-
TraesCS1D03G0008900	16305	13729	15620	10889	7852	8576	625.962334659349	421.483680828213	540.25949369115	350.778540657209	267.109661724273	240.103501041226	16000.8576384282	8646.81959094593	0.887896671889179	0.00013318789918897	0.0142047216805928	TraesCS1D03G0008900	Chr1D	2740456	2741548	+	1093	-	not complete%2Cceliac disease associated && - && -	-	-
novel.2973	11019	12113	13742	13266	9821	12496	247.521467758712	217.588964983322	278.108723675449	250.050830993612	195.482690389097	204.704800313534	12801.088925147	11199.6017684672	0.192798571229743	0.276374223658627	0.904474934562725	-	Chr3D	411550077	411554383	-	1868	-	- && P37833.1 RecName: Full=Aspartate aminotransferase, cytoplasmic; AltName: Full=Transaminase A && PF00155:Aminotransferase class I and II	Aminotran_1_2	K14454
TraesCS1A03G0787500	15665	12958	14529	8746	9166	10529	406.255676607936	268.733296369481	339.467925298448	190.325130759908	210.635129467586	199.132658015076	15134.4019653928	8952.62031999995	0.757401473057898	0.00010427899300524	0.0118651445752712	TraesCS1A03G0787500	Chr1A	510136813	510140336	-	1618	-	TraesCS1A01G317200 && P37707.1 RecName: Full=B2 protein && PF10539:Development and cell death domain	-	-
TraesCS4D03G0427600	5776	13043	9397	10885	15939	16012	131.50716329627	237.47296793494	192.754901899001	207.954479225189	321.562357338236	265.860690595151	9545.74860503853	13516.1125309288	-0.501684228549515	0.0719396457253877	0.618153554978584	TraesCS4D03G0427600	Chr4D	299184802	299187060	+	1843	-	TraesCS4D01G171800 && Q9SK09.1 RecName: Full=Vicilin-like seed storage protein At2g28490; AltName: Full=Globulin At2g28490; Flags: Precursor && PF00190:Cupin	-	-
TraesCS1D03G0711100	6454	15305	10925	7641	15579	15004	227.960751970556	432.293707858065	347.653450890325	226.463878095382	487.587546811153	386.477750931016	11040.5432162187	12055.1091992889	-0.126793725446109	0.714647089689488	0.986342428887616	TraesCS1D03G0711100	Chr1D	397777369	397780103	+	1188	-	TraesCS1D01G293000 && P23901.1 RecName: Full=Aldose reductase; Short=AR; AltName: Full=Aldehyde reductase && PF00248:Aldo/keto reductase family	Aldo_ket_red	-
TraesCS5D03G0753000	9804	15016	12105	4988	18123	10043	634.856919107341	777.573184026611	706.205877243344	271.029535037679	1039.883178418	474.266379838733	12658.5656119245	10666.2054693694	0.247093673104495	0.573111153344968	0.977877421332847	TraesCS5D03G0753000	Chr5D	427091756	427092501	-	648	-	TraesCS5D01G334900 && P20159.1 RecName: Full=Defensin-like protein 2; AltName: Full=Gamma-2-purothionin && -	-	-
TraesCS4A03G0569900	6637	8974	7605	16666	15920	13204	115.367136265619	124.741459323772	119.097732293765	243.08563366062	245.208356216608	167.379448365612	7995.29315232304	14594.1230541136	-0.868102793598596	1.14230214111834e-05	0.00220151761509931	TraesCS4A03G0569900	Chr4A	511502523	511506752	+	2414	-	TraesCS4A01G214200 && P52589.1 RecName: Full=Protein disulfide-isomerase; Short=PDI; Flags: Precursor && PF13848:Thioredoxin-like domain|PF00085:Thioredoxin	-	K09580
TraesCS1D03G0010500	13877	8545	9474	10687	18227	8158	649.158436715393	319.655105283817	399.284523489905	419.496698728921	755.530878959101	278.307647474544	11315.2152351278	12020.1916049258	-0.0871983983941279	0.831503904430233	0.994492765587053	TraesCS1D03G0010500	Chr1D	3017359	3018255	+	897	-	TRIAE_CS42_1DS_TGACv1_080625_AA0251270.1%2Cceliac disease associated && P06659.1 RecName: Full=Gamma-gliadin B; Flags: Precursor && PF13016:Cys-rich Gliadin N-terminal	-	-
TraesCS1A03G0207600	12670	10537	13194	13845	8998	9253	219.870963143043	146.225361786063	206.282184973635	201.60525338253	138.362742195734	117.100877088559	12761.2366880433	10190.3966796894	0.324547344291823	0.234085451386589	0.881561114386233	TraesCS1A03G0207600	Chr1A	74067722	74073117	+	2418	-	TraesCS1A01G085600 && P52894.1 RecName: Full=Alanine aminotransferase 2; Short=ALAAT-2; AltName: Full=Glutamate pyruvate transaminase 2; Short=GPT; AltName: Full=Glutamic--alanine transaminase 2; AltName: Full=Glutamic--pyruvic transaminase 2 && PF00155:Aminotransferase class I and II	Aminotran_1_2	K00814
TraesCS7D03G0358200	11098	8988	10529	13984	12959	10417	162.883887367932	105.489911848819	139.22412912921	172.219546403678	168.533718411518	111.496796912468	10744.8231284031	11921.9127113635	-0.149987115866759	0.557927123492557	0.976923917077949	TraesCS7D03G0358200	Chr7D	111251210	111256347	-	2859	-	TraesCS7D01G159800 && P31922.1 RecName: Full=Sucrose synthase 1; AltName: Full=Sucrose-UDP glucosyltransferase 1 && PF00534:Glycosyl transferases group 1|PF00862:Sucrose synthase	Glycos_transf_1	-
TraesCS5B03G0363000	14981	13679	12557	7700	10429	8397	666.617440468961	486.748562765034	503.402932536921	287.504213298343	411.20694698419	272.487348399315	14405.4484707477	8444.47874994309	0.770551873009848	0.00113061973499675	0.0629066431139372	TraesCS5B03G0363000	Chr5B	247555306	247558557	+	943	-	TraesCS5B01G131500 && P24805.1 RecName: Full=Stem-specific protein TSJT1 && PF12481:Aluminium induced protein	-	-
TraesCS5B03G1031900	6232	13242	8702	12887	10603	16004	136.983758100908	232.760711559023	172.32754070488	237.690093362237	206.515332724675	256.54083066828	9541.48691886472	12334.4520920262	-0.370349467026041	0.118448299899753	0.732695301638126	TraesCS5B03G1031900	Chr5B	597276436	597279671	-	1909	-	TraesCS5B01G418100 && Q03033.1 RecName: Full=Elongation factor 1-alpha; Short=EF-1-alpha && PF03144:Elongation factor Tu domain 2|PF00009:Elongation factor Tu GTP binding domain|PF03143:Elongation factor Tu C-terminal domain	GTP_EFTU	-
TraesCS7A03G1333600	10925	9572	10821	7065	21538	7365	326.28167405914	228.606401112444	291.160604548713	177.052075864166	569.978555988601	160.409582787462	10960.3601216906	11755.6729060191	-0.101046964313917	0.830881487294334	0.994492765587053	TraesCS7A03G1333600	Chr7A	729003927	729005331	+	1405	-	TraesCS7A01G548000 && P11955.4 RecName: Full=26 kDa endochitinase 1; Flags: Precursor && PF00182:Chitinase class I|PF00187:Chitin recognition protein	-	K20547
TraesCS1B03G1037600	4852	14956	8933	9158	13508	15651	318.615936508575	785.374180124997	528.491510668813	504.620584317869	785.994780683375	749.506003034323	9618.38834725013	12020.1534063909	-0.321534601436214	0.35842374572916	0.941474313896011	TraesCS1B03G1037600	Chr1B	621274606	621275345	+	639	-	TraesCS1B01G381200 && P14928.1 RecName: Full=ABA-inducible protein PHV A1 && PF02987:Late embryogenesis abundant protein	-	-
TraesCS1D03G0830200	6357	11267	7680	14345	9552	17165	128.738967238963	182.465417124862	140.12415563164	243.767600611627	171.4091617491	253.505822724632	8622.54949280482	12775.0589070505	-0.567113497444731	0.0148169684718963	0.299240273056064	TraesCS1D03G0830200	Chr1D	440843584	440846572	+	2072	-	TraesCS1D01G353100 && Q9ZRB7.1 RecName: Full=Tubulin alpha chain && PF03953:Tubulin C-terminal domain|PF00091:Tubulin/FtsZ family, GTPase domain	Tubulin	-
TraesCS2B03G1110200	2138	15645	7255	11348	8967	20699	96.3619501079777	563.881579429091	294.597648159299	429.175406586487	358.118665230631	680.351843463087	8196.60427657969	12598.6531233531	-0.620137340852872	0.253084246631292	0.894019521655213	TraesCS2B03G1110200	Chr2B	635031573	635032503	+	931	-	TraesCS2B01G436400 && Q96543.1 RecName: Full=Oleosin 16 kDa && PF01277:Oleosin	-	-
TraesCS1B03G0994700	5882	11341	7902	14470	8527	17220	127.421572370697	196.464347754399	154.222928040847	263.029277188629	163.680186277609	272.042908082406	8539.04985866093	12479.7551068131	-0.547416417657682	0.0434303297833367	0.504049102057803	TraesCS1B03G0994700	Chr1B	601220104	601223129	+	1937	-	TraesCS1B01G364500 && Q9ZRB7.1 RecName: Full=Tubulin alpha chain && PF00091:Tubulin/FtsZ family, GTPase domain|PF03953:Tubulin C-terminal domain	Tubulin	K07374
TraesCS6A03G0944700	11155	9086	10009	12545	11936	10545	251.248964314207	163.652219083778	203.10441967074	237.095325619587	238.218465943535	173.20786618928	10615.9390163708	11140.1358423114	-0.0695584454928637	0.764568359654967	0.990131753847655	TraesCS6A03G0944700	Chr6A	599117531	599124545	-	1863	-	- && Q42456.2 RecName: Full=Aspartic proteinase oryzasin-1; Flags: Precursor && PF05184:Saposin-like type B, region 1|PF00026:Eukaryotic aspartyl protease|PF03489:Saposin-like type B, region 2	Asp	-
novel.4386	14238	11455	16813	8872	4710	8853	421.62533458426	271.260941202595	448.556239720362	220.453431861815	123.589201196591	191.185299748946	14913.4129156528	6992.97166305422	1.0925800922569	0.000213214179642477	0.0199559856527499	-	Chr5B	448240439	448472997	+	1417	-	- && - && -	-	-
TraesCS7B03G0600400	6487	12570	9546	11567	9478	15262	207.471106600464	321.487035284467	275.061074156699	310.42170620984	268.603914567766	355.968440958147	9726.42878020456	11310.865424535	-0.217689525460147	0.327028079782073	0.928646112327985	TraesCS7B03G0600400	Chr7B	393306922	393310660	-	1312	-	TraesCS7B01G213300 && P26517.1 RecName: Full=Glyceraldehyde-3-phosphate dehydrogenase 1, cytosolic && PF02800:Glyceraldehyde 3-phosphate dehydrogenase, C-terminal domain|PF00044:Glyceraldehyde 3-phosphate dehydrogenase, NAD binding domain	-	-
TraesCS1D03G0956000	9206	9373	11190	11923	10835	11933	197.998208905403	161.206804254692	216.827497166611	215.175814550796	206.490993879288	187.165695988996	10362.329837164	10952.3735436372	-0.0799226325130855	0.636942571829573	0.981230382879334	TraesCS1D03G0956000	Chr1D	476285690	476291226	+	1951	-	TraesCS1D01G412200 && P42210.1 RecName: Full=Phytepsin; AltName: Full=Aspartic proteinase; Contains: RecName: Full=Phytepsin 32 kDa subunit; Contains: RecName: Full=Phytepsin 29 kDa subunit; Contains: RecName: Full=Phytepsin 16 kDa subunit; Contains: RecName: Full=Phytepsin 11 kDa subunit; Flags: Precursor && PF05184:Saposin-like type B, region 1|PF03489:Saposin-like type B, region 2|PF00026:Euka…	Asp	-
TraesCS2A03G0709500	11588	10809	11015	11712	8571	10605	297.216385043122	221.699257462825	254.532206180707	252.06523143394	194.794936718048	198.363268562965	11667.2225686757	9732.99680833295	0.261461066562396	0.173757816102942	0.818761058826294	TraesCS2A03G0709500	Chr2A	480967203	480970471	+	1636	-	TraesCS2A01G284500 && Q9C5D3.1 RecName: Full=Heavy metal-associated isoprenylated plant protein 7; Short=AtHIP07; AltName: Full=Farnesylated protein 3; Short=AtFP3; Flags: Precursor && PF00403:Heavy-metal-associated domain	HMA	-
TraesCS4A03G0203800	6580	10537	11601	5896	19295	10349	112.374635902627	143.904324297395	178.497365238777	84.4923714188156	291.990750786479	128.892341348493	9849.72696009403	11449.1292121573	-0.217053236239823	0.619323621020133	0.980956436085831	TraesCS4A03G0203800	Chr4A	110568184	110570746	-	2457	-	TraesCS4A01G098600 && P09189.1 RecName: Full=Heat shock cognate 70 kDa protein && PF00012:Hsp70 protein	HSP70	K03283
TraesCS4D03G0504900	6677	9765	10535	5844	20515	10806	119.681637605572	139.969320721968	170.127557094122	87.8969842520475	325.836382861281	141.252919168983	9276.82283355823	11979.4481765664	-0.368833737511533	0.405454313188934	0.957262002566418	TraesCS4D03G0504900	Chr4D	354177663	354180135	+	2341	-	TraesCS4D01G206600 && P09189.1 RecName: Full=Heat shock cognate 70 kDa protein && PF00012:Hsp70 protein	HSP70	-
TraesCS4A03G0460700	7551	12520	8861	9281	10366	15386	341.80018748532	453.196571559236	361.363714772629	352.517125094982	415.777457052444	507.901945376928	9883.84941508939	10908.1333958712	-0.142243995918992	0.497003690840011	0.970511012305035	TraesCS4A03G0460700	Chr4A	423400986	423403046	-	927	-	TraesCS4A01G169100 && Q8LRM8.1 RecName: Full=Translationally-controlled tumor protein homolog; Short=TCTP && PF00838:Translationally controlled tumour protein	-	-
novel.1757	10967	9594	10924	11497	9383	10894	288.5191981674	201.837123313116	258.918178889165	253.798484850748	218.731079984655	209.006872104629	11019.3198120999	10023.1196424487	0.136652162341071	0.47856071740585	0.967663414324292	-	Chr2D	359198314	359201519	+	1595	-	- && Q9C5D3.1 RecName: Full=Heavy metal-associated isoprenylated plant protein 7; Short=AtHIP07; AltName: Full=Farnesylated protein 3; Short=AtFP3; Flags: Precursor && PF00403:Heavy-metal-associated domain	HMA	-
TraesCS4D03G0287500	11492	9368	8786	6520	19937	6547	129.35025050319	84.3204662701509	89.0957185843933	61.5796013626261	198.84440410387	53.7403288377443	10407.2689728565	10799.059429819	-0.0533007594049776	0.912838969504963	0.998648260629237	TraesCS4D03G0287500	Chr4D	127386774	127398755	-	3728	-	TraesCS4D01G142100 && Q8L5C6.2 RecName: Full=Xylanase inhibitor protein 1; Short=XIP-1; Short=XIP-I; AltName: Full=Class III chitinase homolog; Flags: Precursor && PF00704:Glycosyl hydrolases family 18	-	-
novel.879	13255	11320	13047	7487	7499	9476	330.674953455961	225.830427376927	293.242025464623	156.72815559721	165.770340866408	172.398285680018	13178.5912091748	7675.27189170794	0.779830578323763	3.23041603137479e-05	0.00497744857625917	-	Chr1D	414526302	414529791	-	1682	-	- && P37707.1 RecName: Full=B2 protein && -	-	-
TraesCS4A03G0074200	5071	12269	8827	9457	11446	14216	88.2925639226802	170.826068123323	138.464239166652	138.16610909566	176.590024720237	180.507085695421	8834.8230557681	11005.4110154866	-0.316875097494776	0.250882633940382	0.892656401190351	TraesCS4A03G0074200	Chr4A	30582111	30586666	-	2410	-	TraesCS4A01G038500 && O65195.1 RecName: Full=Inositol-3-phosphate synthase; Short=MIP synthase; AltName: Full=Myo-inositol 1-phosphate synthase; Short=IPS; Short=MI-1-P synthase && PF01658:Myo-inositol-1-phosphate synthase|PF07994:Myo-inositol-1-phosphate synthase	-	-
TraesCS2B03G1024900	15615	12306	12364	6035	9173	5686	891.460716176656	561.812752157807	635.935686790625	289.104676279165	464.037974848897	236.730054774598	14158.6682814803	6708.41368341981	1.07767437490233	0.000520777134371895	0.0373488735871296	TraesCS2B03G1024900	Chr2B	579199399	579200683	+	735	-	TraesCS2B01G402500 && G1JSL4.1 RecName: Full=Peroxygenase 1; Short=AsPXG1 && PF05042:Caleosin related protein	-	-
TraesCS4D03G0048900	8851	9451	9110	13450	9477	10773	104.825935988052	89.5093970914721	97.205035742808	133.664572313343	99.4555896679562	93.0463603760879	9524.07921151741	10655.2509610428	-0.161924452396911	0.405471662420586	0.957262002566418	TraesCS4D03G0048900	Chr4D	13160762	13167943	-	3543	-	TraesCS4D01G029200 && Q8VZG7.1 RecName: Full=Ribonuclease TUDOR 1; Short=AtTudor1; Short=TUDOR-SN protein 1 && PF00567:Tudor domain|PF00565:Staphylococcal nuclease homologue	-	-
TraesCS2B03G0958900	6656	10570	8321	9916	12623	12765	237.494497553307	301.598853725216	267.49134835939	296.889184961082	399.102757857137	332.160036624796	8746.01965060363	11148.5345805002	-0.350070408345133	0.056892869792371	0.565704267390177	TraesCS2B03G0958900	Chr2B	539460852	539462027	+	1176	-	TraesCS2B01G372900 && Q42829.1 RecName: Full=S-adenosylmethionine decarboxylase proenzyme; Short=AdoMetDC; Short=SAMDC; Contains: RecName: Full=S-adenosylmethionine decarboxylase alpha chain; Contains: RecName: Full=S-adenosylmethionine decarboxylase beta chain; Flags: Precursor && PF01536:Adenosylmethionine decarboxylase	SAM_decarbox	-
TraesCS1A03G0990000	8815	9388	10296	10693	10705	10239	155.414995455955	132.360422537078	163.543435466252	158.193192583741	167.239624178225	131.648061408773	9904.06725446239	10030.5132910654	-0.01829207803701	0.913719633258596	0.998648260629237	TraesCS1A03G0990000	Chr1A	571197824	571203656	+	2380	-	TraesCS1A01G404500 && P42210.1 RecName: Full=Phytepsin; AltName: Full=Aspartic proteinase; Contains: RecName: Full=Phytepsin 32 kDa subunit; Contains: RecName: Full=Phytepsin 29 kDa subunit; Contains: RecName: Full=Phytepsin 16 kDa subunit; Contains: RecName: Full=Phytepsin 11 kDa subunit; Flags: Precursor && PF03489:Saposin-like type B, region 2|PF00026:Eukaryotic aspartyl protease|PF05184:Sapos…	Asp	-
TraesCS3D03G0915600	10026	11927	9071	8617	10670	9461	200.812726829568	191.033359391788	163.686430924454	144.82290233706	189.369424996298	138.193271288398	10731.1597378458	9125.01997671089	0.233949951223203	0.217406769352928	0.864235429377854	TraesCS3D03G0915600	Chr3D	530081720	530085440	+	2095	-	TraesCS3D01G417500 && O23264.1 RecName: Full=Selenium-binding protein 1 && PF05694:56kDa selenium binding protein (SBP56)	-	-
TraesCS7D03G0146000	8087	3192	5987	18026	11437	12957	153.89567321423	48.5753915403792	102.646041109012	287.843186667121	192.855929297825	179.816585749471	6203.37874501082	13429.0375269637	-1.1143036918466	0.00623319987918241	0.183300068216494	TraesCS7D03G0146000	Chr7D	37359402	37363434	-	2205	-	TraesCS7D01G064300 && P27736.1 RecName: Full=Granule-bound starch synthase 1, chloroplastic/amyloplastic; AltName: Full=Granule-bound starch synthase I; Short=GBSS-I; Flags: Precursor && PF00534:Glycosyl transferases group 1|PF08323:Starch synthase catalytic domain	Glycos_transf_1	-
TraesCS4D03G0298300	6619	11148	8491	8847	10169	14278	706.720015101674	951.84543346852	816.785144233137	792.62662763047	962.088814192013	1111.75402274714	8969.79290721684	10387.069026425	-0.211611780169533	0.296312325186301	0.915838538796557	TraesCS4D03G0298300	Chr4D	134943855	134945214	+	393	-	TraesCS4D01G145400 && Q8LRM8.1 RecName: Full=Translationally-controlled tumor protein homolog; Short=TCTP && PF00838:Translationally controlled tumour protein	-	-
TraesCS5B03G0729100	6013	554	8050	20337	4992	19457	160.606300821103	11.8330200588959	193.714100814362	455.80164129515	118.148404169127	378.995083536364	5303.86461148764	13803.7545109028	-1.37996810032628	0.204579144171614	0.850749915944969	TraesCS5B03G0729100	Chr5B	469968316	469970159	+	1571	-	TraesCS5B01G282100 && Q39224.1 RecName: Full=Protein SRG1; Short=AtSRG1; AltName: Full=Protein SENESCENCE-RELATED GENE 1 && PF14226:non-haem dioxygenase in morphine synthesis N-terminal|PF03171:2OG-Fe(II) oxygenase superfamily	2OG-FeII_Oxy	-
TraesCS2B03G0789000	10535	9637	9964	10629	8552	9676	240.642839864485	176.033256700128	205.052988034634	203.726925818397	173.096387481355	161.183501383631	10530.8514866379	9112.76310626802	0.208618833742338	0.264884721270791	0.901057816119168	TraesCS2B03G0789000	Chr2B	433063634	433067105	+	1837	-	TraesCS2B01G301600 && Q9C5D3.1 RecName: Full=Heavy metal-associated isoprenylated plant protein 7; Short=AtHIP07; AltName: Full=Farnesylated protein 3; Short=AtFP3; Flags: Precursor && PF00403:Heavy-metal-associated domain	HMA	-
TraesCS6D03G0772500	8149	13642	9999	3788	15804	7458	310.85595618728	416.147587298771	343.641355047006	121.250200738559	534.199902239408	207.473950397161	10859.036295186	8752.22366297971	0.311209127960785	0.517738983664947	0.971903633083434	TraesCS6D03G0772500	Chr6D	456720872	456722057	+	1100	-	TraesCS6D01G332900 && P12949.1 RecName: Full=Dehydrin DHN4; AltName: Full=B18 && PF00257:Dehydrin	-	-
TraesCS6B03G0204300	11495	11629	12274	10914	6090	6391	516.981369107825	418.237286084943	497.331554273504	411.876948797155	242.697396340826	209.614371913524	12323.8000615462	7434.3565021395	0.729179483295064	0.0108564432214096	0.252195985897582	TraesCS6B03G0204300	Chr6B	67592790	67593722	+	933	-	TRIAE_CS42_6BS_TGACv1_516419_AA1675140.1%2Cceliac associated && P04723.1 RecName: Full=Alpha/beta-gliadin A-III; AltName: Full=Prolamin; Flags: Precursor && PF00234:Protease inhibitor/seed storage/LTP family	-	-
TraesCS1B03G0819300	7044	8938	8739	7971	16132	9855	116.689483620312	118.404220101841	130.427175442825	110.800775601111	236.800432849254	119.057105858364	8536.9065417853	10899.0173839087	-0.352376289651635	0.264268488608996	0.900094781734682	TraesCS1B03G0819300	Chr1B	518184983	518188497	-	2533	-	TraesCS1B01G294300 && Q9LHA8.1 RecName: Full=Probable mediator of RNA polymerase II transcription subunit 37c; AltName: Full=Heat shock 70 kDa protein 4; AltName: Full=Heat shock cognate 70 kDa protein 4; AltName: Full=Heat shock cognate protein 70-4; Short=AtHsc70-4; AltName: Full=Heat shock protein 70-4; Short=AtHsp70-4 && PF00012:Hsp70 protein	HSP70	-
TraesCS7A03G0158300	7288	2706	6302	17690	12768	11873	148.959077845021	44.2283628527186	116.04621745452	303.39195791098	231.240230172636	176.972343018095	5853.67835015215	13470.4096005269	-1.20244498368699	0.00478943210497767	0.156908266531126	TraesCS7A03G0158300	Chr7A	38008885	38012583	+	2053	-	TraesCS7A01G070100 && P27736.1 RecName: Full=Granule-bound starch synthase 1, chloroplastic/amyloplastic; AltName: Full=Granule-bound starch synthase I; Short=GBSS-I; Flags: Precursor && PF00534:Glycosyl transferases group 1|PF08323:Starch synthase catalytic domain	Glycos_transf_1	-
TraesCSU03G0557400	10916	10447	14625	8564	7972	5901	966.3462057974	739.563167878996	1166.43105224419	636.155810174215	625.343178450499	380.961558970179	12553.5743724439	7178.37985078981	0.806404536488858	0.00359557915824736	0.133212042614916	TraesCSU03G0557400	ChrUnknown	347550989	347551462	+	474	-	partial%2C end is missing%2CTRIAE_Novel_13%2CTRIAE_Novel_7%2Cceliac associated && - && -	-	-
TraesCS4B03G0069800	8510	9641	8954	13307	7837	10173	101.044010520146	91.5414018208151	95.7838048207759	132.58023754689	82.4541976441757	88.0879253618166	9396.55350860368	9877.28686377747	-0.071991071937428	0.749843334226971	0.989282401738355	TraesCS4B03G0069800	Chr4B	26225951	26233327	-	3534	-	- && Q8VZG7.1 RecName: Full=Ribonuclease TUDOR 1; Short=AtTudor1; Short=TUDOR-SN protein 1 && PF00565:Staphylococcal nuclease homologue|PF00567:Tudor domain	-	-
TraesCS5B03G0539000	12261	12349	10852	10917	4770	7174	196.668911116346	158.40032634163	156.824382112031	146.936858953546	67.7969423761553	83.9184618452607	12347.2602923812	7203.71790026909	0.777364632283063	0.0124090331886079	0.272316038793363	TraesCS5B03G0539000	Chr5B	371566767	371570089	+	2616	-	TraesCS5B01G202200 && Q94AH8.2 RecName: Full=Alpha,alpha-trehalose-phosphate synthase [UDP-forming] 6; AltName: Full=Trehalose-6-phosphate synthase 6; Short=AtTPS6 && PF02358:Trehalose-phosphatase|PF00982:Glycosyltransferase family 20	-	-
TraesCS1A03G0718600	7842	8212	8761	7326	15894	10009	137.797099440772	115.392249376288	138.695029583507	108.01840817867	247.473302849258	128.259708666562	8628.70102973734	10651.4742697606	-0.303820729803099	0.354544324230577	0.940035817223303	TraesCS1A03G0718600	Chr1A	483925494	483928922	-	2388	-	TraesCS1A01G285000 && Q9LHA8.1 RecName: Full=Probable mediator of RNA polymerase II transcription subunit 37c; AltName: Full=Heat shock 70 kDa protein 4; AltName: Full=Heat shock cognate 70 kDa protein 4; AltName: Full=Heat shock cognate protein 70-4; Short=AtHsc70-4; AltName: Full=Heat shock protein 70-4; Short=AtHsp70-4 && PF00012:Hsp70 protein	HSP70	K03283
TraesCS5A03G0797100	7931	12413	8641	3090	18872	6564	1352.821208734	1693.18210299065	1327.91549230423	442.271091755698	2852.41222520807	816.520978971486	9921.08045017368	9325.18192370266	0.0893928640804591	0.875969714720751	0.996795454895035	TraesCS5A03G0797100	Chr5A	538644771	538645114	+	246	-	TraesCS5A01G329100 && P21923.2 RecName: Full=Defensin-like protein 1; AltName: Full=Small protein inhibitor of insect alpha-amylases 1; Short=SI alpha-1 && -	-	-
TraesCS5D03G0492800	13514	12465	11620	9083	4283	5997	142.192380648708	104.881563824429	110.152033262776	80.1935327258947	39.9321223513067	46.0164150464584	13135.6428211654	6109.25024138865	1.10440626494842	0.000266647629886944	0.0232574087772572	TraesCS5D03G0492800	Chr5D	321424345	321428645	+	3988	-	TraesCS5D01G210000 && Q94AH8.2 RecName: Full=Alpha,alpha-trehalose-phosphate synthase [UDP-forming] 6; AltName: Full=Trehalose-6-phosphate synthase 6; Short=AtTPS6 && PF00982:Glycosyltransferase family 20|PF02358:Trehalose-phosphatase	-	-
TraesCS5A03G0378300	12309	10399	9921	6371	10544	7380	452.276714104807	305.553663620969	328.420974476037	196.429486930776	343.296014649994	197.75348247021	11437.9865509311	7765.49063351798	0.55869823605311	0.0558858948462093	0.561737067164483	TraesCS5A03G0378300	Chr5A	302161788	302165066	-	1142	-	TraesCS5A01G134000 && P24805.1 RecName: Full=Stem-specific protein TSJT1 && PF12481:Aluminium induced protein	-	-
TraesCS1A03G0416600	7639	9172	8694	12216	9556	9584	324.763279144537	311.823552077518	332.999838469819	435.789791429145	359.988358684396	297.141652785083	8823.8260143815	9946.23223472562	-0.17271160534059	0.351106438704201	0.939146232315166	TraesCS1A03G0416600	Chr1A	274422765	274425238	+	987	-	TraesCS1A01G155200 && Q08062.2 RecName: Full=Malate dehydrogenase, cytoplasmic && PF00056:lactate/malate dehydrogenase, NAD binding domain|PF02866:lactate/malate dehydrogenase, alpha/beta C-terminal domain	-	K00025
TraesCS3A03G0737300	8787	9381	10519	10802	7710	9637	207.025702696555	176.745041018615	223.281157712257	213.552880904637	160.960727747459	165.581503545076	9968.80017853573	8869.25852342648	0.168582168597275	0.367313517439562	0.944372262909946	TraesCS3A03G0737300	Chr3A	543886001	543890067	-	1781	-	TraesCS3A01G305400 && P37833.1 RecName: Full=Aspartate aminotransferase, cytoplasmic; AltName: Full=Transaminase A && PF00155:Aminotransferase class I and II	Aminotran_1_2	K14454
TraesCS5D03G0364700	10924	10938	9127	7495	7257	10326	1287.5949182187	1030.97929165823	969.213806848502	741.287744851463	757.943082182033	887.597366594196	10792.1246729774	7834.73487571835	0.461922440281113	0.00928334880792896	0.231563195159668	TraesCS5D03G0364700	Chr5D	234931060	234931415	+	356	-	TRIAE_CS42_5DL_TGACv1_432952_AA1395900%2Cnon-specific lipid transfer protein && Q84N29.1 RecName: Full=Probable non-specific lipid-transfer protein 3; Short=TaLTP3; Flags: Precursor && PF00234:Protease inhibitor/seed storage/LTP family	-	-
TraesCS1B03G0275700	8715	8609	10082	12084	7778	8460	151.362405820188	119.568780242376	157.757967673519	176.107952472039	119.701743805217	107.153735443649	9549.76254722793	8976.67938321538	0.0892769442522214	0.7163290350244	0.986342428887616	TraesCS1B03G0275700	Chr1B	118973035	118978366	+	2416	-	TraesCS1B01G102700 && P52894.1 RecName: Full=Alanine aminotransferase 2; Short=ALAAT-2; AltName: Full=Glutamate pyruvate transaminase 2; Short=GPT; AltName: Full=Glutamic--alanine transaminase 2; AltName: Full=Glutamic--pyruvic transaminase 2 && PF00155:Aminotransferase class I and II	Aminotran_1_2	-
TraesCS5A03G1003800	11621	8155	8548	8247	11555	7522	233.31613610016	130.930160511327	154.617898786816	138.936031441519	205.56687415499	110.13387636642	9998.92098852091	8761.20823452293	0.19063741293162	0.547498928498348	0.975099579122039	TraesCS5A03G1003800	Chr5A	610755444	610761732	-	2090	-	TraesCS5A01G423100 && Q4R347.1 RecName: Full=Cell differentiation protein RCD1 homolog; Short=Rcd-1; AltName: Full=CCR4-NOT transcription complex subunit 9 >Q5PQL2.1 RecName: Full=Cell differentiation protein RCD1 homolog; Short=Rcd-1; AltName: Full=CCR4-NOT transcription complex subunit 9 >Q9JKY0.1 RecName: Full=Cell differentiation protein RCD1 homolog; Short=Rcd-1; AltName: Full=CCR4-NOT trans…	-	K12606
TraesCS1A03G0887200	5451	11730	7777	7082	11989	11448	218.880691486442	376.655004978016	281.343799453689	238.618885575079	426.575725529064	335.233346621317	8449.07865478077	9639.51665264291	-0.190098793045222	0.519376924963084	0.972147173014135	TraesCS1A03G0887200	Chr1A	545914083	545915232	+	1045	-	TraesCS1A01G364000 && P14928.1 RecName: Full=ABA-inducible protein PHV A1 && -	-	-
TraesCS5B03G0403700	11148	10502	8674	7223	8027	9433	452.401443275353	340.810915742973	317.132257233993	245.958738663701	288.643772871649	279.166420478997	10585.9899526859	7758.44689299078	0.448256650268905	0.0202520782951129	0.351278411916631	TraesCS5B03G0403700	Chr5B	276238972	276240390	-	1034	-	TraesCS5B01G145900 && Q84N29.1 RecName: Full=Probable non-specific lipid-transfer protein 3; Short=TaLTP3; Flags: Precursor && PF00234:Protease inhibitor/seed storage/LTP family	-	-
TraesCS1B03G0904500	10678	10301	11814	7009	6114	9011	257.951262950952	198.994736717237	257.121674480509	142.076229372977	130.874514709368	158.747558095181	11436.4790570902	6914.06258898448	0.725925003312195	3.33282017963111e-05	0.00503043294816924	TraesCS1B03G0904500	Chr1B	562324049	562327730	-	1737	-	TraesCS1B01G329600 && P37707.1 RecName: Full=B2 protein && PF10539:Development and cell death domain	-	-
TraesCS5A03G0796900	9390	13098	8930	1898	17020	4501	346.539455009552	386.550769751702	296.915270298072	58.776121488579	556.581234108941	121.13856662822	10798.244428587	7721.18501017612	0.483912055534457	0.591048992773105	0.979245042458762	TraesCS5A03G0796900	Chr5A	538642710	538643965	-	1137	-	TraesCS5A01G329000 && P20159.1 RecName: Full=Defensin-like protein 2; AltName: Full=Gamma-2-purothionin && PF00304:Gamma-thionin family	-	-
TraesCSU03G0528400	11254	8545	11274	8718	5427	9291	767.85524564834	466.228665755421	693.017903494405	499.122249569731	328.106001403226	462.297161220236	10927.8046746488	7312.37017084529	0.579514679208695	0.0281795133668906	0.414764907293558	TraesCSU03G0528400	ChrUnknown	321629699	321630313	+	615	-	partial%2C end is missing%2Cceliac associated && P04726.1 RecName: Full=Alpha/beta-gliadin clone PW1215; AltName: Full=Prolamin; Flags: Precursor && PF00234:Protease inhibitor/seed storage/LTP family	-	-
TraesCS5A03G0985100	4897	9233	7286	10290	12969	9797	117.890898424899	177.74912416468	158.027736460378	207.865861115264	276.655030483041	172.0004579668	7291.02270868645	10551.1400643517	-0.533099805944799	0.0355648065805294	0.460653001521493	TraesCS5A03G0985100	Chr5A	606112526	606115638	-	1743	-	TraesCS5A01G415600 && Q03033.1 RecName: Full=Elongation factor 1-alpha; Short=EF-1-alpha && PF03143:Elongation factor Tu C-terminal domain|PF00009:Elongation factor Tu GTP binding domain|PF03144:Elongation factor Tu domain 2	GTP_EFTU	-
TraesCS5D03G0614200	3411	12723	7217	8304	8359	14271	53.3667194041502	159.181566657016	101.72775761214	109.016879870486	115.884411622095	162.82815987925	7771.8283188288	9588.28008331423	-0.302969738347457	0.434176383292921	0.961707153821495	TraesCS5D03G0614200	Chr5D	374360607	374364401	-	2682	-	TraesCS5D01G268000 && Q07078.2 RecName: Full=Heat shock protein 81-3; Short=HSP81-3; AltName: Full=Gravity-specific protein GSC 381 && PF00183:Hsp90 protein|PF02518:Histidine kinase-, DNA gyrase B-, and HSP90-like ATPase	HATPase_c	-
TraesCS7A03G1242100	11007	5257	8387	11319	9571	7732	105.041293556161	40.1183933714019	72.1093726215279	90.6393485367969	80.9338721427364	53.8107768729029	8808.61234506023	9137.61152802724	-0.0529393386055776	0.886249443892981	0.997444188404981	TraesCS7A03G1242100	Chr7A	704326023	704331803	-	4397	-	- && Q05609.1 RecName: Full=Serine/threonine-protein kinase CTR1; AltName: Full=Protein CONSTITUTIVE TRIPLE RESPONSE1 && PF00564:PB1 domain|PF07714:Protein tyrosine and serine/threonine kinase	Pkinase_Tyr	-
TraesCS2B03G0425700	4445	11731	7282	7450	9362	12528	185.959509834432	392.460653610352	274.467724160006	261.529402040051	347.054094186806	382.221131675126	7887.62086845071	9163.09326603847	-0.216182431590223	0.480641538778653	0.967732086226098	TraesCS2B03G0425700	Chr2B	156592701	156593895	-	1003	-	TraesCS2B01G174400 && Q6W8Q2.1 RecName: Full=1-Cys peroxiredoxin PER1; AltName: Full=Rehydrin homolog; AltName: Full=Thioredoxin peroxidase && PF10417:C-terminal domain of 1-Cys peroxiredoxin|PF00578:AhpC/TSA family	-	K11188
TraesCS4A03G0291500	3892	10390	6817	8604	9765	13120	89.8804969083312	191.876877013066	141.833854771883	166.728811934862	199.823604492979	220.959556759963	7096.67690810411	9842.93906703059	-0.471868490320046	0.1125190126076	0.720499179540463	TraesCS4A03G0291500	Chr4A	186427271	186429522	-	1817	-	TraesCS4A01G135500 && Q9SK09.1 RecName: Full=Vicilin-like seed storage protein At2g28490; AltName: Full=Globulin At2g28490; Flags: Precursor && PF00190:Cupin	-	-
TraesCS1B03G1171700	7240	7812	8146	9526	8951	10532	148.484286797899	128.120500414517	150.515184755729	163.934412609644	162.665478895534	157.521233285099	8057.65477321362	9132.98639256993	-0.180797204306799	0.1531015112524	0.792799125907164	TraesCS1B03G1171700	Chr1B	665821213	665826980	+	2046	-	TraesCS1B01G434000 && P42210.1 RecName: Full=Phytepsin; AltName: Full=Aspartic proteinase; Contains: RecName: Full=Phytepsin 32 kDa subunit; Contains: RecName: Full=Phytepsin 29 kDa subunit; Contains: RecName: Full=Phytepsin 16 kDa subunit; Contains: RecName: Full=Phytepsin 11 kDa subunit; Flags: Precursor && PF00026:Eukaryotic aspartyl protease|PF05184:Saposin-like type B, region 1|PF03489:Sapos…	Asp	-
TraesCS5B03G0028300	6610	11352	9054	8171	6883	9913	225.132561225514	309.188758653401	277.824999338826	233.523012104665	207.728712843598	246.222808475924	9225.67466935784	7809.45038936965	0.24047599449688	0.177540184657911	0.8230219949821	TraesCS5B03G0028300	Chr5B	13224220	13225588	-	1232	-	TraesCS5B01G013200 && Q03878.1 RecName: Full=Glycine-rich RNA-binding protein && PF00076:RNA recognition motif. (a.k.a. RRM, RBD, or RNP domain)	RRM_1	-
TraesCS2B03G1029300	13119	13748	9541	3525	7704	4262	314.205795073535	263.310054314614	205.873919889354	70.8419000044246	163.497697375673	74.4411760847021	12655.0872856287	4988.12697531766	1.34320579250468	0.000212881033281363	0.0199559856527499	TraesCS2B03G1029300	Chr2B	580269824	580273809	-	1752	-	TraesCS2B01G404300 && Q84LM2.1 RecName: Full=Vacuolar-processing enzyme beta-isozyme 1; Short=Beta-VPE 1; Short=OsVPE1; AltName: Full=Asparaginyl endopeptidase VPE1; Flags: Precursor && PF01650:Peptidase C13 family	-	-
TraesCS5D03G0950400	5550	1498	8707	15038	4178	16878	372.615165055511	80.4255087935394	526.659674964891	847.179121679874	248.552357449949	826.370580484549	5645.81219647989	11076.6799911703	-0.972298849726829	0.258223479389263	0.89692008927708	TraesCS5D03G0950400	Chr5D	491044474	491045259	+	625	-	TraesCS5D01G431100 && - && -	-	-
TraesCS5D03G0448500	5594	11830	8779	6001	9882	9670	292.681757503837	494.962614859907	413.820708947882	263.459849615436	458.141833574348	368.965694234278	8884.61614496976	8064.54775869266	0.139781185259253	0.626013123807376	0.980956436085831	TraesCS5D03G0448500	Chr5D	293439074	293440002	+	802	-	TraesCS5D01G188400 && P13436.2 RecName: Full=Oleosin Zm-I; AltName: Full=Lipid body-associated major protein; AltName: Full=Lipid body-associated protein L3; AltName: Full=Oleosin 16 kDa && PF01277:Oleosin	-	-
TraesCS5A03G0984700	4593	10247	6850	9892	8149	11749	110.256087594314	196.705873995084	148.146256861338	199.254372515098	173.337431870065	205.680612922669	7335.15430126693	9320.23909293284	-0.345456319671946	0.158392076732351	0.798397001535439	TraesCS5A03G0984700	Chr5A	605596238	605599164	-	1748	-	TraesCS5A01G415400 && Q03033.1 RecName: Full=Elongation factor 1-alpha; Short=EF-1-alpha && PF00009:Elongation factor Tu GTP binding domain|PF03143:Elongation factor Tu C-terminal domain|PF03144:Elongation factor Tu domain 2	GTP_EFTU	-
TraesCS5A03G1120400	12141	24820	8858	460	4853	315	382.757724577043	625.728221229498	251.59335131913	12.1687216568497	135.569409437502	7.24213107175451	15464.2577363123	1901.98721909396	3.02339461123028	0.0114071964902703	0.259189552511454	TraesCS5A03G1120400	Chr5A	652252045	652259094	+	1331	-	TraesCS5A01G475500 && P04399.1 RecName: Full=Protein synthesis inhibitor II; AltName: Full=Ribosome-inactivating protein II; AltName: Full=rRNA N-glycosidase && PF00161:Ribosome inactivating protein	-	-
TraesCS4A03G1134600	8017	4811	4354	4572	24869	4809	651.943173897014	312.858296531776	318.992346107117	311.976370481633	1792.0003455203	285.193063118824	6107.98734728118	11367.104743309	-0.896102292789232	0.35940090597177	0.941956739917242	TraesCS4A03G1134600	Chr4A	725146882	725147397	+	516	-	<enter text here>%2Cceliac associated && D2KFH1.1 RecName: Full=Avenin-like a4; Flags: Precursor && PF13016:Cys-rich Gliadin N-terminal	-	-
TraesCS4D03G0743200	9354	8008	9344	8887	8497	7142	181.967899084546	124.576447010994	163.766182075563	145.067529866408	146.468738636765	101.321960177437	9353.79814192571	7813.38360372835	0.259604015693352	0.267129631784704	0.901727958300818	TraesCS4D03G0743200	Chr4D	482913213	482917293	+	2157	-	TraesCS4D01G318400 && P53684.2 RecName: Full=Calcium-dependent protein kinase 7; Short=OsCDPK7; Short=OsCPK7; AltName: Full=Calcium-dependent protein kinase OsCDPK1; AltName: Full=Calcium-dependent protein kinase OsCDPK13; AltName: Full=Calcium-dependent protein kinase isoform 11; Short=OsCPKII && PF13499:EF-hand domain pair|PF00069:Protein kinase domain	Pkinase	-
TraesCS1D03G0521500	5603	12215	8578	3661	12107	9049	393.816448950086	686.564211461935	543.191856531138	215.918860137653	754.035303283244	463.831393235575	8937.15252568768	7892.44710368273	0.179382568899212	0.677491385984409	0.984203472820887	TraesCS1D03G0521500	Chr1D	294441293	294441889	-	597	-	TraesCS1D01G206300 && P30569.2 RecName: Full=EC protein I/II; AltName: Full=Zinc metallothionein class II && -	-	-
novel.4099	8007	9828	10144	6207	6710	10261	60.6796218274335	59.5597197159051	69.2590063802572	39.4704795550611	45.058576264645	56.7086157596087	9674.60180792748	7210.71316864269	0.423983009115445	0.0256025693787488	0.39524450798758	-	Chr5A	634036335	634043077	+	5537	-	- && - && PF16900:Replication protein A OB domain	-	-
TraesCS3B03G0844300	7230	8918	9291	9756	6690	9022	158.42257917292	156.264638190517	183.415156801106	179.377593974917	129.893317175207	144.16768567382	8795.09505664528	8006.45764459062	0.135526633118186	0.456996238770537	0.96507784844108	TraesCS3B03G0844300	Chr3B	551280112	551284681	-	1915	-	TraesCS3B01G331100 && P37833.1 RecName: Full=Aspartate aminotransferase, cytoplasmic; AltName: Full=Transaminase A && PF00155:Aminotransferase class I and II	Aminotran_1_2	-
TraesCS5D03G0933300	4507	9827	6694	9540	8606	11703	103.62683875757	180.684171341266	138.664209092313	184.056299858304	175.334726930223	196.231271790356	7117.55678181685	9349.65709561253	-0.393436805125423	0.0930093566474673	0.674652815742955	TraesCS5D03G0933300	Chr5D	486023142	486026001	-	1825	-	TraesCS5D01G423300 && Q03033.1 RecName: Full=Elongation factor 1-alpha; Short=EF-1-alpha && PF03143:Elongation factor Tu C-terminal domain|PF00009:Elongation factor Tu GTP binding domain|PF03144:Elongation factor Tu domain 2	GTP_EFTU	-
TraesCS6D03G0332100	5497	7191	7006	10611	10836	9462	124.546725861872	130.2897730033	143.011410579787	201.734656565883	217.549195884358	156.342064917297	6793.77579276947	9829.56886353409	-0.532835068307425	0.00309619240608543	0.1219064159345	TraesCS6D03G0332100	Chr6D	143790202	143793736	+	1852	-	TraesCS6D01G148700 && P12783.1 RecName: Full=Phosphoglycerate kinase, cytosolic && PF00162:Phosphoglycerate kinase	-	-
TraesCS2B03G1401000	8535	8380	10148	5919	10036	7260	393.126852205376	308.665195970158	421.117821784234	228.767930847742	409.611125472144	243.866489203311	9432.27433662532	7410.73013984517	0.348015517494156	0.211382828150214	0.858058528580851	TraesCS2B03G1401000	Chr2B	761161468	761162378	+	911	-	TraesCS2B01G558700 && - && PF14861:Plant antimicrobial peptide	-	-
TraesCS5D03G0950800	10026	7355	7685	7525	10694	6842	375.963058720237	220.553833908602	259.630269987666	236.778136831475	355.336288321203	187.105634326025	8833.47645513726	8039.76506531854	0.135825809619645	0.663336016542137	0.982787131468726	TraesCS5D03G0950800	Chr5D	491072643	491076759	-	1119	-	- && Q4R347.1 RecName: Full=Cell differentiation protein RCD1 homolog; Short=Rcd-1; AltName: Full=CCR4-NOT transcription complex subunit 9 >Q5PQL2.1 RecName: Full=Cell differentiation protein RCD1 homolog; Short=Rcd-1; AltName: Full=CCR4-NOT transcription complex subunit 9 >Q9JKY0.1 RecName: Full=Cell differentiation protein RCD1 homolog; Short=Rcd-1; AltName: Full=CCR4-NOT transcription complex …	-	-
TraesCS6A03G0900700	5152	11641	9508	4274	12020	7499	178.812186600309	323.091854712263	297.306505188619	124.472495912883	369.664405688536	189.806436244917	8909.23992692806	7624.29289750111	0.224753045702427	0.588074131259629	0.979074344107396	TraesCS6A03G0900700	Chr6A	585179599	585180900	+	1209	-	TraesCS6A01G350500 && P12949.1 RecName: Full=Dehydrin DHN4; AltName: Full=B18 && PF00257:Dehydrin	-	-
TraesCS5B03G1032300	4453	8742	6221	9601	11368	9694	109.978268217671	172.655113103798	138.423033399406	198.970307867912	248.782687149607	174.599710323275	6596.09367330526	9749.51716383221	-0.563588405401502	0.0176332693969107	0.326095024795639	TraesCS5B03G1032300	Chr5B	597556754	597559920	-	1699	-	TraesCS5B01G418200 && Q03033.1 RecName: Full=Elongation factor 1-alpha; Short=EF-1-alpha && PF00009:Elongation factor Tu GTP binding domain|PF03143:Elongation factor Tu C-terminal domain|PF03144:Elongation factor Tu domain 2	GTP_EFTU	-
TraesCS5B03G0829200	5984	9749	7183	2688	17811	6522	504.208081807449	656.89014840086	545.278109865788	190.048787305384	1329.80643208937	400.760891498229	7835.33033771496	8819.07544506298	-0.170603752792175	0.769214513986434	0.990430868159898	TraesCS5B03G0829200	Chr5B	516365254	516365848	+	498	-	TraesCS5B01G329200 && P21923.2 RecName: Full=Defensin-like protein 1; AltName: Full=Small protein inhibitor of insect alpha-amylases 1; Short=SI alpha-1 && PF00304:Gamma-thionin family	-	-
TraesCS2D03G0323600	4358	9993	6902	6971	9585	11530	195.788829565744	359.013708755607	279.363471228052	262.792754840414	381.570428139598	377.76029891406	7183.7715526931	8802.44640576593	-0.293089303506188	0.293555962806479	0.914100785145875	TraesCS2D03G0323600	Chr2D	99998885	100001820	-	934	-	TraesCS2D01G154300 && P52572.1 RecName: Full=1-Cys peroxiredoxin PER1; AltName: Full=B15C; AltName: Full=Rehydrin homolog; AltName: Full=Thioredoxin peroxidase && PF00578:AhpC/TSA family|PF10417:C-terminal domain of 1-Cys peroxiredoxin	-	-
TraesCS5D03G0045900	6113	9533	7666	8074	8296	9618	230.465961647396	287.406409852554	260.384537157165	255.422270934421	277.14244712667	264.437772810986	7986.77218071465	8179.14656619116	-0.0342199277099823	0.809254977911322	0.993173488348376	TraesCS5D03G0045900	Chr5D	13794740	13795992	-	1113	-	TraesCS5D01G020900 && Q03878.1 RecName: Full=Glycine-rich RNA-binding protein && PF00076:RNA recognition motif. (a.k.a. RRM, RBD, or RNP domain)	RRM_1	-
TraesCS5B03G0672800	3345	11408	6809	7637	7909	12133	46.446096758556	126.670963379793	85.1785835488437	88.9802274821335	97.3098008825482	122.859182131857	7197.2185257093	8614.21583899679	-0.259219269666597	0.46962964089025	0.967596771250901	TraesCS5B03G0672800	Chr5B	444707294	444711477	-	3022	-	TraesCS5B01G258900 && Q07078.2 RecName: Full=Heat shock protein 81-3; Short=HSP81-3; AltName: Full=Gravity-specific protein GSC 381 && PF00183:Hsp90 protein	-	-
TraesCS7B03G0513900	8448	5133	7079	12286	6713	9210	157.061559951071	76.3135621970259	118.571931079485	191.665582344233	110.589668557981	124.871104590886	7324.23111511676	8888.75788076583	-0.279369892813212	0.396576350719773	0.954334930777924	TraesCS7B03G0513900	Chr7B	307147721	307154636	+	2257	-	TraesCS7B01G183300 && P30523.1 RecName: Full=Glucose-1-phosphate adenylyltransferase small subunit, chloroplastic/amyloplastic; AltName: Full=ADP-glucose pyrophosphorylase; AltName: Full=ADP-glucose synthase; AltName: Full=AGPase B; AltName: Full=Alpha-D-glucose-1-phosphate adenyl transferase; Flags: Precursor && PF00483:Nucleotidyl transferase	-	-
TraesCS2D03G0992300	9155	8577	10160	7713	6205	6979	421.222024172594	315.575001373445	421.153495174665	297.778730538195	252.974307576965	234.170531850286	9737.28739293226	6600.47752082096	0.560921474992573	0.00341623246183962	0.129320682066324	TraesCS2D03G0992300	Chr2D	555857189	555859719	+	912	-	TraesCS2D01G442500 && - && -	-	-
TraesCS1D03G0011700	10467	9168	9334	11136	3167	5369	271.618761570199	190.25084998385	218.222394212806	242.484723585508	72.8228232236137	101.605511470343	10139.8338176048	6215.9665037915	0.705971916353405	0.0988884818606041	0.691150244795759	TraesCS1D03G0011700	Chr1D	3127271	3128887	-	1617	-	not complete%2COmega fast gliadin?%2Cceliac disease associated && - && -	-	-
TraesCS3A03G0168600	5011	10724	7096	4317	12266	9040	93.6603158216037	160.28854290909	119.491992003428	67.7065811209231	203.149652309709	123.221351386584	7730.21043521041	8157.38999214479	-0.0775480715455783	0.846258799570672	0.995609473867661	TraesCS3A03G0168600	Chr3A	48228832	48233138	+	2245	-	TraesCS3A01G077100 && P31752.2 RecName: Full=Asparagine synthetase [glutamine-hydrolyzing]; Short=AS && PF00733:Asparagine synthase|PF13537:Glutamine amidotransferase domain	-	K01953
TraesCS7A03G0828000	8253	8107	8849	9772	6548	6636	220.156079592213	172.939210266482	212.670382479574	218.735824136803	154.778066270894	129.095628745737	8785.9055292525	7289.74908125729	0.269325253041842	0.269487492410586	0.902115783314464	TraesCS7A03G0828000	Chr7A	496982864	496984529	-	1573	-	TraesCS7A01G336700 && Q9XE33.1 RecName: Full=Nuclear transcription factor Y subunit C-6; Short=OsNF-YC6; AltName: Full=Transcriptional activator HAP5D; Short=OsHAP5D && PF00808:Histone-like transcription factor (CBF/NF-Y) and archaeal histone	-	-
TraesCS5D03G0043200	5259	6990	7509	11210	9047	8066	114.398018918623	121.592550752576	147.160554757019	204.61551735326	174.382070957485	127.9557693322	6814.83710915741	9016.81956286243	-0.403881119967763	0.0761630086241408	0.63023678148895	TraesCS5D03G0043200	Chr5D	12679145	12684151	+	1929	-	TraesCS5D01G019800 && Q42971.2 RecName: Full=Enolase; AltName: Full=2-phospho-D-glycerate hydro-lyase; AltName: Full=2-phosphoglycerate dehydratase; AltName: Full=OSE1 && PF03952:Enolase, N-terminal domain|PF00113:Enolase, C-terminal TIM barrel domain	-	-
TraesCS5A03G0006700	9427	3670	5547	10884	10353	8046	799.127118249681	248.78425212766	423.637607415351	774.191707637264	777.661293608453	497.403356543474	6716.34610303575	9353.0797550509	-0.477823722884707	0.248933292028752	0.892209934728491	TraesCS5A03G0006700	Chr5A	3323908	3324402	+	495	-	Grain softness protein%2CTryp_alpha_amyl domain && Q9M4E3.1 RecName: Full=Hordoindoline-A; Flags: Precursor && PF00234:Protease inhibitor/seed storage/LTP family	-	-
TraesCS3D03G0229400	7869	7268	8964	6279	10946	6028	133.57298745143	98.6571290562857	137.086573435074	89.4349354247141	164.640412583062	74.6205867362891	8417.83770724278	7491.96857075326	0.168135995489924	0.608729871902535	0.979888131916242	TraesCS3D03G0229400	Chr3D	64493009	64498502	+	2472	-	TraesCS3D01G110700 && P43279.2 RecName: Full=NADP-dependent malic enzyme, chloroplastic; Short=NADP-ME; Flags: Precursor && PF03949:Malic enzyme, NAD binding domain|PF00390:Malic enzyme, N-terminal domain	Malic_M	-
TraesCS7A03G0090800	8253	8327	7111	7766	7551	8285	94.6966128516682	76.4056765008302	73.5101413699803	74.7717606301333	76.7730825110812	69.3268447484025	8248.15153406894	7447.63111963846	0.147240655481058	0.354370783378257	0.940028911236317	TraesCS7A03G0090800	Chr7A	19829374	19835632	-	3657	-	TraesCS7A01G040700 && Q7XSA2.3 RecName: Full=Protein argonaute 1B; Short=OsAGO1b && PF12764:Glycine-rich region of argonaut|PF02170:PAZ domain|PF08699:Argonaute linker 1 domain|PF16487:Mid domain of argonaute|PF02171:Piwi domain|PF16486:N-terminal domain of argonaute|PF16488:Argonaute linker 2 domain	Piwi	-
TraesCS7D03G1184800	9301	4611	7834	10400	7670	7463	98.9304984694191	39.2202299566945	75.0720195715915	92.8221263364611	72.2899334206817	57.8895690304373	7755.92661667587	8111.63107368956	-0.0647427086854963	0.855692113389302	0.99608532279043	TraesCS7D03G1184800	Chr7D	609474255	609480995	-	3945	-	TraesCS7D01G500900 && Q05609.1 RecName: Full=Serine/threonine-protein kinase CTR1; AltName: Full=Protein CONSTITUTIVE TRIPLE RESPONSE1 && PF00564:PB1 domain|PF07714:Protein tyrosine and serine/threonine kinase	Pkinase_Tyr	-
TraesCS2A03G0162100	5025	8768	6367	8129	10052	8835	122.947443359069	171.553047674293	140.349950933444	166.893022616168	217.930403973515	157.643588307138	6876.33755470203	8578.09018165112	-0.318885536054343	0.134066334057909	0.762868127255655	TraesCS2A03G0162100	Chr2A	42794180	42797536	+	1715	-	TraesCS2A01G083000 && Q40034.1 RecName: Full=Elongation factor 1-alpha; Short=EF-1-alpha && PF03143:Elongation factor Tu C-terminal domain|PF00009:Elongation factor Tu GTP binding domain|PF03144:Elongation factor Tu domain 2	GTP_EFTU	K03231
TraesCS6B03G0715800	4822	7666	6380	11239	7334	9451	90.0875994710151	114.53048083317	107.387187058861	176.190748437294	121.411722905633	128.766204173106	6461.37319169303	8829.74557782501	-0.450460517329155	0.0318754486881923	0.43703357561005	TraesCS6B03G0715800	Chr6B	441979088	441982123	+	2246	-	TraesCS6B01G243700 && Q7FAH2.1 RecName: Full=Glyceraldehyde-3-phosphate dehydrogenase 2, cytosolic && PF00044:Glyceraldehyde 3-phosphate dehydrogenase, NAD binding domain|PF02800:Glyceraldehyde 3-phosphate dehydrogenase, C-terminal domain	-	-
TraesCS6B03G0153900	9023	9249	5615	11764	3164	8073	401.92740124231	329.462430281886	225.341093498717	439.712988394812	124.886369420977	262.251470472709	8309.86297414665	7181.76542999541	0.210462326689806	0.629339176583695	0.980956436085831	TraesCS6B03G0153900	Chr6B	47904550	47905491	+	942	-	pseudo%2Cceliac associated && P04727.1 RecName: Full=Alpha/beta-gliadin clone PW8142; AltName: Full=Prolamin; Flags: Precursor && -	-	-
TraesCS7D03G0344500	11848	9259	8534	8181	3723	5247	339.81948695277	212.364431317224	220.520948634048	196.891626950591	94.6189617950208	109.749012286741	10423.4412127468	5412.81159411973	0.945355935016987	0.00507260882122121	0.161395585449278	TraesCS7D03G0344500	Chr7D	103533146	103534718	-	1463	-	TraesCS7D01G154200 && Q9FLR3.1 RecName: Full=NAC domain-containing protein 79; Short=ANAC79; Short=ANAC80; Short=AtNAC79; Short=AtNAC80 && PF02365:No apical meristem (NAM) protein	NAM	-
TraesCS2D03G0159800	4737	9497	6479	7520	9531	8901	114.697085514623	183.886520990346	141.335401473472	152.78631590106	204.488728815913	157.171616774935	7029.50003802753	8220.38320903317	-0.225660915590243	0.341609493413454	0.936696418911865	TraesCS2D03G0159800	Chr2D	37141547	37145138	+	1733	-	TraesCS2D01G080800 && Q40034.1 RecName: Full=Elongation factor 1-alpha; Short=EF-1-alpha && PF03143:Elongation factor Tu C-terminal domain|PF00009:Elongation factor Tu GTP binding domain|PF03144:Elongation factor Tu domain 2	GTP_EFTU	-
TraesCS6A03G0096800	4911	8215	5685	6818	11536	9410	79.1060623016899	105.818563385045	82.5019628176428	92.1540550824249	164.655782847006	110.539062798299	6423.40727687761	8823.47419261516	-0.457923634979343	0.0847917273587789	0.654651385111663	TraesCS6A03G0096800	Chr6A	24498686	24513307	-	2605	-	- && P24067.3 RecName: Full=Luminal-binding protein 2; Short=BiP2; AltName: Full=B-70; Short=B70; AltName: Full=Heat shock protein 70 homolog 2; Flags: Precursor && PF00012:Hsp70 protein	HSP70	K09490
TraesCS6A03G0941800	7738	8167	7520	9436	7003	6645	151.797808355316	128.119074286371	132.907226624899	155.325345655648	121.731454204871	95.0644375482942	8141.96037895816	7339.19435212763	0.149773953477248	0.501103461785176	0.97100936024063	TraesCS6A03G0941800	Chr6A	598444592	598450089	+	2139	-	TraesCS6A01G371100 && Q84LK3.1 RecName: Full=Betaine aldehyde dehydrogenase 2; Short=OsBADH2 >B3VMC0.1 RecName: Full=Betaine aldehyde dehydrogenase 2; Short=BADH 2 && PF00171:Aldehyde dehydrogenase family	Aldedh	K00130
TraesCS7B03G0309200	9805	7123	8810	8039	6178	6530	149.556250363065	86.8829133040682	121.067300178238	102.89081786435	83.5000589196614	72.6367615366179	9068.33669180137	6570.37025710837	0.46482274945565	0.0695772319177843	0.610149115292655	TraesCS7B03G0309200	Chr7B	141780976	141788900	-	2751	-	TraesCS7B01G119800 && Q9SI52.2 RecName: Full=Phosphatidylinositol 4-kinase gamma 7; Short=AtPI4Kgamma7; Short=PI-4Kgamma7; Short=PI4K gamma 7; AltName: Full=Ubiquitin-like domain kinase gamma 7; Short=UbDK gamma 7 && PF00454:Phosphatidylinositol 3- and 4-kinase	PI3_PI4_kinase	-
TraesCS7D03G0849700	5049	8849	6919	7880	8639	9009	117.766499930221	165.053619601481	145.396417858977	154.226937645435	178.550791209509	153.242527324097	7103.09701414857	8061.92365086417	-0.182537778696914	0.319163749918461	0.925049553807466	TraesCS7D03G0849700	Chr7D	465029904	465033317	+	1799	-	TraesCS7D01G360200 && Q6YW46.2 RecName: Full=Elongation factor 1-gamma 2; Short=EF-1-gamma 2; AltName: Full=eEF-1B gamma 2 && PF00043:Glutathione S-transferase, C-terminal domain|PF02798:Glutathione S-transferase, N-terminal domain|PF00647:Elongation factor 1 gamma, conserved domain	GST_N	-
TraesCS5A03G0035500	6048	9049	7583	7531	7951	8107	247.350038443677	295.947890345322	279.405682756735	258.446388600274	288.140205145593	241.794654020508	7782.94411691955	7458.24754879164	0.0616241541102314	0.675717776331396	0.984203472820887	TraesCS5A03G0035500	Chr5A	12533757	12534928	-	1026	-	TraesCS5A01G015000 && Q03878.1 RecName: Full=Glycine-rich RNA-binding protein && PF00076:RNA recognition motif. (a.k.a. RRM, RBD, or RNP domain)	RRM_1	-
TraesCS7B03G0047800	7055	6390	7236	9037	8447	7720	107.924183321125	78.1694527553808	99.7273525978975	116.001513546606	114.500176183907	86.1242345528537	7228.91423628183	8008.02510075744	-0.147691241444409	0.477625116135162	0.967663414324292	TraesCS7B03G0047800	Chr7B	17091182	17101285	-	2743	-	TraesCS7B01G018600 && Q43654.2 RecName: Full=Starch synthase 1, chloroplastic/amyloplastic; AltName: Full=Starch synthase I-2; Short=SS I; Short=SS I-2; Flags: Precursor && PF00534:Glycosyl transferases group 1|PF08323:Starch synthase catalytic domain	Glycos_transf_1	-
TraesCS1D03G0450800	4474	9255	6555	5836	11275	8469	149.827822995833	247.849115355526	197.771252828909	163.994541645195	334.576125752977	206.830672570321	6879.36256632233	8149.67892134169	-0.244384312831555	0.446248279550837	0.963225770440554	TraesCS1D03G0450800	Chr1D	251969268	251970972	+	1253	-	TraesCS1D01G175200 && Q9FWV6.1 RecName: Full=Probable aquaporin TIP3-1; AltName: Full=Tonoplast intrinsic protein 3-1; Short=OsTIP3;1 && PF00230:Major intrinsic protein	-	-
TraesCS3A03G0980000	8190	9009	7574	7475	5616	7879	182.701732941352	160.712557537508	152.222217726219	139.922508525033	111.011449132595	128.178795812435	8596.1746747397	6575.22074403315	0.386575317213608	0.0157680576181378	0.3085147702025	TraesCS3A03G0980000	Chr3A	663629080	663632998	+	1881	-	TraesCS3A01G422100 && O23264.1 RecName: Full=Selenium-binding protein 1 && PF05694:56kDa selenium binding protein (SBP56)	-	K17285
TraesCS1A03G0652400	4044	5278	4295	12370	7320	12331	47.4527293910254	49.5260733798473	45.4053677716648	121.797218569176	76.1102308655703	105.519972644052	4694.74888314322	10004.7325871375	-1.09157499574417	2.60492006031444e-07	0.000107031461950433	TraesCS1A03G0652400	Chr1A	447065285	447084885	-	3576	-	- && Q6AVA8.1 RecName: Full=Pyruvate, phosphate dikinase 1, chloroplastic; AltName: Full=OsPPDKB; AltName: Full=Pyruvate, orthophosphate dikinase 1; Flags: Precursor && PF00391:PEP-utilising enzyme, mobile domain|PF01326:Pyruvate phosphate dikinase, AMP/ATP-binding domain|PF02896:PEP-utilising enzyme, PEP-binding domain	-	-
TraesCS6B03G0137600	4914	8323	5426	6428	11855	8601	83.6499698976106	113.29871703323	83.215534199812	91.8172171094591	178.819181657685	106.774096786634	6367.70218359673	8577.96055096338	-0.42978101684997	0.147800038820734	0.782912668935608	TraesCS6B03G0137600	Chr6B	42985623	42989557	-	2465	-	TraesCS6B01G058300 && P24067.3 RecName: Full=Luminal-binding protein 2; Short=BiP2; AltName: Full=B-70; Short=B70; AltName: Full=Heat shock protein 70 homolog 2; Flags: Precursor && PF00012:Hsp70 protein	HSP70	-
TraesCS3B03G0304400	9328	7142	7921	5434	9732	5922	152.836301435857	93.5776831368446	116.926237358608	74.709397964705	141.293437182934	70.7607955417019	8579.78101166523	6771.52983599413	0.341471139253797	0.302396606249803	0.919002615444106	TraesCS3B03G0304400	Chr3B	118720537	118726129	+	2561	-	TraesCS3B01G128000 && P43279.2 RecName: Full=NADP-dependent malic enzyme, chloroplastic; Short=NADP-ME; Flags: Precursor && PF03949:Malic enzyme, NAD binding domain|PF00390:Malic enzyme, N-terminal domain	Malic_M	-
TraesCS7B03G0405300	5753	6866	6339	8357	10610	7525	88.8816624111186	84.8273802011608	88.2333006720139	108.339248227617	145.249647351543	84.7833594398882	6559.77013838038	8473.78925568114	-0.369301276731254	0.105807236016858	0.706420303927943	TraesCS7B03G0405300	Chr7B	210643112	210647452	+	2716	-	TraesCS7B01G149200 && A2YWQ1.1 RecName: Full=Heat shock protein 81-1; Short=HSP81-1; AltName: Full=Heat shock protein 82 >Q0J4P2.2 RecName: Full=Heat shock protein 81-1; Short=HSP81-1; AltName: Full=Heat shock protein 82 && PF00183:Hsp90 protein|PF02518:Histidine kinase-, DNA gyrase B-, and HSP90-like ATPase	HATPase_c	-
TraesCS3D03G0079600	7224	7477	7755	3421	13707	5838	319.081549592343	264.098415979769	308.602710716176	126.792816761872	536.473502111066	188.050445958488	7811.52423296544	7457.06517431905	0.0670221494463882	0.888990881461824	0.997744355370272	TraesCS3D03G0079600	Chr3D	17394377	17395503	-	950	-	TraesCS3D01G045500 && P12810.1 RecName: Full=16.9 kDa class I heat shock protein 1; AltName: Full=HSP 16.9; AltName: Full=Heat shock protein 16.9A; AltName: Full=Heat shock protein 17; AltName: Full=Low molecular weight heat shock protein && PF00011:Hsp20/alpha crystallin family	-	-
TraesCS4B03G0710900	3609	8774	6246	7039	8528	11140	59.3176077378203	115.321115932765	92.4895581601232	97.0790083698239	124.201215252279	133.526743794065	6288.16361253585	8352.10800852034	-0.40941800164678	0.145553779755966	0.780242678842264	TraesCS4B03G0710900	Chr4B	539115930	539120610	-	2553	-	TraesCS4B01G267200 && O65195.1 RecName: Full=Inositol-3-phosphate synthase; Short=MIP synthase; AltName: Full=Myo-inositol 1-phosphate synthase; Short=IPS; Short=MI-1-P synthase && PF07994:Myo-inositol-1-phosphate synthase|PF01658:Myo-inositol-1-phosphate synthase	-	-
TraesCS3B03G1276900	9546	7646	3577	6218	13381	4757	331.316213759035	212.212036863669	111.84953397767	181.08796901879	411.520749793535	120.403949488874	7305.856950143	7948.34472673602	-0.121591350551107	0.810975160998289	0.993416043510563	TraesCS3B03G1276900	Chr3B	772792312	772793520	+	1209	-	TraesCS3B01G514800 && P13917.2 RecName: Full=Basic 7S globulin; AltName: Full=SBg7S; Short=Bg; Contains: RecName: Full=Basic 7S globulin high kDa subunit; Contains: RecName: Full=Basic 7S globulin low kDa subunit; Flags: Precursor && PF14543:Xylanase inhibitor N-terminal|PF14541:Xylanase inhibitor C-terminal	-	-
TraesCS3D03G0627700	3709	10116	6617	4984	9367	10239	153.485176803011	334.759481640974	246.697483454524	173.063411221015	343.472549374824	308.996436048205	6871.38453768963	7718.36342247074	-0.167632212671947	0.642171785005374	0.9814822719697	TraesCS3D03G0627700	Chr3D	378447337	378448444	-	1014	-	TraesCS3D01G272000 && B4FFK9.1 RecName: Full=Oil body-associated protein 2A && PF06884:Protein of unknown function (DUF1264)	-	-
TraesCS5B03G0157900	8515	8626	9757	5877	5999	6207	216.93948938335	175.74293524058	223.956795880742	125.639810489419	135.429954053412	115.324619010087	9364.35546149347	5715.96921521558	0.712182699138134	1.11855400246442e-05	0.00217702252183594	TraesCS5B03G0157900	Chr5B	72198157	72203153	+	1647	-	TraesCS5B01G063300 && Q9FUM8.1 RecName: Full=Homocysteine S-methyltransferase 3; AltName: Full=S-methylmethionine:homocysteine methyltransferase 3; Short=SMM:Hcy S-methyltransferase 3; AltName: Full=ZmHMT-3 && PF02574:Homocysteine S-methyltransferase	-	-
TraesCS1A03G0541000	5654	11220	8141	2960	9089	7903	964.42455102535	1530.45220297713	1251.07742423895	423.664217345264	1373.75872800531	983.084292628223	8496.70842786683	6306.8468428971	0.43002065429512	0.291932943183678	0.913264349016743	TraesCS1A03G0541000	Chr1A	365498247	365498492	-	246	-	TraesCS1A01G202900 && P30570.2 RecName: Full=EC protein III; AltName: Full=Zinc metallothionein class II && -	-	-
TraesCS5D03G0933900	3915	8131	5673	8781	9463	8755	94.6301668945077	157.165153576569	123.539148148676	178.098161967002	202.678922881795	154.326430723253	6007.88094404758	8565.26240747449	-0.511492456499073	0.0308688488713456	0.430685550181686	TraesCS5D03G0933900	Chr5D	486164273	486167140	-	1736	-	TraesCS5D01G423400 && Q03033.1 RecName: Full=Elongation factor 1-alpha; Short=EF-1-alpha && PF03144:Elongation factor Tu domain 2|PF00009:Elongation factor Tu GTP binding domain|PF03143:Elongation factor Tu C-terminal domain	GTP_EFTU	-
TraesCS4A03G0658300	2919	10496	5680	6423	8596	10473	72.3476947205129	208.03139672965	126.833190485835	133.581447440599	188.785622831807	189.298872723313	6356.68914346699	7987.23783442732	-0.329340754040732	0.38183708048928	0.94808723403261	TraesCS4A03G0658300	Chr4A	561313104	561314882	-	1693	-	TraesCS4A01G250900 && P12950.2 RecName: Full=Dehydrin DHN1; AltName: Full=M3; AltName: Full=RAB-17 protein && PF00257:Dehydrin	-	-
TraesCS4A03G0724400	6216	6698	6390	10238	6820	7910	75.449990031489	65.0141343963303	69.8784105956273	104.275174857367	73.3524228825099	70.0182071536074	6704.7043312665	7893.75244766467	-0.235551654157854	0.25701759638084	0.896128486315897	TraesCS4A03G0724400	Chr4A	588440410	588448370	+	3457	-	TraesCS4A01G281500 && Q8VZG7.1 RecName: Full=Ribonuclease TUDOR 1; Short=AtTudor1; Short=TUDOR-SN protein 1 && PF00565:Staphylococcal nuclease homologue|PF00567:Tudor domain	-	-
TraesCS3D03G1030100	5917	6092	7911	6108	11841	6131	172.779559175573	142.254216353143	208.121120793677	149.660585991846	306.380472314141	130.55948560125	6931.70720791086	7772.35049686026	-0.165106400377155	0.639846154263884	0.9814822719697	TraesCS3D03G1030100	Chr3D	571645631	571647067	+	1437	-	TraesCS3D01G467300 && - && PF14543:Xylanase inhibitor N-terminal|PF14541:Xylanase inhibitor C-terminal	-	-
TraesCS4D03G0440100	3040	11130	6226	5188	8470	9933	93.3152512051075	273.205017343319	172.179777171201	133.627743247805	230.379782602266	222.354438621165	6789.98280604078	7390.73198250319	-0.122243283225517	0.760073812840005	0.990131753847655	TraesCS4D03G0440100	Chr4D	309059183	309060638	+	1367	-	TraesCS4D01G177500 && A3AHG5.1 RecName: Full=Late embryogenesis abundant protein 1 && PF02987:Late embryogenesis abundant protein	-	-
TraesCS2A03G1195300	10057	6343	6211	1529	17477	2264	513.386203031947	258.931516493514	285.64804191084	65.493899489932	790.541251728285	84.2827092168844	8018.56359843982	7126.88334678371	0.170072159661723	NA	1	TraesCS2A03G1195300	Chr2A	742392940	742394320	+	822	-	TraesCS2A01G513900 && - && -	-	-
novel.4713	9690	6923	11209	6419	2781	6750	312.531676031249	178.557894441395	325.71001478273	173.722175857515	79.4791402667192	158.767043864696	9798.19216435743	4941.90402354903	0.987372401104074	0.00597690533354299	0.178694066634532	-	Chr5D	376661626	376690051	+	1301	-	- && - && -	-	-
TraesCS4B03G0571100	5664	6900	8059	3638	12692	6519	100.493890581225	97.8993856988003	128.822448771567	54.162254154721	199.539273519879	84.3497341789425	7135.4022188426	7371.68644181753	-0.0469683134396692	0.915392826249795	0.998648260629237	TraesCS4B03G0571100	Chr4B	436910771	436913269	+	2365	-	TraesCS4B01G205700 && P09189.1 RecName: Full=Heat shock cognate 70 kDa protein && PF00012:Hsp70 protein	HSP70	-
TraesCS6A03G0586800	3769	6904	4909	11190	8448	8172	100.095974248362	146.624220667271	117.456616112138	249.366540723358	198.804534804935	158.272387387102	5305.45363019464	8834.87793402349	-0.735604967863961	0.00244339088867772	0.104835466795065	TraesCS6A03G0586800	Chr6A	391526202	391529172	+	1580	-	TraesCS6A01G213700 && Q7FAH2.1 RecName: Full=Glyceraldehyde-3-phosphate dehydrogenase 2, cytosolic && PF02800:Glyceraldehyde 3-phosphate dehydrogenase, C-terminal domain|PF00044:Glyceraldehyde 3-phosphate dehydrogenase, NAD binding domain	-	K00134
TraesCS7B03G1267100	7943	7691	7403	3952	11299	4523	283.416285166153	219.45097294235	237.980825850807	118.324531965127	357.241706490358	117.693681602347	8033.21945398778	6432.88041673812	0.320551055401885	0.462721604993247	0.96643440223042	TraesCS7B03G1267100	Chr7B	738657653	738658828	-	1176	-	TraesCS7B01G471500 && P11955.4 RecName: Full=26 kDa endochitinase 1; Flags: Precursor && PF00182:Chitinase class I|PF00187:Chitin recognition protein	-	-
TraesCS2B03G1362500	9048	6983	6471	1889	14458	3837	832.597897261306	513.853383371987	536.473280959696	145.858685851588	1178.88881190903	257.490279612995	7916.82255301831	6652.57439180225	0.251014285846909	0.775827921954155	0.99113652727509	TraesCS2B03G1362500	Chr2B	746753227	746753914	+	456	-	- && - && -	-	-
TraesCS7B03G0730400	4491	9044	6131	6713	7225	8993	110.591315761027	178.095515638802	136.020154983369	138.711426451976	157.651362815666	161.498645900126	6672.86199612415	7193.77422123501	-0.108338178572011	0.619864692924445	0.980956436085831	TraesCS7B03G0730400	Chr7B	493437270	493440556	-	1704	-	TraesCS7B01G266300 && Q6YW46.2 RecName: Full=Elongation factor 1-gamma 2; Short=EF-1-gamma 2; AltName: Full=eEF-1B gamma 2 && PF00647:Elongation factor 1 gamma, conserved domain|PF02798:Glutathione S-transferase, N-terminal domain|PF00043:Glutathione S-transferase, C-terminal domain	GST_C	-
TraesCS5B03G0893700	7084	5540	6224	8295	7238	8106	138.903228364341	86.8676379089972	109.950535857035	136.479617957222	125.757609621181	115.91154866701	6624.39085843656	7461.5597355223	-0.1717872661686	0.425617310570708	0.960714508830512	TraesCS5B03G0893700	Chr5B	539216044	539222477	+	2140	-	- && Q43772.1 RecName: Full=UTP--glucose-1-phosphate uridylyltransferase; AltName: Full=UDP-glucose pyrophosphorylase; Short=UDPGP; Short=UGPase && PF01704:UTP--glucose-1-phosphate uridylyltransferase	-	-
TraesCS5A03G0850600	8053	5139	6613	7209	7475	7639	158.125072415234	80.6930473063288	116.986444036001	118.777911434812	130.057722074458	109.387039910932	7010.82592627277	7058.47271791693	-0.00985216316106897	0.970674965708378	0.999256847554865	TraesCS5A03G0850600	Chr5A	558343576	558352598	+	2137	-	TraesCS5A01G353700 && Q43772.1 RecName: Full=UTP--glucose-1-phosphate uridylyltransferase; AltName: Full=UDP-glucose pyrophosphorylase; Short=UDPGP; Short=UGPase && PF01704:UTP--glucose-1-phosphate uridylyltransferase	-	K00963
TraesCS1D03G0200400	6120	6229	7849	9944	5545	6014	212.408886256578	172.883700970938	245.431085320306	289.600959138444	170.531541559312	152.219750310299	7031.02399101459	6826.22764165074	0.0426480329274428	0.884407724138864	0.997282465800646	TraesCS1D03G0200400	Chr1D	74481478	74484037	+	1209	-	TraesCS1D01G086700 && P52894.1 RecName: Full=Alanine aminotransferase 2; Short=ALAAT-2; AltName: Full=Glutamate pyruvate transaminase 2; Short=GPT; AltName: Full=Glutamic--alanine transaminase 2; AltName: Full=Glutamic--pyruvic transaminase 2 && PF00155:Aminotransferase class I and II	Aminotran_1_2	-
TraesCS1D03G0066100	2678	6968	5480	8683	4157	13680	160.99141240395	334.976808424475	296.801899133087	438.005495530374	221.438978939913	599.742129098976	5102.18078816623	8103.98567715859	-0.667498325176456	0.101726260640871	0.697152579164234	TraesCS1D03G0066100	Chr1D	16548066	16548958	-	698	-	TraesCS1D01G034800 && A2XZL0.1 RecName: Full=Metallothionein-like protein 2C; AltName: Full=Class I metallothionein-like protein 2C; AltName: Full=OsMT-I-2c; AltName: Full=OsMT2b >A3AZ88.1 RecName: Full=Metallothionein-like protein 2C; AltName: Full=Class I metallothionein-like protein 2C; AltName: Full=OsMT-I-2c; AltName: Full=OsMT2b && -	-	-
TraesCS5B03G0219400	3543	9414	5361	5795	5296	12204	61.7393752147344	131.183656659596	84.164871422678	84.7348644048116	81.7750770885913	155.088501127446	6152.15397745983	7140.41686545218	-0.214895203603348	0.555222617319499	0.976330958573247	TraesCS5B03G0219400	Chr5B	113658263	113663016	-	2408	-	TraesCS5B01G087700 && Q9LHA8.1 RecName: Full=Probable mediator of RNA polymerase II transcription subunit 37c; AltName: Full=Heat shock 70 kDa protein 4; AltName: Full=Heat shock cognate 70 kDa protein 4; AltName: Full=Heat shock cognate protein 70-4; Short=AtHsc70-4; AltName: Full=Heat shock protein 70-4; Short=AtHsp70-4 && PF00012:Hsp70 protein	HSP70	-
TraesCS5D03G0350000	8081	7444	7256	5557	7059	6190	348.856165055516	256.981654319574	282.210097495674	201.297931863724	270.026498793527	194.875959454463	7958.95065954617	5970.6868667101	0.414681867847334	0.0504038140392777	0.53850532056012	TraesCS5D03G0350000	Chr5D	224848175	224851598	+	972	-	TraesCS5D01G139300 && P24805.1 RecName: Full=Stem-specific protein TSJT1 && PF12481:Aluminium induced protein	-	-
TraesCS5D03G0128800	3967	9632	6250	5163	7936	8607	212.321365338184	412.251678204534	301.373800128504	231.873567258078	376.370057001613	335.946114598075	6693.53079620642	6825.40594819566	-0.0280644095834514	0.926381169521063	0.998648260629237	TraesCS5D03G0128800	Chr5D	49084560	49085830	+	784	-	TraesCS5D01G050800 && Q0WMZ5.1 RecName: Full=Outer envelope pore protein 16-2, chloroplastic; AltName: Full=Chloroplastic outer envelope pore protein of 16 kDa 2; Short=AtOEP16-2; Short=OEP16-2; AltName: Full=Outer plastid envelope protein 16-S; Short=AtOEP16-S; Short=Seeds outer plastid envelope protein 16 && PF02466:Tim17/Tim22/Tim23/Pmp24 family	-	-
TraesCS2B03G0226100	4232	7724	5099	7143	9244	7700	106.462625745007	155.384695061365	115.566112745756	150.782099072023	206.059840280061	141.263044260002	5804.52315687114	7660.72867284395	-0.40016225538282	0.0918476414822436	0.671787951306939	TraesCS2B03G0226100	Chr2B	64957051	64960354	+	1668	-	TraesCS2B01G097100 && Q40034.1 RecName: Full=Elongation factor 1-alpha; Short=EF-1-alpha && PF03143:Elongation factor Tu C-terminal domain|PF00009:Elongation factor Tu GTP binding domain|PF03144:Elongation factor Tu domain 2	GTP_EFTU	-
TraesCS7B03G1115200	3778	9771	6406	4188	7554	9369	695.303902708491	1438.02417554853	1062.16901184602	646.750848434571	1231.88906974143	1257.45448511553	6717.78996011115	6592.90961698648	0.0271217872713587	0.938936657835723	0.998648260629237	TraesCS7B03G1115200	Chr7B	689902028	689902255	-	228	-	TraesCS7B01G414100 && - && -	-	-
TraesCS5D03G0576500	3863	9002	6124	4749	8395	8920	159.857977349699	297.894904481222	228.317271977558	164.903318597231	307.830901249241	269.191152412344	6414.4530268356	6936.67465834728	-0.11284540555104	0.724372219952967	0.986398804156134	TraesCS5D03G0576500	Chr5D	359821813	359822907	+	1014	-	TraesCS5D01G250600 && B4FFZ9.1 RecName: Full=Oil body-associated protein 1A && PF06884:Protein of unknown function (DUF1264)	-	-
TraesCS7D03G0081400	6308	6594	5563	7566	6539	8239	72.8574299269385	60.9039648268293	57.8875543469333	73.3273719540501	66.9230010377231	69.3973660538072	6419.85157735398	7022.77458089928	-0.129608240453944	0.385101939722974	0.949880371836587	TraesCS7D03G0081400	Chr7D	19316635	19322955	-	3633	-	- && Q7XSA2.3 RecName: Full=Protein argonaute 1B; Short=OsAGO1b && PF12764:Glycine-rich region of argonaut|PF02170:PAZ domain|PF16486:N-terminal domain of argonaute|PF02171:Piwi domain|PF16487:Mid domain of argonaute|PF16488:Argonaute linker 2 domain|PF08699:Argonaute linker 1 domain	Piwi	-
TraesCS4A03G0277700	1379	8419	4139	9934	2148	14754	37.3801354124145	182.495253828104	101.080180717911	225.95313971745	51.5932384652593	291.657202000079	4581.0920766902	8124.40803422355	-0.826557185024549	0.348316356088666	0.937915174560044	TraesCS4A03G0277700	Chr4A	173714746	173716737	-	1548	-	TraesCS4A01G130800 && - && -	-	-
TraesCS6A03G0750700	3034	9359	5426	7503	6118	9196	74.5375769285516	183.866920335314	120.097360540127	154.672199426074	133.183699606285	164.757418486343	5960.86147600749	7128.01068818616	-0.257890149703707	0.431518667831867	0.961330675563926	TraesCS6A03G0750700	Chr6A	514600482	514603584	+	1708	-	TraesCS6A01G282200 && P31691.1 RecName: Full=ADP,ATP carrier protein, mitochondrial; AltName: Full=ADP/ATP translocase; AltName: Full=Adenine nucleotide translocator; Short=ANT; Flags: Precursor && PF00153:Mitochondrial carrier protein	Mito_carr	-
TraesCS6B03G1083400	5946	9534	7362	2266	12007	3520	223.36714448088	286.407242197895	249.16336051167	71.4285630731673	399.678517570285	96.4324881752383	7816.50256063296	5845.24160163906	0.419309480710978	0.460928560965027	0.966295753746576	TraesCS6B03G1083400	Chr6B	666686288	666687492	+	1117	-	TraesCS6B01G383500 && P12949.1 RecName: Full=Dehydrin DHN4; AltName: Full=B18 && PF00257:Dehydrin	-	-
TraesCS2A03G0349200	908	3814	1609	16578	2983	14714	15.2647194912943	51.2741097602893	24.3698582317245	233.858271505605	44.4363256385659	180.393154483387	2092.1996068578	10556.3765157414	-2.33490947600696	8.457891857067e-05	0.0101713025916074	TraesCS2A03G0349200	Chr2A	125763648	125768167	-	2496	-	TraesCS2A01G168200 && P31923.1 RecName: Full=Sucrose synthase 2; AltName: Full=Sucrose-UDP glucosyltransferase 2 && PF00534:Glycosyl transferases group 1|PF00862:Sucrose synthase	Glycos_transf_1	K00695
TraesCS4D03G0756000	5775	3108	2575	8710	14257	6096	477.960041001558	205.700369501808	192.00423753828	604.888568111975	1045.56168174162	367.934812803957	4093.53891941178	9435.5045927983	-1.20480446126012	0.00972988401946838	0.237166206503664	TraesCS4D03G0756000	Chr4D	485596885	485597391	-	507	-	TRIAE_CS42_4DL_TGACv1_343623_AA1137420%2CAAI CM3 celiac associated && P17314.1 RecName: Full=Alpha-amylase/trypsin inhibitor CM3; AltName: Full=Chloroform/methanol-soluble protein CM3; Flags: Precursor && PF00234:Protease inhibitor/seed storage/LTP family	-	-
TraesCS7A03G0532600	9430	6332	7596	5181	6755	4794	450.676317807859	241.996124711789	327.063424591977	207.770678244548	286.062089006468	167.084974265055	8255.34748696206	5350.50868806607	0.625653330208776	0.0395131354857782	0.484633848940099	TraesCS7A03G0532600	Chr7A	205788880	205791982	+	878	-	TraesCS7A01G229400 && Q656A5.1 RecName: Full=Protein MOTHER of FT and TFL1 homolog 1; Short=OsMFT1 && PF01161:Phosphatidylethanolamine-binding protein	-	-
TraesCS5A03G0612000	3162	8776	5606	5095	8248	9084	128.31838568682	284.798761813019	204.962351170598	173.495746018491	296.590736096345	268.837884409117	5892.75011299695	7044.8812065387	-0.257548685115814	0.448067657895374	0.963673816389372	TraesCS5A03G0612000	Chr5A	458734119	458735237	+	1034	-	TraesCS5A01G243900 && B4FFZ9.1 RecName: Full=Oil body-associated protein 1A && PF06884:Protein of unknown function (DUF1264)	-	-
TraesCS1B03G0540700	3893	8084	5729	4483	9723	7670	60.4793869121339	100.430064516321	80.1854882034197	58.4398827316546	133.845930081979	86.8969757484239	6004.34760779061	6952.90623352959	-0.211527210387719	0.534551651556467	0.973917972865418	TraesCS1B03G0540700	Chr1B	335446341	335449280	-	2701	-	TraesCS1B01G182200 && Q9FWV6.1 RecName: Full=Probable aquaporin TIP3-1; AltName: Full=Tonoplast intrinsic protein 3-1; Short=OsTIP3;1 && PF00230:Major intrinsic protein	-	-
TraesCS6D03G0819500	6085	8168	7492	8093	3655	6048	138.467300776	148.633544071422	153.595464492945	154.53035588393	73.6980391490972	100.365568310684	7492.96109679666	5586.93533799269	0.423476506932231	0.137749707062558	0.769414116118647	TraesCS6D03G0819500	Chr6D	471590689	471596491	+	1844	-	TraesCS6D01G355000 && Q84LK3.1 RecName: Full=Betaine aldehyde dehydrogenase 2; Short=OsBADH2 >B3VMC0.1 RecName: Full=Betaine aldehyde dehydrogenase 2; Short=BADH 2 && PF00171:Aldehyde dehydrogenase family	Aldedh	-
TraesCS4D03G0117700	5894	6152	6214	7780	7383	6024	128.879166070282	107.573022954058	122.415895486803	142.747924787114	143.049835275537	96.0602849929901	6349.84258220186	6756.62891046354	-0.0895481198968391	0.673594437641699	0.983778931498788	TraesCS4D03G0117700	Chr4D	39792372	39796540	-	1919	-	TraesCS4D01G063000 && Q9C7S7.1 RecName: Full=Endoplasmic reticulum oxidoreductin-1; Flags: Precursor && PF04137:Endoplasmic Reticulum Oxidoreductin 1 (ERO1)	-	-
TraesCS5B03G0034800	7194	7996	6719	4222	9014	4100	332.088709676179	295.16912186231	279.435962409984	163.538318060164	368.708490801693	138.023760531096	7599.37146719387	5617.81174012764	0.435933797843864	0.242665910622689	0.888938656129842	TraesCS5B03G0034800	Chr5B	15060069	15060977	-	909	-	TraesCS5B01G015500 && P81370.2 RecName: Full=Thaumatin-like protein; AltName: Allergen=Act d 2; Flags: Precursor && PF00314:Thaumatin family	Thaumatin	-
TraesCS7A03G0464300	8151	6981	7840	5122	4996	5769	414.074423898887	283.595680483431	358.820754463507	218.335677403982	224.890883567872	213.724531602209	8046.35035261146	5003.41163496352	0.685334425018324	0.000197653023230872	0.0190683291380483	TraesCS7A03G0464300	Chr7A	162603492	162605096	-	826	-	TraesCS7A01G238600 && - && PF06522:NADH-ubiquinone reductase complex 1 MLRQ subunit	-	-
TraesCS7A03G0496000	7723	5762	6933	7073	5581	5578	101.365684880663	60.4773340875591	81.9823010138044	77.8979812454699	64.9080937258305	53.3912090942265	7187.44586521837	5783.4738337585	0.313499474220223	0.217637034280068	0.864442911235732	TraesCS7A03G0496000	Chr7A	182168797	182174566	-	3197	-	TraesCS7A01G213100 && Q9SI52.2 RecName: Full=Phosphatidylinositol 4-kinase gamma 7; Short=AtPI4Kgamma7; Short=PI-4Kgamma7; Short=PI4K gamma 7; AltName: Full=Ubiquitin-like domain kinase gamma 7; Short=UbDK gamma 7 && PF00454:Phosphatidylinositol 3- and 4-kinase	PI3_PI4_kinase	-
TraesCS7D03G0416100	2470	9142	4319	5987	5395	11332	107.850242531605	319.212471202732	169.903120769186	219.356774557239	208.736083084366	360.841982739929	5289.63872785695	6990.65179987811	-0.402200068085638	0.329634285019428	0.929402133471654	TraesCS7D03G0416100	Chr7D	140406328	140407381	-	961	-	TraesCS7D01G185500 && P19036.2 RecName: Full=17.4 kDa class I heat shock protein; AltName: Full=17.4 kDa heat shock protein 1; Short=AtHsp17.4A && PF00011:Hsp20/alpha crystallin family	-	-
TraesCS1B03G1155300	7384	4875	6386	6450	7570	5912	128.618206255908	67.9047009698598	100.215212997564	94.2731667370292	116.839192781445	75.0985423851813	6591.18177125499	6357.34996886151	0.052074369264107	0.857521800401961	0.996239952353804	TraesCS1B03G1155300	Chr1B	659784060	659788819	+	2409	-	- && Q7XTV7.2 RecName: Full=Probable E3 ubiquitin-protein ligase HIP1; AltName: Full=HAL3-interacting protein 1; Short=OsHIP1; AltName: Full=RING-H2 finger HIP1 && PF13639:Ring finger domain	-	-
TraesCS4B03G0223800	3427	5942	5406	4099	12436	6837	105.658280762459	146.499635213842	150.161796629518	106.04372485875	339.744204058228	153.723879810892	5048.73510780755	7523.3109923081	-0.575385104060224	0.166512961638698	0.809319653012097	TraesCS4B03G0223800	Chr4B	105445347	105447171	-	1361	-	TraesCS4B01G097900 && Q9C5D3.1 RecName: Full=Heavy metal-associated isoprenylated plant protein 7; Short=AtHIP07; AltName: Full=Farnesylated protein 3; Short=AtFP3; Flags: Precursor && PF00403:Heavy-metal-associated domain	HMA	-
TraesCS4D03G0647100	5211	5171	4779	7212	7076	8606	70.1731843603006	55.6851135772216	57.9803885185248	81.4935900291797	84.4344820462463	84.5157743797341	5281.8675301104	7195.499740604	-0.446210678263211	0.00242189336740616	0.104215392632233	TraesCS4D03G0647100	Chr4D	443132140	443136503	-	3116	-	TraesCS4D01G273200 && Q4R5D9.1 RecName: Full=YTH domain-containing family protein 2 && PF04146:YT521-B-like domain	YTH	-
TraesCS6B03G1156800	6971	4834	6043	9315	5518	5064	159.667738429052	88.5407502734654	124.700634878115	179.028664102978	111.991663385919	84.5867054407406	6299.14529491495	6344.71812193167	-0.0104293604924573	0.975489267861106	0.999256847554865	TraesCS6B03G1156800	Chr6B	693702395	693709410	-	1832	-	TraesCS6B01G410400 && Q42456.2 RecName: Full=Aspartic proteinase oryzasin-1; Flags: Precursor && PF00026:Eukaryotic aspartyl protease|PF05184:Saposin-like type B, region 1|PF03489:Saposin-like type B, region 2	Asp	-
TraesCS6A03G0323000	5467	6890	5993	6042	6522	6753	112.562169420563	113.442832917616	111.168472336752	104.385871730237	118.988799578632	101.397314377276	6335.93522654534	6102.89485757381	0.0541649372171049	0.663978538703594	0.982872294592158	TraesCS6A03G0323000	Chr6A	110558387	110568715	+	2038	-	TraesCS6A01G136600 && P69309.2 RecName: Full=Polyubiquitin; Contains: RecName: Full=Ubiquitin; Flags: Precursor && PF00240:Ubiquitin family	ubiquitin	-
TraesCS6A03G0699700	8635	4575	6709	5174	7829	4651	532.062671193385	225.42703948537	372.436485368273	267.512754739612	427.453275653142	208.993659180971	7094.96629824495	5676.09066409379	0.321885936653201	0.396176746697913	0.953959989605207	TraesCS6A03G0699700	Chr6A	486396732	486397412	+	681	-	PUP88 protein && P16969.1 RecName: Full=Alpha-amylase/trypsin inhibitor; Flags: Precursor && PF00234:Protease inhibitor/seed storage/LTP family	-	-
TraesCS7B03G0237000	2269	9593	4999	5248	4989	10471	122.220652706599	413.217787310993	242.598001426328	237.203749569126	238.125285997017	411.324505475341	5588.43937656153	6368.60858718671	-0.188485497644972	0.666128960561316	0.983133832461059	TraesCS7B03G0237000	Chr7B	106508800	106509670	-	779	-	TraesCS7B01G088600 && P19037.1 RecName: Full=18.1 kDa class I heat shock protein; AltName: Full=18.1 kDa heat shock protein; Short=AtHsp18.1 && PF00011:Hsp20/alpha crystallin family	-	-
TraesCS4A03G0273200	2742	8861	5122	4633	7494	8682	69.7741179873012	180.311780529374	117.424970065584	98.9251746480892	168.975018035533	161.113899131515	5587.84036314134	6522.96969569616	-0.223153694315282	0.550138533605852	0.975759099439831	TraesCS4A03G0273200	Chr4A	166583670	166585408	-	1649	-	TraesCS4A01G129100 && A3AHG5.1 RecName: Full=Late embryogenesis abundant protein 1 && PF02987:Late embryogenesis abundant protein	-	-
TraesCS4D03G0203800	3118	7063	4703	7015	5652	9744	71.1446000227235	128.875243257271	96.6795875925101	134.3108591682	114.27464802321	162.139723611326	5030.96840661495	6964.440928962	-0.469089766092935	0.0797174023657175	0.64193970954494	TraesCS4D03G0203800	Chr4D	82316590	82320327	-	1839	-	TraesCS4D01G103000 && P05336.1 RecName: Full=Alcohol dehydrogenase 1 && PF00107:Zinc-binding dehydrogenase|PF08240:Alcohol dehydrogenase GroES-like domain	ADH_zinc_N	-
TraesCS7D03G0479100	7392	5557	6575	6519	5972	5253	110.540608769911	66.4530243766604	88.5828461811781	81.8009778860633	79.1337234154548	57.2866750681896	6871.16572767265	5645.96400310973	0.283305774378271	0.264909060081384	0.901057816119168	TraesCS7D03G0479100	Chr7D	176404134	176410431	-	2806	-	- && Q9SI52.2 RecName: Full=Phosphatidylinositol 4-kinase gamma 7; Short=AtPI4Kgamma7; Short=PI-4Kgamma7; Short=PI4K gamma 7; AltName: Full=Ubiquitin-like domain kinase gamma 7; Short=UbDK gamma 7 && PF00454:Phosphatidylinositol 3- and 4-kinase	PI3_PI4_kinase	-
TraesCS7A03G0886400	3605	6997	5022	6643	6521	8476	80.5055922755248	124.953122930182	101.039565028918	124.480881034487	129.037781704051	138.037806745125	5310.16443508306	6783.82024521371	-0.353208937288526	0.0845897776615137	0.654152839484875	TraesCS7A03G0886400	Chr7A	541062064	541065560	-	1879	-	TraesCS7A01G362900 && Q5Z627.1 RecName: Full=Elongation factor 1-gamma 3; Short=EF-1-gamma 3; AltName: Full=eEF-1B gamma 3 && PF00647:Elongation factor 1 gamma, conserved domain|PF02798:Glutathione S-transferase, N-terminal domain|PF00043:Glutathione S-transferase, C-terminal domain	GST_N	-
TraesCS4D03G0634400	2134	7794	4954	5538	6471	9988	34.8153697051257	101.683727528495	72.8159596750171	75.8136085037259	93.547008497227	118.834201347323	4963.91780816718	6834.55558404922	-0.461288920855237	0.230495274139586	0.878209407239159	TraesCS4D03G0634400	Chr4D	437307403	437312091	-	2572	-	TraesCS4D01G266700 && O65195.1 RecName: Full=Inositol-3-phosphate synthase; Short=MIP synthase; AltName: Full=Myo-inositol 1-phosphate synthase; Short=IPS; Short=MI-1-P synthase && PF01658:Myo-inositol-1-phosphate synthase|PF07994:Myo-inositol-1-phosphate synthase	-	-
TraesCS4D03G0185100	3561	5449	5364	4045	12348	6095	107.190614438542	131.164423624133	145.468022506652	102.169421253672	329.354282942073	133.796520239574	4933.40745173068	7266.25180807633	-0.558571589340442	0.186362007808714	0.831905918736963	TraesCS4D03G0185100	Chr4D	69982490	69984352	-	1394	-	TraesCS4D01G094100 && Q9C5D3.1 RecName: Full=Heavy metal-associated isoprenylated plant protein 7; Short=AtHIP07; AltName: Full=Farnesylated protein 3; Short=AtFP3; Flags: Precursor && PF00403:Heavy-metal-associated domain	HMA	-
TraesCS5A03G0647900	2426	8649	5149	5815	5519	9275	38.5014340826361	109.765653491614	73.6212150281117	77.437879016006	77.6119171869687	107.346119556812	5409.39887406881	6396.93104424215	-0.241839363701136	0.516276209660915	0.971903633083434	TraesCS5A03G0647900	Chr5A	475036744	475040543	-	2644	-	TraesCS5A01G260600 && Q07078.2 RecName: Full=Heat shock protein 81-3; Short=HSP81-3; AltName: Full=Gravity-specific protein GSC 381 && PF00183:Hsp90 protein|PF02518:Histidine kinase-, DNA gyrase B-, and HSP90-like ATPase	HATPase_c	-
TraesCS7B03G1139700	7355	4233	6459	7346	6019	5211	66.5999967675097	30.6516783854387	52.6927415113863	55.8161755205432	48.2945120226128	34.4111293440813	6406.77505563502	5918.71401974974	0.114269218715821	0.726595675253754	0.986656842780597	TraesCS7B03G1139700	Chr7B	700687213	700693203	-	4634	-	TraesCS7B01G423200 && Q05609.1 RecName: Full=Serine/threonine-protein kinase CTR1; AltName: Full=Protein CONSTITUTIVE TRIPLE RESPONSE1 && PF07714:Protein tyrosine and serine/threonine kinase|PF00564:PB1 domain	Pkinase_Tyr	-
TraesCS7D03G0537900	3492	5851	4513	6675	8849	7119	58.8231216330973	78.8167261874054	68.4909429867055	94.3501779503226	132.083915876151	87.4538931822636	4734.45229074421	7209.44063383781	-0.606533206332977	0.00733883688737907	0.202084162716147	TraesCS7D03G0537900	Chr7D	207518634	207522963	-	2491	-	TraesCS7D01G241100 && A2YWQ1.1 RecName: Full=Heat shock protein 81-1; Short=HSP81-1; AltName: Full=Heat shock protein 82 >Q0J4P2.2 RecName: Full=Heat shock protein 81-1; Short=HSP81-1; AltName: Full=Heat shock protein 82 && PF02518:Histidine kinase-, DNA gyrase B-, and HSP90-like ATPase|PF00183:Hsp90 protein	HATPase_c	-
TraesCS5A03G0615000	8591	5646	6774	6001	5085	4367	290.951079680639	152.908486082171	206.68807744352	170.536561252284	152.598097537047	107.856362108609	7431.96339250252	4923.71238795629	0.593974918422874	0.0450646436845055	0.512954938992139	TraesCS5A03G0615000	Chr5A	459530398	459531743	-	1239	-	TraesCS5A01G245900 && Q9FLR3.1 RecName: Full=NAC domain-containing protein 79; Short=ANAC79; Short=ANAC80; Short=AtNAC79; Short=AtNAC80 && PF02365:No apical meristem (NAM) protein	NAM	-
TraesCS1A03G0259400	4891	3473	4100	8323	9607	5934	72.5201657071317	41.1794335969695	54.7695232866749	103.55203551682	126.220769508086	64.1645257646555	4396.02240390253	7669.98172497735	-0.803070599931837	0.0117291780621297	0.263971197566386	TraesCS1A03G0259400	Chr1A	106764827	106770187	+	2830	-	- && P21616.4 RecName: Full=Pyrophosphate-energized vacuolar membrane proton pump; AltName: Full=Pyrophosphate-energized inorganic pyrophosphatase; Short=H(+)-PPase; AltName: Full=Vacuolar H(+)-pyrophosphatase && PF03030:Inorganic H+ pyrophosphatase	-	-
TraesCS4A03G0148700	8974	6057	7055	4299	4984	4957	189.989664367151	102.545343581736	134.565865054835	76.3710877134673	93.4983295635578	76.5330728859682	7805.25788796774	4502.99941190436	0.79350529561485	0.00238208031713526	0.102951458089074	TraesCS4A03G0148700	Chr4A	72890944	72893751	-	1982	-	TraesCS4A01G073800 && Q8H129.1 RecName: Full=Purple acid phosphatase 3; Flags: Precursor && PF00149:Calcineurin-like phosphoesterase	Metallophos	K14379
TraesCS4D03G0117900	2958	8922	5100	4225	7480	7567	72.2474579068868	174.261352509584	112.224726652741	86.5901984350518	161.885483509791	134.782794586498	5682.61569777179	6071.10963985759	-0.095313768929225	0.795677856989261	0.99240679973792	TraesCS4D03G0117900	Chr4D	39816801	39818608	-	1718	-	TraesCS4D01G063100 && - && PF00257:Dehydrin	-	-
TraesCS1B03G0542400	4150	7064	7573	5942	7428	3962	256.841952845606	349.609332919287	422.259863146798	308.580255794331	407.353703929344	178.821057829629	6430.96710404164	5593.54303698273	0.201375576012875	0.550229279863473	0.975773232550226	TraesCS1B03G0542400	Chr1B	336203522	336204199	-	678	-	TraesCS1B01G183100 && C0HJG8.1 RecName: Full=Basic secretory protease; AltName: Full=Boswellia basic secretory protease; Short=BBSP, partial [Boswellia serrata] && PF04450:Peptidase of plants and bacteria	-	-
TraesCS3B03G0826100	8570	5381	7129	4921	4967	5069	110.140031611748	55.3021260120737	82.5442771579798	53.0683225999324	56.5640428686605	47.5086826204089	7465.59210971163	4730.70621688361	0.658138466263607	0.0157130820765221	0.308244410731719	TraesCS3B03G0826100	Chr3B	538782815	538788329	+	3265	-	TraesCS3B01G323600 && Q8VZK0.1 RecName: Full=E3 ubiquitin-protein ligase MIEL1; AltName: Full=MYB30-interacting E3 ligase 1 && PF14599:Zinc-ribbon|PF13639:Ring finger domain|PF05495:CHY zinc finger	zf-CHY	-
TraesCS4B03G0037000	2742	7390	5490	5074	8290	7037	53.3909608171971	115.069224159718	96.3089414801746	82.9026416798187	143.033157000435	99.9250004410966	5260.99349301302	6474.89217019148	-0.299406523932743	0.375272885246455	0.946384361520182	TraesCS4B03G0037000	Chr4B	14819047	14821688	+	2155	-	TraesCS4B01G017600 && Q75GX9.1 RecName: Full=63 kDa globulin-like protein; AltName: Allergen=Ory s GLP63; Flags: Precursor && PF00190:Cupin	-	-
TraesCS4A03G0658200	5273	5848	5403	7336	7086	5071	109.156997945401	96.8089782068862	100.768027737696	127.429727699275	129.980100271096	76.5550323191488	5732.8267842557	6241.76867183814	-0.122647319864944	0.613237612314508	0.980574592347293	TraesCS4A03G0658200	Chr4A	561305165	561309691	-	2027	-	TraesCS4A01G250800 && Q9C7S7.1 RecName: Full=Endoplasmic reticulum oxidoreductin-1; Flags: Precursor && PF04137:Endoplasmic Reticulum Oxidoreductin 1 (ERO1)	-	K10950
TraesCS3A03G0720500	8640	6228	7645	4197	4925	4375	108.157662565297	62.3457157233615	86.2213898975757	44.085943564222	54.630061979075	39.9399879694761	7934.59798961099	4285.443804845	0.888696515473563	0.000468045256301169	0.0347899920597629	TraesCS3A03G0720500	Chr3A	528424039	528429490	+	3352	-	TraesCS3A01G288900 && Q8VZK0.1 RecName: Full=E3 ubiquitin-protein ligase MIEL1; AltName: Full=MYB30-interacting E3 ligase 1 && PF14599:Zinc-ribbon|PF13639:Ring finger domain	-	K10144
TraesCS5D03G0208000	6903	4700	6744	7219	5433	4916	123.574205388215	67.2825234786946	108.768087912917	108.438778179164	86.1810073289373	64.1782911590279	6475.72706940145	5593.34746899107	0.211297807397107	0.482129049581071	0.96809985539418	TraesCS5D03G0208000	Chr5D	90392182	90397581	-	2344	-	TraesCS5D01G085500 && Q41140.1 RecName: Full=Pyrophosphate--fructose 6-phosphate 1-phosphotransferase subunit alpha; Short=PFP; AltName: Full=6-phosphofructokinase, pyrophosphate dependent; AltName: Full=PPi-PFK; AltName: Full=Pyrophosphate-dependent 6-phosphofructose-1-kinase && PF00365:Phosphofructokinase	PFK	-
TraesCS5D03G0444100	6152	6248	6525	5780	6212	4778	73.5037303063083	59.6964540113415	70.237257947033	57.9480081187746	65.7667541416796	41.6318318230304	6587.77172371401	5354.30255605754	0.299149206746031	0.174544743527928	0.819836364138603	TraesCS5D03G0444100	Chr5D	290938211	290943888	-	3512	-	TraesCS5D01G186200 && P29194.1 RecName: Full=Phosphoenolpyruvate carboxylase 2; Short=PEPC 2; Short=PEPCase 2; AltName: Full=CP28 && PF00311:Phosphoenolpyruvate carboxylase	-	-
TraesCS7A03G0355900	7313	7592	7533	4241	4607	4344	286.519155925984	237.864017398451	265.901040181143	139.426068923105	159.940411767935	124.117845440573	7804.15569462217	4181.96081723949	0.90012755284674	5.00325409932812e-08	2.57415248082562e-05	TraesCS7A03G0355900	Chr7A	109528426	109529606	-	1071	-	TraesCS7A01G152500 && Q9FLR3.1 RecName: Full=NAC domain-containing protein 79; Short=ANAC79; Short=ANAC80; Short=AtNAC79; Short=AtNAC80 && PF02365:No apical meristem (NAM) protein	NAM	-
TraesCS1D03G0862200	2586	7519	5279	4633	7008	8386	87.2279569712594	202.815772255097	160.42528566542	131.131521699919	209.461004132575	206.285337529355	5166.99988292558	6272.83511751443	-0.279702523671478	0.418195366605089	0.959917506587352	TraesCS1D03G0862200	Chr1D	450801233	450802571	+	1244	-	TraesCS1D01G369200 && P14928.1 RecName: Full=ABA-inducible protein PHV A1 && PF02987:Late embryogenesis abundant protein	-	-
TraesCS5B03G0119200	3700	8228	5324	3906	6970	6909	86.9783298448904	154.674273062786	112.756442686134	77.0476149795306	145.185761235837	118.443396981895	5833.0562687222	5607.04308259633	0.0571012764683626	0.854907706171976	0.996071119629165	TraesCS5B03G0119200	Chr5B	52734234	52737859	+	1785	-	TraesCS5B01G046000 && Q0WMZ5.1 RecName: Full=Outer envelope pore protein 16-2, chloroplastic; AltName: Full=Chloroplastic outer envelope pore protein of 16 kDa 2; Short=AtOEP16-2; Short=OEP16-2; AltName: Full=Outer plastid envelope protein 16-S; Short=AtOEP16-S; Short=Seeds outer plastid envelope protein 16 && PF02466:Tim17/Tim22/Tim23/Pmp24 family	-	-
TraesCS3D03G0835600	8501	5285	6189	4986	5218	4779	62.9676756704455	31.3045235640648	41.301146549333	30.989712063771	34.2478749374649	25.814932787312	7081.5345082202	4756.03487702556	0.574253744353178	0.0461580383993456	0.517731309568546	TraesCS3D03G0835600	Chr3D	496258221	496266378	+	5665	-	TraesCS3D01G378500 && Q0WUR5.1 RecName: Full=1-phosphatidylinositol-3-phosphate 5-kinase FAB1A; Short=Phosphatidylinositol 3-phosphate 5-kinase; AltName: Full=FYVE finger-containing phosphoinositide kinase; AltName: Full=PIKfyve; AltName: Full=Phosphatidylinositol 3-phosphate 5-kinase type III; Short=PIPkin-III; Short=Type III PIP kinase; AltName: Full=Protein FORMS APLOID AND BINUCLEATE CELLS 1A…	PIP5K	-
TraesCSU03G0331200	6943	6948	7277	6520	3028	4208	776.897024318441	621.713879725759	733.605615160122	612.183343679654	300.229989771201	343.382648287611	7372.51591932169	4342.13682494215	0.763738386256061	0.010833614398301	0.251764518108514	TraesCSU03G0331200	ChrUnknown	234761324	234761698	+	375	-	Ta_Omegagli_6_Un_1BS && - && -	-	-
TraesCS4B03G0494900	2100	9128	4586	4296	6062	8744	59.4992918268467	206.815266480512	117.063237699201	102.134953445889	152.191480516169	180.671218150932	5235.22272011667	5940.11863822277	-0.182168599557714	0.675254246000705	0.984203472820887	TraesCS4B03G0494900	Chr4B	384890680	384892249	+	1481	-	TraesCS4B01G175600 && A3AHG5.1 RecName: Full=Late embryogenesis abundant protein 1 && PF02987:Late embryogenesis abundant protein	-	-
TraesCS3B03G1129100	6931	6260	5315	5466	5458	5318	120.627478271499	87.1242683192475	83.3388681996496	79.8247557022244	84.17164005083	67.497083072551	6471.10670687424	5146.22913729011	0.330464155357055	0.11332558093029	0.721680620697715	TraesCS3B03G1129100	Chr3B	714968904	714973271	+	2411	-	- && O23264.1 RecName: Full=Selenium-binding protein 1 && PF05694:56kDa selenium binding protein (SBP56)	-	-
TraesCS3A03G0161300	5162	5248	5525	6556	6217	6016	158.916761021375	129.199249693066	153.242054601512	169.358995903617	169.595560632636	135.065942685569	5546.76888438396	5957.25412599303	-0.103010427258419	0.549040091856563	0.97528015149963	TraesCS3A03G0161300	Chr3A	45821642	45825059	-	1363	-	TraesCS3A01G073300 && P46226.3 RecName: Full=Triosephosphate isomerase, cytosolic; Short=TIM; Short=Triose-phosphate isomerase && PF00121:Triosephosphate isomerase	-	K01803
TraesCS5D03G0812800	5621	4043	5246	6543	7214	6005	103.267828823752	59.397704684084	86.8307848050241	100.866279468535	117.438232629223	80.4545841621689	5254.2821283211	6291.73444629137	-0.260024132879627	0.324756250416229	0.928033038423806	TraesCS5D03G0812800	Chr5D	443404489	443412430	+	2284	-	- && Q43772.1 RecName: Full=UTP--glucose-1-phosphate uridylyltransferase; AltName: Full=UDP-glucose pyrophosphorylase; Short=UDPGP; Short=UGPase && PF01704:UTP--glucose-1-phosphate uridylyltransferase	-	-
TraesCS1B03G0659500	4785	3910	4641	4867	9149	6762	15.3492993826289	10.0299284000211	13.4125749678436	13.1004309291063	26.005316890892	15.8186021404821	4678.79541910483	6624.59021678584	-0.501723802218307	0.10304123539101	0.699604151800737	TraesCS1B03G0659500	Chr1B	416721866	416754877	+	13081	-	- && Q555C6.1 RecName: Full=Putative vacuolar protein sorting-associated protein 13B && PF06101:Vacuolar protein sorting-associated protein 62|PF16908:Vacuolar sorting-associated protein 13, N-terminal|PF06650:SHR-binding domain of vacuolar-sorting associated protein 13|PF12624:N-terminal region of Chorein or VPS13|PF16910:Repeating coiled region of VPS13	-	-
novel.3976	3286	7885	5303	3794	6711	7093	135.846695110772	260.67397615419	197.513654458619	131.612295962439	245.838934479488	213.844359702844	5559.43594637034	5533.80472547096	0.00675224586023809	0.983440805793883	0.999474471066334	-	Chr5A	40390169	40391681	+	1015	-	- && Q0WMZ5.1 RecName: Full=Outer envelope pore protein 16-2, chloroplastic; AltName: Full=Chloroplastic outer envelope pore protein of 16 kDa 2; Short=AtOEP16-2; Short=OEP16-2; AltName: Full=Outer plastid envelope protein 16-S; Short=AtOEP16-S; Short=Seeds outer plastid envelope protein 16 && -	-	-
TraesCS1B03G0630100	4629	7894	6609	1997	8096	4799	789.586354208763	1076.77269967036	1015.64558368692	285.830216904896	1223.67154383661	596.965901597221	6537.06690685005	4777.96595686732	0.452300965628805	0.327771942415697	0.929045221822181	TraesCS1B03G0630100	Chr1B	398717379	398717624	-	246	-	TraesCS1B01G216800 && P30569.2 RecName: Full=EC protein I/II; AltName: Full=Zinc metallothionein class II && -	-	-
TraesCS4A03G0035800	2281	8580	4946	4153	6582	7442	57.0062075433427	171.474131840411	111.364034334865	87.0916294448475	145.75942626665	135.635337340465	5261.18929857146	5704.6013343724	-0.1166473455633	0.770709533764918	0.990640370707875	TraesCS4A03G0035800	Chr4A	13663764	13665538	+	1679	-	TraesCS4A01G020000 && - && -	-	-
TraesCS4A03G0224700	7479	5500	6480	4882	4628	4982	87.7348531612808	51.5947806427192	68.4853382955031	48.0556013299662	48.1065130303653	42.6205122731287	6854.07608285544	4577.27695129109	0.582394090184489	0.0112831788189397	0.257757467637144	TraesCS4A03G0224700	Chr4A	127334600	127342709	+	3577	-	TraesCS4A01G108800 && Q852Q1.1 RecName: Full=Serine/threonine protein kinase OSK4; Short=OsK4; AltName: Full=SUCROSE NON-FERMENTING-1 related protein kinase 1B; Short=SNF1-related kinase 1B; Short=SnRK1B; AltName: Full=Serine/threonine protein kinase OSK24; Short=OsK24 >B8BBT7.1 RecName: Full=Serine/threonine protein kinase OSK4; Short=OsK4 && PF02149:Kinase associated domain 1|PF00069:Protein ki…	Pkinase	-
TraesCS6D03G0103400	3738	6154	4198	4940	8241	6541	61.078988757047	80.4126720354947	61.8000682208434	67.7325007744299	119.32030727735	77.9440578821154	4813.57648118863	6274.64131294839	-0.382307152920958	0.14971680670656	0.786302591328981	TraesCS6D03G0103400	Chr6D	25207994	25212049	-	2568	-	TraesCS6D01G049100 && P24067.3 RecName: Full=Luminal-binding protein 2; Short=BiP2; AltName: Full=B-70; Short=B70; AltName: Full=Heat shock protein 70 homolog 2; Flags: Precursor && PF00012:Hsp70 protein	HSP70	-
TraesCS4B03G0674100	4902	3320	3596	7750	4181	9924	308.849311998166	167.273011409201	204.12067393285	409.725179758515	233.418571417779	455.980645189752	4177.25951016191	6749.54076046847	-0.692382381664074	0.0379677596862057	0.474775832838595	TraesCS4B03G0674100	Chr4B	514168189	514168854	-	666	-	TraesCS4B01G249400 && Q43723.1 RecName: Full=Trypsin/alpha-amylase inhibitor CMX1/CMX3; AltName: Full=ITRL-1/ITRL-3; Flags: Precursor && PF00234:Protease inhibitor/seed storage/LTP family	-	-
TraesCS1D03G0398800	3805	5234	5028	7979	5284	6184	110.416487782094	121.45836940765	131.452398801013	194.287720643311	135.870127937232	130.868483626487	4844.17048686063	6146.77295831534	-0.343516583879955	0.103402216924482	0.700400568834671	TraesCS1D03G0398800	Chr1D	217082867	217086004	+	1446	-	TraesCS1D01G153900 && Q08062.2 RecName: Full=Malate dehydrogenase, cytoplasmic && PF00056:lactate/malate dehydrogenase, NAD binding domain|PF02866:lactate/malate dehydrogenase, alpha/beta C-terminal domain	-	-
TraesCS5B03G1050200	7092	4719	5225	4885	6653	4789	177.983611266493	94.7056142631744	118.138529650373	102.871121861256	147.948551898869	87.6480879285403	6025.24649621103	5218.03190322437	0.207488705853233	0.502363093068254	0.971265533048517	TraesCS5B03G1050200	Chr5B	604745036	604749802	-	1672	-	TraesCS5B01G425000 && Q4R347.1 RecName: Full=Cell differentiation protein RCD1 homolog; Short=Rcd-1; AltName: Full=CCR4-NOT transcription complex subunit 9 >Q5PQL2.1 RecName: Full=Cell differentiation protein RCD1 homolog; Short=Rcd-1; AltName: Full=CCR4-NOT transcription complex subunit 9 >Q9JKY0.1 RecName: Full=Cell differentiation protein RCD1 homolog; Short=Rcd-1; AltName: Full=CCR4-NOT trans…	-	-
TraesCS2A03G0933100	7016	7112	5931	4302	5102	3850	286.659736443663	232.371748236391	218.322763577446	147.490872096224	184.713857913531	114.716045679496	6982.32047058666	4232.08259557726	0.72241732658216	0.0018262046435828	0.0872082729191796	TraesCS2A03G0933100	Chr2A	635508955	635510512	+	1027	-	TraesCS2A01G385600 && G1JSL4.1 RecName: Full=Peroxygenase 1; Short=AsPXG1 && PF05042:Caleosin related protein	-	K17991
TraesCS2A03G1051400	6269	6532	6533	4855	4437	4685	277.19131443874	230.962772737816	260.24835041716	180.130893366406	173.841189373559	151.069664638557	6723.69637986247	4419.23034388374	0.60546613825178	5.3187421960233e-05	0.00718119261893177	TraesCS2A03G1051400	Chr2A	696830411	696832933	+	949	-	TraesCS2A01G443300 && - && -	-	-
TraesCS3D03G0847400	4841	4901	5135	5660	7932	4758	131.39327981202	106.374427059801	125.566126728004	128.905700338898	190.766751495408	94.1778627488285	5179.26912429813	5899.37395910747	-0.187765636356933	0.50609237430895	0.97126630272539	TraesCS3D03G0847400	Chr3D	500513449	500515899	+	1546	-	TraesCS3D01G384100 && P17784.2 RecName: Full=Fructose-bisphosphate aldolase 1, cytoplasmic; AltName: Full=Cytoplasmic aldolase; Short=cALD; AltName: Full=Gravity-specific protein GSC 233 && PF00274:Fructose-bisphosphate aldolase class-I	-	-
TraesCS2A03G0935000	7965	6231	6354	3326	5988	3360	167.110348517294	104.541752606088	120.104354783756	58.5541162119976	111.32206770661	51.4094744346947	7224.35876884328	4080.71637936934	0.824094601420646	0.0165321000902745	0.316563319587397	TraesCS2A03G0935000	Chr2A	636307439	636311966	-	2000	-	TraesCS2A01G386700 && Q84LM2.1 RecName: Full=Vacuolar-processing enzyme beta-isozyme 1; Short=Beta-VPE 1; Short=OsVPE1; AltName: Full=Asparaginyl endopeptidase VPE1; Flags: Precursor && PF01650:Peptidase C13 family	-	-
novel.2552	2734	6175	4068	6164	5917	8059	148.603408320171	268.399487745376	199.207269893355	281.132147977431	284.979576865308	319.446208417533	4386.30984639858	6303.58227889893	-0.523015839032697	0.0334941947964203	0.447549914977371	-	Chr3B	69842865	69843943	-	772	-	- && P43396.1 RecName: Full=Metallothionein-like protein 1; Short=MT-1 [Coffea arabica] && PF01439:Metallothionein	-	-
TraesCS2A03G0249400	5321	5851	6001	5462	5262	5210	283.344379267328	249.152874280237	287.89819956625	244.056657705274	248.287064938753	202.323061551818	5960.77336448178	5047.26257161539	0.240041181240937	0.118077781924295	0.73185712582388	TraesCS2A03G0249400	Chr2A	75734383	75737830	+	788	-	TraesCS2A01G121200 && P23345.2 RecName: Full=Superoxide dismutase [Cu-Zn] 4A && PF00080:Copper/zinc superoxide dismutase (SODC)	-	K04565
TraesCS4B03G0727800	4823	4488	4353	5961	6560	6850	57.608513970719	42.8683452242953	46.8437934135452	59.7456311211253	69.431277789982	59.6686626336292	4771.93952724813	6116.99467415837	-0.358361440314323	0.0415563379684913	0.494522093439607	TraesCS4B03G0727800	Chr4B	551150844	551155941	-	3513	-	TraesCS4B01G274500 && Q4R5D9.1 RecName: Full=YTH domain-containing family protein 2 && PF04146:YT521-B-like domain	YTH	-
TraesCS5D03G0077800	5045	5709	4881	5331	6334	5720	79.1379770861771	71.6140570140743	68.9805354136491	70.1697739197057	88.0407515159501	65.434400037039	5419.65159039591	5516.14892004159	-0.0254076820038541	0.883650180605813	0.997114695856024	TraesCS5D03G0077800	Chr5D	28984972	28989613	-	2675	-	- && Q2QLY5.1 RecName: Full=5-methyltetrahydropteroyltriglutamate--homocysteine methyltransferase 1; AltName: Full=Cobalamin-independent methionine synthase 1 && PF08267:Cobalamin-independent synthase, N-terminal domain|PF01717:Cobalamin-independent synthase, Catalytic domain	-	-
TraesCS4A03G0540100	2563	5883	4503	5678	5771	8547	94.3390101980869	173.163365566513	149.327101478072	175.370167975716	188.224300277411	229.426053672376	4381.43549867684	6233.43911135053	-0.508517769609103	0.0551117709556364	0.558488050850943	TraesCS4A03G0540100	Chr4A	490767124	490770589	-	1140	-	TraesCS4A01G202100 && P05336.1 RecName: Full=Alcohol dehydrogenase 1 && PF00107:Zinc-binding dehydrogenase|PF08240:Alcohol dehydrogenase GroES-like domain	ADH_zinc_N	K18857
TraesCS3A03G0164300	3693	5634	3435	4549	11325	4228	204.976971696399	250.06739394965	171.76967168213	211.865051246374	556.988057586673	171.138241614614	4369.31802980669	6552.37584161337	-0.584537052271767	0.180284318235277	0.8266978421318	TraesCS3A03G0164300	Chr3A	46992496	46993594	-	756	-	TraesCS3A01G074600 && P43396.1 RecName: Full=Metallothionein-like protein 1; Short=MT-1 [Coffea arabica] && -	-	-
TraesCS4B03G0339600	3268	7020	5510	4917	4930	7196	270.47158683863	464.612803700996	410.851785955697	341.473833456554	361.550051973499	434.327249497585	5356.99865026689	5316.86547615659	0.0109257384310095	0.964681665000579	0.999256847554865	TraesCS4B03G0339600	Chr4B	196807397	196809337	+	507	-	TraesCS4B01G144200 && Q8LRM8.1 RecName: Full=Translationally-controlled tumor protein homolog; Short=TCTP && PF00838:Translationally controlled tumour protein	-	-
TraesCS6D03G0485700	2935	5335	3741	8459	5891	6285	80.4941345343817	117.005159770089	92.4352919052648	194.667196867338	143.161770351081	125.703605206215	4090.20055853373	6539.2032437907	-0.676787579794842	0.00528264779060781	0.16546237259232	TraesCS6D03G0485700	Chr6D	294362965	294366013	+	1530	-	TraesCS6D01G196300 && Q7FAH2.1 RecName: Full=Glyceraldehyde-3-phosphate dehydrogenase 2, cytosolic && PF00044:Glyceraldehyde 3-phosphate dehydrogenase, NAD binding domain|PF02800:Glyceraldehyde 3-phosphate dehydrogenase, C-terminal domain	-	-
TraesCS1A03G0693200	5625	5107	6093	5325	5488	4903	160.129963163089	116.260020543166	156.269864023821	127.20005810431	138.435058170134	101.788400995553	5880.26941069493	4993.64403863196	0.235784423326157	0.259192435625784	0.897731474015976	TraesCS1A03G0693200	Chr1A	470271490	470274958	-	1474	-	TraesCS1A01G274400 && P0C542.1 RecName: Full=Actin-7 >P0C540.1 RecName: Full=Actin-7 && PF00022:Actin	Actin	K10355
TraesCS5B03G1237300	3556	5237	4574	5673	7545	5936	50.5981385863507	59.589511112557	58.6358097926954	67.7334492487057	95.1292208975851	61.5960697420327	4590.50765140197	6103.29610579176	-0.410790680222166	0.0578569509605718	0.56968251247864	TraesCS5B03G1237300	Chr5B	675895904	675901085	+	2949	-	TraesCS5B01G509600 && O23755.1 RecName: Full=Elongation factor 2; Short=EF-2 && PF14492:Elongation Factor G, domain III|PF03764:Elongation factor G, domain IV|PF00679:Elongation factor G C-terminus|PF00009:Elongation factor Tu GTP binding domain|PF03144:Elongation factor Tu domain 2	GTP_EFTU	-
TraesCS1D03G0237700	2380	7683	4687	4630	5807	7305	84.7053248699191	218.664886536857	150.287440467189	138.271402205233	183.13337083335	189.600857640375	4931.68345516102	5555.10968216553	-0.171630523964676	0.620883619031248	0.980956436085831	TraesCS1D03G0237700	Chr1D	92394471	92396727	-	1179	-	TraesCS1D01G101600 && P49398.3 RecName: Full=40S ribosomal protein S4; AltName: Full=SCAR protein SS620 && PF00900:Ribosomal family S4e|PF16121:40S ribosomal protein S4 C-terminus|PF08071:RS4NT (NUC023) domain|PF00467:KOW motif|PF01479:S4 domain	Ribosomal_S4e	-
TraesCSU03G0137300	7371	4538	7126	5940	1964	5338	706.154711635651	347.658139796252	615.053999845524	477.504551519185	166.723508642691	372.939463106654	6739.83006265395	4107.89886972286	0.714229531121408	0.0862432683814119	0.658349935038784	TraesCSU03G0137300	ChrUnknown	110727416	110727853	+	438	-	partial%2C start is missing%2Cceliac associated && P04722.1 RecName: Full=Alpha/beta-gliadin A-II; AltName: Full=Prolamin; Flags: Precursor && PF00234:Protease inhibitor/seed storage/LTP family	-	-
TraesCS5A03G0748900	5226	5283	5582	4531	6758	4842	96.1794122698405	77.7513224789977	92.5542838608259	69.9720175324031	110.207920748115	64.986600671677	5602.22817313944	5154.05668504347	0.120338766616411	0.632359576947186	0.980956436085831	TraesCS5A03G0748900	Chr5A	520651402	520653758	+	2280	-	TraesCS5A01G307200 && Q9C7Z9.2 RecName: Full=Serine carboxypeptidase-like 18; Flags: Precursor && PF00450:Serine carboxypeptidase	Peptidase_S10	-
TraesCS4D03G0219600	7293	5201	6477	4448	5026	3756	156.373424962703	89.1780659076688	125.119387886842	80.0274786167684	95.4907109899278	58.7311683263721	6688.5571288188	4226.9039806353	0.662100564234914	0.0188593866838609	0.338959092321992	TraesCS4D03G0219600	Chr4D	90281045	90285539	-	1957	-	TraesCS4D01G110200 && - && PF13837:Myb/SANT-like DNA-binding domain	-	-
TraesCS7D03G0972600	3384	6226	4921	5314	5727	6480	87.5981430762242	128.880770121157	114.765641832842	115.426018752874	131.363174993985	122.327999448026	4950.90861982277	5516.96764750324	-0.156010336159463	0.417849878749739	0.959917506587352	TraesCS7D03G0972600	Chr7D	532503108	532506263	+	1621	-	TraesCS7D01G412200 && P41378.1 RecName: Full=Eukaryotic initiation factor 4A; Short=eIF-4A; AltName: Full=ATP-dependent RNA helicase eIF4A && PF00270:DEAD/DEAH box helicase|PF00271:Helicase conserved C-terminal domain	DEAD	-
TraesCS2A03G0731800	4156	3305	4109	8437	5411	6605	55.0475413613437	35.0064694006265	49.0334563973116	93.7708941642491	63.5070338868465	63.8001252557491	4062.80818760144	6457.79050707299	-0.668673191156421	0.00945724899192664	0.233245957109347	TraesCS2A03G0731800	Chr2A	508101313	508111886	-	3168	-	TraesCS2A01G293400 && Q08047.1 RecName: Full=1,4-alpha-glucan-branching enzyme 2, chloroplastic/amyloplastic; AltName: Full=Q-enzyme; AltName: Full=Starch-branching enzyme IIB; Flags: Precursor && PF00128:Alpha amylase, catalytic domain|PF02806:Alpha amylase, C-terminal all-beta domain|PF02922:Carbohydrate-binding module 48 (Isoamylase N-terminal domain)	-	K00700
TraesCS7D03G0837000	4018	4829	4593	5669	6033	6731	128.702267140589	123.6937997368	132.546019342697	152.370306952768	171.234589911115	157.232448391462	4649.64546127293	5807.94685748856	-0.320903779068276	0.00581516671352777	0.175812963177975	TraesCS7D03G0837000	Chr7D	459053352	459057219	-	1310	-	TraesCS7D01G353600 && Q948T6.2 RecName: Full=Lactoylglutathione lyase; AltName: Full=Aldoketomutase; AltName: Full=Allergen Glb33; AltName: Full=Glyoxalase I; Short=Glx I; AltName: Full=Glyoxylase I 11; Short=OsGLYI-11; Short=OsGLYI11; AltName: Full=Ketone-aldehyde mutase; AltName: Full=Methylglyoxalase; AltName: Full=PP33; AltName: Full=S-D-lactoylglutathione methylglyoxal lyase; AltName: Allerg…	Glyoxalase	-
TraesCS5A03G0060700	4416	5332	4908	5559	5926	5729	58.6023132555635	56.5835636751321	58.6792059227358	61.9013313202698	69.6833867217222	55.4435256160141	5069.05945397116	5452.83314576424	-0.105189588105198	0.458381727849645	0.965467012132071	TraesCS5A03G0060700	Chr5A	21201520	21207239	-	3162	-	- && Q2QLY5.1 RecName: Full=5-methyltetrahydropteroyltriglutamate--homocysteine methyltransferase 1; AltName: Full=Cobalamin-independent methionine synthase 1 && PF08267:Cobalamin-independent synthase, N-terminal domain|PF01717:Cobalamin-independent synthase, Catalytic domain	-	K00549
TraesCS5B03G1195500	2028	7834	4533	4731	4550	7869	35.6502920630789	110.126837859044	71.7917995683476	69.7855828610023	70.8742450779336	100.879055779972	4788.53252320649	5316.09363072057	-0.150708079240841	0.702136723018725	0.985586332106496	TraesCS5B03G1195500	Chr5B	661102871	661108347	+	2387	-	TraesCS5B01G492500 && P22954.2 RecName: Full=Probable mediator of RNA polymerase II transcription subunit 37c; AltName: Full=Heat shock 70 kDa protein 2; AltName: Full=Heat shock cognate 70 kDa protein 2; AltName: Full=Heat shock cognate protein 70-2; Short=AtHsc70-2; AltName: Full=Heat shock protein 70-2; Short=AtHsp70-2 && PF00012:Hsp70 protein	HSP70	-
TraesCS2D03G0674400	4588	3603	3871	7655	5721	5966	60.0492312160575	37.71054119455	45.64583887976	84.0711248344939	66.3495372268259	56.9447398622724	4239.18930345076	6129.89398274198	-0.53217671093227	0.0320456643172081	0.438569210235082	TraesCS2D03G0674400	Chr2D	375318098	375328764	-	3206	-	- && Q08047.1 RecName: Full=1,4-alpha-glucan-branching enzyme 2, chloroplastic/amyloplastic; AltName: Full=Q-enzyme; AltName: Full=Starch-branching enzyme IIB; Flags: Precursor && PF02922:Carbohydrate-binding module 48 (Isoamylase N-terminal domain)|PF00128:Alpha amylase, catalytic domain|PF02806:Alpha amylase, C-terminal all-beta domain	-	-
TraesCS5D03G0753100	2967	7219	4438	1384	10824	4554	184.442641761712	358.868459168126	248.556465582629	72.1934004475665	596.229526141839	206.453921142504	4928.44002358414	5445.07472513232	-0.14376584658807	0.816455273689301	0.993996925147845	TraesCS5D03G0753100	Chr5D	427093731	427094501	+	675	-	TraesCS5D01G335000 && P21923.2 RecName: Full=Defensin-like protein 1; AltName: Full=Small protein inhibitor of insect alpha-amylases 1; Short=SI alpha-1 && -	-	-
TraesCS7A03G1016300	3706	6258	5043	5059	4946	6346	92.9516352519697	125.516736508902	113.955309987201	106.471634098242	109.922763813519	116.074817394818	5127.9176684712	5128.62006228969	-6.67267542555207e-05	0.999678487174813	0.999967390984873	TraesCS7A03G1016300	Chr7A	614636735	614640052	+	1673	-	TraesCS7A01G419400 && P41378.1 RecName: Full=Eukaryotic initiation factor 4A; Short=eIF-4A; AltName: Full=ATP-dependent RNA helicase eIF4A && PF00270:DEAD/DEAH box helicase|PF00271:Helicase conserved C-terminal domain	DEAD	-
TraesCS2B03G0807500	4184	3013	3805	8565	5353	6364	53.3471661243829	30.7208530135459	43.7087431486766	91.6356924807519	60.4781961810265	59.1747144633989	3877.33128426761	6411.46243061703	-0.725705667678282	0.0104683151881015	0.246175995522416	TraesCS2B03G0807500	Chr2B	451019654	451030693	-	3291	-	TraesCS2B01G309500 && Q41058.1 RecName: Full=1,4-alpha-glucan-branching enzyme 1, chloroplastic/amyloplastic; AltName: Full=Starch branching enzyme I; Flags: Precursor && PF00128:Alpha amylase, catalytic domain|PF02922:Carbohydrate-binding module 48 (Isoamylase N-terminal domain)|PF02806:Alpha amylase, C-terminal all-beta domain	-	-
TraesCS4A03G1035300	6002	4670	4276	8998	2458	4826	202.615386766177	126.068844697807	130.049326541592	254.88251353729	73.525877827752	118.809199910851	5257.56665932955	5125.5816286482	0.0366393580480334	0.933858491085178	0.998648260629237	TraesCS4A03G1035300	Chr4A	691305378	691306700	-	1243	-	TraesCS4A01G419300 && P84516.2 RecName: Full=Cationic peroxidase SPC4; Flags: Precursor && PF00141:Peroxidase	-	K00430
TraesCS5B03G0484200	3941	7013	5348	3209	6573	5139	213.931384316948	304.429241775306	261.54922911056	146.169043246475	316.164865753736	203.438434916448	5558.74881340764	4745.24228929502	0.228376924908067	0.463233901806583	0.966472940443419	TraesCS5B03G0484200	Chr5B	334414009	334414781	+	773	-	TraesCS5B01G181700 && P13436.2 RecName: Full=Oleosin Zm-I; AltName: Full=Lipid body-associated major protein; AltName: Full=Lipid body-associated protein L3; AltName: Full=Oleosin 16 kDa && PF01277:Oleosin	-	-
TraesCS5A03G0183900	5594	4237	5948	6454	4493	4454	72.8073106445649	44.0986659785197	69.7457046511584	70.4853903212811	51.8168315752472	42.2755300890882	5548.55744756869	4892.37013698369	0.181542802181833	0.522774501343893	0.972501837733805	TraesCS5A03G0183900	Chr5A	85882017	85888110	-	3224	-	- && Q41140.1 RecName: Full=Pyrophosphate--fructose 6-phosphate 1-phosphotransferase subunit alpha; Short=PFP; AltName: Full=6-phosphofructokinase, pyrophosphate dependent; AltName: Full=PPi-PFK; AltName: Full=Pyrophosphate-dependent 6-phosphofructose-1-kinase && PF00365:Phosphofructokinase	PFK	K00895
TraesCS1D03G0610200	2607	2784	2973	10276	4159	8349	30.6336496735375	26.1602205910987	31.4736128726349	101.320990445767	43.3040522931228	71.5448690601648	2906.3220778609	7117.67646363931	-1.29227340375333	3.85033628513092e-05	0.00565848249082249	TraesCS1D03G0610200	Chr1D	347577198	347595837	-	3571	-	TraesCS1D01G252900 && Q6AVA8.1 RecName: Full=Pyruvate, phosphate dikinase 1, chloroplastic; AltName: Full=OsPPDKB; AltName: Full=Pyruvate, orthophosphate dikinase 1; Flags: Precursor && PF01326:Pyruvate phosphate dikinase, AMP/ATP-binding domain|PF02896:PEP-utilising enzyme, PEP-binding domain|PF00391:PEP-utilising enzyme, mobile domain	-	-
TraesCS6D03G0634700	2201	7085	4117	5840	4816	7071	49.6540478959108	127.817091651375	83.6776475820366	110.551613122439	96.2726668525284	116.332691285115	4478.72198835562	5542.1671637181	-0.307243603951766	0.361572754892197	0.942624688515548	TraesCS6D03G0634700	Chr6D	392722139	392725331	+	1860	-	TraesCS6D01G262700 && P31691.1 RecName: Full=ADP,ATP carrier protein, mitochondrial; AltName: Full=ADP/ATP translocase; AltName: Full=Adenine nucleotide translocator; Short=ANT; Flags: Precursor && PF00153:Mitochondrial carrier protein	Mito_carr	-
TraesCS5D03G1112700	3537	5148	4244	5043	7439	5703	59.8937241782343	69.7106700629662	64.7463980417995	71.6560471917404	111.620181669429	70.4264750521407	4440.59090409464	5796.68292630985	-0.384344494491316	0.0981157197663908	0.689626681042955	TraesCS5D03G1112700	Chr5D	538220664	538223770	+	2478	-	TraesCS5D01G509700 && O23755.1 RecName: Full=Elongation factor 2; Short=EF-2 && PF03764:Elongation factor G, domain IV|PF14492:Elongation Factor G, domain III|PF00009:Elongation factor Tu GTP binding domain|PF00679:Elongation factor G C-terminus	GTP_EFTU	-
TraesCS4B03G0241100	2731	6515	4711	4556	5608	6942	58.4077205512048	111.423664654706	90.7727809472635	81.7616963625361	106.276800236332	108.272830058508	4714.47682158326	5360.4395590426	-0.185135197643063	0.501442718165797	0.97100936024063	TraesCS4B03G0241100	Chr4B	118610269	118614281	-	1962	-	TraesCS4B01G106300 && P05336.1 RecName: Full=Alcohol dehydrogenase 1 && PF00107:Zinc-binding dehydrogenase|PF08240:Alcohol dehydrogenase GroES-like domain	ADH_zinc_N	-
TraesCS1D03G0808500	2326	5443	4277	5731	5610	7654	29.7384750124594	55.6495656054553	49.2654226754074	61.4832778384765	63.5555897325916	71.3647524236007	4074.82772336441	5943.48556769052	-0.544431550356007	0.0371567166011502	0.470896222577587	TraesCS1D03G0808500	Chr1D	434215400	434218992	-	3282	-	TraesCS1D01G342100 && Q6F2Y7.1 RecName: Full=Chaperone protein ClpB1; AltName: Full=ATP-dependent Clp protease ATP-binding subunit ClpB homolog 1; AltName: Full=Casein lytic proteinase B1; AltName: Full=Heat shock protein 101 && PF00004:ATPase family associated with various cellular activities (AAA)|PF07724:AAA domain (Cdc48 subfamily)|PF02861:Clp amino terminal domain, pathogenicity island compo…	AAA	-
TraesCS1A03G1008600	4179	5426	4833	5444	5798	5354	177.48554441211	184.282826965029	184.927453862431	194.010999497344	218.197984553089	165.82702316088	4980.30396024533	5265.80757154561	-0.0802649176123081	0.604332659464236	0.979888131916242	TraesCS1A03G1008600	Chr1A	576834209	576836696	-	988	-	TraesCS1A01G413000 && Q7GD79.1 RecName: Full=GTP-binding nuclear protein Ran-2; Short=OsRan2; AltName: Full=Ras-related nuclear protein 2 >A2Y7R5.1 RecName: Full=GTP-binding nuclear protein Ran-2; Short=OsRan2; AltName: Full=Ras-related nuclear protein 2 && PF00071:Ras family	Ras	K07936
TraesCS1B03G0509100	3820	5033	4586	6777	5017	5641	113.20032404057	119.268483730981	122.436903271551	168.515329304431	131.73777255171	121.906462405045	4633.71574889004	5511.79471221312	-0.250271963452982	0.154420608099666	0.794254176235347	TraesCS1B03G0509100	Chr1B	313750307	313753475	+	1416	-	- && Q08062.2 RecName: Full=Malate dehydrogenase, cytoplasmic && PF02866:lactate/malate dehydrogenase, alpha/beta C-terminal domain|PF00056:lactate/malate dehydrogenase, NAD binding domain	-	-
TraesCS6B03G0219500	3067	5917	4926	5359	5421	5944	142.519269006372	219.874993684535	206.228269167748	208.959051294972	223.213843352091	201.430361783358	4734.40016158575	5275.43526954557	-0.155929416580781	0.454797565165542	0.964598856557382	TraesCS6B03G0219500	Chr6B	73866312	73867214	-	903	-	TraesCS6B01G093100 && P21569.1 RecName: Full=Peptidyl-prolyl cis-trans isomerase; Short=PPIase; AltName: Full=Cyclophilin; AltName: Full=Cyclosporin A-binding protein; AltName: Full=Rotamase && PF00160:Cyclophilin type peptidyl-prolyl cis-trans isomerase/CLD	Pro_isomerase	-
TraesCS5A03G0547600	4666	5274	5615	5758	3865	5252	87.3286379674786	78.9344410926446	94.6794424958925	90.4276476442684	64.0978346353796	71.684125496744	5394.28155311382	4676.2724108319	0.206024762000497	0.275304555537546	0.904474934562725	TraesCS5A03G0547600	Chr5A	426109621	426116468	+	2242	-	TraesCS5A01G213600 && Q9ZPB7.3 RecName: Full=Aldehyde dehydrogenase family 7 member A1; AltName: Full=Antiquitin-1; AltName: Full=Matured fruit 60 kDa protein; Short=MF-60 && PF00171:Aldehyde dehydrogenase family	Aldedh	K14085
TraesCS2D03G0874500	7450	7894	5010	2446	4806	2781	170.732220594242	144.667440807705	103.440573858809	47.036314929835	97.5943982262666	46.4779031764082	7071.14734142495	3226.42638060242	1.13209603959629	0.00128753607389722	0.0689408569088476	TraesCS2D03G0874500	Chr2D	490245430	490249266	-	1831	-	TraesCS2D01G383500 && Q84LM2.1 RecName: Full=Vacuolar-processing enzyme beta-isozyme 1; Short=Beta-VPE 1; Short=OsVPE1; AltName: Full=Asparaginyl endopeptidase VPE1; Flags: Precursor && PF01650:Peptidase C13 family	-	-
TraesCS4B03G0489300	319	6552	2625	7993	1013	11812	8.87051845478987	145.695678403785	65.7629986125339	186.502970902784	24.9602927053126	239.534504095512	3065.59257822185	6275.04406082262	-1.03344346677726	0.395423176923085	0.953704281672314	TraesCS4B03G0489300	Chr4B	379998077	380000063	+	1509	-	TraesCS4B01G173700 && - && -	-	-
TraesCS1B03G1062500	3336	6375	4629	1632	9625	4586	52.2127765383187	79.7894361695885	65.272749422046	21.4332742756885	133.485284839992	52.3445075925627	4876.65385252355	5123.56064771555	-0.0711995998075633	0.89684486221423	0.998219962979618	TraesCS1B03G1062500	Chr1B	632966882	632969665	+	2681	-	TraesCS1B01G392700 && - && -	-	-
TraesCS5D03G1081100	1677	6977	3846	4862	4470	8163	28.6285099490399	95.246464850565	59.1519329582212	69.6463333302506	67.6168777273217	101.625290550392	4148.10717225926	5414.14985932796	-0.384194576050532	0.35296599257129	0.939728398043436	TraesCS5D03G1081100	Chr5D	529056917	529062410	+	2458	-	TraesCS5D01G492900 && P27322.1 RecName: Full=Heat shock cognate 70 kDa protein 2 && PF00012:Hsp70 protein	HSP70	-
TraesCS6B03G0686900	5172	4614	4562	5036	5179	5432	67.8833772112897	48.4280491981947	53.945371011824	55.4636269690635	60.2327571055503	51.9937339189384	5018.8040960689	4943.14390851443	0.0218097959521608	0.9052378697172	0.99833741976512	TraesCS6B03G0686900	Chr6B	417035448	417041088	-	3197	-	TraesCS6B01G236800 && Q9SB64.1 RecName: Full=Protein NBR1 homolog; Short=AtNBR1; AltName: Full=At4g24690 && PF00569:Zinc finger, ZZ type|PF16158:Ig-like domain from next to BRCA1 gene|PF00564:PB1 domain	ZZ	-
TraesCS3B03G1075300	4321	5128	5053	5131	5845	4446	135.410159541952	128.507791660124	142.662641451432	134.923195608573	162.305563515664	101.606797599778	5019.73012841026	4924.10827408818	0.0278568878205542	0.895191339133943	0.997854815180624	TraesCS3B03G1075300	Chr3B	688729304	688730740	-	1339	-	TraesCS3B01G435500 && C5X2M4.1 RecName: Full=Thiamine thiazole synthase 2, chloroplastic; AltName: Full=Thiazole biosynthetic enzyme 2; Flags: Precursor && PF01946:Thi4 family	-	K03146
TraesCS7A03G1119800	2465	5856	4015	5023	6883	5616	34.6513491580211	65.8292267265018	50.8490394957453	59.2494091489445	85.7359377632538	57.5727064738863	4165.06143148289	5575.0272917474	-0.420460619694484	0.151003396852275	0.78891108004932	TraesCS7A03G1119800	Chr7A	661435249	661440240	+	2985	-	TraesCS7A01G461100 && Q9ASR1.1 RecName: Full=Elongation factor 2; Short=EF-2; AltName: Full=Protein LOW EXPRESSION OF OSMOTICALLY RESPONSIVE GENES 1 && PF00679:Elongation factor G C-terminus|PF03764:Elongation factor G, domain IV|PF00009:Elongation factor Tu GTP binding domain|PF14492:Elongation Factor G, domain III|PF03144:Elongation factor Tu domain 2	GTP_EFTU	-
TraesCS4B03G0139500	4249	4265	4267	6146	6574	4305	89.3251500930275	71.7002251759121	80.817171305514	108.416953642383	122.461233941372	66.000389899251	4450.88518922535	5463.77170697964	-0.295762890224076	0.263156768780039	0.899466641891785	TraesCS4B03G0139500	Chr4B	60105910	60110099	-	1996	-	TraesCS4B01G064100 && Q9C7S7.1 RecName: Full=Endoplasmic reticulum oxidoreductin-1; Flags: Precursor && PF04137:Endoplasmic Reticulum Oxidoreductin 1 (ERO1)	-	-
TraesCS3B03G0526300	2321	5802	2974	6438	2837	9328	30.5495198101354	61.0690877804811	35.2666486504603	71.1046234286648	33.0879980458254	89.5373232820308	3729.77489454423	5694.66544561695	-0.610486824326566	0.136247854773054	0.76643628288242	TraesCS3B03G0526300	Chr3B	270778963	270786746	-	3188	-	TraesCS3B01G217300 && Q9SDG8.1 RecName: Full=Protein argonaute 4A; Short=OsAGO4a && PF02171:Piwi domain|PF08699:Argonaute linker 1 domain|PF16488:Argonaute linker 2 domain|PF02170:PAZ domain|PF16486:N-terminal domain of argonaute	Piwi	-
novel.6791	4698	4892	4931	5674	4127	5306	99.1118972723169	82.5303498803657	93.7220456037795	100.443012451488	77.1487962392323	81.6331104857938	5050.04855882688	4754.06021744861	0.087048405926241	0.612153218609656	0.98048993096882	-	Chr7D	631959060	631963185	+	1989	-	- && P55307.1 RecName: Full=Catalase isozyme 1 && PF06628:Catalase-related immune-responsive|PF00199:Catalase	Catalase	K03781
TraesCS5A03G0339000	4077	3603	4193	6273	5346	6093	14.8852065449486	10.5194461907011	13.7921825061938	19.2179501244613	17.2951772031995	16.2230181378828	4153.72325256251	5588.49591604032	-0.428200110175543	0.0234010492199882	0.378739402789426	TraesCS5A03G0339000	Chr5A	264300577	264315726	-	11493	-	- && Q8GY23.3 RecName: Full=E3 ubiquitin-protein ligase UPL1; Short=Ubiquitin-protein ligase 1; AltName: Full=HECT-type E3 ubiquitin transferase UPL1 && PF00632:HECT-domain (ubiquitin-transferase)|PF06012:Domain of Unknown Function (DUF908)|PF00627:UBA/TS-N domain|PF06025:Domain of Unknown Function (DUF913)|PF14377:Ubiquitin binding region	HECT	K10592
TraesCS4A03G0222100	3466	5220	4278	5465	5646	5281	83.729076361491	100.839969484902	93.1070360104636	110.778512415939	120.856642140839	93.0358289091833	4447.24892300546	5199.91737096915	-0.225350915255307	0.179551500478348	0.825863866916222	TraesCS4A03G0222100	Chr4A	124275255	124278046	-	1737	-	TraesCS4A01G107600 && Q03033.1 RecName: Full=Elongation factor 1-alpha; Short=EF-1-alpha && PF00009:Elongation factor Tu GTP binding domain|PF03143:Elongation factor Tu C-terminal domain|PF03144:Elongation factor Tu domain 2	GTP_EFTU	-
TraesCS4A03G0897000	3073	4934	3964	5083	7031	5249	40.3588941834646	51.8191522430695	46.9033997154635	56.0163011593738	81.8230574916318	50.2735545323259	4097.25701814314	5541.69499328364	-0.435498491369185	0.0680251809232429	0.605340405845951	TraesCS4A03G0897000	Chr4A	636133252	636138300	-	3195	-	TraesCS4A01G363800 && O23755.1 RecName: Full=Elongation factor 2; Short=EF-2 && PF00679:Elongation factor G C-terminus|PF03764:Elongation factor G, domain IV|PF00009:Elongation factor Tu GTP binding domain|PF14492:Elongation Factor G, domain III|PF03144:Elongation factor Tu domain 2	GTP_EFTU	-
TraesCS7B03G0976000	2561	5185	4116	5010	7098	5300	36.5892234563661	59.238879494317	52.9801226329928	60.0618853248562	89.8589866808318	55.2211956044964	4029.80500756871	5555.35507580978	-0.462991285810971	0.0958479444505597	0.683092667948237	TraesCS7B03G0976000	Chr7B	629840795	629845740	+	2937	-	TraesCS7B01G362600 && Q9ASR1.1 RecName: Full=Elongation factor 2; Short=EF-2; AltName: Full=Protein LOW EXPRESSION OF OSMOTICALLY RESPONSIVE GENES 1 && PF03144:Elongation factor Tu domain 2|PF03764:Elongation factor G, domain IV|PF00679:Elongation factor G C-terminus|PF00009:Elongation factor Tu GTP binding domain|PF14492:Elongation Factor G, domain III	GTP_EFTU	-
TraesCS2A03G1098600	4895	5104	4712	5488	4229	4778	108.907695450756	90.809440176648	94.4506895800738	102.456046920864	83.3730069419954	77.5243867245402	5115.52257684794	4579.66628425541	0.159605813866714	0.362684850228377	0.94286621421558	TraesCS2A03G1098600	Chr2A	714825334	714829590	-	1886	-	TraesCS2A01G466800 && Q7Y0F2.1 RecName: Full=Probable nucleoredoxin 1-2; Short=OsNrx1-2 && PF03107:C1 domain|PF13905:Thioredoxin-like	-	-
TraesCS4A03G0026400	6018	5883	4927	3684	4580	4050	126.198053186473	98.6537914771738	93.0844234822413	64.8242818233093	85.1035854978781	61.935809315733	5865.97636081112	3908.91962755391	0.585627016172905	0.00556699557945747	0.171285713702423	TraesCS4A03G0026400	Chr4A	9889203	9892646	-	2001	-	TraesCS4A01G015900 && Q940M2.1 RecName: Full=Alanine--glyoxylate aminotransferase 2 homolog 1, mitochondrial; AltName: Full=Beta-alanine-pyruvate aminotransferase 1; Flags: Precursor && PF00202:Aminotransferase class-III	Aminotran_3	K00827
TraesCS4D03G0558200	5945	4261	5226	4195	5335	4175	149.825308839584	85.8735303150125	118.657913456404	88.7121098883597	119.137821431605	76.7319304178644	5440.11522581711	4368.92512312544	0.316333668182756	0.250775320930329	0.892656401190351	TraesCS4D03G0558200	Chr4D	390985586	390988236	-	1665	-	TraesCS4D01G231400 && Q8H129.1 RecName: Full=Purple acid phosphatase 3; Flags: Precursor && PF00149:Calcineurin-like phosphoesterase	Metallophos	-
TraesCS5B03G0300800	4085	3533	4137	5874	5140	6254	14.8343892824736	10.2597247277191	13.5349641793466	17.8990167097657	16.5395099447988	16.5623443322093	4115.64059264206	5433.76297677504	-0.401021475423845	0.0313281386816025	0.433588767572953	TraesCS5B03G0300800	Chr5B	178970734	178986160	-	11555	-	- && Q8GY23.3 RecName: Full=E3 ubiquitin-protein ligase UPL1; Short=Ubiquitin-protein ligase 1; AltName: Full=HECT-type E3 ubiquitin transferase UPL1 && PF06025:Domain of Unknown Function (DUF913)|PF14377:Ubiquitin binding region|PF00627:UBA/TS-N domain|PF06012:Domain of Unknown Function (DUF908)|PF00632:HECT-domain (ubiquitin-transferase)	HECT	-
TraesCS5D03G0156500	5527	6713	5827	4256	2692	3923	139.794678308178	135.778898821854	132.782295314812	90.3275881798045	60.3334469353001	72.3612073420976	6246.52293688741	3411.51835188349	0.872592677645398	5.23611678231147e-06	0.00119615954308503	TraesCS5D03G0156500	Chr5D	60033789	60037876	-	1659	-	TraesCS5D01G064400 && Q9FUM8.1 RecName: Full=Homocysteine S-methyltransferase 3; AltName: Full=S-methylmethionine:homocysteine methyltransferase 3; Short=SMM:Hcy S-methyltransferase 3; AltName: Full=ZmHMT-3 && PF02574:Homocysteine S-methyltransferase	-	-
TraesCS4A03G0584400	2563	4330	4254	3469	9033	5281	76.9288065992984	103.930435226232	115.035491875866	87.3699947349489	240.244971964389	115.596019181153	3814.14812086538	5713.08697453505	-0.582824547378338	0.130536259745412	0.755939990247315	TraesCS4A03G0584400	Chr4A	520721916	520723781	-	1398	-	TraesCS4A01G219400 && Q9C5D3.1 RecName: Full=Heavy metal-associated isoprenylated plant protein 7; Short=AtHIP07; AltName: Full=Farnesylated protein 3; Short=AtFP3; Flags: Precursor && PF00403:Heavy-metal-associated domain	HMA	-
TraesCS1B03G0091300	6604	6318	6074	3572	3075	3281	476.136681145048	364.266017747018	394.542091599378	216.099442597689	196.449805795914	172.511133223115	6627.10229961506	3139.61808679955	1.07778951187303	1.28346301016881e-09	1.2448959987321e-06	TraesCS1B03G0091300	Chr1B	24857935	24858606	-	582	-	TraesCS1B01G043800 && P16062.1 RecName: Full=Subtilisin-chymotrypsin inhibitor CI-1A && -	-	-
TraesCS2D03G0850900	2665	3317	3036	5394	9370	5092	239.971052969719	238.84798174047	246.296017866804	407.558735889577	747.623841682605	334.376971977142	3115.6307747254	6400.24994222445	-1.03853198455909	0.000912243164205016	0.0543004942620907	TraesCS2D03G0850900	Chr2D	478249076	478249541	+	466	-	TRIAE_CS42_2DL_TGACv1_159943_AA0544750%2CAlpha-amylase/ subtilisin inhibitor && P16347.1 RecName: Full=Endogenous alpha-amylase/subtilisin inhibitor; AltName: Full=WASI && PF00197:Trypsin and protease inhibitor	-	-
TraesCS7A03G0453500	6250	4611	5016	4851	4388	3749	182.630428429583	107.746383829499	132.051891861008	118.943856600566	113.616562999864	79.89045283512	5593.20849258685	4137.03627660177	0.435053121710608	0.103787085062406	0.700921180445995	TraesCS7A03G0453500	Chr7A	157815843	157817391	+	1436	-	TraesCS7A01G194700 && Q9FLJ2.1 RecName: Full=NAC domain-containing protein 100; Short=ANAC100; Short=AtNAC5 && PF02365:No apical meristem (NAM) protein	NAM	-
TraesCSU03G0076400	5243	5151	5623	4490	4209	4096	57.4568816448806	45.140691178767	55.516778456959	41.2882195819367	40.8717306622579	32.7347074463849	5582.25671056522	4056.37735415355	0.460668396766855	0.0104054237739014	0.245226955395151	TraesCSU03G0076400	ChrUnknown	42642420	42648925	+	3829	-	TraesCSU01G073200 && P22180.1 RecName: Full=Plasma membrane ATPase 1; AltName: Full=Proton pump 1 && PF00122:E1-E2 ATPase|PF00690:Cation transporter/ATPase, N-terminus|PF00702:haloacid dehalogenase-like hydrolase	E1-E2_ATPase	-
novel.5387	3666	5053	4882	4428	4199	6497	155.69801527035	171.614656220843	186.802364940283	157.803215608788	158.022307198762	201.228645774419	4683.49863626511	4710.27361937819	-0.00829732252182191	0.961478678728841	0.999191459766944	-	Chr6B	721570593	721571718	+	988	-	- && - && PF14861:Plant antimicrobial peptide	-	-
TraesCS2B03G1307900	3543	5234	3931	4943	5635	5406	72.6274623923207	85.7981446817108	72.5983484210053	85.0232983798075	102.354171219291	80.8150193064064	4360.41681380138	5061.94708446123	-0.21502005790622	0.196028770427583	0.841674617485869	TraesCS2B03G1307900	Chr2B	725026980	725029637	-	2047	-	TraesCS2B01G521600 && P32112.1 RecName: Full=Adenosylhomocysteinase; Short=AdoHcyase; AltName: Full=S-adenosyl-L-homocysteine hydrolase && PF00670:S-adenosyl-L-homocysteine hydrolase, NAD binding domain|PF05221:S-adenosyl-L-homocysteine hydrolase	-	-
TraesCS6D03G0139300	3019	5464	4384	5499	4523	5735	130.73350246174	189.212112558704	171.036305960698	199.813636470684	173.553061484854	181.110457444453	4386.74535980929	4954.05224638524	-0.175287512910279	0.357531589350981	0.940945607463632	TraesCS6D03G0139300	Chr6D	42497424	42498392	-	969	-	TraesCS6D01G066700 && P21569.1 RecName: Full=Peptidyl-prolyl cis-trans isomerase; Short=PPIase; AltName: Full=Cyclophilin; AltName: Full=Cyclosporin A-binding protein; AltName: Full=Rotamase && PF00160:Cyclophilin type peptidyl-prolyl cis-trans isomerase/CLD	Pro_isomerase	-
TraesCS5B03G0195000	4836	3560	5482	6295	4088	4333	79.9858907186455	47.0859732739502	81.6883461781124	87.3655968762791	59.9128374716352	52.2639348887728	4883.38922035565	4667.76237740822	0.0651022583853309	0.828482030005953	0.994492765587053	TraesCS5B03G0195000	Chr5B	95477655	95483190	+	2537	-	TraesCS5B01G078300 && Q41140.1 RecName: Full=Pyrophosphate--fructose 6-phosphate 1-phosphotransferase subunit alpha; Short=PFP; AltName: Full=6-phosphofructokinase, pyrophosphate dependent; AltName: Full=PPi-PFK; AltName: Full=Pyrophosphate-dependent 6-phosphofructose-1-kinase && PF00365:Phosphofructokinase	PFK	-
TraesCS7A03G0375000	3756	5888	4294	6916	2630	5094	49.7808414840001	62.4049316461167	51.2734651996163	76.9146831283103	30.8868988839318	49.2359035681073	4771.70436776231	4584.24047183303	0.0578358940984279	0.862228477576292	0.996795454895035	TraesCS7A03G0375000	Chr7A	118885935	118890990	-	3166	-	TraesCS7A01G158900 && P31922.1 RecName: Full=Sucrose synthase 1; AltName: Full=Sucrose-UDP glucosyltransferase 1 && PF00534:Glycosyl transferases group 1|PF00862:Sucrose synthase	Glycos_transf_1	K00695
TraesCS3B03G1460900	4978	5638	5546	2647	7240	2478	314.109309023629	284.488979402346	315.28242306934	140.151411854794	404.805485756404	114.028533520563	5603.56358066806	4040.64416245173	0.471838422430062	0.29529638407862	0.914993514363954	TraesCS3B03G1460900	Chr3B	830882524	830884432	+	665	-	TraesCS3B01G584700 && O64393.1 RecName: Full=Wheatwin-2; AltName: Full=Pathogenesis-related protein 4b; Flags: Precursor && PF00967:Barwin family	-	-
TraesCS1A03G0224700	1956	6940	4038	4260	4902	6415	68.5681229019037	194.548255592239	127.530394714308	125.308528418214	152.267993491244	163.997184677252	4311.53126080796	4873.60697814732	-0.176672026699962	0.627326897209052	0.980956436085831	TraesCS1A03G0224700	Chr1A	87632892	87635309	-	1197	-	TraesCS1A01G092900 && P49398.3 RecName: Full=40S ribosomal protein S4; AltName: Full=SCAR protein SS620 && PF00900:Ribosomal family S4e|PF16121:40S ribosomal protein S4 C-terminus|PF08071:RS4NT (NUC023) domain|PF00467:KOW motif|PF01479:S4 domain	Ribosomal_S4e	K02987
TraesCS6A03G0237000	3480	5803	4313	4316	5328	5194	63.6828879115628	84.9201078121806	71.1077510171214	66.2739052267316	86.3952030738056	69.3157254516344	4645.24369401182	4693.32367419306	-0.0146584993847762	0.939207704601898	0.998648260629237	TraesCS6A03G0237000	Chr6A	73456405	73460258	+	2293	-	TraesCS6A01G101800 && Q39817.1 RecName: Full=Calnexin homolog; Flags: Precursor && PF00262:Calreticulin family	-	-
TraesCS1B03G0962800	2865	4583	4221	4806	6139	5747	36.3308383593488	46.4745412036225	48.2236551131316	51.1389940034641	68.9811347941052	53.1469458432612	3997.76679256555	5286.47226133018	-0.402939021603199	0.0472338446796655	0.522900452774319	TraesCS1B03G0962800	Chr1B	590242920	590246534	-	3309	-	TraesCS1B01G352400 && Q6F2Y7.1 RecName: Full=Chaperone protein ClpB1; AltName: Full=ATP-dependent Clp protease ATP-binding subunit ClpB homolog 1; AltName: Full=Casein lytic proteinase B1; AltName: Full=Heat shock protein 101 && PF07724:AAA domain (Cdc48 subfamily)|PF10431:C-terminal, D2-small domain, of ClpB protein|PF00004:ATPase family associated with various cellular activities (AAA)|PF17871:…	AAA	-
novel.4891	2928	5712	3927	4618	5665	5420	48.5046575866372	75.6684834662919	58.609396723192	64.1924453300628	83.1561153044273	65.4783880012513	4268.96938426546	4970.67027806259	-0.219345460511585	0.333787987612551	0.932095236127611	-	Chr5D	454844569	455084600	-	2533	-	- && Q0JGY1.1 RecName: Full=60S ribosomal protein L5-1 && PF17144:Ribosomal large subunit proteins 60S L5, and 50S L18|PF14204:Ribosomal L18 C-terminal region	-	K02932
TraesCS6A03G0653000	2691	5571	3929	3502	6753	5752	56.9140630201737	94.2222588553909	74.8655295155351	62.1497884987341	126.5565275751	88.7178670279989	4134.34593047537	5075.03604666349	-0.295632776061636	0.348682704908095	0.93811471725099	TraesCS6A03G0653000	Chr6A	450668050	450673502	-	1984	-	TraesCS6A01G238500 && Q84LM2.1 RecName: Full=Vacuolar-processing enzyme beta-isozyme 1; Short=Beta-VPE 1; Short=OsVPE1; AltName: Full=Asparaginyl endopeptidase VPE1; Flags: Precursor && PF01650:Peptidase C13 family	-	-
TraesCS3B03G1041200	2666	4070	3579	6856	6118	4899	108.399682026284	132.335612854326	131.106293835252	233.914041559719	220.424185007302	145.265212748921	3538.26866871483	5705.54270250392	-0.689154599713214	0.00298158119251952	0.119196766498515	TraesCS3B03G1041200	Chr3B	674973092	674974982	+	1032	-	TraesCS3B01G422900 && P17784.2 RecName: Full=Fructose-bisphosphate aldolase 1, cytoplasmic; AltName: Full=Cytoplasmic aldolase; Short=cALD; AltName: Full=Gravity-specific protein GSC 233 && PF00274:Fructose-bisphosphate aldolase class-I	-	-
TraesCS5B03G0495800	3149	4908	4060	5627	4713	5669	88.8008841573279	110.678596652249	103.148909759251	133.149385068485	117.767098960747	116.583585577591	4152.08032797055	5042.12379636358	-0.280000042346552	0.0660134036369964	0.59941913029315	TraesCS5B03G0495800	Chr5B	340979323	340981819	-	1488	-	TraesCS5B01G186100 && Q54XK2.1 RecName: Full=Protein transport protein Sec61 subunit alpha; AltName: Full=Secretory 61 complex subunit alpha && PF00344:SecY translocase	-	-
TraesCS5A03G0481000	4593	5176	4219	5119	4795	4006	52.1872843527919	47.030216829787	43.188861659999	48.8057513514648	48.2768329920239	33.1944532425223	4849.10791875856	4436.08980652832	0.12851568214166	0.538410087881697	0.974485463240497	TraesCS5A03G0481000	Chr5A	381568210	381574146	-	3693	-	TraesCS5A01G181800 && P29194.1 RecName: Full=Phosphoenolpyruvate carboxylase 2; Short=PEPC 2; Short=PEPCase 2; AltName: Full=CP28 && PF00311:Phosphoenolpyruvate carboxylase	-	K01595
TraesCS2A03G0776900	3356	4454	5194	2948	8325	3576	139.704044884873	148.269458553213	194.797308890171	102.975077666681	307.081164199275	108.560256388457	4486.98569581412	4820.14394792888	-0.10325912206433	0.810673065941583	0.993416043510563	TraesCS2A03G0776900	Chr2A	541322157	541323164	+	1008	-	TraesCS2A01G312900 && Q7XUW5.2 RecName: Full=23.2 kDa heat shock protein; Short=OsHsp23.2; Flags: Precursor && PF00011:Hsp20/alpha crystallin family	-	K13993
TraesCS5B03G1049900	2846	785	4364	8766	2165	8885	642.050978245171	141.618090255934	886.978999387922	1659.41000108099	432.787217059228	1461.76773026198	2865.17441597503	6095.07749786018	-1.08906723635161	0.208171337567105	0.855006048547927	TraesCS5B03G1049900	Chr5B	604513325	604513510	+	186	-	non-specific lipid transfer protein PR60-like && - && -	-	-
TraesCS5D03G0523200	3597	3670	3784	5618	5952	5143	79.9017038368573	65.1922735855964	75.7287362535968	104.716461406944	117.154893338776	83.3140887776458	3846.17329464958	5315.55872697647	-0.466800189705348	0.0142553892765771	0.293884535654091	TraesCS5D03G0523200	Chr5D	334433811	334437522	-	1889	-	- && Q6K7E6.1 RecName: Full=Ethylene-responsive transcription factor 1; AltName: Full=Ethylene-responsive element-binding factor 1; Short=EREBP-1; Short=OsEREBP1 && PF00847:AP2 domain	AP2	-
TraesCS2D03G0866000	6741	5537	7473	2355	2362	3184	185.239180312867	121.673922081064	185.010972013567	54.3021538068443	57.513569799064	63.8069380516059	6926.12398725551	2472.70746217666	1.48579371957256	9.18247434360634e-12	1.81099819829385e-08	TraesCS2D03G0866000	Chr2D	485839145	485842285	-	1527	-	TraesCS2D01G379000 && Q8RXU4.1 RecName: Full=Probable low-specificity L-threonine aldolase 1; AltName: Full=Threonine aldolase 1 && PF01212:Beta-eliminating lyase	Beta_elim_lyase	-
TraesCS2B03G0766500	2634	6968	4128	3946	4238	5666	69.7763349113471	147.609729974926	98.5203738175236	87.7136300514702	99.4798778829996	109.459957516752	4613.88539131273	4332.69133780159	0.090839052708161	0.756654095202463	0.989940456474227	TraesCS2B03G0766500	Chr2B	418736838	418739219	+	1584	-	TraesCS2B01G293800 && P49199.2 RecName: Full=40S ribosomal protein S8 && PF01201:Ribosomal protein S8e	-	-
TraesCS5A03G0033100	2661	4404	4355	7272	3995	4862	65.6429547412964	86.877040425532	96.7888623872784	150.527114888609	87.3256724084869	87.4670588384583	3910.16577201432	5102.32383957773	-0.383841379362672	0.18001518412646	0.826254040606972	TraesCS5A03G0033100	Chr5A	11699005	11703374	+	1701	-	- && Q42971.2 RecName: Full=Enolase; AltName: Full=2-phospho-D-glycerate hydro-lyase; AltName: Full=2-phosphoglycerate dehydratase; AltName: Full=OSE1 && PF00113:Enolase, C-terminal TIM barrel domain|PF03952:Enolase, N-terminal domain	-	K01689
TraesCS2B03G0532000	2676	5216	4655	2760	7710	4454	89.472576512737	139.461996429204	140.222433280635	77.433793746296	228.423152285438	108.60263665914	4271.77125167567	4795.99872270309	-0.166900926978408	0.68217945575118	0.984212491752172	TraesCS2B03G0532000	Chr2B	218508826	218510173	+	1255	-	TraesCS2B01G219900 && Q8VYS0.1 RecName: Full=Probable cysteine protease RD19D; Flags: Precursor && PF08246:Cathepsin propeptide inhibitor domain (I29)|PF00112:Papain family cysteine protease	Peptidase_C1	-
TraesCS4D03G0485800	3007	4970	3970	4898	5698	4900	72.7246281721007	96.1211439228989	86.5032784252648	99.399564762257	122.110338215772	86.4232279161534	4084.95121251854	4926.1660219919	-0.269919857381674	0.183635133995812	0.830097025985956	TraesCS4D03G0485800	Chr4D	342015514	342018521	+	1735	-	TraesCS4D01G197200 && Q03033.1 RecName: Full=Elongation factor 1-alpha; Short=EF-1-alpha && PF03144:Elongation factor Tu domain 2|PF00009:Elongation factor Tu GTP binding domain|PF03143:Elongation factor Tu C-terminal domain	GTP_EFTU	-
TraesCS6B03G0326100	3515	5085	3991	4456	5381	4895	63.3019325469841	73.2313528580217	64.7541111532554	67.3371051955489	85.8690265121472	64.2881098911277	4324.39793555854	4672.58092383143	-0.111522176928903	0.526883047101454	0.973081226333466	TraesCS6B03G0326100	Chr6B	132436879	132440584	+	2330	-	TraesCS6B01G130100 && Q39817.1 RecName: Full=Calnexin homolog; Flags: Precursor && PF00262:Calreticulin family	-	-
TraesCS4D03G0485500	2901	4931	3966	4612	6008	4863	69.7189840501607	94.7660511507093	85.8716900056598	93.0058444625367	127.942594387192	85.230279474145	4030.47887350504	4929.15400895745	-0.29018522125075	0.20075652530049	0.846306668829942	TraesCS4D03G0485500	Chr4D	341788522	341791493	-	1746	-	TraesCS4D01G197100 && Q03033.1 RecName: Full=Elongation factor 1-alpha; Short=EF-1-alpha && PF03144:Elongation factor Tu domain 2|PF00009:Elongation factor Tu GTP binding domain|PF03143:Elongation factor Tu C-terminal domain	GTP_EFTU	-
TraesCS1A03G0587800	6394	6728	5393	3833	2100	2796	86.6321289334394	72.8965204012914	65.8310458280363	43.5775485093204	25.2120150519402	27.6267529482076	6435.3266994964	2753.24518633351	1.22486948986542	2.65856862690439e-06	0.000705913277233958	TraesCS1A03G0587800	Chr1A	396847222	396855822	+	3097	-	TraesCS1A01G225000 && O80452.2 RecName: Full=AMP deaminase; Short=AtAMPD; AltName: Full=Protein EMBRYONIC FACTOR 1 && PF00962:Adenosine/AMP deaminase	-	K01490
TraesCS7B03G0355300	3621	3139	3377	7284	3586	6166	96.5320117925584	66.9188715255772	81.1087806107875	162.941004831286	84.7100670625249	119.876119140016	3549.2999626122	5333.93047912614	-0.5877853203353	0.0383414930901774	0.47658637009801	TraesCS7B03G0355300	Chr7B	170873043	170876102	-	1574	-	TraesCS7B01G130600 && Q9ZRI8.1 RecName: Full=Formate dehydrogenase, mitochondrial; Short=FDH; AltName: Full=NAD-dependent formate dehydrogenase; Flags: Precursor && PF02826:D-isomer specific 2-hydroxyacid dehydrogenase, NAD binding domain|PF00389:D-isomer specific 2-hydroxyacid dehydrogenase, catalytic domain	2-Hacid_dh_C	-
TraesCS5A03G0491000	4025	4214	4118	5353	4660	4801	64.14496700525	53.7038836400134	59.1257990247156	71.5832752487275	65.8058534479775	55.7974984991249	4296.50249144471	4690.08881559315	-0.126474926128208	0.439822757151649	0.962458052997649	TraesCS5A03G0491000	Chr5A	388752811	388758056	+	2633	-	TraesCS5A01G186800 && O23144.2 RecName: Full=Proton pump-interactor 1 && -	-	-
TraesCS2A03G0685200	2493	6576	4041	3957	4265	5808	92.6565012571306	195.447393774189	135.312042038522	123.406288085803	140.460613807684	157.422406847983	4407.72296160742	4385.58494625865	0.00738587546157921	0.979881016778813	0.999427282748076	TraesCS2A03G0685200	Chr2A	460048136	460050615	+	1129	-	TraesCS2A01G276100 && P49199.2 RecName: Full=40S ribosomal protein S8 && PF01201:Ribosomal protein S8e	-	K02995
TraesCS3D03G0143300	4077	4301	4528	5395	3680	5126	143.279462999241	120.872397605312	143.365162413907	159.093451303283	114.596923931706	131.373617069596	4486.45410478782	4459.44809253852	0.00860580103316527	0.962924692729622	0.999191459766944	TraesCS3D03G0143300	Chr3D	33166563	33169842	-	1194	-	TraesCS3D01G073000 && P46226.3 RecName: Full=Triosephosphate isomerase, cytosolic; Short=TIM; Short=Triose-phosphate isomerase && PF00121:Triosephosphate isomerase	-	-
TraesCS7A03G0555500	2706	4025	3769	4781	6845	4942	44.423677050299	52.8405167658985	55.7451165261043	65.8602045649632	99.5731098937241	59.1664856398253	3606.05091782652	5293.26165497381	-0.553587190182476	0.0249899857246223	0.391573751421803	TraesCS7A03G0555500	Chr7A	222229722	222233936	-	2556	-	TraesCS7A01G242200 && A2YWQ1.1 RecName: Full=Heat shock protein 81-1; Short=HSP81-1; AltName: Full=Heat shock protein 82 >Q0J4P2.2 RecName: Full=Heat shock protein 81-1; Short=HSP81-1; AltName: Full=Heat shock protein 82 && PF00183:Hsp90 protein|PF02518:Histidine kinase-, DNA gyrase B-, and HSP90-like ATPase	HATPase_c	K04079
TraesCS1D03G0969300	3322	3865	3776	6469	4361	5236	54.3450282876915	50.561989001422	55.6526893361167	88.8004083311735	63.2161707780118	62.4663529518382	3797.31900576353	5072.63080785444	-0.417757393842927	0.0322261707484006	0.439641651987691	TraesCS1D03G0969300	Chr1D	479207663	479211609	-	2565	-	TraesCS1D01G419800 && Q65XK0.1 RecName: Full=Ketol-acid reductoisomerase, chloroplastic; AltName: Full=Acetohydroxy-acid reductoisomerase; AltName: Full=Alpha-keto-beta-hydroxylacyl reductoisomerase; AltName: Full=Protein KARI; Flags: Precursor && PF01450:Acetohydroxy acid isomeroreductase, catalytic domain|PF07991:Acetohydroxy acid isomeroreductase, NADPH-binding domain	-	-
TraesCS2A03G0066600	3965	3877	5749	2707	7053	3628	58.8108971688457	45.985919483394	76.8247049230113	33.6915110562171	92.6980086642853	39.2435433286775	4737.54561739228	4320.49123439801	0.132990677687043	0.744970007516568	0.988453400928697	TraesCS2A03G0066600	Chr2A	18071455	18074762	-	2829	-	TraesCS2A01G033700 && P51819.1 RecName: Full=Heat shock protein 83 && PF02518:Histidine kinase-, DNA gyrase B-, and HSP90-like ATPase|PF00183:Hsp90 protein	HATPase_c	K04079
TraesCS5B03G1258900	4432	3840	4116	4384	5226	4976	38.5274276341138	26.6941407830418	32.2358856791175	31.9785249703976	40.255161648118	31.5454665703632	4337.56013096675	4618.92136904062	-0.0907570028862284	0.659930955374071	0.982787131468726	TraesCS5B03G1258900	Chr5B	681986007	681992643	+	4827	-	TraesCS5B01G517500 && Q69V23.1 RecName: Full=Probable cellulose synthase A catalytic subunit 3 [UDP-forming]; AltName: Full=OsCesA3 && PF14569:Zinc-binding RING-finger|PF03552:Cellulose synthase	-	-
TraesCS4D03G0435400	754	6522	2985	5601	1610	9385	20.8974373156735	144.549615347837	74.5349560911736	130.258141850009	39.5393448737286	189.689059873565	3350.09950723039	5018.35828802758	-0.582990865778465	0.524600879446271	0.972673220065701	TraesCS4D03G0435400	Chr4D	305311868	305313853	+	1514	-	TraesCS4D01G175900 && - && -	-	-
TraesCS1D03G0053000	6907	7381	5494	2058	2564	2443	1136.57169450557	971.263449967791	814.497985128348	284.164859548161	373.858542705998	293.168408132491	6871.04906154699	2236.46152107208	1.6194047208868	2.01895077872931e-15	1.49319075906346e-11	TraesCS1D03G0053000	Chr1D	11541380	11541634	-	255	-	TraesCS1D01G028100 && P82977.2 RecName: Full=Subtilisin-chymotrypsin inhibitor WSCI; Flags: Precursor && -	-	-
TraesCS1B03G0022500	5147	4134	3896	3011	6143	4490	202.222966070781	129.88567049781	137.907928544676	99.2669512896488	213.864514897994	128.649757118211	4628.47118785877	4350.42467687365	0.0893655400023702	0.787584460018371	0.991650016283289	TraesCS1B03G0022500	Chr1B	5974704	5975771	-	1068	-	TRIAE_Novel_5%2Cceliac disease associated && P04729.1 RecName: Full=Gamma-gliadin B-I; Flags: Precursor && -	-	-
TraesCS2D03G0109900	2739	3054	4938	4632	5580	5858	88.0702199688519	78.5272777034352	143.048106522861	124.975021504308	158.983903388612	137.363939627094	3725.87755393977	5069.65828872996	-0.444318235005451	0.100004048288734	0.693906359223586	TraesCS2D03G0109900	Chr2D	24352330	24353698	+	1305	-	TraesCS2D01G057000 && Q7GCM7.1 RecName: Full=Xylanase inhibitor protein 1; AltName: Full=Class III chitinase homolog a; AltName: Full=RIXI protein; Flags: Precursor && PF00704:Glycosyl hydrolases family 18	-	-
TraesCS6D03G0136800	5834	5145	6551	3060	2137	4011	180.532042518225	127.317385183305	182.637287962147	79.4560402836295	58.5968541530026	90.5163128413226	6132.53572052674	2857.79162509609	1.10136899667473	6.10237262027456e-06	0.00134222706625942	TraesCS6D03G0136800	Chr6D	42103578	42106871	+	1356	-	TraesCS6D01G065900 && Q84MC1.1 RecName: Full=Gamma-glutamylcyclotransferase 2-2; Short=AtGGCT2;2; AltName: Full=Gamma-glutamyl cyclotransferase 2;2 && PF04752:ChaC-like protein	ChaC	-
TraesCS5B03G0026700	2907	4087	4264	6829	3673	4965	64.8490766374251	72.9084496232429	85.6978527045942	127.830208791632	72.6041760441633	80.7726515051071	3875.54475466677	4877.17261366886	-0.331605583597646	0.21089021094962	0.857989487124812	TraesCS5B03G0026700	Chr5B	12374135	12378689	-	1881	-	TraesCS5B01G012300 && Q42971.2 RecName: Full=Enolase; AltName: Full=2-phospho-D-glycerate hydro-lyase; AltName: Full=2-phosphoglycerate dehydratase; AltName: Full=OSE1 && PF00113:Enolase, C-terminal TIM barrel domain|PF03952:Enolase, N-terminal domain	-	-
TraesCS7B03G0290900	3838	3014	3600	5658	4534	6058	15.0666067781546	9.46167860760928	12.7323029429535	18.637645510411	15.7715329302623	17.343073883553	3672.31505064136	5100.57902033634	-0.474190931033348	0.0280586869670761	0.414353837937618	TraesCS7B03G0290900	Chr7B	129365388	129387501	+	10689	-	TraesCS7B01G110600 && F4IHS2.1 RecName: Full=Chromatin structure-remodeling complex protein SYD; AltName: Full=ATP-dependent helicase SYD; AltName: Full=Protein CHROMATIN REMODELING 3; AltName: Full=Protein SPLAYED && PF00176:SNF2 family N-terminal domain|PF14619:Snf2-ATP coupling, chromatin remodelling complex|PF00271:Helicase conserved C-terminal domain	SNF2_N	-
TraesCS1A03G0972300	5713	3527	4322	4358	5544	3162	71.4954215386696	35.2966856587705	48.7295890389659	45.7634601285761	61.477915903927	28.8577319107453	4808.14642888517	4207.67298497741	0.192450953610699	0.589625817845271	0.979245042458762	TraesCS1A03G0972300	Chr1A	565877071	565882298	+	3353	-	TraesCS1A01G398300 && Q7XTV7.2 RecName: Full=Probable E3 ubiquitin-protein ligase HIP1; AltName: Full=HAL3-interacting protein 1; Short=OsHIP1; AltName: Full=RING-H2 finger HIP1 && PF13639:Ring finger domain	-	-
TraesCS2D03G0959700	2116	5656	3756	4038	4945	6115	70.412236218347	150.50687386786	112.603538110529	112.749963288328	145.807773307436	148.393629474037	3877.87284583295	4731.62965270601	-0.286925112634477	0.339772983913821	0.935899080172067	TraesCS2D03G0959700	Chr2D	540292533	540293899	-	1261	-	TraesCS2D01G425400 && - && -	-	-
TraesCS5A03G0494300	3127	4644	3982	5211	4690	4940	91.5010948025888	108.668852413748	104.976875886814	127.949060980483	121.605483757846	105.417249330623	4034.69910302436	4693.49267531064	-0.217967962653305	0.153327857830831	0.793071891273433	TraesCS5A03G0494300	Chr5A	390088178	390090790	-	1434	-	TraesCS5A01G197500 && Q54XK2.1 RecName: Full=Protein transport protein Sec61 subunit alpha; AltName: Full=Secretory 61 complex subunit alpha && PF10559:Plug domain of Sec61p|PF00344:SecY translocase	-	K10956
TraesCS1A03G0448700	2365	6455	3815	3593	5050	5216	72.2783397764711	157.756669995019	105.042619808577	92.1407750582413	136.757234283664	116.252132387961	4241.98491010613	4369.49997161548	-0.0425761449400829	0.893089809740657	0.997854815180624	TraesCS1A03G0448700	Chr1A	299852902	299854527	-	1373	-	TraesCS1A01G165400 && Q9FWV6.1 RecName: Full=Probable aquaporin TIP3-1; AltName: Full=Tonoplast intrinsic protein 3-1; Short=OsTIP3;1 && PF00230:Major intrinsic protein	-	-
TraesCS7D03G0264000	3336	2833	3812	6231	5169	5087	50.2991210561381	34.158232418062	51.7822867440573	78.8333035049275	69.05939894827	55.934841736669	3495.98726524588	5230.33162486746	-0.581290792717268	0.0139418876885742	0.290621780747178	TraesCS7D03G0264000	Chr7D	74638490	74648939	+	2783	-	TraesCS7D01G117800 && Q43654.2 RecName: Full=Starch synthase 1, chloroplastic/amyloplastic; AltName: Full=Starch synthase I-2; Short=SS I; Short=SS I-2; Flags: Precursor && PF00534:Glycosyl transferases group 1|PF08323:Starch synthase catalytic domain	Glycos_transf_1	-
TraesCS6B03G0794800	5971	3865	6414	3726	2677	3792	197.283566587435	102.119292746966	190.92674750929	103.300948861939	78.3743800594878	91.3689196927082	5741.75934511435	3197.34795580008	0.844501478047712	0.0034331525498945	0.129795103463008	TraesCS6B03G0794800	Chr6B	501488503	501489872	-	1270	-	TraesCS6B01G273400 && P46524.1 RecName: Full=Dehydrin COR410; AltName: Full=Cold-induced COR410 protein && PF00257:Dehydrin	-	-
TraesCS1A03G0517100	5272	4432	5024	4040	3567	4028	118.80734353818	79.8697078948459	102.002659155914	76.3953402630158	71.2283527867548	66.1978169348595	5162.22521454299	3670.99857882766	0.491710855896969	0.0121213703287236	0.269431248517536	TraesCS1A03G0517100	Chr1A	350260644	350265097	-	1862	-	TraesCS1A01G193000 && Q8H100.1 RecName: Full=Probable ADP-ribosylation factor GTPase-activating protein AGD8; Short=ARF GAP AGD8; AltName: Full=Protein ARF-GAP DOMAIN 8; Short=AtAGD8 && PF01412:Putative GTPase activating protein for Arf	-	K12493
TraesCS5B03G0809600	4764	3380	3834	4637	5126	4610	209.982143605266	119.135659399053	152.249789135977	171.500475547275	200.203249308169	148.182821343501	4225.39140134212	4563.50651321421	-0.111155778018648	0.665226762330431	0.983046055258608	TraesCS5B03G0809600	Chr5B	508749716	508750667	-	952	-	TraesCS5B01G320400 && - && -	-	-
TraesCS2D03G0061400	3858	3567	5284	2242	8419	2952	61.4368816684685	45.4239095939677	75.809516893823	29.9585072466368	118.798062668278	34.2822735454998	4438.14746719396	4447.10138008335	-0.00286503921120035	0.995515296605996	0.999926375501374	TraesCS2D03G0061400	Chr2D	13104684	13107863	-	2635	-	TraesCS2D01G033200 && Q08277.1 RecName: Full=Heat shock protein 82 && PF02518:Histidine kinase-, DNA gyrase B-, and HSP90-like ATPase|PF00183:Hsp90 protein	HATPase_c	-
TraesCS6A03G0385100	2841	4043	3488	5474	4986	5476	71.1711499208488	80.9936462677301	78.7232843310811	115.068158478016	110.679434408151	100.042033405966	3565.90256414856	5031.58959593497	-0.49650601148514	0.000180181735172033	0.0178573077469408	TraesCS6A03G0385100	Chr6A	152643979	152647522	-	1675	-	TraesCS6A01G158300 && P12783.1 RecName: Full=Phosphoglycerate kinase, cytosolic && PF00162:Phosphoglycerate kinase	-	-
TraesCS6A03G0237200	3331	4859	3861	4376	4940	4895	56.6569307106009	66.0906115646102	59.16599763017	62.4558818725155	74.4538684815455	60.7179959652726	4137.96985056995	4495.41939720836	-0.119303261097215	0.439190068302755	0.962458052997649	TraesCS6A03G0237200	Chr6A	73795955	73799846	+	2467	-	TraesCS6A01G101900 && Q39817.1 RecName: Full=Calnexin homolog; Flags: Precursor && PF00262:Calreticulin family	-	K08054
TraesCS6A03G0154200	2248	5048	3938	4844	4406	5642	96.9462527713105	174.087876156641	153.004572995082	175.289731302545	168.368607827276	177.441060270486	3804.27132894504	4675.05323377037	-0.297188516419362	0.22500141644773	0.871756864190244	TraesCS6A03G0154200	Chr6A	40222935	40223907	-	973	-	TraesCS6A01G068900 && P21569.1 RecName: Full=Peptidyl-prolyl cis-trans isomerase; Short=PPIase; AltName: Full=Cyclophilin; AltName: Full=Cyclosporin A-binding protein; AltName: Full=Rotamase && PF00160:Cyclophilin type peptidyl-prolyl cis-trans isomerase/CLD	Pro_isomerase	-
TraesCS5B03G1354000	2108	5511	3786	3556	5152	5983	63.5446411878217	132.847442111871	102.821258219842	89.9472102633826	137.615099169713	131.526617039023	3840.37237548286	4608.86933236995	-0.263031656785307	0.402406885275834	0.956644214343121	TraesCS5B03G1354000	Chr5B	707881985	707884068	-	1392	-	TraesCS5B01G559400 && P0DKC6.1 RecName: Full=11-beta-hydroxysteroid dehydrogenase 1B; AltName: Full=17-beta-hydroxysteroid dehydrogenase 1B; AltName: Full=Hydroxysteroid dehydrogenase 1; Short=AtHSD1 >P0DKC5.1 RecName: Full=11-beta-hydroxysteroid dehydrogenase 1A; AltName: Full=17-beta-hydroxysteroid dehydrogenase 1A; AltName: Full=Hydroxysteroid dehydrogenase 1; Short=AtHSD1 && PF00106:short cha…	adh_short	-
TraesCS7B03G0739800	4778	4075	4437	4526	3663	4583	64.7788229575175	44.1803325723573	54.1963844713364	51.4895477596109	44.0053757498101	45.3130281818228	4656.02845607338	4018.28727305839	0.212356616372488	0.27507379735656	0.904474934562725	TraesCS7B03G0739800	Chr7B	500987019	500992599	+	3095	-	TraesCS7B01G270600 && Q8VYW1.1 RecName: Full=Nuclear poly(A) polymerase 4; Short=AtPAP(IV); Short=PAP(IV); Short=Poly(A) polymerase IV; Short=nPAP; AltName: Full=Polynucleotide adenylyltransferase 4 && PF04928:Poly(A) polymerase central domain|PF04926:Poly(A) polymerase predicted RNA binding domain|PF01909:Nucleotidyltransferase domain	NTP_transf_2	-
TraesCS7B03G0349700	5556	4557	4921	3199	4611	3143	271.088657166407	177.804438656658	216.319890012833	130.972757109021	199.354544047467	111.835533048343	5274.87676032017	3506.17698103647	0.589279738478767	0.0367603086567733	0.469092803293332	TraesCS7B03G0349700	Chr7B	166804140	166806039	+	860	-	TraesCS7B01G195200 && Q656A5.1 RecName: Full=Protein MOTHER of FT and TFL1 homolog 1; Short=OsMFT1 && PF01161:Phosphatidylethanolamine-binding protein	-	-
TraesCS1B03G0869800	3539	5576	4802	3784	3587	4668	267.568596122768	337.125654801579	327.092594958468	240.061947902899	240.307796893252	257.378192472281	4768.29049646831	3775.32317998463	0.336976423781352	0.025060024838465	0.392151941184199	TraesCS1B03G0869800	Chr1B	548088876	548091747	-	555	-	TraesCS1B01G317000 && P51823.2 RecName: Full=ADP-ribosylation factor 2 && PF00025:ADP-ribosylation factor family	Arf	-
TraesCS3B03G0202300	3632	4559	4400	4967	3116	5275	119.625556829735	120.077651478052	130.564403255672	137.274513454714	90.9405317631069	126.703005925756	4349.4896347327	4169.18017244386	0.0609974437630429	0.761245340562221	0.990131753847655	TraesCS3B03G0202300	Chr3B	66358203	66361514	-	1274	-	TraesCS3B01G087400 && P46226.3 RecName: Full=Triosephosphate isomerase, cytosolic; Short=TIM; Short=Triose-phosphate isomerase && PF00121:Triosephosphate isomerase	-	-
TraesCS2D03G0670400	5916	8395	4870	1306	4571	888	203.978854041136	231.468631114344	151.279445034628	37.7848567289461	139.652949143127	22.3283314248586	6583.84727703999	2241.63860803364	1.55450687258632	0.00747657796702215	0.204493942435782	TraesCS2D03G0670400	Chr2D	372583756	372585243	-	1217	-	TraesCS2D01G288700 && P22242.1 RecName: Full=Desiccation-related protein PCC13-62; Flags: Precursor [Craterostigma plantagineum] && PF13668:Ferritin-like domain	-	-
TraesCS7A03G1342600	2822	5836	3411	4472	3189	6208	124.778096880862	206.353144779224	135.88047195361	165.920773457171	124.944681747189	200.179397668338	4086.45888476221	4296.75432830416	-0.0723505392162822	0.794537751988999	0.992315205314016	TraesCS7A03G1342600	Chr7A	731790262	731792195	+	949	-	TraesCS7A01G552400 && P40621.1 RecName: Full=HMG1/2-like protein && PF00505:HMG (high mobility group) box	HMG_box	-
TraesCS5D03G0282500	3473	3127	3670	5507	4565	5567	13.3747369503085	9.62992284796111	12.7332864557084	17.7956216219444	15.5776935381003	15.6346444401804	3590.45785648691	4923.64648842782	-0.455748146351589	0.0133403002579598	0.284434430761337	TraesCS5D03G0282500	Chr5D	155180599	155195738	+	10896	-	TraesCS5D01G118000 && Q8GY23.3 RecName: Full=E3 ubiquitin-protein ligase UPL1; Short=Ubiquitin-protein ligase 1; AltName: Full=HECT-type E3 ubiquitin transferase UPL1 && PF00632:HECT-domain (ubiquitin-transferase)|PF00627:UBA/TS-N domain|PF14377:Ubiquitin binding region|PF06012:Domain of Unknown Function (DUF908)|PF06025:Domain of Unknown Function (DUF913)	HECT	-
TraesCS4D03G0012400	2388	1300	2924	11307	2027	5957	73.8962148669045	32.1696016984055	81.5190703711368	293.597858655882	55.5806379822819	134.431731636938	2345.3663127495	6046.55927469146	-1.36637803523202	0.0148778283556529	0.299673973262131	TraesCS4D03G0012400	Chr4D	3708608	3712645	-	1356	-	TraesCS4D01G007200 && Q9ZRI8.1 RecName: Full=Formate dehydrogenase, mitochondrial; Short=FDH; AltName: Full=NAD-dependent formate dehydrogenase; Flags: Precursor && PF02826:D-isomer specific 2-hydroxyacid dehydrogenase, NAD binding domain|PF00389:D-isomer specific 2-hydroxyacid dehydrogenase, catalytic domain	2-Hacid_dh_C	-
TraesCS1D03G0270700	3051	5671	4026	3828	4369	4917	119.202533740203	177.181097285581	141.713436237588	125.49685109449	151.254126443508	140.097314110243	4338.38185313348	4127.95975853733	0.0719187289473726	0.72053161884838	0.986342428887616	TraesCS1D03G0270700	Chr1D	113433328	113435402	+	1074	-	TraesCS1D01G114100 && Q0DKF0.1 RecName: Full=60S ribosomal protein L10-2; AltName: Full=Protein QM1; AltName: Full=Putative tumor suppressor SG12 >A2Y0T4.2 RecName: Full=60S ribosomal protein L10-2; AltName: Full=Protein QM1; AltName: Full=Putative tumor suppressor SG12 && PF00252:Ribosomal protein L16p/L10e	-	-
TraesCS7D03G1169100	2228	6101	4029	2663	5169	5631	410.041581586691	897.900470271371	668.042296086112	411.245823634495	842.948716109804	755.761149075203	4154.0478491026	4225.46469794612	-0.0244935610033865	0.946944977395485	0.998648260629237	TraesCS7D03G1169100	Chr7D	604389859	604390086	-	228	-	TraesCS7D01G494600 && - && -	-	-
TraesCS4A03G0059300	3578	3252	2809	4612	6421	5141	54.5159972296077	39.6231156484775	38.5593179129004	58.9644896265756	86.6898401916571	57.1238605467297	3369.63507907048	5149.18299674893	-0.611802285496424	0.0139497668856286	0.290621780747178	TraesCS4A03G0059300	Chr4A	24577100	24581448	+	2754	-	TraesCS4A01G031600 && Q4R5D9.1 RecName: Full=YTH domain-containing family protein 2 && PF04146:YT521-B-like domain	YTH	-
TraesCS6B03G1229400	3644	4264	3673	5093	4178	4940	43.6626194768459	40.8566802061577	39.6502861821425	51.2062197372833	44.3590015437516	43.1662865619972	4009.44741502532	4479.65322287463	-0.160003302260475	0.239618015716159	0.888458972389891	TraesCS6B03G1229400	Chr6B	714594448	714601711	+	3502	-	- && Q6YZX6.1 RecName: Full=Putative aconitate hydratase, cytoplasmic; Short=Aconitase; AltName: Full=Citrate hydro-lyase && PF00330:Aconitase family (aconitate hydratase)|PF00694:Aconitase C-terminal domain	Aconitase	-
TraesCS5D03G0546800	2511	3183	3225	5687	6122	4981	36.5848926838709	37.0856736194898	42.3329731247172	69.5273891932314	79.0369742378121	52.9246428900492	3080.46923411812	5350.53230311115	-0.796410561141181	6.89699245534401e-05	0.00871953744883203	TraesCS5D03G0546800	Chr5D	347450315	347454763	-	2880	-	TraesCS5D01G235400 && Q9SPK5.1 RecName: Full=Formate--tetrahydrofolate ligase; AltName: Full=10-formyletrahydrofolate synthetase; Short=FHS; Short=FTHFS; AltName: Full=Formyltetrahydrofolate synthetase && PF01268:Formate--tetrahydrofolate ligase	-	-
TraesCS2B03G0223300	3510	4228	4364	4570	4025	4978	125.028605261709	120.434720536793	140.04931569283	136.595405182826	127.042801652855	129.313386154858	4187.32877671047	4268.12855427596	-0.0276163570748573	0.827166878618394	0.994492765587053	TraesCS2B03G0223300	Chr2B	63771237	63775184	+	1178	-	TraesCS2B01G096200 && Q9FE01.1 RecName: Full=L-ascorbate peroxidase 2, cytosolic; AltName: Full=APXb; AltName: Full=OsAPx02 && PF00141:Peroxidase	-	-
TraesCS7D03G0516600	3697	3477	3300	7030	2739	5411	102.735387596968	77.2662374543366	82.6187333184069	163.924383433093	67.4441915726387	109.656522455902	3656.440279398	4748.06260407632	-0.376978660173243	0.254655306015725	0.895005713887896	TraesCS7D03G0516600	Chr7D	195611064	195614143	-	1510	-	TraesCS7D01G232300 && Q9ZRI8.1 RecName: Full=Formate dehydrogenase, mitochondrial; Short=FDH; AltName: Full=NAD-dependent formate dehydrogenase; Flags: Precursor && PF02826:D-isomer specific 2-hydroxyacid dehydrogenase, NAD binding domain|PF00389:D-isomer specific 2-hydroxyacid dehydrogenase, catalytic domain	2-Hacid_dh_C	-
TraesCS5D03G1211200	1976	5474	3340	3379	5328	6074	62.6248236089866	138.732696949355	95.3674172887607	89.859787611449	149.625529190511	140.384993038922	3622.38978277884	4637.42056576888	-0.356242290029335	0.292110557770447	0.913379255388767	TraesCS5D03G1211200	Chr5D	563375528	563377683	+	1324	-	TraesCS5D01G565600 && P0DKC6.1 RecName: Full=11-beta-hydroxysteroid dehydrogenase 1B; AltName: Full=17-beta-hydroxysteroid dehydrogenase 1B; AltName: Full=Hydroxysteroid dehydrogenase 1; Short=AtHSD1 >P0DKC5.1 RecName: Full=11-beta-hydroxysteroid dehydrogenase 1A; AltName: Full=17-beta-hydroxysteroid dehydrogenase 1A; AltName: Full=Hydroxysteroid dehydrogenase 1; Short=AtHSD1 && PF00106:short cha…	adh_short	-
TraesCS2A03G1256000	3037	4398	3587	4229	5070	5247	57.3261650452875	66.3861959284269	61.0005082653552	66.9828163012711	84.8004125318433	72.22798244512	3786.07981137794	4591.58221101061	-0.278096250391163	0.076540968705532	0.631265611290801	TraesCS2A03G1256000	Chr2A	758484421	758488939	-	2223	-	TraesCS2A01G545600 && Q9SP22.1 RecName: Full=Calreticulin; Flags: Precursor && PF00262:Calreticulin family	-	-
TraesCS3A03G0095700	5839	4010	4791	3273	3986	3665	63.4415472529499	34.8412818012154	46.8981208124238	29.8400067453215	38.3755394336531	29.0399317839196	5169.8155740082	3463.21528473407	0.577937780641571	0.0290798570014127	0.420163101148372	TraesCS3A03G0095700	Chr3A	25984974	25991466	-	3862	-	TraesCS3A01G047700 && Q9ZVX1.1 RecName: Full=Probable ubiquitin-conjugating enzyme E2 23; AltName: Full=E2 ubiquitin-conjugating enzyme 23; AltName: Full=Ubiquitin carrier protein 23 && PF00179:Ubiquitin-conjugating enzyme	UQ_con	K10581
TraesCS2D03G0657800	2015	5579	3678	3736	3797	6705	60.9601672534258	134.971452431395	100.248250798344	94.8408827472449	101.78730233406	147.929981668481	3787.78349679212	4406.48358570326	-0.218193479705468	0.508653116716836	0.97126630272539	TraesCS2D03G0657800	Chr2D	360445245	360447210	+	1387	-	TraesCS2D01G284000 && P0DKC6.1 RecName: Full=11-beta-hydroxysteroid dehydrogenase 1B; AltName: Full=17-beta-hydroxysteroid dehydrogenase 1B; AltName: Full=Hydroxysteroid dehydrogenase 1; Short=AtHSD1 >P0DKC5.1 RecName: Full=11-beta-hydroxysteroid dehydrogenase 1A; AltName: Full=17-beta-hydroxysteroid dehydrogenase 1A; AltName: Full=Hydroxysteroid dehydrogenase 1; Short=AtHSD1 && PF00106:short cha…	adh_short	-
TraesCS7D03G0798300	3120	5124	3960	2859	5969	4454	105.409695472029	138.436160673335	120.535543295454	81.0508811414585	178.693786429745	109.739379232867	4172.83241010078	4231.26704020915	-0.0199482628159956	0.948846662292253	0.998749253122515	TraesCS7D03G0798300	Chr7D	433265987	433271205	+	1242	-	TraesCS7D01G337800 && Q9SUT9.1 RecName: Full=Reticulon-like protein B2; Short=AtRTNLB2; AltName: Full=VirB2-interacting protein 2 && PF02453:Reticulon	-	-
TraesCS7D03G1305700	5677	3544	4033	4437	3985	3804	162.936762242588	81.3407854237432	104.285130523657	106.858048157095	101.346888901113	79.6208881952228	4698.73988743799	3879.98707370472	0.276135529995442	0.343951252392384	0.937214308406599	TraesCS7D03G1305700	Chr7D	642543416	642545444	+	1462	-	TraesCS7D01G543500 && Q9FLJ2.1 RecName: Full=NAC domain-containing protein 100; Short=ANAC100; Short=AtNAC5 && PF02365:No apical meristem (NAM) protein	NAM	-
TraesCS4D03G0594600	4170	3708	3960	4597	4613	4305	131.069713388794	93.2009803978476	112.138685223186	121.243487234411	128.478854920976	98.6792346358839	4140.97404656691	4288.5899659578	-0.0505942900616646	0.800438991723811	0.992459350274841	TraesCS4D03G0594600	Chr4D	416627128	416630395	-	1335	-	TraesCS4D01G247900 && Q54XK2.1 RecName: Full=Protein transport protein Sec61 subunit alpha; AltName: Full=Secretory 61 complex subunit alpha && PF10559:Plug domain of Sec61p|PF00344:SecY translocase	-	-
TraesCS1B03G0086800	1558	3801	4040	5403	2453	8071	101.044047223583	197.131310915999	236.057946108196	294.032859828026	140.968713358874	381.73057717158	3187.04640303531	4872.33431788451	-0.612380761499937	0.15035604558785	0.787726307604261	TraesCS1B03G0086800	Chr1B	22885055	22885926	-	647	-	TraesCS1B01G042200 && A2XZL0.1 RecName: Full=Metallothionein-like protein 2C; AltName: Full=Class I metallothionein-like protein 2C; AltName: Full=OsMT-I-2c; AltName: Full=OsMT2b >A3AZ88.1 RecName: Full=Metallothionein-like protein 2C; AltName: Full=Class I metallothionein-like protein 2C; AltName: Full=OsMT-I-2c; AltName: Full=OsMT2b && PF01439:Metallothionein	-	-
TraesCS4D03G0668900	1555	6125	3506	3468	4909	5760	39.3306902061183	123.885856589283	79.8926939031628	73.6034012705738	110.0211333601	106.245361787021	3718.78440023653	4434.07106121847	-0.253670303834736	0.525625569075735	0.972857478345748	TraesCS4D03G0668900	Chr4D	453545564	453547300	-	1659	-	TraesCS4D01G282400 && - && -	-	-
TraesCS6D03G0193900	3133	4553	3351	4340	5170	4771	54.7768070626368	63.6573315700422	52.7842950477869	63.6712929344732	80.0956204134901	60.8319946745854	3788.91540628076	4527.59634608956	-0.25675211000957	0.150156928910228	0.78740893493144	TraesCS6D03G0193900	Chr6D	77869781	77873743	+	2400	-	TraesCS6D01G090400 && Q39817.1 RecName: Full=Calnexin homolog; Flags: Precursor && PF00262:Calreticulin family	-	-
TraesCS1A03G0904500	3265	5211	3713	1448	7735	3841	54.0659869871656	69.0043522781648	55.3936366966803	20.1199609009527	113.496684728393	46.3843610947453	4169.75292907804	4205.66515443174	-0.0123114818155388	0.981201263233931	0.999427282748076	TraesCS1A03G0904500	Chr1A	550930498	550933126	+	2534	-	TraesCS1A01G372700 && - && -	-	-
TraesCS4B03G0551800	2596	4542	3568	4266	5842	4383	62.7845476337789	87.8435081886935	77.7440043882481	86.5738144703529	125.196313769136	77.3046955013266	3653.38630538243	4624.47990052313	-0.339847265283235	0.171700755701812	0.816831994096669	TraesCS4B03G0551800	Chr4B	423110564	423113466	+	1735	-	TraesCS4B01G196900 && Q03033.1 RecName: Full=Elongation factor 1-alpha; Short=EF-1-alpha && PF03144:Elongation factor Tu domain 2|PF00009:Elongation factor Tu GTP binding domain|PF03143:Elongation factor Tu C-terminal domain	GTP_EFTU	-
TraesCS2A03G1006800	4922	3167	4277	4258	4274	4293	31.5558235501143	16.236799712396	24.7042195906321	22.9066292824215	24.2803160371189	20.0717444930831	4375.03863419002	4058.92663507175	0.108081807517003	0.68725941084812	0.984439177726176	TraesCS2A03G1006800	Chr2A	680302368	680311710	-	6545	-	TraesCS2A01G421100 && - && -	-	-
TraesCS5D03G0010200	4164	4539	4471	3944	3801	4263	46.3957250054765	40.4428626128292	44.8813481522524	36.8741290861326	37.5272743533469	34.639283424864	4573.88218233457	3786.36120554366	0.272545879715292	0.0278558937034344	0.412553107071615	TraesCS5D03G0010200	Chr5D	4128339	4134929	+	3766	-	TraesCS5D01G013100 && P22180.1 RecName: Full=Plasma membrane ATPase 1; AltName: Full=Proton pump 1 && PF00122:E1-E2 ATPase|PF00702:haloacid dehalogenase-like hydrolase	E1-E2_ATPase	-
TraesCS2A03G0710700	2090	5634	4000	3085	4394	5949	60.8175031367546	131.10329391535	104.866378607821	75.3277662371833	113.298526202392	126.244536115514	3946.05867726119	4186.49748754625	-0.0852367923528824	0.797589667282375	0.99240679973792	TraesCS2A03G0710700	Chr2A	482760586	482762594	+	1442	-	TraesCS2A01G285100 && P0DKC6.1 RecName: Full=11-beta-hydroxysteroid dehydrogenase 1B; AltName: Full=17-beta-hydroxysteroid dehydrogenase 1B; AltName: Full=Hydroxysteroid dehydrogenase 1; Short=AtHSD1 >P0DKC5.1 RecName: Full=11-beta-hydroxysteroid dehydrogenase 1A; AltName: Full=17-beta-hydroxysteroid dehydrogenase 1A; AltName: Full=Hydroxysteroid dehydrogenase 1; Short=AtHSD1 && PF00106:short cha…	adh_short	-
TraesCS1A03G0465000	6493	3968	4743	2348	5598	1955	192.546896723127	94.0973178881514	126.717975096926	58.4260914077842	147.09771368924	42.2789510852381	5393.12314013014	3233.07455744316	0.738263001246234	0.120059443820729	0.735054698719868	TraesCS1A03G0465000	Chr1A	310265468	310267008	+	1415	-	TraesCS1A01G172600 && - && -	-	-
TraesCS4B03G0327500	4373	3573	4008	3767	5614	3769	94.1488888265493	61.515307334552	77.7423050735675	68.0532643659853	107.100139753581	59.1763508589155	4194.47813909103	4211.06965485761	-0.00569168109189031	0.984229509876967	0.999553422301702	TraesCS4B03G0327500	Chr4B	187906105	187908801	+	1949	-	TraesCS4B01G140300 && Q40073.1 RecName: Full=Ribulose bisphosphate carboxylase/oxygenase activase A, chloroplastic; Short=RA A; Short=RuBisCO activase A; Flags: Precursor && PF00004:ATPase family associated with various cellular activities (AAA)	AAA	-
TraesCS4A03G0877700	4000	3619	3538	4065	5248	4591	40.7192306996418	29.460669814708	32.4482575761686	34.723040237543	47.3385888163429	34.0826368859435	3900.5663474985	4414.27015361848	-0.178541486544186	0.413982236227129	0.959381584220779	TraesCS4A03G0877700	Chr4A	628857280	628863129	-	4122	-	- && Q69V23.1 RecName: Full=Probable cellulose synthase A catalytic subunit 3 [UDP-forming]; AltName: Full=OsCesA3 && PF03552:Cellulose synthase|PF14569:Zinc-binding RING-finger	-	-
TraesCS2A03G1018700	1886	5549	3576	3990	3812	6231	63.0587740295299	148.365532627617	107.719746812363	111.942332263667	112.937620818689	151.931528743399	3693.03675610674	4360.34648735357	-0.239524983924047	0.464845136927266	0.966802939050729	TraesCS2A03G1018700	Chr2A	683700789	683702151	-	1255	-	TraesCS2A01G427300 && - && -	-	-
TraesCS4D03G0637000	3561	4018	4031	4420	4383	4628	54.4547071892595	49.1346476929823	55.5354417516799	56.7157061111039	59.3904795448614	51.6111012086472	4026.01247464914	4243.41085371288	-0.075864918032642	0.564331609584261	0.977498608953857	TraesCS4D03G0637000	Chr4D	438044698	438049655	-	2744	-	- && Q9SCN8.1 RecName: Full=Cell division control protein 48 homolog D; Short=AtCDC48d; AltName: Full=Transitional endoplasmic reticulum ATPase D && PF02933:Cell division protein 48 (CDC48), domain 2|PF00004:ATPase family associated with various cellular activities (AAA)|PF02359:Cell division protein 48 (CDC48), N-terminal domain|PF17862:AAA+ lid domain	AAA	-
TraesCS7A03G0900900	2441	4283	3234	5352	3221	6506	79.5242307632216	111.582023366407	94.9217403451697	146.307106986276	92.9831661467322	154.572445593077	3396.85924595831	4677.50095650466	-0.461503645767244	0.0709192600113088	0.615268221541448	TraesCS7A03G0900900	Chr7A	547305894	547309676	+	1288	-	TraesCS7A01G369700 && Q948T6.2 RecName: Full=Lactoylglutathione lyase; AltName: Full=Aldoketomutase; AltName: Full=Allergen Glb33; AltName: Full=Glyoxalase I; Short=Glx I; AltName: Full=Glyoxylase I 11; Short=OsGLYI-11; Short=OsGLYI11; AltName: Full=Ketone-aldehyde mutase; AltName: Full=Methylglyoxalase; AltName: Full=PP33; AltName: Full=S-D-lactoylglutathione methylglyoxal lyase; AltName: Allerg…	Glyoxalase	K01759
TraesCS2B03G1383200	5368	3239	4721	4125	3646	3792	151.071459237254	72.8945946994479	119.7010325375	97.4117825310209	90.9218971944113	77.8259745202813	4724.64010460234	3659.08935178403	0.368621237148959	0.200211251533377	0.845514766475097	TraesCS2B03G1383200	Chr2B	755465990	755469758	+	1491	-	TraesCS2B01G551100 && Q9LFD5.1 RecName: Full=Binding partner of ACD11 1 && PF00076:RNA recognition motif. (a.k.a. RRM, RBD, or RNP domain)	RRM_1	-
TraesCS1A03G0075700	3792	5110	6865	4765	1856	2494	325.392118934232	350.650176662771	530.729492711535	343.098822009855	141.123253776448	156.070733810654	5441.10560947696	2886.95910176103	0.914378513683516	0.0174001365016885	0.324767784351863	TraesCS1A03G0075700	Chr1A	18254682	18255170	+	489	-	- && - && -	-	-
TraesCS1D03G0943900	5128	3237	4568	4154	4010	3712	87.6484177540164	44.2438818568491	70.342230998668	59.5772121260593	60.7326658073114	46.2690255798629	4577.83310413932	3770.72311368256	0.279745294174058	0.323767435797107	0.927443143737024	TraesCS1D03G0943900	Chr1D	472698813	472703797	+	2455	-	TraesCS1D01G405800 && Q7XTV7.2 RecName: Full=Probable E3 ubiquitin-protein ligase HIP1; AltName: Full=HAL3-interacting protein 1; Short=OsHIP1; AltName: Full=RING-H2 finger HIP1 && PF13639:Ring finger domain	-	-
TraesCS1D03G0971200	3466	4149	3935	4512	4328	4372	94.87110609257	90.8161948003936	97.038510460372	103.631579435044	104.972264388357	87.2713875021297	3996.32464678715	4182.19147965358	-0.0654764172137719	0.634359619365775	0.980956436085831	TraesCS1D03G0971200	Chr1D	479536687	479539562	-	1533	-	TraesCS1D01G420600 && Q7GD79.1 RecName: Full=GTP-binding nuclear protein Ran-2; Short=OsRan2; AltName: Full=Ras-related nuclear protein 2 >A2Y7R5.1 RecName: Full=GTP-binding nuclear protein Ran-2; Short=OsRan2; AltName: Full=Ras-related nuclear protein 2 && PF00071:Ras family	Ras	-
TraesCS1D03G0254400	3605	2980	3598	5574	4964	3996	49.6292676790391	32.8067585582104	44.6259768695059	64.3898158163855	60.554479923935	40.118473441023	3570.95031700045	4638.92378146959	-0.377524942743615	0.146508596949105	0.781314348506955	TraesCS1D03G0254400	Chr1D	103814609	103821989	-	3048	-	TraesCS1D01G107600 && P31414.1 RecName: Full=Pyrophosphate-energized vacuolar membrane proton pump 1; AltName: Full=Pyrophosphate-energized inorganic pyrophosphatase 1; Short=H(+)-PPase 1; AltName: Full=Vacuolar proton pyrophosphatase 1; AltName: Full=Vacuolar proton pyrophosphatase 3 && PF03030:Inorganic H+ pyrophosphatase	-	-
TraesCS1B03G0789600	3613	4009	4465	4251	4198	4155	101.885549209408	90.4055611203883	113.438394599767	100.589663395438	104.89842593618	85.4480151834343	4194.62780974447	3991.66143659809	0.071596279486788	0.664630737893318	0.982968284255259	TraesCS1B03G0789600	Chr1B	498910280	498916291	-	1488	-	TraesCS1B01G283900 && P0C542.1 RecName: Full=Actin-7 >P0C540.1 RecName: Full=Actin-7 && PF00022:Actin	Actin	-
TraesCS1D03G0543900	3754	2766	3337	3224	7166	4438	12.1940100482948	7.18487003297741	9.76567947839099	8.78749182560575	20.6258090104337	10.5129814959735	3471.41011280289	4755.6217128702	-0.454139442948517	0.213993984769606	0.860618956980966	TraesCS1D03G0543900	Chr1D	305900488	305939881	+	12918	-	- && Q555C6.1 RecName: Full=Putative vacuolar protein sorting-associated protein 13B && PF06101:Vacuolar protein sorting-associated protein 62|PF16908:Vacuolar sorting-associated protein 13, N-terminal|PF12624:N-terminal region of Chorein or VPS13|PF16910:Repeating coiled region of VPS13|PF06650:SHR-binding domain of vacuolar-sorting associated protein 13	-	-
TraesCS5D03G0459000	2758	4453	3481	4741	4262	4937	80.7035559531627	104.199483160727	91.769087132597	116.408846307517	110.508011039646	105.353230758155	3658.20219999864	4393.32716233843	-0.263913543144444	0.0870632284332224	0.659345606980907	TraesCS5D03G0459000	Chr5D	300387083	300389686	-	1434	-	TraesCS5D01G193300 && Q54XK2.1 RecName: Full=Protein transport protein Sec61 subunit alpha; AltName: Full=Secretory 61 complex subunit alpha && PF10559:Plug domain of Sec61p|PF00344:SecY translocase	-	-
TraesCS7A03G0844400	4830	4494	4280	3087	4401	3539	178.251924142294	132.627817931299	142.306534924496	95.5963577635635	143.919742145326	95.2475866023707	4751.05833335851	3509.55420150961	0.436989371331456	0.0668770867076872	0.602087125568126	TraesCS7A03G0844400	Chr7A	509177024	509180114	-	1137	-	TraesCS7A01G343800 && Q94F47.1 RecName: Full=Ubiquitin-conjugating enzyme E2 28; AltName: Full=E2 ubiquitin-conjugating enzyme 28; AltName: Full=Ubiquitin carrier protein 28 && PF00179:Ubiquitin-conjugating enzyme	UQ_con	K06689
TraesCS2A03G1169300	3541	3688	3997	4357	4453	4412	37.6068066774509	31.3217416977988	38.2444710108868	38.8280617260286	41.9058962857407	34.1713672858398	3904.32214024676	4186.01069710783	-0.100522997025742	0.534293141774701	0.973917972865418	TraesCS2A03G1169300	Chr2A	735137339	735144132	-	3951	-	- && P83970.1 RecName: Full=Plasma membrane ATPase; AltName: Full=Proton pump && PF00702:haloacid dehalogenase-like hydrolase|PF00690:Cation transporter/ATPase, N-terminus|PF00122:E1-E2 ATPase	E1-E2_ATPase	K01535
TraesCS3A03G0237700	4014	4454	4231	3425	4859	3461	65.8195096855129	58.4039133339739	62.5049308574575	47.1254457405569	70.6002244147562	41.3871189960918	4405.89052761819	3754.29609906524	0.230997147357252	0.33445994136763	0.933011435021521	TraesCS3A03G0237700	Chr3A	75155439	75161329	+	2559	-	- && P43279.2 RecName: Full=NADP-dependent malic enzyme, chloroplastic; Short=NADP-ME; Flags: Precursor && PF00390:Malic enzyme, N-terminal domain|PF03949:Malic enzyme, NAD binding domain	Malic_M	K00029
TraesCS3B03G1088600	4477	4148	4329	3714	4049	3710	130.277493561364	96.5240438695195	113.491638248314	90.6863286239542	104.402761172846	78.7304133448572	4524.51099248417	3640.68233060577	0.313540502641331	0.104402604095953	0.702441643656585	TraesCS3B03G1088600	Chr3B	695129198	695132798	-	1442	-	TraesCS3B01G440600 && Q9LPL4.1 RecName: Full=F-box protein SKP2A; AltName: Full=FBL5-like protein; Short=AtFBL5; AltName: Full=SKP2-like protein 1; Short=AtSKP2;1 && -	-	-
TraesCS1A03G0695700	4766	4674	4277	3458	3978	3148	200.187110156842	156.994790226226	161.850968188876	121.877821213329	148.056936474516	96.4279908005737	4780.94224006631	3374.65938188899	0.502626811389041	0.0216576927418518	0.364671127456914	TraesCS1A03G0695700	Chr1A	472337435	472338674	-	999	-	TraesCS1A01G275800 && Q8S9H7.1 RecName: Full=Transcription factor DIVARICATA && PF00249:Myb-like DNA-binding domain	Myb_DNA-binding	-
TraesCS3B03G1031100	5145	3084	3490	4652	4429	3430	37.2996208412443	17.8791911675308	22.7949395151239	28.2993437620345	28.4515955357257	18.1342450421853	4161.31028452226	3996.47934929293	0.0582438875802444	0.858586498928091	0.996418496089703	TraesCS3B03G1031100	Chr3B	669417988	669426316	+	5788	-	TraesCS3B01G417700 && Q0WUR5.1 RecName: Full=1-phosphatidylinositol-3-phosphate 5-kinase FAB1A; Short=Phosphatidylinositol 3-phosphate 5-kinase; AltName: Full=FYVE finger-containing phosphoinositide kinase; AltName: Full=PIKfyve; AltName: Full=Phosphatidylinositol 3-phosphate 5-kinase type III; Short=PIPkin-III; Short=Type III PIP kinase; AltName: Full=Protein FORMS APLOID AND BINUCLEATE CELLS 1A…	PIP5K	-
TraesCS1B03G0068400	5015	5882	4392	2819	2944	3170	318.84129346734	299.049517237377	251.570628957304	150.38908653731	165.853002635706	146.976942602798	5291.11753681776	2818.92471662629	0.908486542284595	4.39496441569679e-09	3.33380589209657e-06	TraesCS1B03G0068400	Chr1B	17331229	17331978	-	660	-	TraesCS1B01G034300 && P82977.2 RecName: Full=Subtilisin-chymotrypsin inhibitor WSCI; Flags: Precursor && -	-	-
TraesCS2B03G1371300	4447	2996	4146	4902	3898	3803	32.4467589459932	17.4807661262258	27.2538254317064	30.0120126219479	25.2015896349801	20.2356351354158	4092.69036114566	4000.84171390252	0.0326588057385957	0.907600321909159	0.998371441931265	TraesCS2B03G1371300	Chr2B	750787130	750799715	-	5751	-	TraesCS2B01G545600 && F4JKH6.1 RecName: Full=Protein TSS; AltName: Full=TPR-domain suppressor of STIMPY && PF15044:Mitochondrial function, CLU-N-term|PF12807:Translation initiation factor eIF3 subunit 135|PF13424:Tetratricopeptide repeat	-	-
TraesCS5D03G1128300	3588	3303	3378	4182	5257	4468	36.2002087142822	26.6490464830182	30.7052236140581	35.4046486784377	46.9979078083754	32.874422047169	3587.62177758088	4420.63494871424	-0.301269039920502	0.16144461688221	0.802856186316341	TraesCS5D03G1128300	Chr5D	542681406	542687310	+	4159	-	TraesCS5D01G517200 && Q69V23.1 RecName: Full=Probable cellulose synthase A catalytic subunit 3 [UDP-forming]; AltName: Full=OsCesA3 && PF03552:Cellulose synthase|PF14569:Zinc-binding RING-finger	-	-
TraesCS2B03G1176300	4230	3918	4433	4429	3200	3965	159.331900725493	118.016100856306	150.43679768477	139.986343763967	106.805656993566	108.916050126937	4394.03677022229	3653.69283277524	0.266086552265052	0.184869656405215	0.830979484959916	TraesCS2B03G1176300	Chr2B	666457689	666460577	+	1114	-	TraesCS2B01G464400 && - && -	-	-
TraesCS2D03G0157900	3444	3759	4070	4403	3737	4717	102.130219053511	89.141083150595	108.73754135452	109.561363061531	98.1965266267759	102.010134152976	3914.20569351508	4041.53340350289	-0.0463211059153913	0.744372874757408	0.98843053498476	TraesCS2D03G0157900	Chr2D	36478815	36482914	+	1415	-	TraesCS2D01G080000 && Q9FE01.1 RecName: Full=L-ascorbate peroxidase 2, cytosolic; AltName: Full=APXb; AltName: Full=OsAPx02 && PF00141:Peroxidase	-	-
TraesCS4D03G0748900	3852	3764	4002	2860	5977	3664	649.134201578307	507.238592385032	607.602114905439	404.419294414732	892.510588355304	450.287613139991	4049.905578809	4011.43227633352	0.0138164755705068	0.966513500755596	0.999256847554865	TraesCS4D03G0748900	Chr4D	484103748	484103996	+	249	-	TraesCS4D01G321200 && Q9ZUL7.1 RecName: Full=Defensin-like protein 1; AltName: Full=Low-molecular-weight cysteine-rich protein 68; Short=Protein LCR68; AltName: Full=Plant defensin 2.3; Flags: Precursor && -	-	-
TraesCS5B03G0297500	1817	6661	3892	3012	3263	5470	73.0301157737331	214.092254740742	140.933381578315	101.582676157971	116.210680277115	160.332184568156	4120.53856912418	3639.90173723225	0.179008550982881	0.644859578403124	0.981529993008309	TraesCS5B03G0297500	Chr5B	175671986	175674740	+	1044	-	TraesCS5B01G112200 && Q9FLF0.1 RecName: Full=40S ribosomal protein S9-2 && PF01479:S4 domain|PF00163:Ribosomal protein S4/S9 N-terminal domain	S4	-
TraesCS4B03G0549800	5328	4014	4582	3631	3130	3414	143.038451076971	86.1748252034028	110.824976144954	81.7960726518737	74.4585934337624	66.8403047101299	4900.49444356542	3215.15493322952	0.607939399933694	0.00823594973220551	0.216000194062679	TraesCS4B03G0549800	Chr4B	421094128	421098525	-	1563	-	TraesCS4B01G195900 && Q852Q1.1 RecName: Full=Serine/threonine protein kinase OSK4; Short=OsK4; AltName: Full=SUCROSE NON-FERMENTING-1 related protein kinase 1B; Short=SNF1-related kinase 1B; Short=SnRK1B; AltName: Full=Serine/threonine protein kinase OSK24; Short=OsK24 >B8BBT7.1 RecName: Full=Serine/threonine protein kinase OSK4; Short=OsK4 && PF00069:Protein kinase domain|PF02149:Kinase associat…	Pkinase	-
TraesCS3B03G1508700	5011	5319	4465	3254	3194	2821	118.127757876124	100.27022951783	94.8293995305919	64.3669198598175	66.7182087498804	48.4972336076356	5140.82567593187	2947.38473444456	0.802679468012857	3.3922400411639e-05	0.00509412859176509	TraesCS3B03G1508700	Chr3B	844546309	844549502	+	1780	-	TraesCS3B01G610600 && Q9SR22.1 RecName: Full=Pectin acetylesterase 5; Flags: Precursor && PF03283:Pectinacetylesterase	-	-
TraesCS5A03G1127700	1744	6072	3527	3526	3481	5709	27.7934962626474	77.382530010005	50.6402848859087	47.1516212454723	49.1566900970836	66.3503267926482	3782.83087633679	3948.94548629503	-0.0618994259955786	0.866468771604635	0.996795454895035	TraesCS5A03G1127700	Chr5A	654031778	654036893	+	2633	-	TraesCS5A01G479300 && P22954.2 RecName: Full=Probable mediator of RNA polymerase II transcription subunit 37c; AltName: Full=Heat shock 70 kDa protein 2; AltName: Full=Heat shock cognate 70 kDa protein 2; AltName: Full=Heat shock cognate protein 70-2; Short=AtHsc70-2; AltName: Full=Heat shock protein 70-2; Short=AtHsp70-2 && PF00012:Hsp70 protein	HSP70	K03283
TraesCS2D03G1213000	2981	4374	3132	4091	4168	5279	73.8407553308495	86.6417855307819	69.8956080028278	85.0317769068155	91.483710869427	95.3612946044699	3598.38674119635	4246.573790874	-0.238829286220417	0.107604768282788	0.709739002866485	TraesCS2D03G1213000	Chr2D	625894744	625898729	-	1694	-	TraesCS2D01G546500 && Q9SP22.1 RecName: Full=Calreticulin; Flags: Precursor && PF00262:Calreticulin family	-	-
TraesCS7B03G0857100	2668	4515	3947	3998	4244	4649	69.0637841983943	93.462363812564	92.0503938862478	86.8410280342477	97.346833363798	87.7627884928819	3804.99898502046	4064.67909061495	-0.0950195860494502	0.59355402449895	0.979253562815477	TraesCS7B03G0857100	Chr7B	574536654	574539909	+	1621	-	TraesCS7B01G320000 && P41378.1 RecName: Full=Eukaryotic initiation factor 4A; Short=eIF-4A; AltName: Full=ATP-dependent RNA helicase eIF4A && PF00270:DEAD/DEAH box helicase|PF00271:Helicase conserved C-terminal domain	DEAD	-
TraesCS4A03G0673100	2480	3223	2323	5818	4824	5347	52.8778936713581	54.9537371902327	44.6237080289134	104.091149346062	91.1405559453404	83.1417137903819	2766.43760427922	5051.33306700873	-0.868533010563485	1.75141759915074e-07	7.61956802124645e-05	TraesCS4A03G0673100	Chr4A	569445438	569448539	-	1968	-	TraesCS4A01G257800 && Q9ZRR5.1 RecName: Full=Tubulin alpha-3 chain && PF03953:Tubulin C-terminal domain|PF00091:Tubulin/FtsZ family, GTPase domain	Tubulin	K07374
TraesCS3B03G0314900	3760	4112	4129	4905	2920	4112	52.3296811964472	45.7644039702237	51.7724963371295	57.2818289829362	36.0101560449037	41.7349283099314	4166.24940928615	3753.71074916362	0.150373869456686	0.490894254647841	0.96982618405346	TraesCS3B03G0314900	Chr3B	126463220	126469137	-	3015	-	TraesCS3B01G132300 && P52780.2 RecName: Full=Glutamine--tRNA ligase; AltName: Full=Glutaminyl-tRNA synthetase; Short=GlnRS && PF03950:tRNA synthetases class I (E and Q), anti-codon binding domain|PF00749:tRNA synthetases class I (E and Q), catalytic domain|PF04558:Glutaminyl-tRNA synthetase, non-specific RNA binding region part 1|PF04557:Glutaminyl-tRNA synthetase, non-specific RNA binding region…	-	-
TraesCS5A03G0043700	3831	4311	4196	3079	5821	2689	170.650989045693	153.563902794379	168.39380735897	115.086389941145	229.760921744472	87.3521868080161	4278.64374731968	3753.94848858991	0.188845180558314	0.595279559482768	0.979253562815477	TraesCS5A03G0043700	Chr5A	16141514	16142455	-	942	-	TraesCS5A01G017900 && P81370.2 RecName: Full=Thaumatin-like protein; AltName: Allergen=Act d 2; Flags: Precursor && PF00314:Thaumatin family	Thaumatin	-
TraesCS1D03G0882600	3230	5089	4021	782	8350	2387	51.7702712651713	65.2266133062702	58.0638689349613	10.5172522891344	118.589517378301	27.9008002009022	4225.82573132137	3790.036404348	0.157047410203802	0.865680678476217	0.996795454895035	TraesCS1D03G0882600	Chr1D	457611973	457614693	+	2618	-	TraesCS1D01G379300 && - && -	-	-
TraesCS3B03G0109600	3171	4128	4547	2014	7093	2873	205.337748927925	213.760129439388	265.2720465779	109.433336721308	406.990640871757	135.673335584654	4089.01844299087	3896.19391942442	0.0697652072405659	0.881681790461383	0.996795454895035	TraesCS3B03G0109600	Chr3B	30757798	30758709	-	648	-	TraesCS3B01G049800 && P12810.1 RecName: Full=16.9 kDa class I heat shock protein 1; AltName: Full=HSP 16.9; AltName: Full=Heat shock protein 16.9A; AltName: Full=Heat shock protein 17; AltName: Full=Low molecular weight heat shock protein && PF00011:Hsp20/alpha crystallin family	-	-
TraesCS6D03G0573700	5375	3477	6053	3388	2126	3376	164.030017377016	84.8523771316715	166.421531921154	86.757271404908	57.4896984136159	75.1335002993633	5265.28498946524	2781.33825081635	0.920605785282166	0.00297992016131651	0.119196766498515	TraesCS6D03G0573700	Chr6D	350602823	350604300	-	1375	-	TraesCS6D01G234700 && P46524.1 RecName: Full=Dehydrin COR410; AltName: Full=Cold-induced COR410 protein && PF00257:Dehydrin	-	-
TraesCS7B03G0237300	1855	5918	3491	3134	3291	6038	88.4522332076643	225.659857575331	149.971493457983	125.395369955994	139.051179944151	209.963749077845	3765.58128072354	3849.37240160247	-0.0316788864568165	0.931603962645867	0.998648260629237	TraesCS7B03G0237300	Chr7B	106653329	106654300	-	880	-	TraesCS7B01G088700 && P19037.1 RecName: Full=18.1 kDa class I heat shock protein; AltName: Full=18.1 kDa heat shock protein; Short=AtHsp18.1 && PF00011:Hsp20/alpha crystallin family	-	-
TraesCS2B03G0473200	2435	5078	3646	3585	3995	4967	80.5165029311376	134.274361367295	108.616694494629	99.4701376693081	117.053560887972	119.775066380131	3784.12031163965	3934.95746335749	-0.0562186578020925	0.807485977179332	0.993161026446165	TraesCS2B03G0473200	Chr2B	182437096	182440297	+	1269	-	TraesCS2B01G196100 && Q40680.3 RecName: Full=Elongation factor 1-delta 1; Short=EF-1-delta 1; AltName: Full=Elongation factor 1B-beta 1; AltName: Full=eEF-1B beta 1 && PF00736:EF-1 guanine nucleotide exchange domain	-	-
TraesCS3D03G1188900	5744	4529	5055	3439	1989	2945	166.109541422105	104.736228055378	131.702884605406	83.4506924136172	50.9679116257895	62.1086041687899	5385.66007762669	2629.31878837278	1.03432096714799	0.000102447598280672	0.0117244043471422	TraesCS3D03G1188900	Chr3D	615377258	615380183	+	1451	-	TraesCS3D01G539100 && Q9SR22.1 RecName: Full=Pectin acetylesterase 5; Flags: Precursor && PF03283:Pectinacetylesterase	-	-
TraesCS7D03G0687400	2496	4874	3857	3258	3728	5470	45.9969580241583	71.826468716397	64.0365827121989	50.3794277895396	60.8754719819147	73.5119897624746	3818.15352897304	3879.18351832384	-0.0228055023439959	0.925105211206783	0.998648260629237	TraesCS7D03G0687400	Chr7D	347402007	347405502	-	2277	-	TraesCS7D01G290800 && Q9FJH6.1 RecName: Full=ABC transporter F family member 1; Short=ABC transporter ABCF.1; Short=AtABCF1; AltName: Full=GCN20-type ATP-binding cassette protein GCN1 && PF00005:ABC transporter|PF12848:ABC transporter	ABC_tran	-
TraesCS1B03G0280400	242	4245	4120	3519	8972	2569	5.4129011040018	75.9288603773971	83.024433630625	66.0467746366161	177.822167338178	41.9049331857075	2843.14155813049	4943.2036809215	-0.797924918842775	0.471262041646545	0.967663414324292	TraesCS1B03G0280400	Chr1B	121491317	121494685	-	1876	-	TraesCS1B01G104500 && P08819.2 RecName: Full=Serine carboxypeptidase 2; AltName: Full=CPDW-II; Short=CP-WII; AltName: Full=Carboxypeptidase D; AltName: Full=Serine carboxypeptidase II; Contains: RecName: Full=Serine carboxypeptidase 2 chain A; AltName: Full=Serine carboxypeptidase II chain A; Contains: RecName: Full=Serine carboxypeptidase 2 chain B; AltName: Full=Serine carboxypeptidase II chain…	Peptidase_S10	-
TraesCS1B03G0203500	2643	578	3687	5653	2861	8232	160.496910281762	28.0680222464165	201.714273260053	288.048832420984	153.946308298513	364.553436657024	2486.60388290002	5138.80010645554	-1.04736812379108	0.0834552156234917	0.651156395486914	TraesCS1B03G0203500	Chr1B	69250697	69262947	+	691	-	TraesCS1B01G080900 && - && -	-	-
TraesCS1A03G0708600	5276	4429	4539	3029	3535	2840	302.855155043824	203.306060181579	234.738511007626	145.897240418228	179.804894487044	118.887130638503	4993.78636049139	2996.60498132657	0.736838500210764	0.00210402571333366	0.0958639805528705	TraesCS1A03G0708600	Chr1A	480063316	480065365	+	731	-	TraesCS1A01G280700 && - && PF00582:Universal stress protein family	Usp	-
TraesCS2B03G0725400	2936	4794	3742	3926	3731	4514	152.284285543684	198.843559622672	174.862547521067	170.870446687263	171.477125909571	170.74457560643	3923.55261539239	3827.33994386197	0.0360474694732331	0.812811552876138	0.993784491991729	TraesCS2B03G0725400	Chr2B	394404265	394406354	-	809	-	TraesCS2B01G279600 && Q9AXQ6.1 RecName: Full=Eukaryotic translation initiation factor 5A-1; Short=eIF-5A-1 && PF01287:Eukaryotic elongation factor 5A hypusine, DNA-binding OB fold	-	-
TraesCS1A03G0152800	2525	455	4357	7401	1175	7728	175.417131243132	25.2776373610319	272.704409900226	431.438250991579	72.3319871283776	391.529109933105	2636.43814251533	4986.06980610615	-0.919352731777288	0.388517643301379	0.951509599284258	TraesCS1A03G0152800	Chr1A	45529366	45530134	-	604	-	TraesCS1A01G063100 && - && -	-	-
TraesCS2D03G0639100	1986	5850	3611	3479	4012	4676	77.8103437261047	183.285629844697	127.46165619197	114.374745056233	139.283901022998	133.603831786399	3837.05531146944	3824.26552409833	0.00498053015968912	0.987437698523189	0.999553422301702	TraesCS2D03G0639100	Chr2D	347339223	347341643	+	1071	-	TraesCS2D01G275100 && P49199.2 RecName: Full=40S ribosomal protein S8 && PF01201:Ribosomal protein S8e	-	-
TraesCS1A03G0559100	4160	3820	3943	3303	5296	3061	146.811148613693	107.806148172093	125.367932019895	97.8119461713472	165.613444599939	78.7798876830271	4165.83166489068	3751.64473987152	0.151140552506756	0.623432087842638	0.980956436085831	TraesCS1A03G0559100	Chr1A	376500242	376501927	-	1189	-	TraesCS1A01G212400 && Q336T5.2 RecName: Full=Expansin-B3; AltName: Full=Beta-expansin-3; AltName: Full=OsEXPB3; AltName: Full=OsaEXPb1.10; Flags: Precursor && PF03330:Lytic transglycolase|PF01357:Expansin C-terminal domain	-	-
TraesCS7A03G1228900	1877	5674	3574	2411	4184	5862	149.73595228505	361.964191239891	256.86820074247	161.390009565294	295.757250422554	341.031073619613	3727.53203493545	3871.1395418571	-0.0544586595079043	0.888734457667792	0.997722009237447	TraesCS7A03G1228900	Chr7A	698704769	698705294	-	526	-	TraesCS7A01G506500 && - && -	-	-
TraesCS2B03G1233400	3360	3479	3720	5531	2930	4542	66.8196786317042	55.3266015613084	66.650287059623	92.2967448106855	51.6314870468216	65.871652246215	3673.07415602343	4081.6977948911	-0.152260552371047	0.545101144160528	0.975062274443852	TraesCS2B03G1233400	Chr2B	694871959	694876358	-	2110	-	TraesCS2B01G489600 && Q7Y0F2.1 RecName: Full=Probable nucleoredoxin 1-2; Short=OsNrx1-2 && PF13905:Thioredoxin-like|PF03107:C1 domain	-	-
TraesCS3A03G0243600	4179	3731	4085	4424	3380	3759	58.9034994555473	42.0541089424652	51.8746005908526	52.3240635858837	42.2150525267692	38.6391330358177	4195.14399780486	3655.65567788183	0.198506206666564	0.338033713035266	0.934767767629661	TraesCS3A03G0243600	Chr3A	79565893	79571521	+	2977	-	TraesCS3A01G111500 && P52780.2 RecName: Full=Glutamine--tRNA ligase; AltName: Full=Glutaminyl-tRNA synthetase; Short=GlnRS && PF03950:tRNA synthetases class I (E and Q), anti-codon binding domain|PF04558:Glutaminyl-tRNA synthetase, non-specific RNA binding region part 1|PF04557:Glutaminyl-tRNA synthetase, non-specific RNA binding region part 2|PF00749:tRNA synthetases class I (E and Q), catalytic…	-	K01886
TraesCS2A03G0354100	2885	4843	3829	3262	3753	4855	110.858944574913	148.817447640471	132.557488653855	105.178385350814	127.786623339141	136.050605257088	3949.30696290114	3715.52791500472	0.0881340081204249	0.6412857445077	0.9814822719697	TraesCS2A03G0354100	Chr2A	129722419	129725169	+	1092	-	TraesCS2A01G169800 && Q40680.3 RecName: Full=Elongation factor 1-delta 1; Short=EF-1-delta 1; AltName: Full=Elongation factor 1B-beta 1; AltName: Full=eEF-1B beta 1 && PF00736:EF-1 guanine nucleotide exchange domain	-	-
TraesCS3A03G0235800	1900	5534	3313	3490	4424	4750	73.7522828384494	171.781140527583	115.861002399759	113.674987236419	152.166444370098	134.462690831241	3602.13753765598	3989.96332844925	-0.147341290456015	0.645678459406819	0.981529993008309	TraesCS3A03G0235800	Chr3A	73058300	73060618	+	1081	-	TraesCS3A01G107800 && Q9FJA6.1 RecName: Full=40S ribosomal protein S3-3 && PF07650:KH domain|PF00189:Ribosomal protein S3, C-terminal domain	-	-
TraesCS7B03G1272500	3147	3673	3656	5123	3417	4319	73.9371742954266	69.0083263777493	77.3866901503723	100.99690899623	71.1365817400921	74.000666587828	3628.37824968529	4053.27891308797	-0.159780532974984	0.405409532014435	0.957262002566418	TraesCS7B03G1272500	Chr7B	741191712	741195377	+	1786	-	TraesCS7B01G473400 && P55307.1 RecName: Full=Catalase isozyme 1 && PF00199:Catalase|PF06628:Catalase-related immune-responsive	Catalase	-
TraesCS2B03G0468900	379	1917	851	11018	1593	7570	5.26598754385323	21.2998816796036	10.6528094021158	128.457955666132	19.6127413609371	76.7048489180539	1036.38481431764	6259.06053224101	-2.59426744188185	0.00298133154966983	0.119196766498515	TraesCS2B03G0468900	Chr2B	179143579	179149526	-	3020	-	- && P31923.1 RecName: Full=Sucrose synthase 2; AltName: Full=Sucrose-UDP glucosyltransferase 2 && PF00862:Sucrose synthase|PF00534:Glycosyl transferases group 1	Glycos_transf_1	-
TraesCS2B03G1328200	3641	3894	4115	3641	4092	3925	43.8143418142261	37.4719264393968	44.6127949078325	36.7649443276872	43.6328062927738	34.4446357143159	4047.87966535544	3692.38776438932	0.132640718115509	0.421193678697836	0.960129476449711	TraesCS2B03G1328200	Chr2B	734323661	734330115	-	3487	-	TraesCS2B01G530500 && P83970.1 RecName: Full=Plasma membrane ATPase; AltName: Full=Proton pump && PF00702:haloacid dehalogenase-like hydrolase|PF00690:Cation transporter/ATPase, N-terminus|PF00122:E1-E2 ATPase	E1-E2_ATPase	-
TraesCS7D03G1014200	3572	4073	3637	4290	4912	2811	113.981208644049	103.932333515691	104.558438287674	114.867381341371	138.887152397284	65.4137391978665	3909.94713239382	3869.88994140761	0.0149698655346952	0.958671133674675	0.999191459766944	TraesCS7D03G1014200	Chr7D	550594149	550595677	+	1315	-	TraesCS7D01G428200 && P22242.1 RecName: Full=Desiccation-related protein PCC13-62; Flags: Precursor [Craterostigma plantagineum] && PF13668:Ferritin-like domain	-	-
TraesCS7A03G1092200	3200	4630	3948	2931	4237	4328	98.6596143682138	114.15235796703	109.663110080159	75.8268254601114	115.7523474264	97.3112405765012	4046.75987522124	3625.30377473394	0.158774868361716	0.434842225852978	0.961825278771621	TraesCS7A03G1092200	Chr7A	648616183	648618802	+	1361	-	TraesCS7A01G451100 && Q8GWL1.1 RecName: Full=Protein HEAT-STRESS-ASSOCIATED 32; Short=Heat-stress-associated 32-kDa protein && PF02679:(2R)-phospho-3-sulfolactate synthase (ComA)	ComA	-
TraesCS1B03G0360700	2565	5074	3601	3413	3799	4653	104.800773086944	165.783781011171	132.554421116571	117.01216793687	137.539777776069	138.642535206933	3817.49413634601	3723.32549725781	0.0362126634026258	0.867187413544283	0.996795454895035	TraesCS1B03G0360700	Chr1B	174251757	174253799	+	1027	-	TraesCS1B01G132700 && Q0DKF0.1 RecName: Full=60S ribosomal protein L10-2; AltName: Full=Protein QM1; AltName: Full=Putative tumor suppressor SG12 >A2Y0T4.2 RecName: Full=60S ribosomal protein L10-2; AltName: Full=Protein QM1; AltName: Full=Putative tumor suppressor SG12 && PF00252:Ribosomal protein L16p/L10e	-	-
TraesCS5B03G0557800	3651	3643	3601	4797	2873	4394	54.655805058354	43.6112057923563	48.5670319253366	60.257596066098	38.1102674514317	47.9701235636241	3794.9232911953	3782.10274035648	0.00475166234781032	0.982819562856422	0.999435471017929	TraesCS5B03G0557800	Chr5B	383327896	383335758	+	2803	-	TraesCS5B01G210100 && Q9ZPB7.3 RecName: Full=Aldehyde dehydrogenase family 7 member A1; AltName: Full=Antiquitin-1; AltName: Full=Matured fruit 60 kDa protein; Short=MF-60 && PF00171:Aldehyde dehydrogenase family	Aldedh	-
TraesCS2B03G0226300	3289	3898	3551	3424	5131	3663	83.4403138084288	79.0803077211616	81.1627412408177	72.8892416677802	115.344257520001	67.7696582794547	3716.33223144635	3904.21723761216	-0.0710416307173128	0.770043086965454	0.990561788982171	TraesCS2B03G0226300	Chr2B	65188826	65192480	+	1654	-	TraesCS2B01G097300 && Q40034.1 RecName: Full=Elongation factor 1-alpha; Short=EF-1-alpha && PF03143:Elongation factor Tu C-terminal domain|PF00009:Elongation factor Tu GTP binding domain|PF03144:Elongation factor Tu domain 2	GTP_EFTU	-
novel.6204	3977	4213	4154	3180	3713	3712	187.505125952243	158.841314893257	176.448522127695	125.806272375058	155.118790913154	127.629727863554	4290.17046575796	3352.69048629508	0.3557202282697	0.0251151592436345	0.392710478637658	-	Chr7B	3667799	3670137	+	890	-	- && P52184.1 RecName: Full=Profilin-1 && PF00235:Profilin	-	-
TraesCS1D03G0141200	2508	455	3879	6821	1366	7893	173.948111450975	25.2358561422533	242.385114189117	396.970154189169	83.9507911068581	399.227648281233	2463.24255676366	4909.80813970085	-0.995155231244741	0.325616265081271	0.928033038423806	TraesCS1D03G0141200	Chr1D	47342099	47342844	+	605	-	TraesCS1D01G063700 && - && -	-	-
TraesCS3A03G0992500	1493	4054	2572	5080	2597	7107	14.6819832864588	31.8803530722208	22.7871421240786	41.9185498967587	22.6296988817152	50.9679956375304	2728.4687867939	4544.84264557353	-0.736057996420202	0.0527151049937281	0.547672452530976	TraesCS3A03G0992500	Chr3A	669893541	669898296	-	4267	-	TraesCS3A01G426800 && Q8S059.1 RecName: Full=Stearoyl-[acyl-carrier-protein] 9-desaturase 2, chloroplastic; Short=Stearoyl-ACP desaturase 2; AltName: Full=Acyl-[acyl-carrier-protein] desaturase 2; AltName: Full=SSI2 homolog; Short=OsSSI2; Flags: Precursor >A2WYF4.1 RecName: Full=Stearoyl-[acyl-carrier-protein] 9-desaturase 2, chloroplastic; Short=Stearoyl-ACP desaturase 2; AltName: Full=Acyl-[acy…	-	K03921
TraesCS2D03G0663400	3462	3794	3537	3964	4195	3950	52.7485697062331	46.2269682565571	48.5526192445457	50.6797998438304	56.6366422058872	43.8901476676877	3746.20898463731	3839.61608182783	-0.0354790368967785	0.822799766086581	0.99434500604964	TraesCS2D03G0663400	Chr2D	366420989	366427456	-	2754	-	TraesCS2D01G285800 && Q7F9I1.2 RecName: Full=Chaperone protein ClpC1, chloroplastic; AltName: Full=ATP-dependent Clp protease ATP-binding subunit ClpC homolog 1; AltName: Full=Casein lytic proteinase C1; Flags: Precursor && PF17871:AAA lid domain|PF00004:ATPase family associated with various cellular activities (AAA)|PF07724:AAA domain (Cdc48 subfamily)|PF02861:Clp amino terminal domain, pathogen…	Clp_N	-
TraesCS4D03G0621900	1944	5357	3277	3532	3891	4877	67.4710579873837	148.681648113873	102.468807057541	102.863092083365	119.664243139276	123.441257443187	3551.84940819392	3856.70235801488	-0.118625643593887	0.692507955771076	0.984756758181895	TraesCS4D03G0621900	Chr4D	429316394	429318564	-	1209	-	TraesCS4D01G260400 && P49397.2 RecName: Full=40S ribosomal protein S3a; AltName: Full=CYC07 protein && PF01015:Ribosomal S3Ae family	-	-
TraesCS5A03G0133900	4113	4783	4472	3439	2662	3389	97.6719189822239	90.8292759898264	95.6768316190552	68.52685607932	56.0145653001903	58.6906476066444	4629.99147259022	2985.32200778367	0.633066738638729	6.72028046434549e-06	0.00145647924627813	TraesCS5A03G0133900	Chr5A	49988212	49992621	-	1767	-	TraesCS5A01G053100 && Q9FUM8.1 RecName: Full=Homocysteine S-methyltransferase 3; AltName: Full=S-methylmethionine:homocysteine methyltransferase 3; Short=SMM:Hcy S-methyltransferase 3; AltName: Full=ZmHMT-3 && PF02574:Homocysteine S-methyltransferase	-	K00547
TraesCS6D03G0193400	2693	4665	3296	3593	3891	4712	51.3642833484075	71.1526350516335	56.6377590876554	57.5042200704388	65.760940888811	65.5415161083012	3634.15946399556	3829.9506435031	-0.0755048000614201	0.677721412541246	0.984203472820887	TraesCS6D03G0193400	Chr6D	77618169	77621655	+	2200	-	TraesCS6D01G090200 && Q39817.1 RecName: Full=Calnexin homolog; Flags: Precursor && PF00262:Calreticulin family	-	-
TraesCS2B03G0331900	3274	3911	3458	4138	3579	4479	68.5875494411391	65.5192455166409	65.265787004452	72.7402380750119	66.4370312136934	68.4280234389479	3682.13349800892	3834.18018261532	-0.0584670120473339	0.594561160679277	0.979253562815477	TraesCS2B03G0331900	Chr2B	111839460	111844265	+	2003	-	TraesCS2B01G137300 && Q40082.1 RecName: Full=Xylose isomerase && PF01261:Xylose isomerase-like TIM barrel	-	-
TraesCS7B03G0905000	2996	3330	2909	5801	4592	3190	86.5214432477625	76.9025322024015	75.6867133385683	140.573167980899	117.507539720127	67.1829316384311	3203.44854335672	4357.66939958726	-0.443868195580892	0.122879356761112	0.741575163350134	TraesCS7B03G0905000	Chr7B	597042473	597044145	+	1453	-	TraesCS7B01G337300 && P22242.1 RecName: Full=Desiccation-related protein PCC13-62; Flags: Precursor [Craterostigma plantagineum] && PF13668:Ferritin-like domain	-	-
TraesCS3D03G0637400	1695	4350	3168	2947	5237	5323	30.4992188957923	62.5925625340464	51.3568249649925	44.4955696211142	83.4994271819106	69.8492588662602	3105.95421784845	4254.07496624413	-0.453655743702022	0.181296086605443	0.827975262579777	TraesCS3D03G0637400	Chr3D	383227848	383232682	-	2332	-	TraesCS3D01G275500 && P12628.1 RecName: Full=NADP-dependent malic enzyme; Short=NADP-ME && PF00390:Malic enzyme, N-terminal domain|PF03949:Malic enzyme, NAD binding domain	Malic_M	-
TraesCS2A03G0837300	4157	4517	4615	3083	3018	3294	76.2047060725088	66.2165148442458	76.2197381335394	47.4234246618021	49.0233416211409	44.0363874815068	4614.56177156075	2964.98969692408	0.638163972921451	1.43938065490976e-06	0.000430120379843666	TraesCS2A03G0837300	Chr2A	584084137	584086517	-	2289	-	- && Q98TX3.1 RecName: Full=Programmed cell death protein 4; AltName: Full=Protein I11/6 && PF02847:MA3 domain	-	-
TraesCS4A03G0451500	2952	4008	3250	4248	3986	4213	85.5451420446241	92.8797787140756	84.8508776494395	103.295434625471	102.352440119315	89.0341833536276	3515.05923382346	3934.37184740832	-0.162339451196186	0.218879440033462	0.866597954259892	TraesCS4A03G0451500	Chr4A	408033799	408036222	+	1448	-	TraesCS4A01G166900 && Q8H8T0.1 RecName: Full=UDP-arabinopyranose mutase 1; Short=OsUAM1; AltName: Full=Reversibly glycosylated polypeptide 1; AltName: Full=UDP-L-arabinose mutase 1 && PF03214:Reversibly glycosylated polypeptide	-	K13379
TraesCS6A03G0929800	4331	4198	4639	3348	3060	3017	100.239280363504	77.6974295188397	96.7315413653538	65.0208775061676	62.7556873596848	50.9226959950207	4591.55101668415	2987.26470627473	0.62017406446424	0.000735946924191789	0.0467207850468407	TraesCS6A03G0929800	Chr6A	595538111	595542222	+	1813	-	TraesCS6A01G363900 && Q69QZ0.1 RecName: Full=Probable protein phosphatase 2C 27; Short=OsPP2C27 && PF00481:Protein phosphatase 2C	PP2C	-
TraesCS3A03G0696300	2262	4202	3277	2906	5323	4595	43.6797792396635	64.8870967299959	57.0109469547021	47.0870046763897	91.0806682243588	64.7082525330961	3317.53139867983	4064.83936541711	-0.292934895641369	0.313284887343321	0.922351223529569	TraesCS3A03G0696300	Chr3A	516586135	516590653	-	2173	-	- && P12628.1 RecName: Full=NADP-dependent malic enzyme; Short=NADP-ME && PF00390:Malic enzyme, N-terminal domain|PF03949:Malic enzyme, NAD binding domain	Malic_M	K00029
TraesCS5B03G0493600	2739	3305	3227	4779	4393	4110	46.8726089149069	45.228586892816	49.7530877888098	68.6249033462041	66.6147198468632	51.292661949088	3207.12633665875	4217.23327029067	-0.394902181359435	0.0205964511723726	0.354768624895421	TraesCS5B03G0493600	Chr5B	339843116	339848435	+	2452	-	TraesCS5B01G185200 && O23144.2 RecName: Full=Proton pump-interactor 1 && -	-	-
TraesCS5A03G0967100	2997	3396	2808	4430	4310	4607	73.2426431020587	66.3681034679077	61.8256011663597	90.8444943999043	93.3332617118317	82.107305350084	3189.04965395786	4215.70532156657	-0.402673089722325	0.00363868445408029	0.134390269577255	TraesCS5A03G0967100	Chr5A	600324227	600326771	+	1717	-	TraesCS5A01G407800 && P46259.1 RecName: Full=Tubulin alpha-1 chain && PF00091:Tubulin/FtsZ family, GTPase domain|PF03953:Tubulin C-terminal domain	Tubulin	K07374
TraesCS5B03G1052800	903	7274	4032	2315	1511	6500	50.1202830874217	322.85946460592	201.623090603304	107.818771957652	74.31425651333	263.102783939213	4005.37063919191	3103.59492102592	0.367991495646527	0.668884400588644	0.983778931498788	TraesCS5B03G1052800	Chr5B	606489252	606490086	-	756	-	TraesCS5B01G426800 && Q00742.1 RecName: Full=Dehydrin Rab15 && PF00257:Dehydrin	-	-
TraesCSU03G0033800	2539	3399	3101	3809	5008	4677	23.5550306460658	25.2166039712284	25.9189090742115	29.6516978499946	41.1687045012498	31.6427823835669	3114.908946542	4273.14456485803	-0.455959171974662	0.0115920808506033	0.262095747341503	TraesCSU03G0033800	ChrUnknown	22308047	22316827	+	4523	-	TraesCSU01G044500 && Q6ZHZ1.1 RecName: Full=Probable sucrose-phosphate synthase 4; AltName: Full=Sucrose phosphate synthase 4F; Short=OsSPS4F; AltName: Full=UDP-glucose-fructose-phosphate glucosyltransferase && PF00534:Glycosyl transferases group 1|PF00862:Sucrose synthase|PF05116:Sucrose-6F-phosphate phosphohydrolase	Glycos_transf_1	-
TraesCS6D03G0883500	3276	3945	3448	4280	3809	3765	39.6152114884938	38.1486833778507	37.5646478602409	43.4289645960045	40.8141697318247	33.2023931739099	3689.94103944455	3757.67404653056	-0.0261184560337983	0.868086091462603	0.996795454895035	TraesCS6D03G0883500	Chr6D	484101846	484109823	+	3470	-	- && Q6YZX6.1 RecName: Full=Putative aconitate hydratase, cytoplasmic; Short=Aconitase; AltName: Full=Citrate hydro-lyase && PF00694:Aconitase C-terminal domain|PF00330:Aconitase family (aconitate hydratase)	Aconitase	-
TraesCS6A03G0572300	3773	3546	3420	3726	3869	4167	46.0097308867643	34.5792906212801	37.5736143125163	38.1261857177164	41.8064725747994	37.0572092777177	3749.02201146596	3711.81283824218	0.0142435868450276	0.932485834538878	0.998648260629237	TraesCS6A03G0572300	Chr6A	376440801	376446555	-	3441	-	TraesCS6A01G208300 && Q9SB64.1 RecName: Full=Protein NBR1 homolog; Short=AtNBR1; AltName: Full=At4g24690 && PF00569:Zinc finger, ZZ type|PF16158:Ig-like domain from next to BRCA1 gene|PF00564:PB1 domain	ZZ	-
TraesCS2B03G0288900	2252	2776	2378	3673	7580	3821	54.0907547884539	53.3198081153772	51.4588984102737	74.0275207104171	161.326521238643	66.9295669497943	2559.09539614949	4869.23405836356	-0.927979867869667	0.00783406585145194	0.210212323915128	TraesCS2B03G0288900	Chr2B	92601484	92603611	+	1747	-	TraesCS2B01G118800 && - && -	-	-
TraesCS7D03G0467000	4781	4168	4082	3534	2418	3460	124.067000961796	86.4927511706684	95.4343061042077	76.9523179913061	55.6001220570565	65.4786868480886	4562.21933706716	2952.54568560741	0.627607369475679	0.00387370444164324	0.1394981562378	TraesCS7D03G0467000	Chr7D	169353646	169359544	+	1617	-	TraesCS7D01G209100 && Q84L31.2 RecName: Full=Ubiquitin receptor RAD23c; Short=AtRAD23c; AltName: Full=Putative DNA repair protein RAD23-3; AltName: Full=RAD23-like protein 3; Short=AtRAD23-3 && PF00627:UBA/TS-N domain|PF00240:Ubiquitin family|PF09280:XPC-binding domain	ubiquitin	-
TraesCS5B03G0053200	3509	3840	3272	3845	4075	3901	45.7272471525022	40.016340857063	38.4148341879277	42.0441574261756	47.0545050664929	37.0726781591511	3686.25355342892	3746.0169401867	-0.0231654265268398	0.886349199617501	0.997444188404981	TraesCS5B03G0053200	Chr5B	21412101	21417989	-	3220	-	- && Q2QLY5.1 RecName: Full=5-methyltetrahydropteroyltriglutamate--homocysteine methyltransferase 1; AltName: Full=Cobalamin-independent methionine synthase 1 && PF08267:Cobalamin-independent synthase, N-terminal domain|PF01717:Cobalamin-independent synthase, Catalytic domain	-	-
TraesCS1A03G0034200	2391	4413	3073	3433	3816	5217	445.907337161024	658.13264038327	516.323131186628	537.225311567549	630.601960021412	709.532349539159	3361.61530687087	3894.78185777037	-0.212251870740134	0.3201717602995	0.926201659494476	TraesCS1A03G0034200	Chr1A	9036098	9036996	-	225	-	TraesCS1A01G014100 && P84963.1 RecName: Full=Defensin Tk-AMP-D1 && -	-	-
TraesCS1B03G0606600	4478	3790	4299	3354	3177	3235	97.6114840949208	66.0648566763292	84.4263960880134	61.3475898743594	61.3643232966193	51.4253709945075	4403.67679266669	3090.8337679989	0.510640179477962	0.0112159768110484	0.256817221354218	TraesCS1B03G0606600	Chr1B	381887429	381891659	-	1925	-	TraesCS1B01G207900 && Q8H100.1 RecName: Full=Probable ADP-ribosylation factor GTPase-activating protein AGD8; Short=ARF GAP AGD8; AltName: Full=Protein ARF-GAP DOMAIN 8; Short=AtAGD8 && PF01412:Putative GTPase activating protein for Arf	-	-
TraesCS2B03G0768100	3567	2797	3903	2861	6032	3078	62.8360552186163	39.4014977035449	61.9438698539591	42.2903502270549	94.1562263073968	39.5421920130118	3605.94351609008	3865.27018780779	-0.100168273008773	0.792553668330799	0.992158798590836	TraesCS2B03G0768100	Chr2B	419807975	419811400	-	2382	-	TraesCS2B01G294500 && Q43207.1 RecName: Full=70 kDa peptidyl-prolyl isomerase; AltName: Full=Peptidyl-prolyl cis-trans isomerase; Short=PPIase; AltName: Full=Rotamase && PF00515:Tetratricopeptide repeat|PF00254:FKBP-type peptidyl-prolyl cis-trans isomerase	FKBP_C	-
TraesCS5D03G0456200	3195	3593	3473	4511	3539	3902	69.9352787266349	62.8922490235606	68.4895338092014	82.8544607941292	68.6416821843467	62.2872324205041	3558.40882976174	3778.75896252118	-0.0866732448923674	0.600820641726974	0.979808318838335	TraesCS5D03G0456200	Chr5D	297764256	297767275	+	1917	-	TraesCS5D01G192100 && O23144.2 RecName: Full=Proton pump-interactor 1 && -	-	-
TraesCS7B03G0685500	2935	2834	3791	5490	3682	3439	73.834547864271	57.0119401610448	85.920991060828	115.888803570685	82.076193413153	63.0913778194997	3333.82900595221	4014.9810210333	-0.268215360590828	0.341415361587809	0.936684945852604	TraesCS7B03G0685500	Chr7B	463426481	463428258	-	1668	-	TraesCS7B01G248300 && Q9XE33.1 RecName: Full=Nuclear transcription factor Y subunit C-6; Short=OsNF-YC6; AltName: Full=Transcriptional activator HAP5D; Short=OsHAP5D && PF00808:Histone-like transcription factor (CBF/NF-Y) and archaeal histone	-	-
TraesCS4B03G0713200	3039	3717	3424	3826	3817	4318	43.9875775198848	43.0235623158097	44.6505774982136	46.4688507113931	48.9557167037457	45.5793686264992	3519.33718660123	3769.05607504693	-0.0988448889394161	0.34507772421515	0.937214308406599	TraesCS4B03G0713200	Chr4B	541134890	541139539	-	2899	-	TraesCS4B01G268200 && Q9SCN8.1 RecName: Full=Cell division control protein 48 homolog D; Short=AtCDC48d; AltName: Full=Transitional endoplasmic reticulum ATPase D && PF02359:Cell division protein 48 (CDC48), N-terminal domain|PF00004:ATPase family associated with various cellular activities (AAA)|PF02933:Cell division protein 48 (CDC48), domain 2|PF17862:AAA+ lid domain	AAA	-
TraesCS2A03G0645200	3013	4379	3716	3451	3240	4272	143.832760957919	167.166054078413	159.818985640332	138.236033983024	137.052071290635	148.722354126047	3815.88165330236	3436.51775805051	0.15115463723012	0.237113564210246	0.885017553219001	TraesCS2A03G0645200	Chr2A	418686483	418688461	+	879	-	TraesCS2A01G262500 && Q9AXQ6.1 RecName: Full=Eukaryotic translation initiation factor 5A-1; Short=eIF-5A-1 && PF01287:Eukaryotic elongation factor 5A hypusine, DNA-binding OB fold	-	-
TraesCS1A03G0273100	2696	4686	3400	3362	3604	4298	103.218345682668	143.467572870323	117.276204616429	108.007107628426	122.265434766925	120.002346802397	3678.06916308908	3539.75094260832	0.0555140368173352	0.75607551171029	0.989940456474227	TraesCS1A03G0273100	Chr1A	116732177	116734257	+	1096	-	TraesCS1A01G112500 && Q0DKF0.1 RecName: Full=60S ribosomal protein L10-2; AltName: Full=Protein QM1; AltName: Full=Putative tumor suppressor SG12 >A2Y0T4.2 RecName: Full=60S ribosomal protein L10-2; AltName: Full=Protein QM1; AltName: Full=Putative tumor suppressor SG12 && PF00252:Ribosomal protein L16p/L10e	-	K02866
TraesCS6D03G0476500	3551	3427	3202	3439	4137	4176	46.6366525367663	35.9919405628292	37.8871558751044	37.8988903574831	48.1442168742541	39.9966400699167	3550.32257702604	3713.05629558557	-0.0647537062414166	0.72386267468088	0.986342428887616	TraesCS6D03G0476500	Chr6D	286442581	286448364	-	3195	-	TraesCS6D01G191900 && Q9SB64.1 RecName: Full=Protein NBR1 homolog; Short=AtNBR1; AltName: Full=At4g24690 && PF00569:Zinc finger, ZZ type|PF16158:Ig-like domain from next to BRCA1 gene|PF00564:PB1 domain	ZZ	-
TraesCS3D03G0663700	4814	3656	4003	2977	3174	3301	70.1149111676544	42.581891577579	52.5271540926562	36.3831885816516	40.9631298812806	35.0619566430569	4389.03884356453	2986.03359476702	0.5555593321521	0.0139733786241099	0.290806504767046	TraesCS3D03G0663700	Chr3D	398991461	398997196	+	2881	-	TraesCS3D01G288700 && Q8VZK0.1 RecName: Full=E3 ubiquitin-protein ligase MIEL1; AltName: Full=MYB30-interacting E3 ligase 1 && PF05495:CHY zinc finger|PF14599:Zinc-ribbon|PF13639:Ring finger domain	zf-CHY	-
TraesCS2D03G0214800	1826	2556	2244	4300	6573	4383	55.4421789963105	62.0604367316959	61.384164523401	109.553332691512	176.841853276149	97.0503955823456	2279.49916764972	4886.12899597047	-1.09981750087129	2.66240400578622e-05	0.00431179158522436	TraesCS2D03G0214800	Chr2D	56574541	56576409	-	1382	-	TraesCS2D01G101100 && - && -	-	-
TraesCS7A03G0804900	2054	5708	3928	1251	4808	4127	146.081758479161	324.63397820931	251.68712920226	74.6569905125605	302.999502696569	214.050545794981	3929.9282323029	3218.93268649676	0.287995790965354	0.556810688435352	0.976750511508033	TraesCS7A03G0804900	Chr7A	478201191	478201780	+	590	-	TraesCS7A01G325700 && - && -	-	-
TraesCS5A03G0664800	3537	2836	3314	4657	3533	3968	29.2966143927486	18.7846480313729	24.7302700204556	32.3672821461783	25.9303226275853	23.9684726558086	3401.09297758047	3842.72338247768	-0.176274532472061	0.443671918410617	0.96260337475514	TraesCS5A03G0664800	Chr5A	480749464	480755826	+	5066	-	TraesCS5A01G269500 && - && -	-	-
TraesCS3D03G1144800	2	5799	2298	4400	1191	8142	0.0610344250705177	141.518244172149	63.1813448463263	112.671781045335	32.206129261814	181.201705994495	2595.98565878952	4134.08590629752	-0.671290188094875	0.713934136444926	0.986342428887616	TraesCS3D03G1144800	Chr3D	604084897	604086368	-	1375	-	TraesCS3D01G517000 && P84516.2 RecName: Full=Cationic peroxidase SPC4; Flags: Precursor && PF00141:Peroxidase	-	-
TraesCS7A03G0841600	2862	3951	3291	2813	4731	4161	97.1625085998199	107.263158200711	100.658615166182	80.1339300365411	142.31934805965	103.018003121997	3476.89400799125	3709.23451102021	-0.0932124921744341	0.69964102684213	0.985164490602817	TraesCS7A03G0841600	Chr7A	505823277	505828451	-	1236	-	TraesCS7A01G341800 && Q9SUT9.1 RecName: Full=Reticulon-like protein B2; Short=AtRTNLB2; AltName: Full=VirB2-interacting protein 2 && PF02453:Reticulon	-	-
TraesCS1B03G0326800	1515	5224	3080	3259	3795	4880	51.2670712600896	141.36552296121	93.9010764704904	92.5396508131923	113.794052337628	120.429260388494	3276.04980909745	3736.00680764169	-0.189381541269114	0.596666308352595	0.979253562815477	TraesCS1B03G0326800	Chr1B	148847673	148850098	-	1240	-	TraesCS1B01G120600 && P49398.3 RecName: Full=40S ribosomal protein S4; AltName: Full=SCAR protein SS620 && PF00900:Ribosomal family S4e|PF16121:40S ribosomal protein S4 C-terminus|PF08071:RS4NT (NUC023) domain|PF00467:KOW motif|PF01479:S4 domain	Ribosomal_S4e	-
TraesCS6B03G0351600	1806	5481	3427	2315	3601	5060	56.6381674351133	137.456635534409	96.8276809833973	60.9200236173278	100.068289496657	115.725292120238	3589.10817437705	3413.81336022216	0.0723308634045758	0.846123271388549	0.995570287326026	TraesCS6B03G0351600	Chr6B	142617717	142619212	+	1338	-	TraesCS6B01G139800 && - && -	-	-
TraesCS7B03G0502600	2128	4641	3459	3074	3193	5191	37.6765248431086	65.7090583349559	55.1751796200023	45.6689154711709	50.0933459305681	67.0249602648433	3464.95197848807	3557.31074846391	-0.0378771050067365	0.888209534295365	0.997699919210043	TraesCS7B03G0502600	Chr7B	291869682	291873198	+	2370	-	TraesCS7B01G181800 && Q9FJH6.1 RecName: Full=ABC transporter F family member 1; Short=ABC transporter ABCF.1; Short=AtABCF1; AltName: Full=GCN20-type ATP-binding cassette protein GCN1 && PF00005:ABC transporter|PF12848:ABC transporter	ABC_tran	-
TraesCS2B03G1439700	2871	3965	3160	3564	3867	4240	71.7086375800603	79.1946658953962	71.1081435609867	74.6953548447868	85.5843504114303	77.2307864240027	3439.04451042834	3679.13079926873	-0.0971417419126186	0.455941308075521	0.964955179564078	TraesCS2B03G1439700	Chr2B	774186637	774190560	-	1680	-	TraesCS2B01G576100 && Q9SP22.1 RecName: Full=Calreticulin; Flags: Precursor && PF00262:Calreticulin family	-	-
TraesCS7A03G0254100	3646	3950	3873	3383	3297	3518	79.1056958337055	68.5334582042	75.7063950917719	61.5900716255766	63.3857955878482	55.663850846154	3982.78551990941	3221.23837350565	0.306151966046607	0.0221466909314208	0.368534893658299	TraesCS7A03G0254100	Chr7A	68244909	68248198	+	1934	-	TraesCS7A01G107400 && P49232.2 RecName: Full=Profilin-1 && PF00235:Profilin	-	-
TraesCS4A03G0067500	2885	3593	3291	3864	3783	4202	42.0194264060413	41.8481226581623	43.1843277838949	47.223594450622	48.8227852365736	44.6320332669268	3375.02885965386	3737.00661044247	-0.146862303161282	0.172925668419901	0.818009882219232	TraesCS4A03G0067500	Chr4A	27697069	27701669	-	2881	-	TraesCS4A01G035500 && Q9SCN8.1 RecName: Full=Cell division control protein 48 homolog D; Short=AtCDC48d; AltName: Full=Transitional endoplasmic reticulum ATPase D && PF02933:Cell division protein 48 (CDC48), domain 2|PF00004:ATPase family associated with various cellular activities (AAA)|PF02359:Cell division protein 48 (CDC48), N-terminal domain|PF17862:AAA+ lid domain	AAA	K13525
TraesCS1D03G0659200	3275	3626	4069	3247	3749	3601	93.9964587536508	83.2228239126673	105.216016885881	78.1988015249237	95.3449150540208	75.3719291248679	3807.32100900106	3355.46501750938	0.182314692243035	0.298146315281935	0.917027717431802	TraesCS1D03G0659200	Chr1D	372230322	372233803	-	1462	-	TraesCS1D01G274400 && P0C542.1 RecName: Full=Actin-7 >P0C540.1 RecName: Full=Actin-7 && PF00022:Actin	Actin	-
TraesCS7A03G0539700	2166	2500	2207	7670	1811	5213	60.0713074905054	55.4450911371167	55.1448481032913	178.493175937236	44.505018986347	105.434484557668	2380.82234296563	4581.82438278996	-0.944498222430294	0.0301267919592077	0.425977739595031	TraesCS7A03G0539700	Chr7A	209167722	209170844	-	1513	-	TraesCS7A01G232200 && Q9ZRI8.1 RecName: Full=Formate dehydrogenase, mitochondrial; Short=FDH; AltName: Full=NAD-dependent formate dehydrogenase; Flags: Precursor && PF02826:D-isomer specific 2-hydroxyacid dehydrogenase, NAD binding domain|PF00389:D-isomer specific 2-hydroxyacid dehydrogenase, catalytic domain	2-Hacid_dh_C	K00122
TraesCS5A03G0557800	3025	3143	2928	3720	5003	3746	71.5919519959629	59.4836577878642	62.4315153644749	73.875321751383	104.918297722757	64.6536309296747	3163.43448071036	3979.85048649416	-0.331176659299641	0.15018066574378	0.787416830324112	TraesCS5A03G0557800	Chr5A	432206556	432210131	-	1773	-	TraesCS5A01G215900 && Q6K7E6.1 RecName: Full=Ethylene-responsive transcription factor 1; AltName: Full=Ethylene-responsive element-binding factor 1; Short=EREBP-1; Short=OsEREBP1 && PF00847:AP2 domain	AP2	-
TraesCS2D03G1201900	2767	3615	3623	3919	3323	4298	100.438191818304	104.933096452943	118.481908075655	119.366541391833	106.881361046506	113.773851293622	3451.90765839969	3624.24613673597	-0.0702738844418353	0.603134715200706	0.979888131916242	TraesCS2D03G1201900	Chr2D	623511013	623513848	-	1156	-	TraesCS2D01G541400 && Q94F47.1 RecName: Full=Ubiquitin-conjugating enzyme E2 28; AltName: Full=E2 ubiquitin-conjugating enzyme 28; AltName: Full=Ubiquitin carrier protein 28 && PF00179:Ubiquitin-conjugating enzyme	UQ_con	-
TraesCS7B03G0671300	3053	3786	3600	2256	5534	3313	97.8666490232618	97.051663579304	103.969126170535	60.6826628242637	157.191470460243	77.4489744998651	3607.45113978364	3564.43109872525	0.0173952343230193	0.96076674701787	0.999191459766944	TraesCS7B03G0671300	Chr7B	453548094	453552618	+	1309	-	TraesCS7B01G241100 && Q9SUT9.1 RecName: Full=Reticulon-like protein B2; Short=AtRTNLB2; AltName: Full=VirB2-interacting protein 2 && PF02453:Reticulon	-	-
TraesCS5B03G1369900	1447	6109	3807	1534	4572	4066	60.2359216175242	203.362847395954	142.77885154888	53.5833680938566	168.645655581872	123.435683018866	3776.9693693132	3212.68924069055	0.233544363360416	0.643652478029532	0.9814822719697	TraesCS5B03G1369900	Chr5B	712331517	712332524	-	1008	-	TraesCS5B01G566400 && - && PF05512:AWPM-19-like family	-	-
TraesCS1B03G0680500	4790	4534	4433	2987	1876	2878	66.7532351578707	50.52807829762	55.6581177751026	34.9292811755247	23.1660263977086	29.2491949010476	4801.28990116964	2424.93151890432	0.985313417007764	5.87445002954441e-06	0.00131159843357756	TraesCS1B03G0680500	Chr1B	432325041	432333471	+	3011	-	TraesCS1B01G238200 && O80452.2 RecName: Full=AMP deaminase; Short=AtAMPD; AltName: Full=Protein EMBRYONIC FACTOR 1 && PF00962:Adenosine/AMP deaminase	-	-
TraesCS7A03G0285500	2738	2964	3249	4245	4363	3926	41.6116174908061	36.0224969862102	44.4861523023906	54.1347915765854	58.7554659486715	43.5128741808979	3108.90390641414	3981.66758032881	-0.356929470087959	0.0513718774197483	0.542777664130934	TraesCS7A03G0285500	Chr7A	81089917	81097660	-	2761	-	TraesCS7A01G120300 && Q43654.2 RecName: Full=Starch synthase 1, chloroplastic/amyloplastic; AltName: Full=Starch synthase I-2; Short=SS I; Short=SS I-2; Flags: Precursor && PF00534:Glycosyl transferases group 1|PF08323:Starch synthase catalytic domain	Glycos_transf_1	K00703
TraesCS7D03G0445800	4643	4293	4293	2648	2755	2840	255.341676902568	188.798426982298	212.70509369921	122.196459783768	134.25378346545	113.901038658907	4621.05049875782	2605.50276118609	0.826614265785843	2.50464830209352e-06	0.000676678201324052	TraesCS7D03G0445800	Chr7D	158647140	158648673	-	763	-	TraesCS7D01G199700 && - && -	-	-
TraesCS6B03G1151100	3167	3732	3361	4755	3303	3131	68.2893199570152	64.3518179295349	65.2930891107758	86.0345450395953	63.1095678226843	49.2350194706568	3551.54141057389	3559.52436403867	-0.00316090903487509	0.98927381774529	0.999652622000655	TraesCS6B03G1151100	Chr6B	691815839	691821601	+	1946	-	TraesCS6B01G408100 && Q84LK3.1 RecName: Full=Betaine aldehyde dehydrogenase 2; Short=OsBADH2 >B3VMC0.1 RecName: Full=Betaine aldehyde dehydrogenase 2; Short=BADH 2 && PF00171:Aldehyde dehydrogenase family	Aldedh	-
TraesCS1A03G1006500	2621	3611	2950	4607	3751	3901	46.5032639854148	51.2340118490388	47.1555061268298	68.5886489529411	58.9719362569388	50.4752742801127	3159.59227735101	3882.32401312054	-0.296985105491538	0.0789205648486383	0.639393819033189	TraesCS1A03G1006500	Chr1A	576120378	576124181	-	2365	-	TraesCS1A01G411900 && Q65XK0.1 RecName: Full=Ketol-acid reductoisomerase, chloroplastic; AltName: Full=Acetohydroxy-acid reductoisomerase; AltName: Full=Alpha-keto-beta-hydroxylacyl reductoisomerase; AltName: Full=Protein KARI; Flags: Precursor && PF01450:Acetohydroxy acid isomeroreductase, catalytic domain|PF07991:Acetohydroxy acid isomeroreductase, NADPH-binding domain	-	K00053
TraesCS1B03G0741000	2391	2252	2385	6413	2960	5008	26.7330537866321	20.1350096828468	24.0243340871743	60.1655452174705	29.3253102182308	40.8337850305392	2453.1910765054	4509.81002278926	-0.878528558113386	0.00260781436560094	0.109757409957637	TraesCS1B03G0741000	Chr1B	471557437	471574785	+	3753	-	- && Q6AVA8.1 RecName: Full=Pyruvate, phosphate dikinase 1, chloroplastic; AltName: Full=OsPPDKB; AltName: Full=Pyruvate, orthophosphate dikinase 1; Flags: Precursor && PF00391:PEP-utilising enzyme, mobile domain|PF01326:Pyruvate phosphate dikinase, AMP/ATP-binding domain|PF02896:PEP-utilising enzyme, PEP-binding domain	-	-
TraesCS4A03G0697400	3225	3934	3679	3448	3227	3889	89.7974547684396	87.5957679233072	92.2907287238166	80.5599496193421	79.6187181904688	78.9693517855277	3747.3262276864	3323.02178689138	0.173336989740194	0.0834649399728354	0.651156395486914	TraesCS4A03G0697400	Chr4A	579831955	579834656	-	1507	-	TraesCS4A01G268700 && P29305.1 RecName: Full=14-3-3-like protein A; Short=14-3-3A && PF00244:14-3-3 protein	-	-
TraesCS2A03G1211800	4873	2850	4173	3283	3332	2825	136.68233151132	63.9256698496802	105.452852241927	77.2688538544107	82.8138294410624	57.785748216678	4221.75013808443	3005.2392195637	0.490301855213022	0.113108537479898	0.721400246703995	TraesCS2A03G1211800	Chr2A	748460024	748463729	+	1496	-	TraesCS2A01G521600 && Q9LFD5.1 RecName: Full=Binding partner of ACD11 1 && PF00076:RNA recognition motif. (a.k.a. RRM, RBD, or RNP domain)	RRM_1	-
TraesCS2D03G0640500	3977	2766	3820	2476	5563	2711	69.0440885798495	38.4005589929674	59.7486713465522	36.0694210110997	85.577949811065	34.3231192723312	3726.05033040075	3475.93970803123	0.100265201263877	0.804342575388071	0.992837492281265	TraesCS2D03G0640500	Chr2D	348161410	348164898	-	2417	-	TraesCS2D01G276000 && Q9FJL3.1 RecName: Full=Peptidyl-prolyl cis-trans isomerase FKBP65; Short=PPIase FKBP65; AltName: Full=70 kDa peptidyl-prolyl isomerase; AltName: Full=FK506-binding protein 65; Short=AtFKBP65; AltName: Full=Immunophilin FKBP65; AltName: Full=Peptidyl-prolyl isomerase ROF2; AltName: Full=Protein ROTAMASE FKBP 2; AltName: Full=Rotamase && PF00254:FKBP-type peptidyl-prolyl cis-t…	FKBP_C	-
TraesCS5B03G0606700	1943	2952	2849	4639	4403	4434	27.5162159768852	33.4307964053501	36.3498260923566	55.1261804198985	55.2518090644338	45.7928759549194	2658.1747464727	4266.62836278911	-0.682400220866931	0.000119210750826925	0.0130617453595865	TraesCS5B03G0606700	Chr5B	410589977	410596059	+	2963	-	TraesCS5B01G231100 && Q9SPK5.1 RecName: Full=Formate--tetrahydrofolate ligase; AltName: Full=10-formyletrahydrofolate synthetase; Short=FHS; Short=FTHFS; AltName: Full=Formyltetrahydrofolate synthetase && PF01268:Formate--tetrahydrofolate ligase	-	-
TraesCS5D03G1214300	3192	3483	3105	4183	3499	3752	45.1889493310564	39.4309550509398	39.6027135832021	49.690669293252	43.8929945930355	38.7363336383777	3394.93938480147	3616.23654654558	-0.0911165461835352	0.56994482465479	0.977877421332847	TraesCS5D03G1214300	Chr5D	564457496	564463217	+	2964	-	TraesCS5D01G551800 && Q8RY59.1 RecName: Full=Inactive poly [ADP-ribose] polymerase RCD1; AltName: Full=Protein RADICAL-INDUCED CELL DEATH 1 && PF12174:RCD1-SRO-TAF4 (RST) plant domain	-	-
TraesCS2D03G0603400	2683	4392	3369	3381	3288	4089	128.079421722567	167.662322336696	144.895092201905	135.432057634484	139.082472346792	142.351522945085	3571.27113044927	3378.61380975844	0.0802248462216978	0.604466288654683	0.979888131916242	TraesCS2D03G0603400	Chr2D	320616080	320618008	-	879	-	TraesCS2D01G261500 && Q9AXQ6.1 RecName: Full=Eukaryotic translation initiation factor 5A-1; Short=eIF-5A-1 && PF01287:Eukaryotic elongation factor 5A hypusine, DNA-binding OB fold	-	-
TraesCS2D03G0247800	3069	3693	3235	3483	3729	3990	57.5419223624779	55.3708571464629	54.6456684066428	54.7972259524271	61.952918419196	54.5565244782841	3457.6382873201	3534.98438578947	-0.0318438135148947	0.793867920482972	0.992281851805592	TraesCS2D03G0247800	Chr2D	69681260	69685973	-	2238	-	TraesCS2D01G117900 && Q40082.1 RecName: Full=Xylose isomerase && PF01261:Xylose isomerase-like TIM barrel	-	-
TraesCS1D03G0728900	3063	4092	3770	3253	3166	3787	111.665556250052	119.295022230322	123.824780339019	99.5116484960021	102.273956067109	100.682470566065	3765.25297539455	3210.02203594807	0.230288211435771	0.0367381074532252	0.469092803293332	TraesCS1D03G0728900	Chr1D	405363593	405367430	-	1151	-	- && P51823.2 RecName: Full=ADP-ribosylation factor 2 && PF00025:ADP-ribosylation factor family	Arf	K07937
TraesCS4D03G0083900	2299	3001	2822	4991	3547	4459	44.0295406095482	45.9605946315405	48.6918383457203	80.2066492465294	60.1933174359287	62.2771854839885	2801.66070300812	4094.49474892922	-0.547342633072099	0.00145203974453901	0.0745771142058503	TraesCS4D03G0083900	Chr4D	23389174	23396098	+	2191	-	- && Q9SNX2.1 RecName: Full=Phosphoglucomutase, cytoplasmic; Short=PGM; AltName: Full=Glucose phosphomutase && PF02878:Phosphoglucomutase/phosphomannomutase, alpha/beta/alpha domain I|PF02880:Phosphoglucomutase/phosphomannomutase, alpha/beta/alpha domain III|PF00408:Phosphoglucomutase/phosphomannomutase, C-terminal domain|PF02879:Phosphoglucomutase/phosphomannomutase, alpha/beta/alpha domain II	PGM_PMM_III	-
TraesCS7A03G0477200	3140	2414	3042	4046	3761	4697	12.9517413861182	7.96251461152323	11.3045090241679	14.0036747428679	13.7462347823719	14.1288039195584	3022.11566153911	3928.21747515653	-0.378580203705998	0.0798143055702514	0.641970757541374	TraesCS7A03G0477200	Chr7A	171115719	171141548	+	10173	-	TraesCS7A01G203600 && F4IHS2.1 RecName: Full=Chromatin structure-remodeling complex protein SYD; AltName: Full=ATP-dependent helicase SYD; AltName: Full=Protein CHROMATIN REMODELING 3; AltName: Full=Protein SPLAYED && PF00271:Helicase conserved C-terminal domain|PF14619:Snf2-ATP coupling, chromatin remodelling complex|PF00176:SNF2 family N-terminal domain	SNF2_N	-
TraesCS2A03G0209800	2327	2490	2050	2986	7803	3432	54.1261841231306	46.3153376934012	42.9594653274085	58.2798534855478	160.825363645747	58.2163038023546	2385.29348351076	4612.89165364213	-0.951461407121734	0.0203792122726432	0.352669450873204	TraesCS2A03G0209800	Chr2A	59392558	59394734	-	1804	-	TraesCS2A01G101700 && - && -	-	-
TraesCS7B03G0205000	5167	3858	4122	2268	3590	1963	140.69652894764	84.0081857265114	101.122288221952	51.8209765190663	86.620618062153	38.9808713865863	4629.5935029758	2520.95095994366	0.87699696137689	0.0106016727399324	0.247932478657542	TraesCS7B03G0205000	Chr7B	88789146	88791949	+	1541	-	TraesCS7B01G076300 && Q43492.2 RecName: Full=Serpin-Z7; AltName: Full=BSZ7; AltName: Full=HorvuZ7 && PF00079:Serpin (serine protease inhibitor)	Serpin	-
TraesCS2B03G1260400	3639	3707	3581	4292	2084	3631	60.7868979186841	49.5182139577908	53.8922388124825	60.1596442384776	30.8466174786643	44.2323991678932	3803.11036051706	3132.37424475034	0.279822352697378	0.301098682231507	0.918304419154205	TraesCS2B03G1260400	Chr2B	704821055	704828475	-	2512	-	TraesCS2B01G501200 && Q0WM29.2 RecName: Full=Methylmalonate-semialdehyde dehydrogenase [acylating], mitochondrial; Short=MM-ALDH; Short=MMSDH; Short=Malonate-semialdehyde dehydrogenase [acylating]; AltName: Full=Aldehyde dehydrogenase family 6 member B2; Flags: Precursor && PF00171:Aldehyde dehydrogenase family	Aldedh	-
TraesCS6B03G0889600	1489	4588	2650	3738	3953	4476	53.1294030734486	130.911593272592	85.1883275029904	111.917282511549	124.982429042958	116.470687342937	2919.32757707827	3831.6923865356	-0.392119044584104	0.226267184875882	0.873790223851308	TraesCS6B03G0889600	Chr6B	564592931	564594607	+	1176	-	TraesCS6B01G310600 && P31691.1 RecName: Full=ADP,ATP carrier protein, mitochondrial; AltName: Full=ADP/ATP translocase; AltName: Full=Adenine nucleotide translocator; Short=ANT; Flags: Precursor && PF00153:Mitochondrial carrier protein	Mito_carr	-
TraesCS4A03G0086900	1664	5102	2901	3145	3623	4408	59.3736243883268	145.577800539835	93.2571087117642	94.1626146331789	114.548783309547	114.701248839961	3233.55711602676	3506.85224414112	-0.116871125034139	0.722326462770201	0.986342428887616	TraesCS4A03G0086900	Chr4A	37018839	37021087	+	1176	-	TraesCS4A01G044700 && P49397.2 RecName: Full=40S ribosomal protein S3a; AltName: Full=CYC07 protein && PF01015:Ribosomal S3Ae family	-	K02984
TraesCS4A03G0057700	1629	5356	3431	1679	4617	4129	55.0360236935692	144.704152335359	104.433699254217	47.5986112054945	138.219000158508	101.731903199934	3483.34631524905	3292.96702774211	0.0811967464578194	0.85767433114768	0.996239952353804	TraesCS4A03G0057700	Chr4A	23853404	23854756	+	1242	-	TraesCS4A01G030600 && P09444.1 RecName: Full=Late embryogenesis abundant protein D-34; Short=LEA D-34 && PF04927:Seed maturation protein	-	-
TraesCS3D03G0846000	2534	3492	2970	4032	4323	3482	62.7683576009301	69.1708082015296	66.280317933716	83.805456975869	94.8858162400511	62.899796895769	3096.08513497817	3773.52673318339	-0.285236810284429	0.149828555441909	0.786592881942559	TraesCS3D03G0846000	Chr3D	499711025	499713624	+	1694	-	TraesCS3D01G383700 && P17784.2 RecName: Full=Fructose-bisphosphate aldolase 1, cytoplasmic; AltName: Full=Cytoplasmic aldolase; Short=cALD; AltName: Full=Gravity-specific protein GSC 233 && PF00274:Fructose-bisphosphate aldolase class-I	-	-
TraesCS4D03G0537000	2830	3085	2793	4469	3223	4423	28.2267894646603	24.606207237182	25.0980490278863	37.4027060176196	28.4850680854939	32.1720184930805	3022.98619227328	3803.79085459127	-0.331625623123823	0.0450861152113593	0.512961833934663	TraesCS4D03G0537000	Chr4D	378218244	378227841	+	4207	-	- && Q10NY2.1 RecName: Full=Protein TPR3; AltName: Full=Aberrant spikelet and panicle1-related 1; AltName: Full=Protein ASP1-RELATED 1; Short=OsASPR1; AltName: Full=Topless-related protein 1; Short=OsTPR1; AltName: Full=Topless-related protein 3 && -	-	-
TraesCS3B03G0843700	3589	2799	3028	3917	4088	3397	62.076928775736	38.7145417428509	47.1852884130362	56.849671057628	62.6541090954404	42.8487969258278	3310.07211026598	3631.64284242083	-0.133834312808157	0.591493362035031	0.979253562815477	TraesCS3B03G0843700	Chr3B	550738347	550742418	+	2426	-	TraesCS3B01G330800 && Q94C70.2 RecName: Full=Nucleobase-ascorbate transporter 2; Short=AtNAT2 && PF00860:Permease family	-	-
TraesCS4B03G0101400	2188	2924	2910	4804	3631	4334	35.5856720590412	38.0294183770074	42.639766980786	65.5614384861664	52.3282259406023	51.40473011258	2765.56557998557	4027.31344587002	-0.542142067258405	0.00151098990977806	0.0762154646136733	TraesCS4B03G0101400	Chr4B	37439661	37446836	+	2580	-	TraesCS4B01G047300 && Q9SNX2.1 RecName: Full=Phosphoglucomutase, cytoplasmic; Short=PGM; AltName: Full=Glucose phosphomutase && PF02880:Phosphoglucomutase/phosphomannomutase, alpha/beta/alpha domain III|PF02879:Phosphoglucomutase/phosphomannomutase, alpha/beta/alpha domain II|PF02878:Phosphoglucomutase/phosphomannomutase, alpha/beta/alpha domain I|PF00408:Phosphoglucomutase/phosphomannomutase, C-…	PGM_PMM_III	-
TraesCS7D03G0861900	3125	3565	3432	3734	2850	4082	57.2114518378885	52.1923608384784	56.6075300188596	57.3620787553557	46.2338133165457	54.499468815555	3508.37108490523	3341.08009603586	0.0702901788407332	0.631398215857023	0.980956436085831	TraesCS7D03G0861900	Chr7D	474316309	474322479	+	2292	-	TraesCS7D01G365600 && Q8VYW1.1 RecName: Full=Nuclear poly(A) polymerase 4; Short=AtPAP(IV); Short=PAP(IV); Short=Poly(A) polymerase IV; Short=nPAP; AltName: Full=Polynucleotide adenylyltransferase 4 && PF01909:Nucleotidyltransferase domain|PF04928:Poly(A) polymerase central domain|PF04926:Poly(A) polymerase predicted RNA binding domain	NTP_transf_2	-
TraesCS4B03G0551600	1913	3620	2828	3556	4904	3910	35.6604677576328	53.9628770970158	47.4947329153274	55.6226195853525	81.003621345047	53.1539011866832	2845.9243982454	3938.94040477679	-0.468647273205983	0.0646246886960311	0.594842712519924	TraesCS4B03G0551600	Chr4B	422825983	422829363	-	2251	-	TraesCS4B01G196800 && Q03033.1 RecName: Full=Elongation factor 1-alpha; Short=EF-1-alpha && PF03144:Elongation factor Tu domain 2|PF00009:Elongation factor Tu GTP binding domain|PF03143:Elongation factor Tu C-terminal domain	GTP_EFTU	-
TraesCS6D03G0541500	2441	3963	2818	2362	5068	4067	51.4451075956953	66.790521328957	53.5070821182927	41.7708982340974	94.6443765040713	62.5081714518617	3152.84573505155	3651.8285702685	-0.211841809556701	0.500927084916411	0.97100936024063	TraesCS6D03G0541500	Chr6D	333156402	333162874	-	1991	-	TraesCS6D01G220900 && Q84LM2.1 RecName: Full=Vacuolar-processing enzyme beta-isozyme 1; Short=Beta-VPE 1; Short=OsVPE1; AltName: Full=Asparaginyl endopeptidase VPE1; Flags: Precursor && PF01650:Peptidase C13 family|PF01657:Salt stress response/antifungal	-	-
TraesCS5D03G0511400	2862	3649	3201	4442	2703	3839	54.266995313772	55.3292101450121	54.6821774475692	70.6744311177387	45.4144543056541	53.0848482868528	3352.08467590591	3451.97384039972	-0.0423668782182235	0.836378115579572	0.99472832892891	TraesCS5D03G0511400	Chr5D	330450199	330456880	+	2213	-	TraesCS5D01G218400 && Q9ZPB7.3 RecName: Full=Aldehyde dehydrogenase family 7 member A1; AltName: Full=Antiquitin-1; AltName: Full=Matured fruit 60 kDa protein; Short=MF-60 && PF00171:Aldehyde dehydrogenase family	Aldedh	-
TraesCS5A03G0895100	1932	4325	2830	3267	4187	4152	58.2810748381849	104.332833645213	76.9131937105523	82.6965107555512	111.919380934785	91.34064986343	3072.09709727828	3667.58606107016	-0.255355339984188	0.329146459887595	0.929218011501972	TraesCS5A03G0895100	Chr5A	572871389	572874378	-	1391	-	TraesCS5A01G372700 && Q0JGY1.1 RecName: Full=60S ribosomal protein L5-1 && PF17144:Ribosomal large subunit proteins 60S L5, and 50S L18|PF14204:Ribosomal L18 C-terminal region	-	K02932
TraesCS6D03G0670000	1632	2489	2819	5345	2500	5817	18.6392555604575	22.7325296215949	29.006642576758	51.2240294712265	25.300571135605	48.4500014235521	2384.14058132355	4233.6413276595	-0.82844094423641	0.0091017617665305	0.228381653282574	TraesCS6D03G0670000	Chr6D	410754970	410762274	+	3674	-	- && Q9SGZ5.2 RecName: Full=Probable beta-D-xylosidase 7; Short=AtBXL7; Flags: Precursor && PF00933:Glycosyl hydrolase family 3 N terminal domain|PF01915:Glycosyl hydrolase family 3 C-terminal domain|PF14310:Fibronectin type III-like domain	Glyco_hydro_3_C	-
TraesCS3A03G0984600	3678	3489	4201	2999	2975	3252	207.716249117009	157.570232820892	213.749647617214	142.119225839065	148.877005436249	133.935469830823	3966.86685691527	2911.12660425124	0.446328730903058	0.0111116843046985	0.255120304717151	TraesCS3A03G0984600	Chr3A	666813576	666815142	-	743	-	TraesCS3A01G424000 && P55857.1 RecName: Full=Small ubiquitin-related modifier 1; Short=OsSUMO1; AltName: Full=Ubiquitin-like protein SMT3 && PF11976:Ubiquitin-2 like Rad60 SUMO-like	-	-
TraesCS3A03G0737000	3949	2901	3331	3679	3535	3194	84.7594114654162	49.7923917760035	64.4123895268164	66.2595080667819	67.2313953299381	49.9944773305367	3586.53301951733	3307.51160508351	0.116755072708009	0.643261806897002	0.9814822719697	TraesCS3A03G0737000	Chr3A	543507700	543511570	+	1955	-	TraesCS3A01G305700 && Q94C70.2 RecName: Full=Nucleobase-ascorbate transporter 2; Short=AtNAT2 && PF00860:Permease family	-	-
TraesCS3B03G0918900	1555	4742	3172	2504	3594	5012	37.4137700985954	91.2382801253554	68.7587919359605	50.5537090986093	76.6233367609755	87.9424304645484	3174.46563048798	3459.22937447561	-0.123822019807109	0.732000851938914	0.987172283251897	TraesCS3B03G0918900	Chr3B	590406799	590409847	+	1744	-	TraesCS3B01G363500 && P93176.1 RecName: Full=Tubulin beta chain; AltName: Full=Beta-tubulin && PF03953:Tubulin C-terminal domain|PF00091:Tubulin/FtsZ family, GTPase domain	Tubulin	-
TraesCS7D03G0538200	4471	3057	3302	2804	3608	3296	70.4764758497636	38.5344716417924	46.8932742185465	37.0881473106592	50.395057619051	37.8889904960363	3826.6529292303	3077.24751522157	0.314344549732547	0.254704585502804	0.895005713887896	TraesCS7D03G0538200	Chr7D	207698055	207702407	+	2662	-	TraesCS7D01G241300 && O94580.1 RecName: Full=Ubiquitin and WLM domain-containing metalloprotease SPCC1442.07c && PF09409:PUB domain|PF08325:WLM domain	-	-
TraesCS3D03G0418100	1771	4162	3133	2582	4515	4314	49.0192791391307	92.1223261398639	78.1272851492602	59.9683663132947	110.735793419589	87.0792784549224	3064.99215882723	3603.35757242167	-0.233287886588271	0.465649645996303	0.966802939050729	TraesCS3D03G0418100	Chr3D	182761451	182763066	+	1516	-	TraesCS3D01G192100 && - && PF02987:Late embryogenesis abundant protein	-	-
TraesCS4A03G0553900	1529	4661	2751	3242	3947	4315	39.5308839826339	96.3657274411393	64.0786878754262	70.3330857495718	90.4228257784804	81.3572316791756	2992.59552966829	3623.18102573176	-0.275645706278302	0.401131547261832	0.956119335166612	TraesCS4A03G0553900	Chr4A	500168496	500171201	-	1623	-	TraesCS4A01G208000 && P35684.2 RecName: Full=60S ribosomal protein L3 && PF00297:Ribosomal protein L3	-	K02925
TraesCS4D03G0082800	3132	3546	3392	3425	2923	4022	95.2336056399219	86.2227094404529	92.9219461041315	87.3869678623806	78.7551924879763	89.1860361354132	3491.25791655187	3248.86010812796	0.10354100406591	0.409229756282347	0.958395226011621	TraesCS4D03G0082800	Chr4D	22328005	22330651	-	1380	-	TraesCS4D01G046400 && P29305.1 RecName: Full=14-3-3-like protein A; Short=14-3-3A && PF00244:14-3-3 protein	-	-
TraesCS5A03G0591300	1906	2755	2546	4729	4669	3831	29.3174430908283	33.8874787482713	35.2821931366394	61.0365712705496	63.6368942824754	42.9735931956333	2477.29045441277	4216.90145407076	-0.767186212191227	0.000235425256182911	0.0212987861354347	TraesCS5A03G0591300	Chr5A	448408791	448413075	-	2728	-	TraesCS5A01G232800 && Q9SPK5.1 RecName: Full=Formate--tetrahydrofolate ligase; AltName: Full=10-formyletrahydrofolate synthetase; Short=FHS; Short=FTHFS; AltName: Full=Formyltetrahydrofolate synthetase && PF01268:Formate--tetrahydrofolate ligase	-	K01938
TraesCS4B03G0098100	3179	3633	3367	3396	3022	3682	92.5066231922215	84.539983456597	88.2712741931334	82.9215864315963	77.9217446935887	78.1362215460281	3527.64543683853	3177.45312077368	0.15069774609578	0.178368949553419	0.823963975158879	TraesCS4B03G0098100	Chr4B	35548201	35550914	+	1442	-	TraesCS4B01G045500 && P29305.1 RecName: Full=14-3-3-like protein A; Short=14-3-3A && PF00244:14-3-3 protein	-	-
TraesCS7D03G0461700	2917	2298	2927	3790	3967	4351	9.34071465410229	5.88448094634528	8.44423629515612	10.183580637635	11.2560958963135	10.1605936057945	2859.86061130865	3818.10464560196	-0.41713734425936	0.0526954283749291	0.547636748599788	TraesCS7D03G0461700	Chr7D	166192743	166218506	+	13104	-	TraesCS7D01G206700 && F4IHS2.1 RecName: Full=Chromatin structure-remodeling complex protein SYD; AltName: Full=ATP-dependent helicase SYD; AltName: Full=Protein CHROMATIN REMODELING 3; AltName: Full=Protein SPLAYED && PF00271:Helicase conserved C-terminal domain|PF00176:SNF2 family N-terminal domain|PF14619:Snf2-ATP coupling, chromatin remodelling complex	SNF2_N	-
TraesCS2A03G0160200	2911	3240	3247	3577	3510	3717	69.3634059193302	61.7373061135906	69.7050867960954	71.5195486937755	74.1100709179483	64.5902681355831	3260.53415298909	3413.39307746417	-0.0661067140328268	0.620228183225709	0.980956436085831	TraesCS2A03G0160200	Chr2A	41669029	41673376	+	1761	-	TraesCS2A01G082100 && Q9FE01.1 RecName: Full=L-ascorbate peroxidase 2, cytosolic; AltName: Full=APXb; AltName: Full=OsAPx02 && PF00141:Peroxidase	-	K00434
TraesCS6A03G0637300	3628	2990	3031	3714	3140	3688	41.1668779697509	27.1310313080009	30.9856470196026	35.3622730870043	31.5712814306056	30.5181278353733	3385.30170075995	3322.83973615341	0.0266689364796798	0.897188702868907	0.998219962979618	TraesCS6A03G0637300	Chr6A	439343690	439350962	+	3698	-	TraesCS6A01G231400 && Q04264.1 RecName: Full=Sister chromatid cohesion protein PDS5; AltName: Full=Precocious dissociation of sisters protein 5 && -	-	-
TraesCS1D03G0011600	3445	4323	5041	3061	1469	2817	141.030459637029	141.521815475297	185.923536536205	105.148878591393	53.2877519139125	84.1001681083245	4427.55724763754	2292.21132408481	0.949685783432492	0.0008668882535679	0.0522313414448594	TraesCS1D03G0011600	Chr1D	3095864	3096888	-	1025	-	not complete%2COmega fast gliadin?%2Cceliac disease associated && - && -	-	-
TraesCS6B03G0825900	2027	4055	2924	2230	4877	4019	43.0224006005733	68.8249984462934	55.9129283880938	39.7158054708993	91.7224305642372	62.207853937254	3058.08168669521	3529.94996194369	-0.206873118298245	0.540162060210437	0.974485463240497	TraesCS6B03G0825900	Chr6B	523247803	523253085	+	1977	-	- && Q84LM2.1 RecName: Full=Vacuolar-processing enzyme beta-isozyme 1; Short=Beta-VPE 1; Short=OsVPE1; AltName: Full=Asparaginyl endopeptidase VPE1; Flags: Precursor && PF01650:Peptidase C13 family	-	-
TraesCS1B03G0679100	202	12595	4209	305	144	2661	12.8816957168209	642.294642130889	241.821311269749	16.3207129648685	8.13703280408429	123.752181457811	5442.14797124977	899.200076577446	2.59737917926114	0.0898443172835903	0.6669785095004	TraesCS1B03G0679100	Chr1B	430411302	430412070	+	658	-	TraesCS1B01G237500 && P04568.1 RecName: Full=Em protein && PF00477:Small hydrophilic plant seed protein	-	-
TraesCS6B03G1301100	2891	2418	2891	4217	3281	4373	19.073857622519	12.7573714810771	17.1843265015965	23.3459562042147	19.1813240813592	21.0405091066674	2874.38007075374	3727.75509151982	-0.375320950203034	0.0681681402522912	0.605419446758828	TraesCS6B03G1301100	Chr6B	729830721	729843873	-	6360	-	TraesCS6B01G468200 && Q9LXT9.3 RecName: Full=Callose synthase 3; AltName: Full=1,3-beta-glucan synthase; AltName: Full=Protein GLUCAN SYNTHASE-LIKE 12 && PF02364:1,3-beta-glucan synthase component|PF04652:Vta1 like|PF14288:1,3-beta-glucan synthase subunit FKS1, domain-1	DUF605	-
TraesCS7D03G0511600	4376	3733	3589	2504	3549	2298	182.526906386335	124.515102445359	134.87051544022	87.6398296898357	131.170896561433	69.9014083658337	4099.08985426583	2678.03449056403	0.614202515700641	0.0335167697496564	0.447614126832875	TraesCS7D03G0511600	Chr7D	192929207	192931077	+	1006	-	TraesCS7D01G230000 && Q656A5.1 RecName: Full=Protein MOTHER of FT and TFL1 homolog 1; Short=OsMFT1 && PF01161:Phosphatidylethanolamine-binding protein	-	-
TraesCS2D03G0366700	448	800	374	10057	1385	6979	6.02326271122059	8.60118401952785	4.53022083580798	113.459238021962	16.5000580862307	68.427915747344	551.215644753803	5709.00719179217	-3.37239351419312	3.81582031961062e-09	2.93208624481041e-06	TraesCS2D03G0366700	Chr2D	121414209	121419830	-	3121	-	TraesCS2D01G175600 && P31923.1 RecName: Full=Sucrose synthase 2; AltName: Full=Sucrose-UDP glucosyltransferase 2 && PF00534:Glycosyl transferases group 1|PF00862:Sucrose synthase	Glycos_transf_1	-
TraesCS4B03G0082800	1759	3940	3449	3530	3298	4064	22.6757889917329	40.6169445392814	40.0574907540781	38.1846569786898	37.6729064166634	38.20644139101	3101.81265789813	3423.36145184281	-0.142108597741981	0.579474460928482	0.978526950400543	TraesCS4B03G0082800	Chr4B	30291158	30296072	-	3255	-	TraesCS4B01G037900 && P29114.2 RecName: Full=Linoleate 9S-lipoxygenase 1; AltName: Full=Lipoxygenase 1 && PF00305:Lipoxygenase|PF01477:PLAT/LH2 domain	Lipoxygenase	-
TraesCS6A03G0852200	4085	2029	3226	3735	4145	2804	30.072169852453	11.9445340382273	21.3959240225743	23.0717709541846	27.0382853803454	15.0534843687222	3332.75780831793	3424.77998851414	-0.0393662590938065	0.915555145890228	0.998648260629237	TraesCS6A03G0852200	Chr6A	565325618	565341538	-	5700	-	- && Q6IE82.1 RecName: Full=Protein Jade-3; AltName: Full=Jade family PHD finger protein 3; AltName: Full=PHD finger protein 16 && PF13831:PHD-finger|PF13832:PHD-zinc-finger like domain	-	-
TraesCS5D03G0734900	3178	2440	2511	3856	3908	4064	163.022725520718	100.091810196927	116.047275482479	165.97737916825	177.635891423202	152.031744165938	2859.76956838511	3738.3261922885	-0.386706897800902	0.0874832379485845	0.660322807596947	TraesCS5D03G0734900	Chr5D	421281454	421282271	-	818	-	TraesCS5D01G326100 && - && -	-	-
TraesCS2A03G1119900	3333	3268	3253	4216	2410	3458	87.3012299610015	68.4512774047479	76.7649711765623	92.6623417772965	55.9350459497711	66.0535798240199	3434.56123673209	3170.65150198524	0.115241931098284	0.629055737305994	0.980956436085831	TraesCS2A03G1119900	Chr2A	720785713	720792050	-	1602	-	TraesCS2A01G477900 && Q0WM29.2 RecName: Full=Methylmalonate-semialdehyde dehydrogenase [acylating], mitochondrial; Short=MM-ALDH; Short=MMSDH; Short=Malonate-semialdehyde dehydrogenase [acylating]; AltName: Full=Aldehyde dehydrogenase family 6 member B2; Flags: Precursor && PF00171:Aldehyde dehydrogenase family	Aldedh	K00140
TraesCS7B03G0369100	3869	3285	4187	3378	2094	3082	98.452247444518	66.8462023517654	95.9895255104648	72.1280466136943	47.2155975135315	57.1933928960297	3972.76820806656	2684.16764073775	0.565521792350022	0.0212727309145131	0.361263969580653	TraesCS7B03G0369100	Chr7B	180592870	180596050	+	1649	-	TraesCS7B01G135700 && - && -	-	-
TraesCS6D03G0627300	982	4512	2642	3535	2181	6017	23.4257340680689	86.0726694898793	56.7817160361636	70.760152429516	46.1019499047587	104.67622555888	2696.86567180797	3593.08805492309	-0.413857933871149	0.381913180912547	0.94808723403261	TraesCS6D03G0627300	Chr6D	389302485	389307082	+	1759	-	TraesCS6D01G260200 && A3F5L3.1 RecName: Full=Fatty acid desaturase DES2; Short=SbDES2 && PF00487:Fatty acid desaturase|PF11960:Domain of unknown function (DUF3474)	-	-
TraesCS1B03G1188000	1892	3549	2520	4453	3187	4257	44.4018615271118	66.6040297177257	53.2812697483564	87.6900588987131	66.2741272591728	72.8567875347872	2708.47160414207	3739.41677947622	-0.465097672612191	0.0326200033329327	0.442463947088407	TraesCS1B03G1188000	Chr1B	671456564	671459727	-	1788	-	TraesCS1B01G442300 && Q65XK0.1 RecName: Full=Ketol-acid reductoisomerase, chloroplastic; AltName: Full=Acetohydroxy-acid reductoisomerase; AltName: Full=Alpha-keto-beta-hydroxylacyl reductoisomerase; AltName: Full=Protein KARI; Flags: Precursor && PF07991:Acetohydroxy acid isomeroreductase, NADPH-binding domain|PF01450:Acetohydroxy acid isomeroreductase, catalytic domain	-	-
TraesCS4B03G0671300	3356	3023	2851	3692	3500	3413	73.5361238871812	52.9701728246168	56.2820592013727	67.8825417133448	67.9561450094507	54.5382743521114	3227.53122428037	3361.52477100209	-0.0587790993820158	0.768537571422422	0.990422293735334	TraesCS4B03G0671300	Chr4B	512830144	512834364	-	1915	-	TraesCS4B01G248500 && Q54XK2.1 RecName: Full=Protein transport protein Sec61 subunit alpha; AltName: Full=Secretory 61 complex subunit alpha && PF10559:Plug domain of Sec61p|PF00344:SecY translocase	-	-
TraesCS3B03G0841200	4407	3015	4275	3109	2337	2685	54.873253415124	30.0206047495228	47.956530730478	32.4829902883853	25.7844742135456	24.3808179414221	4128.05883570125	2568.12927258458	0.684639355548785	0.0110044076084611	0.254136528091265	TraesCS3B03G0841200	Chr3B	548151470	548158111	-	3370	-	- && P29193.1 RecName: Full=Phosphoenolpyruvate carboxylase, housekeeping isozyme; Short=PEPC; Short=PEPCase && PF00311:Phosphoenolpyruvate carboxylase	-	-
TraesCS6D03G0234900	3325	3466	3148	3047	3725	3112	66.7883585733062	55.6739633773721	56.9688986254668	51.3569466319315	66.300576613115	45.5863720510981	3456.12625301162	3144.33302278886	0.136470511856557	0.495531193073742	0.970458774583247	TraesCS6D03G0234900	Chr6D	95095655	95098999	+	2089	-	TraesCS6D01G109000 && P55876.1 RecName: Full=Eukaryotic translation initiation factor 5; Short=eIF-5 && PF02020:eIF4-gamma/eIF5/eIF2-epsilon|PF01873:Domain found in IF2B/IF5	-	-
TraesCS3D03G0444800	3149	3573	3318	2947	3196	3581	87.7395190080371	79.6104475398685	83.2900167606777	68.9001781915261	78.9062251085451	72.7634414526978	3480.39448962006	3062.83962407047	0.184316535112118	0.142002197554974	0.776008499375187	TraesCS3D03G0444800	Chr3D	214534001	214536297	+	1506	-	TraesCS3D01G198600 && A6XMY9.1 RecName: Full=S-adenosylmethionine synthase 1; Short=AdoMet synthase 1; AltName: Full=Methionine adenosyltransferase 1; Short=MAT 1 && PF02773:S-adenosylmethionine synthetase, C-terminal domain|PF00438:S-adenosylmethionine synthetase, N-terminal domain|PF02772:S-adenosylmethionine synthetase, central domain	-	-
TraesCS4B03G0294700	3297	3119	3099	3701	2503	4041	30.0099714483794	22.7026456395086	25.4133659617532	28.2672357408341	20.187818548858	26.8238929592244	3320.85236041671	3199.83518802452	0.0533047076202422	0.795365502978984	0.99240679973792	TraesCS4B03G0294700	Chr4B	162649988	162660867	-	4610	-	TraesCS4B01G126300 && Q9QYY8.3 RecName: Full=Spastin && PF00004:ATPase family associated with various cellular activities (AAA)|PF17862:AAA+ lid domain	AAA	-
TraesCS4D03G0483600	3956	3528	3594	2946	2603	3128	77.3164311064464	55.1389577936719	63.2830741408019	48.313208395371	45.0787216787723	44.5829274601673	3874.90773361199	2731.39900149284	0.504326826026746	0.00443343117668244	0.150064543724697	TraesCS4D03G0483600	Chr4D	340640902	340647113	-	2147	-	TraesCS4D01G196100 && Q852Q1.1 RecName: Full=Serine/threonine protein kinase OSK4; Short=OsK4; AltName: Full=SUCROSE NON-FERMENTING-1 related protein kinase 1B; Short=SNF1-related kinase 1B; Short=SnRK1B; AltName: Full=Serine/threonine protein kinase OSK24; Short=OsK24 >B8BBT7.1 RecName: Full=Serine/threonine protein kinase OSK4; Short=OsK4 && PF02149:Kinase associated domain 1|PF00069:Protein ki…	Pkinase	-
TraesCS7A03G0872300	3069	3375	3141	3492	2903	3774	39.1782239875952	34.4537179501423	36.1251593922067	37.4058658551025	32.8380076807392	35.1346857962351	3326.48431880507	3193.78082063823	0.0585105156966741	0.652493607574121	0.982025763792465	TraesCS7A03G0872300	Chr7A	527987958	527995302	-	3287	-	- && Q8VYW1.1 RecName: Full=Nuclear poly(A) polymerase 4; Short=AtPAP(IV); Short=PAP(IV); Short=Poly(A) polymerase IV; Short=nPAP; AltName: Full=Polynucleotide adenylyltransferase 4 && PF04928:Poly(A) polymerase central domain|PF01909:Nucleotidyltransferase domain|PF04926:Poly(A) polymerase predicted RNA binding domain	NTP_transf_2	-
TraesCS5A03G0527400	3729	4050	3469	4355	1474	2673	45.2234660760037	39.2772384631622	37.9026644492158	44.3177028949091	15.8398422856834	23.640504604311	3905.01420217422	2673.39516247801	0.546624780439707	0.13479451542023	0.764033719145094	TraesCS5A03G0527400	Chr5A	413193505	413197423	+	3460	-	TraesCS5A01G203500 && Q94AH8.2 RecName: Full=Alpha,alpha-trehalose-phosphate synthase [UDP-forming] 6; AltName: Full=Trehalose-6-phosphate synthase 6; Short=AtTPS6 && PF02358:Trehalose-phosphatase|PF00982:Glycosyltransferase family 20	-	K16055
TraesCS6D03G0004600	2526	3953	3264	3111	2827	4061	200.7460387085	251.220405822711	233.699491381102	207.458517301158	199.077122304323	235.360159270489	3338.10231705223	3125.01138135582	0.0952296006039256	0.548574955030568	0.975099579122039	TraesCS6D03G0004600	Chr6D	797280	798536	+	528	-	TraesCS6D01G001600 && Q9FHW7.1 RecName: Full=SKP1-like protein 1B; AltName: Full=SKP1-like 2; AltName: Full=UFO-binding protein 2 && PF01466:Skp1 family, dimerisation domain|PF03931:Skp1 family, tetramerisation domain	Skp1_POZ	-
TraesCS2A03G1101100	3914	3486	3897	2660	2994	2747	80.5868540537926	57.3964754065034	72.2882590849861	45.956044157966	54.6231931828313	41.2466196645013	3951.28106174467	2665.09530235495	0.56812513170223	0.00518966468271693	0.1637097174577	TraesCS2A03G1101100	Chr2A	715936609	715939064	-	2038	-	TraesCS2A01G468200 && P43309.1 RecName: Full=Polyphenol oxidase, chloroplastic; Short=PPO; AltName: Full=Catechol oxidase; Flags: Precursor && PF12142:Polyphenol oxidase middle domain|PF12143:Protein of unknown function (DUF_B2219)|PF00264:Common central domain of tyrosinase	-	K00422
TraesCS6A03G0000500	2504	3884	3048	3043	3057	4161	92.9829758928285	115.335445843022	101.971324141406	94.8175414051312	100.588067278837	112.681638813087	3232.950199495	3210.00207545202	0.0103736578720303	0.947158986787941	0.998648260629237	TraesCS6A03G0000500	Chr6A	120701	122577	-	1130	-	TraesCS6A01G000300 && Q9FHW7.1 RecName: Full=SKP1-like protein 1B; AltName: Full=SKP1-like 2; AltName: Full=UFO-binding protein 2 && PF01466:Skp1 family, dimerisation domain|PF03931:Skp1 family, tetramerisation domain	Skp1_POZ	K03094
TraesCS5D03G0856300	2550	4209	3343	2843	2945	3804	51.8666875674994	68.4607604354699	61.2602392044516	48.522460238713	53.0781209204589	56.4254670583692	3454.13074857909	3005.94517513269	0.200655464796051	0.229603654292999	0.877108996368387	TraesCS5D03G0856300	Chr5D	454734183	454739840	+	2063	-	TraesCS5D01G381600 && Q9XI36.1 RecName: Full=Methyl-CpG-binding domain-containing protein 10; Short=AtMBD10; Short=MBD10; AltName: Full=Methyl-CpG-binding protein MBD10 && PF01429:Methyl-CpG binding domain	MBD	-
TraesCS5B03G0026400	1567	3772	2536	4626	2437	4754	35.7937664990648	68.9008451045848	52.1893193151176	88.666926224095	49.3259934859756	79.1924726723625	2657.30109475321	3678.68766139647	-0.469102813050596	0.14432635930351	0.779351802583805	TraesCS5B03G0026400	Chr5B	12310257	12315207	-	1837	-	TraesCS5B01G012100 && Q42971.2 RecName: Full=Enolase; AltName: Full=2-phospho-D-glycerate hydro-lyase; AltName: Full=2-phosphoglycerate dehydratase; AltName: Full=OSE1 && PF03952:Enolase, N-terminal domain|PF00113:Enolase, C-terminal TIM barrel domain	-	-
TraesCS1B03G1190200	2483	3232	2867	3554	3787	3746	82.039037989717	85.3944512699083	85.3425296397155	98.5323597035238	110.871788302309	90.2605414474907	2960.0070003498	3509.07329896949	-0.245251209895305	0.0750779963713284	0.62744490101154	TraesCS1B03G1190200	Chr1B	672840417	672843143	+	1270	-	TraesCS1B01G443100 && Q7GD79.1 RecName: Full=GTP-binding nuclear protein Ran-2; Short=OsRan2; AltName: Full=Ras-related nuclear protein 2 >A2Y7R5.1 RecName: Full=GTP-binding nuclear protein Ran-2; Short=OsRan2; AltName: Full=Ras-related nuclear protein 2 && PF00071:Ras family	Ras	-
TraesCS7A03G0557100	4125	3076	3664	2879	3001	2913	65.0958310825202	38.8177192645427	52.0929158497442	38.1231263667638	41.9640239721686	33.5240152555261	3824.84714983436	2785.43161387382	0.457404176565037	0.0517533840271289	0.544150402382292	TraesCS7A03G0557100	Chr7A	222698054	222702246	+	2659	-	TraesCS7A01G242600 && O94580.1 RecName: Full=Ubiquitin and WLM domain-containing metalloprotease SPCC1442.07c && PF09409:PUB domain|PF08325:WLM domain	-	-
TraesCS7A03G0702600	1815	4187	3105	3098	2841	4600	24.4885911682654	45.1756690215236	37.7435508233476	35.0740733197797	33.9656799509501	45.2617482773686	3079.99067962255	3277.67185751461	-0.0896304208038881	0.740287549690908	0.987997889220955	TraesCS7A03G0702600	Chr7A	358734533	358738788	-	3110	-	TraesCS7A01G291300 && Q9FJH6.1 RecName: Full=ABC transporter F family member 1; Short=ABC transporter ABCF.1; Short=AtABCF1; AltName: Full=GCN20-type ATP-binding cassette protein GCN1 && PF00005:ABC transporter|PF12848:ABC transporter	ABC_tran	-
TraesCS5B03G1188600	4304	9145	3114	95	2951	34	215.001028313883	365.314108253921	140.146050030957	3.98207559498022	130.622921160657	1.23860695208306	5580.11337213266	1052.13538726035	2.40700996427096	0.135679709144299	0.765524041983139	TraesCS5B03G1188600	Chr5B	659459142	659493989	+	840	-	TraesCS5B01G488600 && P04399.1 RecName: Full=Protein synthesis inhibitor II; AltName: Full=Ribosome-inactivating protein II; AltName: Full=rRNA N-glycosidase && PF00161:Ribosome inactivating protein	-	-
TraesCS3A03G0909900	4337	2399	3114	3492	3368	2884	31.6331622288283	13.9925831054551	20.4628336565278	21.3719939276416	21.7674310342606	15.3403321941409	3505.69343660585	3102.08063128046	0.176363691023275	0.587405971716857	0.979015468410458	TraesCS3A03G0909900	Chr3A	635375221	635383528	+	5753	-	TraesCS3A01G385500 && Q0WUR5.1 RecName: Full=1-phosphatidylinositol-3-phosphate 5-kinase FAB1A; Short=Phosphatidylinositol 3-phosphate 5-kinase; AltName: Full=FYVE finger-containing phosphoinositide kinase; AltName: Full=PIKfyve; AltName: Full=Phosphatidylinositol 3-phosphate 5-kinase type III; Short=PIPkin-III; Short=Type III PIP kinase; AltName: Full=Protein FORMS APLOID AND BINUCLEATE CELLS 1A…	PIP5K	K00921
TraesCS7D03G0319800	2628	3398	2893	3600	3152	3903	29.1730019831105	30.1643239134153	28.9333135473888	33.5332681682545	31.0044389847804	31.5966204835307	3076.5304656294	3350.60660747352	-0.123043989589609	0.252795489144844	0.893764607483299	TraesCS7D03G0319800	Chr7D	92642550	92648256	+	3780	-	TraesCS7D01G142600 && Q06572.2 RecName: Full=Pyrophosphate-energized vacuolar membrane proton pump; AltName: Full=Pyrophosphate-energized inorganic pyrophosphatase; Short=H(+)-PPase && PF03030:Inorganic H+ pyrophosphatase	-	-
TraesCS7B03G0112600	2438	3274	2891	3995	3138	3837	33.684993652065	36.1739475197047	35.9869333388718	46.3166534898866	38.418253306453	38.6616949303674	2963.95683738607	3455.42235905763	-0.221208323387876	0.120299172287561	0.73531148897874	TraesCS7B03G0112600	Chr7B	44499732	44504960	+	3037	-	TraesCS7B01G042600 && Q06572.2 RecName: Full=Pyrophosphate-energized vacuolar membrane proton pump; AltName: Full=Pyrophosphate-energized inorganic pyrophosphatase; Short=H(+)-PPase && PF03030:Inorganic H+ pyrophosphatase	-	-
TraesCS1A03G0572400	2259	4463	3337	2492	3229	3787	114.758204341502	181.304615670756	152.727660413868	106.226573231301	145.350813258739	140.297244093875	3418.03756292832	2984.56020284272	0.195816084134636	0.408631679013166	0.958170275122736	TraesCS1A03G0572400	Chr1A	386898097	386900919	+	826	-	TraesCS1A01G217200 && P93554.1 RecName: Full=Nucleoside diphosphate kinase 1; AltName: Full=Nucleoside diphosphate kinase I; Short=NDK I; Short=NDP kinase I; Short=NDPK I; AltName: Full=PP18 && PF00334:Nucleoside diphosphate kinase	NDK	K00940
TraesCS6B03G1127700	4255	3581	3710	2775	2625	2614	97.7256522107821	65.7699928562077	76.7674123705109	53.4797811304058	53.4220105472488	43.7825364806643	4047.42392227344	2538.39837469949	0.673028502417908	0.00119900750753216	0.0653840342840143	TraesCS6B03G1127700	Chr6B	683008909	683013079	+	1827	-	TraesCS6B01G398500 && Q69QZ0.1 RecName: Full=Probable protein phosphatase 2C 27; Short=OsPP2C27 && PF00481:Protein phosphatase 2C	PP2C	-
TraesCS4B03G0123900	1564	2757	1703	4946	3892	4693	48.397688463919	68.2243014480801	47.4784462524097	128.427965765631	106.719212149502	105.907019736806	2051.7411672823	4264.18694521841	-1.05509231196136	5.0713481102677e-07	0.000181852396145581	TraesCS4B03G0123900	Chr4B	49789021	49791522	+	1356	-	TraesCS4B01G056700 && Q9ZRR5.1 RecName: Full=Tubulin alpha-3 chain && PF00091:Tubulin/FtsZ family, GTPase domain|PF03953:Tubulin C-terminal domain	Tubulin_C	-
TraesCS7B03G0712900	2269	3309	2888	3580	3219	4229	81.2371061932088	94.7395192302129	93.1560610594617	107.552521369	102.122828121424	110.41903714871	2908.353590081	3459.06575196287	-0.250022224763887	0.0547980909016573	0.557181413366275	TraesCS7B03G0712900	Chr7B	483959920	483966551	-	1172	-	TraesCS7B01G258800 && Q948T6.2 RecName: Full=Lactoylglutathione lyase; AltName: Full=Aldoketomutase; AltName: Full=Allergen Glb33; AltName: Full=Glyoxalase I; Short=Glx I; AltName: Full=Glyoxylase I 11; Short=OsGLYI-11; Short=OsGLYI11; AltName: Full=Ketone-aldehyde mutase; AltName: Full=Methylglyoxalase; AltName: Full=PP33; AltName: Full=S-D-lactoylglutathione methylglyoxal lyase; AltName: Allerg…	Glyoxalase	-
TraesCS1D03G0640700	4520	2798	2220	823	7150	1969	254.92537084225	126.193444756721	112.80324121455	38.9486205478456	357.324318934582	80.9853871943114	3388.32065919432	3274.00695260273	0.0495176471932799	0.958126543639269	0.999191459766944	TraesCS1D03G0640700	Chr1D	364162175	364163067	+	744	-	TraesCS1D01G266000 && - && -	-	-
TraesCS2A03G0772100	2200	958	1494	6204	4665	3893	28.7226409207088	10.0018804143196	17.5730143918017	67.9659040142014	53.9678658136992	37.0657176886587	1668.35476159709	4711.88567430189	-1.49813311863881	0.000181857980619266	0.0179632573277131	TraesCS2A03G0772100	Chr2A	537750789	537772763	+	3214	-	TraesCS2A01G310300 && Q08047.1 RecName: Full=1,4-alpha-glucan-branching enzyme 2, chloroplastic/amyloplastic; AltName: Full=Q-enzyme; AltName: Full=Starch-branching enzyme IIB; Flags: Precursor && PF00128:Alpha amylase, catalytic domain|PF02806:Alpha amylase, C-terminal all-beta domain|PF02922:Carbohydrate-binding module 48 (Isoamylase N-terminal domain)	-	K00700
TraesCS4B03G0694300	1572	4557	2768	3054	3366	4087	51.9802639046194	120.49788592965	82.4605075044246	84.7369038890005	98.623851301355	98.5545996165884	2982.98084020599	3298.62921036632	-0.14490358648006	0.641673707811577	0.9814822719697	TraesCS4B03G0694300	Chr4B	526471528	526473763	-	1269	-	- && P49397.2 RecName: Full=40S ribosomal protein S3a; AltName: Full=CYC07 protein && PF01015:Ribosomal S3Ae family	-	-
TraesCS7D03G0794200	3531	3309	3275	2522	3830	2925	103.322790453451	77.4300673206482	86.3383396608029	61.924300862172	99.3068236231452	62.4181081562902	3531.52165818886	2957.12519355363	0.256131610505584	0.310468699799767	0.921812404999648	TraesCS7D03G0794200	Chr7D	429655127	429658617	+	1434	-	TraesCS7D01G335800 && Q94F47.1 RecName: Full=Ubiquitin-conjugating enzyme E2 28; AltName: Full=E2 ubiquitin-conjugating enzyme 28; AltName: Full=Ubiquitin carrier protein 28 && PF00179:Ubiquitin-conjugating enzyme	UQ_con	-
TraesCS4A03G0222400	1628	3678	2635	3099	4510	3688	39.4187999193173	71.2156074763076	57.4809049054789	62.9634033214608	96.7625817815303	65.121775380964	2686.32764845554	3592.85984966994	-0.4192303879129	0.147609514923971	0.78246543436864	TraesCS4A03G0222400	Chr4A	124896317	124899240	+	1733	-	TraesCS4A01G107700 && Q03033.1 RecName: Full=Elongation factor 1-alpha; Short=EF-1-alpha && PF00009:Elongation factor Tu GTP binding domain|PF03143:Elongation factor Tu C-terminal domain|PF03144:Elongation factor Tu domain 2	GTP_EFTU	-
TraesCS2D03G0222600	3517	2269	2880	3902	3560	3095	57.2005523910639	29.5105165175889	42.2001817541799	53.2516096946339	51.3050080827718	36.7091923623523	3066.64620840519	3360.54656839412	-0.13214974430013	0.649560272872643	0.9819940254361	TraesCS2D03G0222600	Chr2D	59054991	59060881	+	2580	-	TraesCS2D01G105100 && O22925.1 RecName: Full=Vacuolar-sorting receptor 2; Short=AtVSR2; AltName: Full=BP80-like protein c; Short=AtBP80c; AltName: Full=Epidermal growth factor receptor-like protein 4; Short=AtELP4; Flags: Precursor && PF02225:PA domain	-	-
TraesCS1A03G0568200	2629	2157	2508	2719	5267	3942	8.46630150908625	5.55479134841802	7.2765355607217	7.34733721849256	15.0296328295044	9.25776359598574	2558.75561598643	3800.68384996822	-0.570874633680709	0.0678630151133224	0.605187380161509	TraesCS1A03G0568200	Chr1A	382437753	382471782	+	13030	-	TraesCS1A01G215400 && Q555C6.1 RecName: Full=Putative vacuolar protein sorting-associated protein 13B && PF06650:SHR-binding domain of vacuolar-sorting associated protein 13|PF16908:Vacuolar sorting-associated protein 13, N-terminal|PF16910:Repeating coiled region of VPS13|PF06101:Vacuolar protein sorting-associated protein 62|PF12624:N-terminal region of Chorein or VPS13	-	-
TraesCS6B03G1238900	3440	3542	3398	3497	2404	2898	87.6952705296321	72.2072403105712	78.0432026735298	74.8050611929558	54.3042851126901	53.8768793437717	3611.27751657286	2777.16304602449	0.378844991812035	0.0562328356796822	0.563251767167726	TraesCS6B03G1238900	Chr6B	716312619	716317181	+	1646	-	TraesCS6B01G444800 && Q9LZ82.1 RecName: Full=Protein BTR1; AltName: Full=Binding to ToMV RNA 1 && PF00013:KH domain	KH_1	-
TraesCS1D03G0538500	2924	3508	2854	2673	5059	2135	100.322529025354	96.2487612427555	88.2204058537147	76.9551488997804	153.8040213782	53.4201747839393	3211.49260793183	3204.58734724788	0.00323034368088418	0.993119137317128	0.999742747902887	TraesCS1D03G0538500	Chr1D	303338454	303340167	-	1223	-	TraesCS1D01G215400 && Q336T5.2 RecName: Full=Expansin-B3; AltName: Full=Beta-expansin-3; AltName: Full=OsEXPB3; AltName: Full=OsaEXPb1.10; Flags: Precursor && PF03330:Lytic transglycolase|PF01357:Expansin C-terminal domain	-	-
TraesCS1B03G0139900	2193	2712	2574	4172	2807	4651	52.9463980141002	52.3602768420992	55.9886905077213	84.5200428871436	60.0512578767921	81.889920542141	2584.78728290627	3629.0818622263	-0.489688159134692	0.00796920873499756	0.212489487707796	TraesCS1B03G0139900	Chr1B	46186077	46191470	-	1738	-	TraesCS1B01G059100 && Q9FRL8.1 RecName: Full=Glutathione S-transferase DHAR2; AltName: Full=Chloride intracellular channel homolog 2; Short=CLIC homolog 2; AltName: Full=Glutathione-dependent dehydroascorbate reductase 2; Short=AtDHAR2; Short=CytDHAR; Short=GSH-dependent dehydroascorbate reductase 2 && PF13417:Glutathione S-transferase, N-terminal domain|PF13410:Glutathione S-transferase, C-termi…	-	-
TraesCS5A03G1086200	3011	2649	3117	3263	4048	2988	35.8120959601867	25.1950603443109	33.4002536889083	32.5651946526828	42.6620181099499	25.9170698377044	3071.05650529542	3290.20579078379	-0.0994369913953455	0.691927657485214	0.984756758181895	TraesCS5A03G1086200	Chr5A	641922943	641928129	-	3528	-	- && Q84M43.1 RecName: Full=Probable cellulose synthase A catalytic subunit 2 [UDP-forming]; AltName: Full=OsCesA2 >A2XN66.1 RecName: Full=Probable cellulose synthase A catalytic subunit 2 [UDP-forming]; AltName: Full=OsCesA2 && PF03552:Cellulose synthase|PF14569:Zinc-binding RING-finger	-	-
TraesCS4D03G0504800	1663	4697	3122	1607	4259	3707	112.008701626703	252.984861840436	189.446415187655	90.8224077748061	254.184498672279	182.082589743764	3184.89949779329	3027.7886450096	0.0731103733427005	0.862779348678025	0.996795454895035	TraesCS4D03G0504800	Chr4D	354093442	354094154	+	623	-	TraesCS4D01G206500 && - && PF00903:Glyoxalase/Bleomycin resistance protein/Dioxygenase superfamily	Glyoxalase	-
TraesCSU03G0473200	3661	2863	3809	3989	1553	3161	302.401246556941	189.112247823134	283.458053189463	276.481135943554	113.667736488966	190.412153974585	3629.96650689593	2719.34768144222	0.416578362551344	0.236370906307913	0.884030177845785	TraesCSU03G0473200	ChrUnknown	290599203	290599710	+	508	-	partial%2Cceliac associated && P04722.1 RecName: Full=Alpha/beta-gliadin A-II; AltName: Full=Prolamin; Flags: Precursor && PF00234:Protease inhibitor/seed storage/LTP family	-	-
TraesCS7B03G0593200	1501	4037	2500	3253	3681	4063	43.6477560784528	93.8759703974434	65.4960663342334	79.3748492161458	94.8481697115719	86.1617226958405	2701.20695265798	3464.45568042425	-0.358764090458593	0.221391202298697	0.869098544745688	TraesCS7B03G0593200	Chr7B	387720688	387723432	+	1443	-	TraesCS7B01G209900 && P41095.3 RecName: Full=60S acidic ribosomal protein P0 && PF17777:Insertion domain in 60S ribosomal protein L10P|PF00428:60s Acidic ribosomal protein|PF00466:Ribosomal protein L10	-	-
TraesCS5B03G0940500	2162	4002	2923	2957	2759	4162	46.1914682098731	68.3750444822018	56.2637755059946	53.0121016660921	52.2323643897669	64.8476846926823	3093.56684497249	3080.19990890407	0.00635951370126119	0.975587744788381	0.999256847554865	TraesCS5B03G0940500	Chr5B	554945818	554951411	+	1964	-	TraesCS5B01G374200 && Q9XI36.1 RecName: Full=Methyl-CpG-binding domain-containing protein 10; Short=AtMBD10; Short=MBD10; AltName: Full=Methyl-CpG-binding protein MBD10 && PF01429:Methyl-CpG binding domain	MBD	-
TraesCS1D03G0001800	3031	2625	2876	3399	3130	3883	25.3304715977411	17.5428886745629	21.6541030885942	23.8356019575965	23.1784069980025	23.665247535342	2987.36275303199	3272.16610192954	-0.131668108066112	0.468047684762823	0.967189500292488	TraesCS1D03G0001800	Chr1D	171475	183229	-	5021	-	- && O48686.3 RecName: Full=Paired amphipathic helix protein Sin3-like 3; AltName: Full=Histone deacetylase complex subunit Sin3; Short=AtSin3; AltName: Full=Transcriptional corepressor Sin3 && PF16879:C-terminal domain of Sin3a protein|PF08295:Sin3 family co-repressor|PF02671:Paired amphipathic helix repeat	PAH	-
TraesCS4B03G0758500	3290	2275	3909	3631	3237	2558	62.9513179235646	34.8100614821324	67.3858294432555	58.2978848859456	54.8824557712929	35.6940469686961	3339.35828219107	3010.31378483356	0.149629407373042	0.637315872102828	0.981374274407551	TraesCS4B03G0758500	Chr4B	570563508	570568910	-	2193	-	TraesCS4B01G287800 && Q9LKH3.1 RecName: Full=Sucrose transport protein SUT1; AltName: Full=Sucrose permease 1; AltName: Full=Sucrose transporter 1; Short=OsSUT1; AltName: Full=Sucrose-proton symporter 1 >Q10R54.1 RecName: Full=Sucrose transport protein SUT1; AltName: Full=Sucrose permease 1; AltName: Full=Sucrose transporter 1; Short=OsSUT1; AltName: Full=Sucrose-proton symporter 1 && PF13347:MFS…	-	-
TraesCS7B03G0270900	3710	3559	3037	2773	2627	3194	172.017602702198	131.959733510337	126.863810668971	107.886342831048	107.929698020448	107.999119537237	3595.16560393543	2702.08436471037	0.411783483478427	0.0170697287804827	0.322055051898857	TraesCS7B03G0270900	Chr7B	121858459	121860132	-	905	-	TraesCS7B01G103600 && - && -	-	-
TraesCS7A03G0490700	2885	3400	3001	3050	3439	3114	52.8406667288542	49.7984526979582	49.5202063700771	46.874854346938	55.8131526902244	41.5936852771817	3214.22897699408	3047.82105111029	0.0768524259865484	0.639444467008869	0.9814822719697	TraesCS7A03G0490700	Chr7A	178822117	178827345	+	2291	-	TraesCS7A01G210100 && Q8S528.2 RecName: Full=Aldehyde dehydrogenase family 2 member B7, mitochondrial; Short=ALDH2b; Flags: Precursor && PF00171:Aldehyde dehydrogenase family	Aldedh	K00128
TraesCS7A03G1388600	4635	2829	3523	3091	2278	2532	126.621100350763	61.8021740513293	86.7087583246387	70.8554026715354	55.143200949568	50.4436342341917	3896.59725356017	2498.88874307057	0.640814132831726	0.0320683996986439	0.438601711735937	TraesCS7A03G1388600	Chr7A	744256406	744258506	+	1536	-	TraesCS7A01G569100 && Q9FLJ2.1 RecName: Full=NAC domain-containing protein 100; Short=ANAC100; Short=AtNAC5 && PF02365:No apical meristem (NAM) protein	NAM	-
TraesCS5D03G1228500	1242	5136	2992	1833	3349	4334	46.7406006341599	154.565359628839	101.444442895474	57.8832328072027	111.678545356614	118.945474161844	3112.52425963484	2966.09290219231	0.0696291002631916	0.876305537772858	0.996795454895035	TraesCS5D03G1228500	Chr5D	567299711	567300825	-	1115	-	TraesCS5D01G558800 && - && PF05512:AWPM-19-like family	-	-
TraesCS2D03G0369700	1942	4127	2759	2681	3383	3983	89.1560030331236	151.513138410905	114.116132448273	103.279897764819	137.621177822992	133.351526957245	2989.95690331214	3154.01803543235	-0.076857910397243	0.758229333845815	0.989940456474227	TraesCS2D03G0369700	Chr2D	123313167	123316633	+	914	-	TraesCS2D01G177300 && Q40680.3 RecName: Full=Elongation factor 1-delta 1; Short=EF-1-delta 1; AltName: Full=Elongation factor 1B-beta 1; AltName: Full=eEF-1B beta 1 && PF00736:EF-1 guanine nucleotide exchange domain	-	-
TraesCS3A03G0953500	3453	3620	3488	2594	2690	2996	90.6140778398012	75.9665017794762	82.4649788959105	57.1198014445746	62.550859929319	57.335978366816	3671.81179193958	2609.70350536045	0.49249852173473	0.000287549625638319	0.0244797823023632	TraesCS3A03G0953500	Chr3A	653008909	653013067	+	1599	-	TraesCS3A01G407700 && Q9LPL4.1 RecName: Full=F-box protein SKP2A; AltName: Full=FBL5-like protein; Short=AtFBL5; AltName: Full=SKP2-like protein 1; Short=AtSKP2;1 && -	-	K03875
TraesCS7A03G0746300	3351	2814	3255	3045	3090	3281	36.1470106446715	24.2737297700512	31.6331857284908	27.5615017097562	29.5350932553561	25.8101489809391	3301.75667868331	2973.66888084592	0.150825364411756	0.443841263641527	0.96260337475514	TraesCS7A03G0746300	Chr7A	427261083	427267671	-	3890	-	TraesCS7A01G302200 && Q9FJ79.1 RecName: Full=DNA topoisomerase 1 beta; AltName: Full=DNA topoisomerase 1 && PF02919:Eukaryotic DNA topoisomerase I, DNA binding fragment|PF14370:C-terminal topoisomerase domain|PF01028:Eukaryotic DNA topoisomerase I, catalytic core	-	-
TraesCS3B03G1139300	1091	3213	2024	4420	2142	5926	24.7323789597273	58.2460297670535	41.3376352695591	84.0777404477953	43.0271436132772	97.969098267346	2121.71353957139	3841.35868838874	-0.856269344923724	0.0313849620073685	0.433867768011676	TraesCS3B03G1139300	Chr3B	720722632	720727194	-	1851	-	TraesCS3B01G463000 && Q8S059.1 RecName: Full=Stearoyl-[acyl-carrier-protein] 9-desaturase 2, chloroplastic; Short=Stearoyl-ACP desaturase 2; AltName: Full=Acyl-[acyl-carrier-protein] desaturase 2; AltName: Full=SSI2 homolog; Short=OsSSI2; Flags: Precursor >A2WYF4.1 RecName: Full=Stearoyl-[acyl-carrier-protein] 9-desaturase 2, chloroplastic; Short=Stearoyl-ACP desaturase 2; AltName: Full=Acyl-[acy…	-	-
TraesCS2D03G0356600	2939	3846	3162	2377	4226	2245	69.7927959855959	73.0356252261912	67.6498527682139	47.3650296308647	88.9247005855012	38.8788739678125	3429.23281360915	2853.94741235655	0.265097517879641	0.409680862984477	0.95848871264488	TraesCS2D03G0356600	Chr2D	116881493	116885650	+	1767	-	TraesCS2D01G170400 && Q75W16.1 RecName: Full=Phospho-2-dehydro-3-deoxyheptonate aldolase 2, chloroplastic; AltName: Full=3-deoxy-D-arabino-heptulosonate 7-phosphate synthase 2; AltName: Full=DAHP synthase 2; AltName: Full=Phospho-2-keto-3-deoxyheptonate aldolase 2; Flags: Precursor && PF01474:Class-II DAHP synthetase family	-	-
TraesCS3D03G0236800	2996	3251	2829	3000	3593	3097	41.779879374875	36.254072823779	35.5428541448621	35.1046177234967	44.3981115293454	31.495818561033	3151.12033213287	3079.58809649601	0.0332080147503012	0.860962661550558	0.996795454895035	TraesCS3D03G0236800	Chr3D	67753942	67759557	-	3009	-	TraesCS3D01G113800 && P52780.2 RecName: Full=Glutamine--tRNA ligase; AltName: Full=Glutaminyl-tRNA synthetase; Short=GlnRS && PF00749:tRNA synthetases class I (E and Q), catalytic domain|PF04558:Glutaminyl-tRNA synthetase, non-specific RNA binding region part 1|PF04557:Glutaminyl-tRNA synthetase, non-specific RNA binding region part 2|PF03950:tRNA synthetases class I (E and Q), anti-codon binding…	-	-
TraesCS1A03G0676500	4409	4471	3500	925	4229	1222	298.880107178417	242.36842568222	213.756305667881	52.6158105144057	254.025025997744	60.4107794438004	4309.16904523839	2094.93685439787	1.04061559963984	0.0602673442987756	0.579872695047801	TraesCS1A03G0676500	Chr1A	463087911	463088655	+	619	-	TraesCS1A01G265900 && - && -	-	-
TraesCS5A03G0698400	5165	2717	3474	2613	2329	2451	114.18831863743	48.0347407783716	69.1950688312577	48.4739468966446	45.6249864830988	39.5167287117507	4049.92268374872	2338.33496497188	0.792298368340259	0.0145162875158239	0.296478147199493	TraesCS5A03G0698400	Chr5A	493456504	493459417	-	1898	-	TraesCS5A01G284800 && Q8LJW3.1 RecName: Full=ACT domain-containing protein ACR4; AltName: Full=Protein ACT DOMAIN REPEATS 4 && PF01842:ACT domain	ACT	-
TraesCS1B03G0644100	3887	2931	4029	2798	2371	2725	71.1618922540392	42.910465530878	66.4544692441682	42.9831538182875	38.4632882012385	36.3819334939705	3815.13148267996	2490.10494657479	0.615392547462865	0.00886787111902629	0.225380296606284	TraesCS1B03G0644100	Chr1B	406766624	406769413	+	2292	-	TraesCS1B01G223300 && Q6NKX1.1 RecName: Full=Proline dehydrogenase 2, mitochondrial; AltName: Full=Osmotic stress-induced proline dehydrogenase; AltName: Full=Proline oxidase; Flags: Precursor && PF01619:Proline dehydrogenase	-	-
TraesCS2D03G0701900	1032	4770	2521	2776	2341	5294	22.4838653102452	83.1044189382103	49.4832370921855	50.7491017948225	45.1933566858838	84.1126927438046	2753.85759045675	3197.53260052984	-0.215413228356006	0.638309108539259	0.9814822719697	TraesCS2D03G0701900	Chr2D	390345722	390347738	+	1926	-	TraesCS2D01G303800 && Q91XE8.1 RecName: Full=Transmembrane protein 205 && PF13664:Domain of unknown function (DUF4149)	-	-
TraesCS4A03G0203900	1963	4491	3115	1512	4166	3459	128.70276763161	235.464317000653	184.000759930457	83.1834633498763	242.029754334574	165.388180868312	3234.794364673	2895.08889490796	0.160187587131271	0.68998891689841	0.984439177726176	TraesCS4A03G0203900	Chr4A	110799296	110800024	-	640	-	TraesCS4A01G098700 && - && PF00903:Glyoxalase/Bleomycin resistance protein/Dioxygenase superfamily	Glyoxalase	-
TraesCS6B03G1017800	3604	2149	2922	3568	3749	2707	28.2089249614765	13.4509398091097	20.605157762411	23.4338809672726	26.0015418408839	15.4517022515698	3077.81919900998	3207.43221720592	-0.0595861638538142	0.855378629285989	0.99608532279043	TraesCS6B03G1017800	Chr6B	640133533	640149908	-	5361	-	- && Q6IE82.1 RecName: Full=Protein Jade-3; AltName: Full=Jade family PHD finger protein 3; AltName: Full=PHD finger protein 16 && PF13831:PHD-finger|PF13832:PHD-zinc-finger like domain	-	-
TraesCS6D03G0216700	1238	4991	2733	2166	2589	4961	36.4546842372943	117.526208742814	72.5047245551092	53.5190959965341	67.5533132445977	106.534002786349	2975.83358059519	2990.55989268212	-0.00704307227377426	0.987110192640119	0.999553422301702	TraesCS6D03G0216700	Chr6D	85254765	85256280	+	1425	-	TraesCS6D01G100500 && - && -	-	-
TraesCS2B03G0928300	3492	3422	3540	2797	2568	2856	52.4815171876953	41.126960333975	47.9324234913836	35.2729866117257	34.1986587633929	31.3023304222711	3643.76632118074	2594.28063855652	0.489985797480048	0.00161566605524017	0.0799950740505398	TraesCS2B03G0928300	Chr2B	521505644	521510551	-	2792	-	TraesCS2B01G360400 && Q98TX3.1 RecName: Full=Programmed cell death protein 4; AltName: Full=Protein I11/6 && PF02847:MA3 domain	-	-
novel.3111	2830	3337	3099	3166	3199	3036	118.513077123579	111.750765343496	116.921773536609	111.252139093541	118.706906358774	92.718826860406	3207.61763896367	2981.19273156342	0.105777437991807	0.485290491691586	0.968438712468203	-	Chr4A	589769077	589772874	+	1002	-	- && - && -	-	-
TraesCS2A03G1245800	2326	3078	3014	3682	2787	3737	218.348266198863	231.059119155999	254.90436035166	290.029011331742	231.824276964311	255.828813735024	2902.85672991341	3205.25639019343	-0.142943207940085	0.357449119665361	0.940945607463632	TraesCS2A03G1245800	Chr2A	756216792	756218987	-	447	-	TraesCS2A01G539800 && Q94F47.1 RecName: Full=Ubiquitin-conjugating enzyme E2 28; AltName: Full=E2 ubiquitin-conjugating enzyme 28; AltName: Full=Ubiquitin carrier protein 28 && PF00179:Ubiquitin-conjugating enzyme	UQ_con	K06689
TraesCS1D03G0008200	3425	3426	3144	2975	2471	3146	41.3455114451193	33.0726969876533	34.1935592378158	30.1350824052316	26.431538691406	27.6957310283353	3481.04628072226	2700.63874072253	0.36599723280271	0.0190979087961283	0.341070319873385	TraesCS1D03G0008200	Chr1D	2648853	2656401	+	3476	-	TraesCS1D01G002500 && Q75M35.2 RecName: Full=Protein MEI2-like 3; Short=OML3; AltName: Full=MEI2-like protein 3 && PF04059:RNA recognition motif 2|PF00076:RNA recognition motif. (a.k.a. RRM, RBD, or RNP domain)	RRM_1	-
TraesCS6B03G0154900	3614	4892	3505	2380	1922	2247	172.522933322907	186.749563039872	150.744226229646	95.3351958503617	81.3006422903086	78.2254517137703	4133.58087103076	2065.59845166181	1.00098619561345	8.62912771781218e-10	8.95718595929462e-07	TraesCS6B03G0154900	Chr6B	48471657	48472535	+	879	-	pseudo%2CTRIAE_CS42_6BS_TGACv1_513282_AA1637120.1%2Cceliac associated && P04726.1 RecName: Full=Alpha/beta-gliadin clone PW1215; AltName: Full=Prolamin; Flags: Precursor && PF13016:Cys-rich Gliadin N-terminal	-	-
TraesCS2A03G1201700	2955	2012	3079	3933	3307	3267	21.7573695705077	11.8465349609125	20.4245535170942	24.2991157906707	21.5757055378676	17.542212186155	2839.05873676381	3332.40461717162	-0.231286527315587	0.406487610670816	0.957613895515801	TraesCS2A03G1201700	Chr2A	744399876	744412572	-	5699	-	TraesCS2A01G517100 && F4JKH6.1 RecName: Full=Protein TSS; AltName: Full=TPR-domain suppressor of STIMPY && PF12807:Translation initiation factor eIF3 subunit 135|PF15044:Mitochondrial function, CLU-N-term|PF13424:Tetratricopeptide repeat	-	-
TraesCS1A03G0761400	2671	3648	3205	2877	2831	3317	199.783026180579	218.199619753575	215.976606077403	180.568579583015	187.631813643576	180.932461908881	3279.27133797056	2840.49113073101	0.207457870449867	0.0603457469006476	0.57990527966065	TraesCS1A03G0761400	Chr1A	499954374	499957004	-	561	-	TraesCS1A01G306200 && P51823.2 RecName: Full=ADP-ribosylation factor 2 && PF00025:ADP-ribosylation factor family	Arf	K07937
TraesCS4A03G0169600	2328	2750	2400	3855	3309	3875	23.241874214933	21.955095212825	21.587054668448	32.2946196117183	29.272973899355	28.2128005838293	2588.12424796753	3479.31736809341	-0.426931643018994	0.000586408779494856	0.0402973847344624	TraesCS4A03G0169600	Chr4A	87438643	87448118	-	4203	-	TraesCS4A01G083300 && Q10NY2.1 RecName: Full=Protein TPR3; AltName: Full=Aberrant spikelet and panicle1-related 1; AltName: Full=Protein ASP1-RELATED 1; Short=OsASPR1; AltName: Full=Topless-related protein 1; Short=OsTPR1; AltName: Full=Topless-related protein 3 && -	-	-
TraesCS2D03G0268900	1782	4072	2716	2915	3051	3966	68.0389445082056	124.328901914447	93.4272601362444	93.3912197870654	103.222407378563	110.430464712509	2896.04715120649	3111.36946424662	-0.103247988479334	0.68178023989385	0.984212491752172	TraesCS2D03G0268900	Chr2D	77344340	77346342	-	1099	-	TraesCS2D01G128300 && P29546.2 RecName: Full=Elongation factor 1-beta; Short=EF-1-beta; AltName: Full=Elongation factor 1-beta'; Short=EF-1-beta'; AltName: Full=Elongation factor 1B-alpha 2; AltName: Full=eEF-1B alpha 2 && PF00736:EF-1 guanine nucleotide exchange domain	-	-
novel.5911	3472	3831	3443	2918	2257	2578	76.3570087229171	67.3745383843486	68.21818995157	53.8483125475445	43.982778067284	41.3464688444154	3728.75973360714	2448.50353076533	0.606808612708488	0.000250518602872054	0.0222559071713676	-	Chr6D	485189992	485195119	-	1908	-	- && Q9LZ82.1 RecName: Full=Protein BTR1; AltName: Full=Binding to ToMV RNA 1 && PF00013:KH domain	KH_1	-
TraesCS4D03G0105300	1609	2515	1440	4588	3644	4693	33.1283209434216	41.4091037427872	26.7115968905261	79.2655378183264	66.4819358577947	70.466103416638	1902.60293482386	4062.93887999382	-1.09432841441477	2.13527421584556e-07	9.15491083543004e-05	TraesCS4D03G0105300	Chr4D	32836272	32839391	+	2038	-	TraesCS4D01G057000 && Q9ZRR5.1 RecName: Full=Tubulin alpha-3 chain && PF03953:Tubulin C-terminal domain|PF00091:Tubulin/FtsZ family, GTPase domain	Tubulin	-
TraesCS4A03G0694400	2141	2928	2573	3806	2860	4165	37.3395091655175	40.8354617162526	40.4283207701295	55.6978385622591	44.1977212447762	52.972840968141	2631.14942643193	3391.3022093829	-0.366139078424032	0.0156136457756703	0.307322880774812	TraesCS4A03G0694400	Chr4A	578355540	578362949	-	2406	-	TraesCS4A01G267000 && Q9SNX2.1 RecName: Full=Phosphoglucomutase, cytoplasmic; Short=PGM; AltName: Full=Glucose phosphomutase && PF02879:Phosphoglucomutase/phosphomannomutase, alpha/beta/alpha domain II|PF00408:Phosphoglucomutase/phosphomannomutase, C-terminal domain|PF02880:Phosphoglucomutase/phosphomannomutase, alpha/beta/alpha domain III|PF02878:Phosphoglucomutase/phosphomannomutase, alpha/beta…	PGM_PMM_III	K01835
TraesCS7A03G1336800	2607	2647	2934	3257	3449	3560	55.2488701940415	44.8591223012204	56.0191427869407	57.918559164245	64.7675505084409	55.0197597966309	2850.34040308642	3244.29330428978	-0.186866796839478	0.248247391286098	0.892209934728491	TraesCS7A03G1336800	Chr7A	730455844	730463343	+	1980	-	TraesCS7A01G549800 && P55307.1 RecName: Full=Catalase isozyme 1 && PF00199:Catalase|PF06628:Catalase-related immune-responsive	Catalase	K03781
TraesCS5B03G1350200	3208	2779	2710	3392	3296	3065	49.5989036451831	34.3590165383318	37.7486119796624	44.0059277479938	45.1551020440521	34.5584708790265	3045.62815733632	3096.00140730499	-0.0237533681061979	0.91155865998063	0.998621929406157	TraesCS5B03G1350200	Chr5B	706817005	706822815	-	2714	-	TraesCS5B01G557500 && Q8RY59.1 RecName: Full=Inactive poly [ADP-ribose] polymerase RCD1; AltName: Full=Protein RADICAL-INDUCED CELL DEATH 1 && PF12174:RCD1-SRO-TAF4 (RST) plant domain	-	-
TraesCS2A03G0864600	1767	4143	2710	2772	2843	4192	80.2439204610154	150.454431184054	110.876334321216	105.629794730002	114.402194898416	138.829955698722	2910.11932220075	3057.40186262554	-0.0710701583156019	0.791632122216762	0.992053821182912	TraesCS2A03G0864600	Chr2A	598953412	598955455	+	924	-	TraesCS2A01G354200 && O22644.1 RecName: Full=60S ribosomal protein L23A && PF00276:Ribosomal protein L23|PF03939:Ribosomal protein L23, N-terminal domain	-	K02893
TraesCS7D03G0473300	2729	3389	2698	2895	3379	3286	49.7878371247791	49.4431069870888	44.3461221560637	44.318587788892	54.6247955012395	43.7193408365442	3044.85109400445	3025.46056220529	0.00937314982368306	0.952675086892366	0.998943919360114	TraesCS7D03G0473300	Chr7D	172206637	172211727	+	2300	-	TraesCS7D01G211900 && Q8S528.2 RecName: Full=Aldehyde dehydrogenase family 2 member B7, mitochondrial; Short=ALDH2b; Flags: Precursor && PF00171:Aldehyde dehydrogenase family	Aldedh	-
TraesCS4B03G0809400	1068	3964	1935	3156	3028	5212	36.2283966111784	107.529089195723	59.1361176713915	89.8322910719173	91.0155587422799	128.934336506154	2314.1483842368	3533.29002811703	-0.610347936039185	0.11894434239057	0.733380448874435	TraesCS4B03G0809400	Chr4B	600052428	600054157	-	1237	-	TraesCS4B01G310900 && O64964.1 RecName: Full=Aquaporin TIP1-1; AltName: Full=Tonoplast intrinsic protein 1-1; AltName: Full=ZmTIP1-1; AltName: Full=ZmTIP1;1; Short=ZmTIP1 && PF00230:Major intrinsic protein	-	-
TraesCS2D03G0942400	3166	2023	2841	3548	3257	3527	21.2933251272825	10.8803513067732	17.2146337675505	20.0232148155178	19.4102997104124	17.2991337450263	2841.13781421351	3263.63205473361	-0.20021382292514	0.456847557472652	0.964955179564078	TraesCS2D03G0942400	Chr2D	534283318	534292821	-	6239	-	TraesCS2D01G418200 && - && -	-	-
TraesCS4D03G0058900	2063	3010	2628	3395	4199	3044	30.0889426513134	35.1065906013594	34.5324219307536	41.5494326391328	54.2669584679794	32.3771538182984	2645.51314527661	3400.62831546096	-0.362002202534831	0.116208407657607	0.727433136937901	TraesCS4D03G0058900	Chr4D	16342847	16347096	-	2877	-	TraesCS4D01G035200 && P29114.2 RecName: Full=Linoleate 9S-lipoxygenase 1; AltName: Full=Lipoxygenase 1 && PF01477:PLAT/LH2 domain|PF00305:Lipoxygenase	Lipoxygenase	-
TraesCS4D03G0297700	2952	2751	2836	3610	2460	3711	26.315990159468	19.6113916610706	22.7773695407493	27.0040053094898	19.4321286548922	24.1257397325098	2981.83850206627	3062.43902493595	-0.0387322754283269	0.848422076998424	0.995649344533086	TraesCS4D03G0297700	Chr4D	134523128	134534640	+	4707	-	TraesCS4D01G145100 && Q9QYY8.3 RecName: Full=Spastin && PF00004:ATPase family associated with various cellular activities (AAA)|PF17862:AAA+ lid domain	AAA	-
TraesCS3A03G0482500	2686	2949	2751	2904	3656	3357	60.1749573923357	52.8322389971082	55.5257396806283	54.5913728236207	72.5768104165916	54.846314061116	2910.55433877503	3143.38014392672	-0.1109790161206	0.534092131831328	0.973917972865418	TraesCS3A03G0482500	Chr3A	291107156	291109624	-	1873	-	TraesCS3A01G195300 && A6XMY9.1 RecName: Full=S-adenosylmethionine synthase 1; Short=AdoMet synthase 1; AltName: Full=Methionine adenosyltransferase 1; Short=MAT 1 && PF02773:S-adenosylmethionine synthetase, C-terminal domain|PF00438:S-adenosylmethionine synthetase, N-terminal domain|PF02772:S-adenosylmethionine synthetase, central domain	-	K00789
TraesCS7D03G1066700	1543	3608	2513	3054	4276	3306	25.571122055734	47.8150757960143	37.52064771076	42.4688511197242	62.7918767383985	39.9551743589437	2589.25725667426	3390.24454886439	-0.388564101874858	0.192772707186704	0.837551972838573	TraesCS7D03G1066700	Chr7D	570630449	570633604	+	2532	-	TraesCS7D01G449300 && Q9ASR1.1 RecName: Full=Elongation factor 2; Short=EF-2; AltName: Full=Protein LOW EXPRESSION OF OSMOTICALLY RESPONSIVE GENES 1 && PF03764:Elongation factor G, domain IV|PF00679:Elongation factor G C-terminus|PF00009:Elongation factor Tu GTP binding domain|PF14492:Elongation Factor G, domain III|PF03144:Elongation factor Tu domain 2	GTP_EFTU	-
novel.673	2228	1527	2542	6141	1105	4757	185.495001193979	101.664779169626	190.67183642619	429.016249627606	81.5194441898375	288.826140738193	2220.53982427352	3714.72863089338	-0.74244552046157	0.159041554271229	0.799218163834307	-	Chr1D	10054784	10055287	+	504	-	- && P81713.1 RecName: Full=Bowman-Birk type trypsin inhibitor; Short=WTI && PF00228:Bowman-Birk serine protease inhibitor family	-	-
TraesCS2B03G0722900	2703	3590	3113	2741	2585	3551	134.067417303613	142.392169350706	139.107420445054	114.078513536223	113.610809097149	128.444109336373	3241.6384211524	2778.02567674466	0.222553408264458	0.0684158332658286	0.606345057944769	TraesCS2B03G0722900	Chr2B	393377529	393379305	+	846	-	TraesCS2B01G278800 && O64818.1 RecName: Full=Uncharacterized protein At2g23090 && PF12907:Zinc-binding	-	-
TraesCS3D03G0923600	1286	3129	2313	3937	2349	5260	28.7491001947104	55.9375333456029	46.5857294118383	73.8526907924021	46.5316242577194	85.7541909349056	2271.90790662431	3567.60319594316	-0.650940388401386	0.0472439690442812	0.522900452774319	TraesCS3D03G0923600	Chr3D	534456451	534461306	-	1877	-	TraesCS3D01G421700 && Q8S059.1 RecName: Full=Stearoyl-[acyl-carrier-protein] 9-desaturase 2, chloroplastic; Short=Stearoyl-ACP desaturase 2; AltName: Full=Acyl-[acyl-carrier-protein] desaturase 2; AltName: Full=SSI2 homolog; Short=OsSSI2; Flags: Precursor >A2WYF4.1 RecName: Full=Stearoyl-[acyl-carrier-protein] 9-desaturase 2, chloroplastic; Short=Stearoyl-ACP desaturase 2; AltName: Full=Acyl-[acy…	-	-
TraesCS7B03G0474500	1803	4277	3009	2399	2778	4007	61.4589638720338	116.585145313562	92.4071709421215	68.6178926502231	83.9080555068879	99.6082182796707	3069.73044819969	2861.82386482672	0.10130088124384	0.719867895674347	0.986342428887616	TraesCS7B03G0474500	Chr7B	263797229	263799924	+	1231	-	TraesCS7B01G176600 && B8B9K6.1 RecName: Full=60S ribosomal protein L10a >B7F845.1 RecName: Full=60S ribosomal protein L10a && PF00687:Ribosomal protein L1p/L10e family	-	-
TraesCS6B03G0133900	2924	4584	2874	2712	2884	2267	65.5419086527822	82.167634728602	58.0393391820809	51.0092598482486	57.2820932580731	37.0577935946571	3551.37454236499	2508.8314109755	0.501645127252335	0.0344525103812253	0.452586963083027	TraesCS6B03G0133900	Chr6B	41371405	41373615	-	1872	-	TraesCS6B01G056800 && P55308.1 RecName: Full=Catalase isozyme 2 && PF06628:Catalase-related immune-responsive|PF00199:Catalase	Catalase	-
TraesCS4D03G0748800	3960	2472	2155	2351	4760	2534	393.758820508257	196.561309369868	193.052914803075	196.157699376172	419.395696830837	183.750293694308	3048.13517196376	3110.1219359164	-0.0290679456383341	0.944351143812183	0.998648260629237	TraesCS4D03G0748800	Chr4D	484099943	484100364	+	422	-	TraesCS4D01G321100 && P82659.1 RecName: Full=Defensin SD2; AltName: Full=Flower-specific gamma-thionin; Flags: Precursor && -	-	-
TraesCS6D03G0684400	3429	2764	2532	2575	4503	2401	65.9115173853315	42.4860468839624	43.8481732771043	41.5325578607046	76.6968768630352	33.6567600608877	3064.44637304486	3057.2093920297	0.00344113018515791	0.992206546870924	0.999679541671707	TraesCS6D03G0684400	Chr6D	420560629	420563194	-	2183	-	TraesCS6D01G288800 && Q5NDE4.1 RecName: Full=Protein O-linked-mannose beta-1,4-N-acetylglucosaminyltransferase 2; Short=POMGnT2; AltName: Full=Extracellular O-linked N-acetylglucosamine transferase-like; AltName: Full=Glycosyltransferase-like domain-containing protein 2 && PF04577:Protein of unknown function (DUF563)	-	-
TraesCS4A03G0288900	4518	3521	3849	1774	2569	1969	91.6733818047204	57.1317479685302	70.3621200192321	30.2042643215704	46.1894762991944	29.1359420080115	4179.06705774273	2012.23321780758	1.05443745088024	0.000121578874971986	0.0132965938918068	TraesCS4A03G0288900	Chr4A	181973177	181977234	-	2068	-	TraesCS4A01G134300 && Q39030.2 RecName: Full=Serine/threonine-protein kinase AtPK2/AtPK19; AltName: Full=Ribosomal-protein S6 kinase homolog 2 && PF00069:Protein kinase domain	Pkinase	-
TraesCS7A03G0677900	500	5588	2600	2094	2045	5365	11.4836254066724	102.631309712507	53.7992647340508	40.3555537611063	41.618290121571	89.8597200530849	2828.6493838203	2894.67421558981	-0.0332595588866258	0.969507169017388	0.999256847554865	TraesCS7A03G0677900	Chr7A	337576886	337581038	-	1827	-	TraesCS7A01G286200 && Q7XTT4.2 RecName: Full=Nucleolin 2; AltName: Full=Protein NUCLEOLIN LIKE 2 && PF00076:RNA recognition motif. (a.k.a. RRM, RBD, or RNP domain)	RRM_1	-
TraesCS4D03G0283400	1729	3355	2416	2886	3733	4069	30.3814313865205	47.1433264317395	38.2475963330388	42.5527062522033	58.1236843800353	52.1419477034908	2549.13205664792	3364.82857199381	-0.400258222797879	0.08071501880745	0.644647534202288	TraesCS4D03G0283400	Chr4D	124504572	124508287	-	2388	-	TraesCS4D01G140800 && P27322.1 RecName: Full=Heat shock cognate 70 kDa protein 2 && PF00012:Hsp70 protein	HSP70	-
TraesCS6A03G1007700	3125	3281	3316	3536	2117	2749	98.0767745792374	82.3449261042906	93.7615232480212	93.1206567352993	58.8733731074449	62.9183340549986	3380.06796921835	2649.3903856828	0.351343748822829	0.124329429141917	0.743553891234019	TraesCS6A03G1007700	Chr6A	613180697	613187413	-	1337	-	- && Q9LZ82.1 RecName: Full=Protein BTR1; AltName: Full=Binding to ToMV RNA 1 && PF00013:KH domain	KH_1	-
TraesCS4D03G0474600	1421	4369	2611	2850	2704	4152	59.5078030362564	146.310786270822	98.5100841252296	100.14800897555	100.338691714325	126.801241477077	2811.66608277207	3023.78476504538	-0.104767016151837	0.752442773946058	0.989682432966202	TraesCS4D03G0474600	Chr4D	335081781	335084000	-	1002	-	TraesCS4D01G191400 && Q949H0.1 RecName: Full=40S ribosomal protein S7 && PF01251:Ribosomal protein S7e	-	-
TraesCS3B03G1134600	3200	2854	3166	2816	3235	2833	198.339342917487	141.45793732902	176.792477340305	146.456672555236	177.67040187262	128.053598749288	3224.68730169829	2822.62908517438	0.19209445256047	0.363737626277038	0.943171329042324	TraesCS3B03G1134600	Chr3B	718511418	718512904	-	677	-	TraesCS3B01G460000 && P55857.1 RecName: Full=Small ubiquitin-related modifier 1; Short=OsSUMO1; AltName: Full=Ubiquitin-like protein SMT3 && PF11976:Ubiquitin-2 like Rad60 SUMO-like	-	-
TraesCS7D03G0416200	1269	4674	2342	2623	2789	4406	127.694775113812	376.109821189447	212.320718611933	221.47638015731	248.680612090477	323.32725870627	2753.45655725894	3050.89677514037	-0.147840232229818	0.702055522153805	0.985586332106496	TraesCS7D03G0416200	Chr7D	140435463	140436001	-	417	-	TraesCS7D01G185600 && Q84J50.1 RecName: Full=17.7 kDa class I heat shock protein; AltName: Full=17.7 kDa heat shock protein; Short=OsHsp17.7 && PF00011:Hsp20/alpha crystallin family	-	-
TraesCS5B03G0668900	2168	5119	2891	1275	3660	2963	144.859570967527	273.519004316084	174.032351194512	71.4851317838387	216.69600762363	144.379618545269	3430.32960446538	2504.72418285157	0.453820467509357	0.277511846344577	0.904752625175476	TraesCS5B03G0668900	Chr5B	443284338	443284965	+	628	-	TraesCS5B01G257700 && - && PF10714:Late embryogenesis abundant protein 18	-	-
TraesCS2B03G0291100	2727	2545	2739	3214	3368	3471	26.6981108381988	19.9249683860209	24.1591363667661	26.4033411309866	29.2179259776251	24.7819986671479	2797.23830554767	3177.45203426108	-0.184030156780614	0.288886396537442	0.912300764644154	TraesCS2B03G0291100	Chr2B	94974606	94980822	-	4286	-	TraesCS2B01G119700 && Q84ZN6.1 RecName: Full=Probable cellulose synthase A catalytic subunit 8 [UDP-forming]; AltName: Full=OsCesA8 && PF03552:Cellulose synthase|PF14569:Zinc-binding RING-finger	-	-
TraesCS7B03G1204400	1646	3482	2335	3392	2897	4295	28.5641361747	48.3208417708144	36.5066622641683	49.3929230388979	44.5473287553947	54.3551569323855	2528.07807093787	3306.26111527638	-0.386937103801635	0.100471276027508	0.694613373877625	TraesCS7B03G1204400	Chr7B	719391743	719396700	-	2418	-	TraesCS7B01G446900 && P36183.1 RecName: Full=Endoplasmin homolog; AltName: Full=Glucose-regulated protein 94 homolog; Short=GRP-94 homolog; Flags: Precursor && PF02518:Histidine kinase-, DNA gyrase B-, and HSP90-like ATPase|PF00183:Hsp90 protein	HATPase_c	-
TraesCS5A03G0894100	2329	3790	2741	2754	2629	3801	48.2605227123948	62.8023946182388	51.1711936429312	47.8855069442674	48.2719704430554	57.4389806955539	3029.14699196783	2867.86943995071	0.0790142829535885	0.654007897216925	0.982279264423812	TraesCS5A03G0894100	Chr5A	572652570	572658017	+	2025	-	TraesCS5A01G372100 && Q9XI36.1 RecName: Full=Methyl-CpG-binding domain-containing protein 10; Short=AtMBD10; Short=MBD10; AltName: Full=Methyl-CpG-binding protein MBD10 && PF01429:Methyl-CpG binding domain	MBD	-
TraesCS2D03G0217000	2718	2523	2644	3670	3075	3387	26.9177372073156	19.9811650651522	23.5909009125768	30.4980998079699	26.9846086790705	24.4619241363373	2753.83496335385	3201.34238118176	-0.217404808518694	0.233800551912973	0.881462242187469	TraesCS2D03G0217000	Chr2D	57644319	57650471	-	4237	-	TraesCS2D01G102100 && Q84ZN6.1 RecName: Full=Probable cellulose synthase A catalytic subunit 8 [UDP-forming]; AltName: Full=OsCesA8 && PF03552:Cellulose synthase|PF14569:Zinc-binding RING-finger	-	-
TraesCS4A03G0754900	3047	2833	2743	2883	2886	3604	42.9766980060618	31.9537347292324	34.8562271549283	34.1210866337921	36.0693922748889	37.0707774835213	3011.5473097936	2942.27320929532	0.0332647818189569	0.84290284117338	0.995161683221772	TraesCS4A03G0754900	Chr4A	596476782	596481965	-	2975	-	TraesCS4A01G298700 && Q2QLY5.1 RecName: Full=5-methyltetrahydropteroyltriglutamate--homocysteine methyltransferase 1; AltName: Full=Cobalamin-independent methionine synthase 1 && PF08267:Cobalamin-independent synthase, N-terminal domain|PF01717:Cobalamin-independent synthase, Catalytic domain	-	K00549
TraesCS1A03G0773400	2653	2513	2618	3632	2899	3674	19.7416167187546	14.9538291699748	17.5512918247733	22.6782180327106	19.1150566357911	19.9375109856809	2716.5294677402	3209.64534122486	-0.240916157930746	0.15934276103472	0.799462024080377	TraesCS1A03G0773400	Chr1A	504788070	504796312	+	5639	-	TraesCS1A01G311400 && A8MS85.1 RecName: Full=Transcription elongation factor SPT6 homolog; Short=AtSPT6 && PF14639:Holliday-junction resolvase-like of SPT6|PF14633:SH2 domain|PF14635:Helix-hairpin-helix motif|PF14632:Acidic N-terminal SPT6	-	-
TraesCS4A03G0204700	2644	2797	2811	3740	2409	3585	53.6486103345907	45.3841235637543	51.386832780998	63.6775358301428	43.3127475300737	53.0484266626313	2868.19064684517	3051.60785497553	-0.0895979929350601	0.648901296729813	0.9819940254361	TraesCS4A03G0204700	Chr4A	111008170	111012460	+	2068	-	TraesCS4A01G099100 && Q9SN95.1 RecName: Full=UDP-glucuronic acid decarboxylase 5; AltName: Full=UDP-XYL synthase 5; AltName: Full=UDP-glucuronate decarboxylase 5; Short=UGD; Short=UXS-5 && PF16363:GDP-mannose 4,6 dehydratase	-	K08678
novel.3261	2250	2782	2355	3307	2603	4669	14.1399769778279	13.9809850220909	13.3337121378645	17.4388563312923	14.4951348576193	21.3981575108216	2552.16077424211	3283.39857322503	-0.363684338912037	0.0551330719769983	0.558571655764223	-	Chr4A	580137486	580150007	-	6677	-	- && - && PF02902:Ulp1 protease family, C-terminal catalytic domain	Peptidase_C48	-
TraesCS7A03G0467600	2219	2719	2737	4321	2491	3461	40.6247077210478	39.8067402860653	45.1441753093295	66.3796310396069	40.4099750777247	46.2083933294062	2653.83002546504	3233.35591769004	-0.284965387975933	0.213894803922838	0.860573357423523	TraesCS7A03G0467600	Chr7A	164615209	164621057	+	2292	-	TraesCS7A01G198200 && Q8W4M5.1 RecName: Full=Pyrophosphate--fructose 6-phosphate 1-phosphotransferase subunit beta 1; Short=PFP 1; AltName: Full=6-phosphofructokinase, pyrophosphate dependent 1; AltName: Full=PPi-PFK 1; AltName: Full=Pyrophosphate-dependent 6-phosphofructose-1-kinase 1 && PF00365:Phosphofructokinase	PFK	K00895
TraesCS6D03G0720500	3352	1939	2633	3454	3899	2670	24.2381238281937	11.2121076673856	17.1529897539581	20.9572813485798	24.9821684835622	14.0796731514728	2814.60890823347	3211.40710019784	-0.190356832928112	0.574621339876949	0.977877421332847	TraesCS6D03G0720500	Chr6D	440421581	440437842	-	5803	-	- && Q7ZVP1.1 RecName: Full=Protein Jade-3; AltName: Full=Jade family PHD finger protein 3; AltName: Full=PHD finger protein 16 && PF13831:PHD-finger|PF13832:PHD-zinc-finger like domain	-	-
TraesCS2D03G0231300	1824	3851	2710	2753	3170	3616	101.50818174858	171.381600292388	135.874977337936	128.558278024622	156.321021632103	146.75434157182	2841.82899207011	3000.81885106696	-0.0782731945204712	0.738302355614444	0.987512841125479	TraesCS2D03G0231300	Chr2D	63234213	63236815	+	754	-	TraesCS2D01G109000 && Q9SRX2.1 RecName: Full=60S ribosomal protein L19-1; AltName: Full=Protein EMBRYO DEFECTIVE 2386 && PF01280:Ribosomal protein L19e	-	-
TraesCS4B03G0041500	1877	4497	2419	2773	2567	3682	90.9481650137831	174.247684867616	105.598929597877	112.744965660621	110.214172688282	130.106733798352	2960.7698563385	2819.20579632616	0.0708606930234341	0.798564251400677	0.99240679973792	TraesCS4B03G0041500	Chr4B	16124182	16125149	+	866	-	TraesCS4B01G020300 && Q43472.1 RecName: Full=Glycine-rich RNA-binding protein blt801; AltName: Full=Low temperature-responsive RNA-binding protein && PF00076:RNA recognition motif. (a.k.a. RRM, RBD, or RNP domain)	RRM_1	-
TraesCS7D03G1043800	2353	3617	2876	2322	3161	3481	74.1807862556447	91.1869047617686	81.686890764712	61.4255906243586	88.3030915375943	80.0312960659601	3031.96452503465	2819.71740104829	0.104853269341143	0.595503143899266	0.979253562815477	TraesCS7D03G1043800	Chr7D	562098058	562100655	+	1331	-	TraesCS7D01G440200 && Q8GWL1.1 RecName: Full=Protein HEAT-STRESS-ASSOCIATED 32; Short=Heat-stress-associated 32-kDa protein && PF02679:(2R)-phospho-3-sulfolactate synthase (ComA)	ComA	-
TraesCS2A03G0826800	2445	2586	2689	2851	3290	3913	27.1415486486702	22.9561335020871	26.8930798924744	26.5564854299149	32.3618668337334	31.6775751862812	2683.38857053964	3157.57462070673	-0.234969156053077	0.137895831497801	0.769495956053418	TraesCS2A03G0826800	Chr2A	576723518	576730908	-	3780	-	- && Q07123.1 RecName: Full=Copper methylamine oxidase; AltName: Full=MAOXII; AltName: Full=Primary amine oxidase; Flags: Precursor && PF01179:Copper amine oxidase, enzyme domain|PF02728:Copper amine oxidase, N3 domain	-	K00276
TraesCS7A03G1288100	1736	3417	2510	3395	2562	4148	23.1841458694026	36.4922649289234	30.2001486362763	38.0451042975128	30.3181301563806	40.3986124918753	2603.7888750654	3150.90930149613	-0.275000632868355	0.232002642518228	0.880372110036497	TraesCS7A03G1288100	Chr7A	714998905	715004572	-	3142	-	TraesCS7A01G529900 && P36183.1 RecName: Full=Endoplasmin homolog; AltName: Full=Glucose-regulated protein 94 homolog; Short=GRP-94 homolog; Flags: Precursor && PF02518:Histidine kinase-, DNA gyrase B-, and HSP90-like ATPase|PF00183:Hsp90 protein	HATPase_c	K09487
novel.5776	4014	3344	3443	2138	2923	1896	20.4855418736594	13.6474281754167	15.8307353962048	9.15578128325401	13.2184584813193	7.05658769215151	3787.784472419	2231.17221306	0.763647859866437	0.00793077508353947	0.211846577592677	-	Chr6D	28452781	28912035	-	8222	-	- && P04724.1 RecName: Full=Alpha/beta-gliadin A-IV; AltName: Full=Prolamin; Flags: Precursor && -	-	-
TraesCS4D03G0267700	3100	2498	2730	2607	4156	2634	71.9069200837705	46.3357170548066	57.0513098411091	50.7420075292269	85.4213518964725	44.5565017705736	2923.87387125542	3014.37721765671	-0.0439709510398361	0.88610525234701	0.997413384943698	TraesCS4D03G0267700	Chr4D	122033675	122036219	+	1809	-	TraesCS4D01G135000 && Q40073.1 RecName: Full=Ribulose bisphosphate carboxylase/oxygenase activase A, chloroplastic; Short=RA A; Short=RuBisCO activase A; Flags: Precursor && PF00004:ATPase family associated with various cellular activities (AAA)	AAA	-
TraesCS7B03G0667900	3173	3312	2956	2299	3243	2738	124.782365173165	104.156872207383	104.732519181707	75.8646979332314	113.008730855193	78.5240890135861	3282.74398780395	2630.72188956595	0.319510625290035	0.14135742301988	0.774854788612658	TraesCS7B03G0667900	Chr7B	450130775	450133900	+	1067	-	TraesCS7B01G239300 && Q94F47.1 RecName: Full=Ubiquitin-conjugating enzyme E2 28; AltName: Full=E2 ubiquitin-conjugating enzyme 28; AltName: Full=Ubiquitin carrier protein 28 && PF00179:Ubiquitin-conjugating enzyme	UQ_con	-
TraesCS1A03G0295200	2111	3102	2585	3063	3141	3715	26.4181401834643	31.04347006337	29.1453002465819	32.164634780594	34.8308322247898	33.9046407490255	2677.56022138998	3119.45216978624	-0.220087113331723	0.089482276246456	0.66577620589611	TraesCS1A03G0295200	Chr1A	134882542	134889785	+	3353	-	- && Q9S7C0.1 RecName: Full=Heat shock 70 kDa protein 14; AltName: Full=Heat shock protein 70-14; Short=AtHsp70-14; AltName: Full=Heat shock protein 91 && PF00012:Hsp70 protein	HSP70	-
TraesCS5A03G1163500	2428	1985	2671	3156	4418	3047	195.175697411804	127.600398036443	193.439394756259	212.878436888815	314.691256796994	178.622364306827	2484.58971403557	3398.9633335625	-0.452119575104428	0.11542023665369	0.725563557726065	TraesCS5A03G1163500	Chr5A	665521290	665521811	+	522	-	TraesCS5A01G496600 && Q9ZUL7.1 RecName: Full=Defensin-like protein 1; AltName: Full=Low-molecular-weight cysteine-rich protein 68; Short=Protein LCR68; AltName: Full=Plant defensin 2.3; Flags: Precursor && -	-	-
TraesCS2D03G1042000	2639	2848	2828	3829	2191	3361	50.0386445258715	43.1837737717168	48.310277357615	60.9212959814996	36.812086342467	46.4751693389196	2887.96110511941	2942.56169078136	-0.0271359013388092	0.904495726599667	0.99833741976512	TraesCS2D03G1042000	Chr2D	575052372	575056753	-	2213	-	TraesCS2D01G466800 && Q7Y0F2.1 RecName: Full=Probable nucleoredoxin 1-2; Short=OsNrx1-2 && PF13905:Thioredoxin-like|PF03107:C1 domain	-	-
TraesCS1A03G0222100	2567	1230	2030	4018	4651	3155	19.5666332960514	7.49738493407904	13.9405611009778	25.6990926566846	31.4136560680212	17.5378326890556	2081.33904593731	3789.16629393413	-0.864535575329685	0.0220321943596717	0.367723228118109	TraesCS1A03G0222100	Chr1A	86301295	86313462	+	5505	-	TraesCS1A01G091500 && Q43846.1 RecName: Full=Soluble starch synthase 3, chloroplastic/amyloplastic; AltName: Full=Soluble starch synthase III; Short=SS III; Flags: Precursor && PF08323:Starch synthase catalytic domain|PF16760:Starch/carbohydrate-binding module (family 53)|PF00534:Glycosyl transferases group 1	Glycos_transf_1	K00703
TraesCS2D03G0780900	2923	3313	3260	2642	2609	2904	43.4321854924831	39.3657712515702	43.6409752589482	32.9407362696724	34.3509581304424	31.4677580260929	3292.29436562518	2571.55912047179	0.35643473531577	0.0030609735894964	0.120900283290877	TraesCS2D03G0780900	Chr2D	437222146	437227296	-	2824	-	TraesCS2D01G340700 && Q98TX3.1 RecName: Full=Programmed cell death protein 4; AltName: Full=Protein I11/6 && PF02847:MA3 domain	-	-
TraesCS7B03G0508500	2261	2744	2398	3562	3084	3600	30.5651414692503	29.6636381973474	29.2057932063501	40.4052114291522	36.9421464069877	35.4907086027439	2559.64830434476	3229.4643575493	-0.335321765909358	0.00503240422268963	0.160863651390566	TraesCS7B03G0508500	Chr7B	301002415	301014237	+	3104	-	- && P42731.1 RecName: Full=Polyadenylate-binding protein 2; Short=PABP-2; Short=Poly(A)-binding protein 2 && PF00076:RNA recognition motif. (a.k.a. RRM, RBD, or RNP domain)|PF00658:Poly-adenylate binding protein, unique domain	RRM_1	-
TraesCS6D03G0508400	3101	2636	3048	3056	2544	3260	34.0810842322621	23.1670909103453	30.1800933158167	28.1827006019631	24.7748281831356	26.1285649830852	3077.80392230043	2784.12799305168	0.144410366097706	0.456341081377432	0.964955179564078	TraesCS6D03G0508400	Chr6D	310253733	310261070	-	3818	-	TraesCS6D01G203700 && Q04264.1 RecName: Full=Sister chromatid cohesion protein PDS5; AltName: Full=Precocious dissociation of sisters protein 5 && -	-	-
TraesCS4D03G0029500	1974	3962	2496	2709	3083	3379	95.8696112544286	153.873116431478	109.212507410123	110.397806297675	132.67504713883	119.676349009888	2859.61246593995	2889.83706017819	-0.0148826064176273	0.947635993480408	0.998648260629237	TraesCS4D03G0029500	Chr4D	8018616	8019601	+	864	-	TraesCS4D01G018500 && Q43472.1 RecName: Full=Glycine-rich RNA-binding protein blt801; AltName: Full=Low temperature-responsive RNA-binding protein && PF00076:RNA recognition motif. (a.k.a. RRM, RBD, or RNP domain)	RRM_1	-
TraesCS5B03G1021700	2729	2841	2835	3007	2964	3153	46.0998491896103	38.3779403271803	43.1462456114408	42.6232947870525	44.3665926434717	38.8424183566713	2923.05650567337	2882.01936011173	0.0203044794738067	0.887024455749911	0.997558462034543	TraesCS5B03G1021700	Chr5B	592539179	592545158	-	2484	-	TraesCS5B01G414900 && Q6ZDY8.1 RecName: Full=Succinate dehydrogenase [ubiquinone] flavoprotein subunit, mitochondrial; AltName: Full=Flavoprotein subunit of complex II; Short=FP; Flags: Precursor && PF02910:Fumarate reductase flavoprotein C-term|PF00890:FAD binding domain	-	-
TraesCS7D03G1268500	2049	3650	2307	3243	2152	4109	87.7330935372703	124.976630020478	88.9944776827466	116.516130717481	81.6480204301887	128.30510838931	2726.21800072949	2949.99661381939	-0.113775970202536	0.650627757735986	0.982025763792465	TraesCS7D03G1268500	Chr7D	633450630	633452604	+	980	-	TraesCS7D01G538400 && P40621.1 RecName: Full=HMG1/2-like protein && PF00505:HMG (high mobility group) box	HMG_box	-
TraesCS6D03G0588700	3871	2018	3510	2989	2482	2622	238.519351498505	99.4342657227274	194.850508815418	154.541094688191	135.513990314357	117.82011919426	3345.55241839756	2561.10605966134	0.385349783446103	0.242585194215604	0.888938656129842	TraesCS6D03G0588700	Chr6D	365096308	365096988	+	681	-	TRIAE_CS42_6DL_TGACv1_527380_AA1703050%2CAlpha-amylase inhibitor PUP88 && P16969.1 RecName: Full=Alpha-amylase/trypsin inhibitor; Flags: Precursor && PF00234:Protease inhibitor/seed storage/LTP family	-	-
TraesCS4B03G0584900	2518	2755	3171	2323	3978	2745	105.763983083283	92.5375796048891	119.99752633316	81.8745455981961	148.056936474516	84.0834926135879	2931.9329310756	2892.47087688626	0.0196456878296849	0.944437558274471	0.998648260629237	TraesCS4B03G0584900	Chr4B	449515798	449516898	-	999	-	TraesCS4B01G212200 && Q84Q77.1 RecName: Full=17.9 kDa class I heat shock protein; AltName: Full=17.9 kDa heat shock protein 1; Short=OsHsp17.9A && PF00011:Hsp20/alpha crystallin family	-	-
[truncated: 113,219 more rows]
